# Supplementary material for: An in-depth analysis of the molecular changes induced by short-term calorie restriction before living kidney donation
Source: NPJ Aging. 2026 May 28;12(1):70. doi: 10.1038/s41514-026-00401-w (PMC13219448; doi:10.1038/s41514-026-00401-w)
Supplement: Supplementary file 2 — dataS1_Lipidomics_pos_p0.05_MaxInt15K_2025_07_09 [file 41514_2026_401_MOESM2_ESM.xlsx]

## Sheet: Data
featureidx	MSMS	fold	log2fold	tstat	pvalue	qvalue	updown	mzmed	mzmin	mzmax	rtmed	rtmin	rtmax	maxint	dataset1_mean	dataset1_sd	dataset2_mean	dataset2_sd	isotopes	adducts	peakgroup	metlin	name	METLIN_MSMS	usernotes	To fragment
1		6.03743	-2.59393	-9.33972	4.12646e-09	3.14632e-05	DOWN	286.139	286.135	286.139	1.60987	1.58768	1.62587	24750	183191	40317	30342.5	39855.5	[52][M]+		123		M286T2	y	Double peak (isomers?). Very weird putative options. Very low RT, so it is not probably a metabolite
3		6.02534	-2.59104	-7.52161	4.60125e-07	0.00116945	DOWN	286.139	286.138	286.139	1.30915	1.29093	1.32118	227396	681756	220756	113148	140872	[51][M]+		27		M286T1_1	y
12		1.98803	0.991339	4.84356	7.77718e-05	0.0435068	UP	301.206	301.206	301.207	7.70568	7.45455	8.01578	25528	315062	152434	626353	162265	[59][M]+	[M+Na]+ 278.217	226		M301T8	y	Not a peak
14		1.63922	0.713013	4.71828	0.000106706	0.05089	UP	329.237	329.237	329.238	10.8475	10.6274	11.0454	23002	239220	83059.8	392136	75533.4	[84][M]+	[M+Na]+ 306.248	232		M329T11	y	Not a peak
16		3.80171	1.92665	5.21854	0.00011366	0.052351	UP	327.221	327.221	327.222	8.19072	8.03976	8.30708	79360	589071	415490	2.23947e+06	1.0137e+06	[81][M]+	[M+Na]+ 304.233	154		M327T8	y	Not a peak
23		2.54403	1.34711	4.9	0.000208546	0.0654744	UP	467.402	467.401	467.403	14.7294	14.6366	14.8133	19894	145877	60285.6	371115	147381	[209][M]+		38		M467T15_2	y	Weird peak. Small. Odd putative options
30		1.8436	0.882528	4.31754	0.000342126	0.0851865	UP	739.574	739.573	739.575	22.4997	22.3377	22.6227	43508	674764	263454	1.244e+06	373067	[811][M]+	[M+Na]+ 716.577	23		M740T22_2	y	Many putative options
31		1.66788	0.738018	4.20668	0.000380172	0.0905934	UP	765.589	765.589	765.59	23.0653	22.5901	23.1564	15162	351774	147012	586718	125772	[904][M]+	[M+Na]+ 742.601	111		M766T23	y	Too small. Small difference
39		4.93053	2.30174	4.47486	0.000634885	0.118517	UP	305.24	305.239	305.241	8.18987	7.9717	8.34615	24874	91275.1	78948.8	450034	266266	[63][M]+	[M+H]+ 304.233	154		M305T8	y	Oleic acid as sodium
46		1.57238	-0.652953	-3.99071	0.000799683	0.131846	DOWN	555.526	555.526	555.527	21.7436	21.6787	21.8262	23610	494406	84432.5	314431	131444	[363][M]+	[M+H]+ 554.52	59		M556T22	y	It could be kind of FAHFA
49		2.19457	1.13394	3.97019	0.000978551	0.145919	UP	502.439	502.438	502.44	14.7804	14.6619	14.8386	40038	320396	161051	703133	292548	[250][M]+	[M+K+NH3]+ 446.453 [M+Na+NH3]+ 462.428	70		M502T15	y	DAG as ammonium. Weird DAG. Short RT
56		1.33562	0.417506	3.85126	0.0012893	0.164926	UP	793.62	793.62	793.621	24.6119	24.5396	24.9064	40354	870047	231043	1.16205e+06	124914	[1018][M]+	[M+H-C2H4]+ 820.645 [M+H-HCOOH]+ 838.618	78		M794T25	y	Not a real difference
68		13.9602	3.80325	4.05963	0.00182501	0.187502	UP	609.474	609.473	609.475	8.2007	8.00558	8.35593	17870	14060.7	13850.6	196291	154880	[479][M]+	[2M+H]+ 304.233	154		M609T8	y	Big fold change. It could be dimer of oleic acid (ft39)
72		2.06284	1.04463	3.54998	0.00194653	0.191439	UP	762.589	762.588	762.591	22.9006	22.4883	23.3059	26404	353120	221622	728431	291563	[894][M]+		111		M763T23	y	Not a peak
81		1.35961	-0.443192	-3.53991	0.00213933	0.197756	DOWN	947.87	947.868	947.871	37.9975	37.8377	38.2244	25160	242201	51882.8	178140	35186.1	[1733][M]+	[M+H]+ 946.867	65		M948T38_3	n	Not a peak
85		1.651	-0.723338	-3.46457	0.00241311	0.205904	DOWN	990.891	990.889	990.892	25.9931	25.9114	26.0459	37710	280114	88814.2	169663	65635.4	[1869][M]+	[M+K]+ 951.934	102		M991T26_5	y	Co-isolation
97		4.48104	2.16383	3.73686	0.00279889	0.215467	UP	325.206	325.205	325.206	5.41462	5.2534	5.50002	42608	149319	105337	669103	470190	[78][M]+	[M+Na]+ 302.217	189		M325T5	y	Not a peak
98		2.37707	-1.24918	-3.38985	0.00280131	0.215521	DOWN	862.681	862.681	862.684	23.4675	23.3967	23.5179	43870	758781	354845	319209	275438		[M+K]+ 823.718 [M+Na]+ 839.691	145		M863T23	y	Co-isolation
115		1.49087	-0.576157	-3.29375	0.00358668	0.233561	DOWN	728.51	728.509	728.511	17.5282	17.4391	17.6169	16004	236919	66025	158913	48696	[786][M]+	[M+Na]+ 705.52	64		M729T18_1	y	Sodium adduct of ft 551
116		2.41073	1.26947	3.50453	0.00360281	0.233877	UP	559.425	559.424	559.425	15.3025	14.9271	15.3774	31314	253585	118042	611324	333329	[372][M]+	[M+Na]+ 536.437	50		M559T15_2	y	MISA annotated it as soidum adduct as well. DAG. Check the protonated and fagment the most convenient. The ammoniated is also there (ft 393)
133		1.97028	0.9784	3.30455	0.00476664	0.25386	UP	864.697	864.695	864.7	24.7866	24.6597	24.862	55848	542943	223009	1.06975e+06	505210	[1322][M]+	[M+H+NH3]+ 846.663	32		M865T25_1	n	Not a peak
135		3.25296	-1.70175	-3.38938	0.00486349	0.255207	DOWN	631.463	631.461	631.472	18.6508	18.5991	18.9002	33820	272276	184654	83701	55214.1		[M+H-C6H8O6]+ 806.496	35		M631T19_2	y	Only half peak is integrated at XCMS. Check Raw data. Big differnece. PA as water loss
142		2.06761	-1.04796	-3.15324	0.00507765	0.258049	DOWN	840.749	840.746	840.752	25.4072	25.3549	25.4891	34016	526521	244926	254652	170926	[1220][M]+	[M+Na+NaCOOH]+ 749.773	9		M841T25_2	y	Co-isolation
167		1.88176	0.912085	3.11746	0.00648101	0.272996	UP	495.433	495.433	495.434	16.4463	16.3236	16.5779	16526	164039	73244.2	308682	143068	[244][M]+	[M+H-H20]+ 512.438	43		M495T16	y	Nothing
190		1.36163	-0.445331	-2.96046	0.00740743	0.280345	DOWN	960.845	960.844	960.847	25.6867	25.6415	25.741	30628	653998	156766	480306	129349	[1768][M]+	[M+H-C2H4]+ 987.869	3		M961T26	y	Small difference
197		3.48743	-1.80216	-3.1633	0.00767285	0.282183	DOWN	654.557	654.556	654.558	20.5548	20.2692	21.0069	495112	9.89461e+06	7.44492e+06	2.83722e+06	2.07421e+06	[587][M]+	[M+H+NH3]+ 636.523	54		M655T21	y	Beautiful peak. Big difference. No putative options
210		1.42365	0.509592	3.18263	0.00848953	0.287239	UP	816.696	816.695	816.697	25.6808	25.6402	25.7325	3192112	2.7013e+07	1.33093e+06	3.84569e+07	1.23848e+07	[1116][M]+	[M+H+NH3]+ 798.662	3		M817T26_1	n	Ammoniated TAG. 2 samples are completely off
211		2.19084	1.13149	3.10199	0.00852583	0.287446	UP	507.394	507.393	507.395	14.8597	14.7207	14.9145	16246	101273	37506.1	221872	129350	[252][M]+		173		M507T15	y	Nothing
212		3.83428	-1.93896	-3.11689	0.00856593	0.287671	DOWN	730.587	730.584	730.588	20.2866	19.9417	20.5609	28888	575865	458256	150189	117566			58		M731T20_2	y	Good difference. Phospholipid
221		1.57232	0.652895	2.88514	0.00885641	0.289257	UP	918.834	918.832	918.835	30.4339	30.0906	30.5927	29824	664107	356087	1.04419e+06	285412		[M+Na+CF3COOH]+ 761.849	62		M919T30_1	n	Not a peak
229		2.63536	1.398	2.86662	0.00910006	0.290521	UP	762.59	762.589	762.591	23.6381	23.5351	23.8156	139416	182717	234837	481525	274293			121		M763T24_1	y	Not a peak
232		2.37858	1.2501	2.98778	0.00914683	0.290757	UP	628.541	628.54	628.542	19.7454	19.2857	19.8558	96094	668515	429939	1.59011e+06	978212		[M+K]+ 589.583	141		M629T20	y	Beautiful peak. Ceramide
234		3.01366	-1.59152	-3.07574	0.00936363	0.291826	DOWN	755.531	755.53	755.535	22.5625	22.4897	22.6598	19370	372002	271963	123439	66387.9		[M+K]+ 716.577	23		M756T23_1	n	PL
245		5.31148	-2.40911	-3.08772	0.00974937	0.293627	DOWN	600.511	600.51	600.515	18.8365	18.6943	19.2008	77602	1.3802e+06	1.24012e+06	259852	204759			108		M601T19_1	y	MISA annotated as a ammoniated adduct. Good difference, but not putative options
250		1.44461	0.530679	3.07086	0.00982418	0.293963	UP	886.773	886.772	886.774	25.6944	25.6482	25.741	135428	1.1545e+06	112191	1.6678e+06	568058	[1439][M]+	[M+H-C2H4]+ 913.796	3		M887T26_2	n	No putative options
252		4.05384	-2.01929	-3.05778	0.00994198	0.294482	DOWN	657.495	657.492	657.497	19.0782	18.9119	19.6626	32600	502670	419563	123999	89439.6	[596][M]+		76		M657T19	y	MISA annotated as sodiated adduct. PA as water loss
259		1.54465	-0.627283	-2.89189	0.010381	0.296329	DOWN	838.738	838.737	838.74	25.3663	25.2714	25.4144	57070	1.03549e+06	388641	670372	200618	[1207][M]+		171		M839T25_3	y	No putative options
265		1.50098	-0.585901	-2.79675	0.0106733	0.297486	DOWN	848.758	848.757	848.759	34.3958	34.184	34.5543	109638	1.20656e+06	323053	803851	380053		[M+H-C2H4]+ 875.783	118		M849T34_2	y	Not a peak
267		1.23867	0.308794	2.80336	0.0107431	0.297754	UP	998.897	998.896	998.898	27.5247	27.4958	27.5611	37128	217572	39278.8	269500	50740.8	[1892][M]+	[M+Na]+ 975.92	47		M999T28_1	n	No differnece
268		1.83898	0.878902	3.04445	0.0107564	0.297805	UP	641.502	641.501	641.503	18.7489	18.6679	18.8797	173030	1.89463e+06	238367	3.48418e+06	1.79288e+06	[559][M]+	[M+Na]+ 618.514	35		M642T19_1	y	Sodium adduct of ft 511. No putative options
269		2.76573	-1.46766	-2.8959	0.0108612	0.298202	DOWN	661.528	661.527	661.529	22.5975	22.4145	22.8585	24178	372937	259129	134842	118191	[608][M]+	[M+H-C4H8]+ 716.577	23		M662T23	y	Not a peak
277		1.43606	0.522119	2.91781	0.011028	0.298819	UP	643.518	643.517	643.518	20.2784	19.9361	20.4247	151652	2.96228e+06	560649	4.25402e+06	1.42743e+06	[564][M]+	[M+H-HCOOH]+ 688.515	58		M644T20	y	DAG as sodium adduct
279		2.71938	-1.44328	-2.91891	0.0111089	0.299113	DOWN	633.497	633.496	633.498	20.6194	20.5333	20.7342	34626	521834	365687	191895	139987	[541][M]+	[M+Na]+ 610.508	54		M633T21_2	y	PL maybe
285		1.34866	0.431526	2.78303	0.0112247	0.299562	UP	858.742	858.74	858.743	24.6167	24.5483	24.9488	27886	475153	126681	640819	162708	[1291][M]+	[M+H-CO2]+ 901.727	78		M859T25_2	y	No difference
305		1.59597	0.674438	2.80301	0.012235	0.303302	UP	914.802	914.796	914.804	25.6955	25.6415	25.741	108192	731013	257277	1.16668e+06	472972	[1592][M]+	[M+H]+ 913.796	3		M915T26_2	n	Co-isolation
310		2.77847	-1.47429	-2.78231	0.0125067	0.304219	DOWN	810.644	810.642	810.645	19.0308	18.9443	19.1266	32368	250028	172813	89987.6	99192.7			165		M811T19_2	y	Not a peak
313		1.48857	-0.573931	-2.72031	0.0125727	0.304436	DOWN	876.788	876.787	876.789	37.4753	37.3408	37.5999	288150	3.34434e+06	934008	2.24667e+06	1.03993e+06	[1390][M]+	[M+K]+ 837.828	84		M877T37_3	n	Not a peak
314		2.91818	-1.54507	-2.89285	0.0125743	0.304442	DOWN	766.681	766.68	766.682	22.6297	22.4293	22.8662	24814	484142	364681	165905	110583		[M+H]+ 765.676	23		M767T23_2	y	Small peak
320		3.8215	-1.93414	-2.88992	0.0130061	0.305817	DOWN	631.48	631.476	631.482	18.898	18.7514	19.1481	35168	527611	450813	138064	121671	[536][M]+	[M+Na]+ 608.491	108		M631T19_3	y	PA as water loss
331		2.44303	-1.28867	-2.8332	0.0135616	0.307474	DOWN	696.603	696.603	696.604	18.8535	18.822	19.0054	16836	308790	210554	126396	73487.9	[688][M]+		108		M697T19_1	y	Small difference
341		2.56656	-1.35984	-2.8422	0.0141951	0.309225	DOWN	698.619	698.618	698.62	20.5037	20.4259	20.5552	17164	307967	220986	119992	60454.3	[698][M]+	[M+K+HCOOH]+ 613.644	54		M699T21	n	No putative options
342		1.96483	-0.974404	-2.68581	0.0142556	0.309385	DOWN	789.74	789.739	789.742	25.4585	25.4131	25.5111	38860	232659	85564.3	118412	119966			9		M790T25_2	y	It is the tail of a peak, but the peak is there. Check spectra. Tripalmitin as water loss (hard to think in a water loss of a TAG)
350		2.44212	-1.28814	-2.8038	0.0147725	0.310705	DOWN	659.512	659.509	659.513	20.6448	20.571	20.8287	74502	1.37191e+06	954651	561768	300831	[602][M]+	[M+Na]+ 636.523	54		M660T21	y	PA as water loss
351		1.63104	-0.705796	-2.6768	0.0147776	0.310718	DOWN	866.765	866.763	866.767	25.4802	25.3969	25.861	168854	2.92186e+06	1.21198e+06	1.7914e+06	819339	[1333][M]+	[M+H+NH3]+ 848.734	9		M867T25_2	y	Co-isolation
357		1.92879	0.947694	2.85327	0.0149683	0.311184	UP	709.489	709.488	709.489	18.723	18.6139	18.8713	23968	188185	34728.9	362968	209340	[730][M]+	[M+Na+NaCOOH]+ 618.514	35		M709T19	y	PL
358		3.09434	-1.62963	-2.81098	0.0150258	0.311323	DOWN	628.542	628.541	628.543	20.5528	20.4384	20.6161	251264	4.21732e+06	3.39039e+06	1.36291e+06	937496	[523][M]+	[M+H+NH3]+ 610.508	54		M629T21	y	Nothing
369		1.54618	0.628705	2.74327	0.0158961	0.313312	UP	888.824	888.822	888.826	28.4239	28.4116	28.4723	89532	389859	93183.3	602791	252219	[1453][M]+		42		M889T28_3	n	No putative options
372		2.65333	-1.4078	-2.76126	0.0160932	0.313736	DOWN	682.588	682.587	682.589	22.5595	22.4583	22.6604	1710976	3.43561e+07	2.56512e+07	1.29483e+07	7.95653e+06	[659][M]+		23		M683T23	y	Beautiful peak and high difference. TAG as ammoniated adduct
375		2.87061	-1.52136	-2.7612	0.0162207	0.314005	DOWN	626.526	626.525	626.527	18.8459	18.4339	18.9801	196952	3.81267e+06	2.98541e+06	1.32817e+06	896006	[518][M]+	[M+H+NH3]+ 608.491	108		M627T19	y	Weird putative options
378		2.19777	1.13604	2.7744	0.0163555	0.314285	UP	467.402	467.401	467.403	23.6963	23.612	23.7507	15448	92937.2	34384.4	204255	134671	[212][M]+		34		M467T24	y	Small peak
382		2.57105	-1.36236	-2.68234	0.0165437	0.31467	DOWN	703.562	703.56	703.564	18.4689	18.2103	18.8118	29306	398231	283934	154890	134689		[M+H-C2H4]+ 730.586	36		M704T18	y	Not a peak
383		1.87442	0.906447	2.66938	0.0165899	0.314764	UP	554.469	554.469	554.47	14.8308	14.7644	14.9381	84524	623174	319984	1.16809e+06	630611	[360][M]+	[M+H-C2H4]+ 581.494	70		M554T15_1	y	Part of a double peak with ft393 and other feature. TAG ammoniated (maybe each peak is a different molecule)
388		1.57776	0.65788	2.69207	0.0167468	0.315077	UP	358.195	358.195	358.196	1.46311	1.43983	1.47917	214614	399946	117920	631020	272959		[M+H]+ 357.188	101		M358T1_2	y	Short RT. Weird putative. I do not know...
391		1.7675	0.821706	2.80544	0.0168285	0.315238	UP	819.636	819.635	819.637	24.8528	24.8072	24.9248	73628	594654	54873.4	1.05105e+06	560867	[1129][M]+	[M+Na]+ 796.646 [M+H-C2H4]+ 846.663	32		M820T25	y	No putative options
393		3.2711	1.70978	2.78488	0.0168748	0.315329	UP	554.469	554.469	554.47	15.3017	15.2008	15.3529	104408	294822	144113	964391	820310	[361][M]+	[M+H+NH3]+ 536.437	50		M554T15_2	y	Ammoniated of ft 116
400		1.86149	-0.896462	-2.59596	0.0172165	0.315985	DOWN	892.783	892.782	892.784	26.0576	26.0046	26.1714	330656	6.94886e+06	3.46491e+06	3.73295e+06	2.53187e+06	[1473][M]+	[M+H]+ 891.78	5		M893T26_3	n	No putative options
408		1.38328	0.468096	2.56952	0.017568	0.316635	UP	741.59	741.589	741.59	24.1117	24.0167	24.1514	111028	2.2682e+06	869929	3.13756e+06	785420	[818][M]+	[M+Na]+ 718.6	26		M742T24	y	TAG as sodium
417		2.30667	1.20581	2.71237	0.0178615	0.317161	UP	671.549	671.548	671.549	22.0036	21.884	22.1394	26098	185476	87783.1	427832	296816	[630][M]+	[M+Na]+ 648.56	61		M672T22	y	MISA also annotated as sodiated adduct. DAG as sodianted, PA as water loss
423		2.41401	-1.27143	-2.70955	0.0180028	0.317408	DOWN	750.65	750.649	750.651	20.9678	20.6218	21.0391	44036	856587	615715	354839	179952	[851][M]+	[M+H-CH2]+ 763.658	41		M751T21	y	Ammoniated TAG
428		2.35757	-1.2373	-2.70154	0.018312	0.317938	DOWN	685.6	685.599	685.604	22.9672	22.8986	23.1916	23474	84768.9	60118.6	35956	17419.3			111		M686T23_2	y	Not a peak
432		2.56278	1.35771	2.73962	0.0186312	0.318468	UP	665.581	665.58	665.581	20.4181	20.296	20.527	24286	127885	35664.5	327742	250178		[M+H-CH2]+ 678.583	58		M666T20	y	Isotope of 664
434		2.36901	-1.24428	-2.65934	0.0186837	0.318554	DOWN	752.665	752.664	752.666	22.5692	22.5058	22.6788	92608	2.15422e+06	1.5194e+06	909336	566610	[862][M]+	[M+H-CH2]+ 765.676	23		M753T23	n	Ammoniated TAG
436		2.54108	-1.34544	-2.6989	0.0187432	0.31865	DOWN	724.634	724.633	724.635	20.5339	20.2594	20.6566	32712	663926	499756	261277	131665	[772][M]+	[M+K]+ 685.665	54		M725T21	y	Ammoniated TAG
446		2.40445	1.26571	2.72288	0.0190569	0.31915	UP	664.577	664.575	664.578	20.4259	20.1844	20.5111	50818	302613	85260.7	727620	533937		[M+H+NH3]+ 646.544	54		M665T20	y	No putative options
449		1.36949	-0.453635	-2.53894	0.01918	0.319342	DOWN	902.77	902.768	902.773	25.1588	25.0469	25.385	35960	314845	91252.7	229900	71451.5	[1524][M]+	[M+H]+ 901.767	110		M903T25_2	y	Not a peak
457		2.06733	-1.04777	-2.6306	0.0193259	0.319567	DOWN	668.574	668.572	668.577	21.5376	21.4476	21.8388	45654	1.08657e+06	685001	525588	276556			183		M669T22_1	y	No putative options
461		1.87041	0.903358	2.6652	0.0196381	0.320038	UP	431.38	431.379	431.38	15.2691	15.2056	15.3437	431982	3.62708e+06	1.13669e+06	6.78414e+06	3.94282e+06	[175][M]+	[M+H]+ 430.371	50		M431T15_2	y	Isotope
468		3.66667	-1.87447	-2.6828	0.0197969	0.320272	DOWN	683.511	683.51	683.513	19.2753	19.0376	19.6964	24700	379436	347626	103483	78224.7	[663][M]+		175		M684T19_1	y	PA as water loss
470		1.43125	-0.517274	-2.5312	0.0198401	0.320335	DOWN	754.525	754.524	754.526	17.6048	17.5374	17.6943	55106	774428	258651	541086	187296	[867][M]+	[M+Na]+ 731.535	64		M755T18_1	y	Phospholipid
478		1.56987	0.650646	2.60103	0.0202851	0.320971	UP	359.199	359.198	359.199	1.46199	1.43983	1.47973	54546	93305.8	27298.7	146478	65342.8		[M+H]+ 358.189	67		M359T1_2	y	Isotope
486		1.38029	-0.464975	-2.49584	0.0205918	0.321401	DOWN	878.769	878.768	878.77	25.8591	25.8299	25.9033	45430	733718	191647	531567	204926	[1397][M]+	[M+K]+ 839.811	30		M879T26_1	y	Not a peak
493		1.21128	0.276527	2.55216	0.0209928	0.321948	UP	914.804	914.803	914.805	27.5768	27.5638	27.6127	49346	206912	27145.6	250628	52762.3	[1590][M]+		47		M915T28_1	n	Small difference
499		1.68902	0.756188	2.53966	0.0212137	0.322241	UP	668.624	668.623	668.625	28.5064	28.4653	28.6232	35640	107832	48147.7	182130	89175.4			122		M669T29	y	Cholesteryl ester (18:1) ammoniated. Latest RT, so makes sense
500		1.24417	0.315187	2.60723	0.0212231	0.322254	UP	616.49	616.489	616.491	18.5928	18.4994	18.6857	77592	1.82209e+06	188273	2.26699e+06	560341	[491][M]+	[M+K]+ 577.529	35		M616T19_2	y	Isotope
503		1.91304	0.935867	2.64324	0.0214414	0.322538	UP	430.373	430.372	430.374	15.2446	15.2008	15.3201	549522	6.19776e+06	1.55002e+06	1.18566e+07	7.25235e+06		[M+H]+ 429.363	50		M430T15_2	y	Sterol ammoniated
504		1.35253	-0.435663	-2.48775	0.0214636	0.322567	DOWN	906.8	906.799	906.801	26.3768	26.3567	26.4164	33022	391636	112350	289558	87071.1	[1559][M]+	[M+H]+ 905.793	21		M907T26_3	n	Not a peak
511		3.25969	1.70474	2.65313	0.0219365	0.323164	UP	619.521	619.52	619.524	18.6859	18.323	18.8202	24520	98547.7	36427.9	321235	288464	[498][M]+	[M+H]+ 618.514	35		M620T19_1	y	I see its sodium adduct. I also have it as ammonium.l High peak fgood difference. Interesting. DAG
529		2.20061	1.1379	2.52624	0.0227199	0.324102	UP	150.109	150.109	150.11	1.43778	1.41147	1.45304	16262	15648.6	10985.1	34436.5	23303.5		[M+H]+ 149.103 [M+H-CO]+ 177.092	67		M150T1_3	y	Co-isolation
530		2.70318	-1.43466	-2.59801	0.0227229	0.324106	DOWN	680.572	680.572	680.573	20.9185	20.8361	20.9955	789302	1.35595e+07	1.10299e+07	5.01612e+06	2.84702e+06	[653][M]+	[M+H+NH3]+ 662.539	41		M681T21_1	y	Big difference. Beautiful peak.
538		1.65685	0.728447	2.49746	0.0230017	0.324426	UP	669.628	669.627	669.628	28.5136	28.4735	28.6148	17934	55173.4	24225.3	91414.3	44045.5	[626][M]+		7		M670T29	y	Co-isolation
541		15.435	3.94813	2.63448	0.0231373	0.324579	UP	325.206	325.205	325.207	4.34883	3.97099	4.75399	28476	19964.5	18671	308152	378481		[M+H-HCOOH]+ 370.203	216		M325T4	y	Not a peak
548		1.65705	-0.728616	-2.50912	0.0235317	0.32556	DOWN	1016.91	1016.9	1016.91	25.9898	25.9114	26.0699	16956	157719	78138.9	95180.8	36729.4			1		M1017T26_3	n	No putative options
551		1.40493	-0.490498	-2.43748	0.0236466	0.325873	DOWN	706.528	706.527	706.529	17.5423	17.4228	17.6513	113978	1.64676e+06	519281	1.17213e+06	430516	[716][M]+	[M+H]+ 705.52	64		M707T18	y	DAG as ammonium
557		1.3769	-0.461424	-2.4283	0.0239129	0.326592	DOWN	906.796	906.795	906.798	25.8938	25.8696	25.9407	36778	446069	116141	323966	129816	[1558][M]+	[M+H]+ 905.794	1		M907T26_2	n	No putative options
567		3.60465	-1.84986	-2.54741	0.0244034	0.327882	DOWN	598.495	598.495	598.497	17.1541	16.7894	17.3193	28944	424522	399906	117771	118653		[M+H]+ 597.49	120		M598T17	y	Weird options, but beautiful peak
579		1.27729	-0.353086	-2.47074	0.0251871	0.329858	DOWN	797.652	797.651	797.652	26.1137	26.0034	26.2985	21568	352205	46767.2	275744	96463.1	[1038][M]+		5		M798T26_1	n	Small difference
599		1.75031	-0.807607	-2.50795	0.0263695	0.332657	DOWN	669.577	669.575	669.582	21.5075	21.2282	21.6056	21854	498067	283125	284560	82524.6			160		M670T22_1	y	Co-isolation
603		1.56599	0.647072	2.47302	0.0264864	0.332923	UP	517.477	517.476	517.478	15.2872	15.1815	15.352	20298	223331	64868.4	349734	164749		[M+H-CH3]+ 531.497	50		M517T15	y	No putative
619		1.49278	0.578002	2.38594	0.0274645	0.335073	UP	901.792	901.791	901.793	32.5903	32.3595	32.7957	86638	485772	193588	725151	288643		[M+H-CH3]+ 915.808	87		M902T33_2	y	Not a peak
621		2.38859	-1.25616	-2.48685	0.0275205	0.335192	DOWN	652.541	652.54	652.542	19.0948	18.7386	19.3646	184724	2.80082e+06	2.18061e+06	1.17258e+06	623817	[583][M]+		76		M653T19	y	Beautiful peak
623		2.10237	1.07202	2.516	0.0275693	0.335295	UP	884.757	884.756	884.759	24.8705	24.7931	24.9461	63070	317930	83958.6	668406	475186	[1430][M]+		32		M885T25_2	n	No putative. 2 samples completely off
625		1.48523	-0.570688	-2.41294	0.0276279	0.335419	DOWN	671.595	671.592	671.602	23.1949	23.0564	23.4932	17562	417334	173079	280989	91425.4			124		M672T23_2	y	Isotope
651		1.42508	-0.511048	-2.3349	0.0292026	0.339927	DOWN	407.322	407.321	407.323	15.3099	15.1492	15.5192	18740	417691	137879	293099	123116	[151][M]+	[M+Na]+ 384.333	50		M407T15	y	Small difference
652		2.48721	1.31453	2.49925	0.0292737	0.34014	UP	636.547	636.546	636.547	18.7082	18.6156	18.8288	1129868	6.35925e+06	1.10615e+06	1.58168e+07	1.30619e+07	[549][M]+	[M+H+NH3]+ 618.514	35		M637T19	y	High peak. Good difference. Interesting. Are diglycerides as ammonium
653		2.37385	1.24723	2.46842	0.0292937	0.3402	UP	812.72	812.718	812.721	24.2362	23.9398	24.3942	83082	518274	227199	1.2303e+06	973068	[1106][M]+	[M+Na]+ 789.737	26		M813T24	y	No difference
657		2.48864	1.31536	2.45358	0.0294644	0.340709	UP	900.788	900.787	900.79	30.4867	30.0853	30.7239	270270	963254	537032	2.3972e+06	1.95199e+06	[1510][M]+	[M+K]+ 861.832 [M+H]+ 899.782	46		M901T30_1	n	Not a peak
659		1.40142	0.486887	2.40503	0.0295896	0.341079	UP	689.559	689.558	689.56	23.6399	23.5599	23.6949	101646	1.49102e+06	340880	2.08954e+06	791829	[678][M]+		121		M690T24	y	Some options, including GlcCer
667		3.30634	1.72524	2.43298	0.0301562	0.342726	UP	916.729	916.727	916.732	25.0055	24.7805	25.0567	33756	103148	98257.7	341043	324152	[1600][M]+		71		M917T25_1	y	Not a peak
706		1.92909	0.94792	2.38613	0.0324613	0.348974	UP	279.091	279.089	279.096	1.30608	1.2902	1.31912	18872	22435	9472.15	43279	28740.1			27		M279T1_1	y	Co-isolation
709		1.37084	-0.455059	-2.28471	0.0326464	0.349447	DOWN	946.866	946.865	946.867	33.9063	33.5531	34.1928	53766	399687	125502	291563	105474	[1723][M]+	[M+H-CH3]+ 960.882	96		M947T34	y	Not a peak
718		2.15631	1.10856	2.40466	0.0330169	0.35038	UP	668.609	668.608	668.61	24.2219	24.067	24.3226	43132	240746	89201.9	519123	390977	[622][M]+	[M+H+NH3]+ 650.576	26		M669T24	y	Good difference. Ammoniated DAG
721		1.52423	0.608077	2.29293	0.0333702	0.351256	UP	369.345	369.345	369.346	28.5322	28.4735	28.6578	22546	97071.2	42465.3	147958	64086.5	[123][M]+		7		M369T29_1	y	Small difference
722		1.57784	0.657951	2.33166	0.0334679	0.351495	UP	754.681	754.68	754.682	23.7362	23.6259	23.8414	63116	765063	278836	1.20715e+06	594668	[869][M]+	[M+H-C3H2O3]+ 839.676	34		M755T24	y	No putative
724		2.19499	-1.13421	-2.36825	0.0337132	0.352092	DOWN	722.619	722.618	722.62	19.1228	18.9999	19.1928	18518	238825	181046	108805	58243.1	[766][M]+		76		M723T19	y	SM as ammoniated
728		1.76424	0.819051	2.40714	0.0340539	0.35291	UP	603.526	603.525	603.526	20.11	20.0508	20.2257	51132	486673	72331.1	858610	530343	[466][M]+	[M+H-H20]+ 620.53	19		M604T20	y	Good difference. Water loss ft833
729		3.5856	1.84221	2.34293	0.0341341	0.353101	UP	890.715	890.712	890.717	24.9762	24.9425	25.0126	39914	99060	138606	357739	356466	[1458][M]+	[M+Na]+ 867.717	71		M891T25_1	y	Not a peak
730		1.11519	0.157292	2.25997	0.0341697	0.353186	UP	532.431	532.431	532.432	16.4522	16.3718	16.567	21078	570219	67555.5	635904	74653.6	[299][M]+	[M+H+NH3]+ 514.401	43		M532T16_1	y	Small difference
731		1.37519	-0.45963	-2.26207	0.0342446	0.353363	DOWN	920.811	920.809	920.813	26.0506	26.0087	26.113	96106	1.50935e+06	483577	1.09756e+06	404754	[1622][M]+	[M+H+CF3COOH]+ 785.8	5		M921T26_3	n	Small difference
737		1.53949	0.62245	2.27512	0.0346653	0.354347	UP	973.886	973.884	973.886	31.2071	31.081	31.3735	27292	142617	64353.1	219556	97890.4			220		M974T31_2	y	Not a peak
738		3.49037	-1.80338	-2.36516	0.034784	0.354622	DOWN	650.526	650.525	650.526	17.9331	17.6292	18.4171	15904	228720	230665	65528.7	62628.2	[578][M]+		16		M651T18	y	Small peak
742		1.20647	0.270795	2.25939	0.0349983	0.355114	UP	515.405	515.404	515.406	17.2026	17.0612	17.3228	21778	286702	54130.3	345898	72850.6	[264][M]+	[M+H]+ 514.397	120		M515T17	y	Small difference
745		1.54044	0.623343	2.2678	0.0351011	0.355348	UP	900.788	900.787	900.789	34.4367	34.1673	34.647	127192	736161	336649	1.13401e+06	505961		[M+K]+ 861.83	127		M901T34_2	n	Not a peak
746		1.28698	-0.363988	-2.26185	0.0351535	0.355467	DOWN	890.804	890.803	890.805	26.7114	26.6653	26.7617	101742	2.64894e+06	739917	2.05826e+06	520484	[1462][M]+	[M+Na+NaCOOH]+ 799.816 [M+K]+ 851.836	12		M891T27	y	Small difference
749		2.33502	1.22344	2.38507	0.0353173	0.355837	UP	666.593	666.592	666.594	22.025	21.9269	22.089	111590	599138	168423	1.399e+06	1.14945e+06	[618][M]+	[M+H+NH3]+ 648.56	61		M667T22	y	Nice difference. I think is related to ft718. Also appears as sodium. Interesting to characterize together with peaks with similar distributions. Dag as ammonium
754		1.4614	-0.547356	-2.2573	0.0357744	0.356856	DOWN	892.779	892.778	892.782	25.6191	25.568	25.6751	314230	5.4418e+06	2.1868e+06	3.72368e+06	1.47306e+06	[1472][M]+	[M+H]+ 891.775	24		M893T26_2	n	Co-elution
757		1.69987	0.765426	2.36442	0.0360663	0.357497	UP	638.562	638.561	638.563	20.1734	20.1181	20.29	1397812	1.36794e+07	2.65051e+06	2.32532e+07	1.37738e+07	[553][M]+	[M+H+NH3]+ 620.53	19		M639T20	y	Similar distribution than ft749 and 718. Also it seems to be DAG as ammonium adduct
759		1.25594	-0.328763	-2.23591	0.0361734	0.35773	DOWN	890.768	890.767	890.769	25.6714	25.6333	25.7337	629228	1.27244e+07	3.08453e+06	1.01314e+07	2.57381e+06	[1459][M]+		3		M891T26_2	n	No putative
760		1.67829	0.746996	2.36209	0.0362275	0.357847	UP	944.757	944.756	944.758	25.9269	25.8696	25.9605	113162	603562	113100	1.01296e+06	589643	[1706][M]+	[M+K]+ 905.794	1		M945T26_1	n	Ammoniated TAG
775		2.13866	1.09671	2.35567	0.036887	0.359254	UP	896.758	896.757	896.758	29.3214	29.1184	29.5503	27526	93083.2	26776.5	199073	153545			22		M897T29_1	n	No peak
776		2.36065	-1.23919	-2.33512	0.0369467	0.35938	DOWN	678.557	678.556	678.557	19.2564	18.868	19.3327	136412	1.94114e+06	1.60597e+06	822290	419276	[650][M]+	[M+H-C4H8]+ 733.611	76		M679T19	y	PE
777		1.39592	-0.48122	-2.29857	0.0370399	0.359575	DOWN	226.947	226.947	226.948	42.4426	42.3245	42.6124	26848	490178	194882	351149	76953.2			222		M227T42_1	y	Not a peak
791		1.42118	0.507092	2.21292	0.0379898	0.361522	UP	806.712	806.711	806.712	24.1667	24.1073	24.2362	72642	1.26419e+06	529976	1.79664e+06	643313	[1071][M]+		26		M807T24	y	Ammoniated TAG
794		1.50114	-0.586054	-2.2115	0.0382417	0.362025	DOWN	902.804	902.802	902.805	36.7854	36.4907	37.1304	215370	2.27549e+06	930072	1.51585e+06	742193	[1537][M]+		74		M903T37_2	n	Not a peak
800		1.3609	0.444564	2.24379	0.0385372	0.36261	UP	794.711	794.711	794.712	38.889	38.7296	39.26	20662	113686	30070.6	154716	55751.7			151		M795T39	y	Not a peak
806		1.84541	0.88394	2.31696	0.0389483	0.36341	UP	817.62	817.619	817.621	23.3813	23.2605	23.4266	18122	148968	39675.5	274908	184065	[1121][M]+		124		M818T23	y	2 samples off
807		2.28943	1.19499	2.32221	0.0390408	0.363588	UP	706.624	706.623	706.625	18.7874	18.3659	18.9633	21896	94400.3	32899.5	216123	178572	[718][M]+	[M+Na+NaCOOH]+ 615.658	35		M707T19	y	Co-isolation
815		2.60438	-1.38094	-2.30074	0.0392975	0.36408	DOWN	624.51	624.51	624.512	17.3482	17.2147	17.5302	30778	448364	402063	172158	106266	[512][M]+		48		M625T17_1	y	Good difference. Weird putative options
819		1.53828	-0.621314	-2.22234	0.0396786	0.3648	DOWN	267.189	267.188	267.19	1.30473	1.2894	1.31912	18034	35321.1	16710.9	22961.5	9586.94			27		M267T1_4	y	Co-isolation
828		1.74718	-0.805028	-2.24641	0.0399786	0.365359	DOWN	991.854	991.853	991.856	29.0708	28.9707	29.212	18106	172843	104182	98926.9	46240.9	[1872][M]+	[M+Na]+ 968.873	20		M992T29_1	n	Not a peak
833		1.66646	0.736786	2.30307	0.0402233	0.36581	UP	621.537	621.535	621.537	20.1653	19.8677	20.2355	37408	358478	69478.6	597389	352571	[503][M]+	[M+H]+ 620.53	19		M622T20	y	Good difference. Same DAG than ft757 (di-oleoyl), but protonated
835		1.42714	0.51313	2.18762	0.0403254	0.365997	UP	530.47	530.469	530.47	16.5015	16.4047	16.6106	63030	710611	294038	1.01414e+06	380211	[294][M]+	[M+H+NH3]+ 512.438	43		M530T17	y	DAG as amonium
837		1.41979	0.50568	2.26294	0.0404099	0.366152	UP	943.836	943.834	943.837	28.0389	27.9928	28.0965	15878	60395.9	12979	85749.7	36576.9		[M+K]+ 904.884	44		M944T28	y	Small difference
838		1.75364	-0.810351	-2.26235	0.0404417	0.366209	DOWN	203.103	203.102	203.104	1.32722	1.30625	1.34888	15832	27825.4	17252.4	15867.2	6133.54			27		M203T1_5	y	Small difference
839		2.669	-1.4163	-2.27515	0.0404627	0.366248	DOWN	702.556	702.554	702.557	18.2657	17.895	18.5422	20604	212945	193996	79784.8	58928.6		[M+Na]+ 679.562	45		M703T18_2	y	PE
842		1.49397	0.579155	2.25647	0.0406292	0.366549	UP	648.619	648.619	648.62	22.8583	22.7689	23.0049	29374	412603	108330	616418	293543	[575][M]+	[M+H]+ 647.61	111		M649T23_2	y	Small difference
844		1.72259	-0.784581	-2.19417	0.0409587	0.36714	DOWN	906.828	906.821	906.829	39.0074	38.595	39.2724	21414	110091	61182.7	63910.3	39654.2			234		M907T39	n	Not a peak
848		1.54922	0.631539	2.20482	0.0411566	0.367492	UP	900.788	900.788	900.789	31.5523	31.3919	31.7037	191624	1.03349e+06	440895	1.60109e+06	775185		[3M+2Na+2K-H]3+ 859.814	82		M901T32_1	n	Not a peak
850		1.52467	0.608493	2.196	0.0412269	0.367616	UP	900.788	900.787	900.789	32.5526	32.3595	32.7873	174744	810710	351444	1.23606e+06	571573			52		M901T33_1	n	Not a peak
854		1.85446	0.890999	2.21451	0.0415577	0.368196	UP	944.809	944.808	944.811	25.7554	25.6681	25.8548	71604	169858	100867	314995	203397			88		M945T26_2	y	Good difference, but co-isolation
856		1.72916	-0.790073	-2.22245	0.0418838	0.36876	DOWN	687.543	687.542	687.544	22.5677	22.4315	22.6227	135334	4.08167e+06	2.45306e+06	2.36049e+06	1.08617e+06	[674][M]+		23		M688T23	y	PA, SM
857		1.27178	0.346844	2.15986	0.0419489	0.368872	UP	789.668	789.667	789.669	24.6119	24.5409	24.661	304344	6.6871e+06	2.06976e+06	8.50449e+06	2.0524e+06	[998][M]+	[M+H-C4H8]+ 844.709	78		M790T25_1	y	Isotope
858		2.67729	1.42077	2.29556	0.041987	0.368937	UP	639.486	639.486	639.487	17.3317	17.1307	17.5126	132728	596467	139394	1.59691e+06	1.50327e+06	[556][M]+		48		M639T17	y	Big difference. DAG as sodium adduct
864		1.22192	-0.289145	-2.16325	0.0424197	0.369672	DOWN	904.82	904.818	904.821	27.033	27.0152	27.1185	43664	486701	86231.9	398309	112245			11		M905T27_3	n	Not a peak
869		1.99745	0.998162	2.24365	0.0427593	0.370241	UP	546.366	546.36	546.367	1.30838	1.2534	1.32118	64904	34660.3	15829.6	69232.4	50976.7	[333][M]2+		27		M546T1_1	n	No difference
894		1.58629	0.665654	2.13717	0.0440332	0.37231	UP	820.727	820.726	820.728	38.4178	38.2591	38.5802	53258	178968	115076	283895	125230		[M+K]+ 781.769	128		M821T38_2	y	Not a peak
896		1.44615	0.532216	2.22522	0.0442623	0.372672	UP	860.794	860.792	860.795	28.045	28.016	28.0881	39514	96944.3	19900	140196	64323.7	[1304][M]+		44		M861T28_3	n	Co-isolation
913		2.25974	1.17616	2.23389	0.0453175	0.3743	UP	1203.03	1203.03	1203.03	18.5167	18.4154	18.6159	15700	86765.5	35134.1	196067	165813	[2272][M]+		36		M1203T19	n	Fragment just in case. No putatives at that m/z
926		1.10334	0.141877	2.12654	0.0458691	0.375126	UP	794.696	794.694	794.704	25.5573	25.3208	25.6084	22950	182512	18383.4	201373	24617.3		[M+H-NH3]+ 810.707	24		M795T26	n	Not a peak
935		1.62631	0.701605	2.22738	0.0461015	0.37547	UP	1014.93	1014.93	1014.93	28.077	28.0389	28.1218	15816	103418	19388.8	168189	98852.1	[1927][M]+		192		M1015T28_3	n	Small difference
939		1.88593	0.915273	2.22957	0.0462702	0.375717	UP	814.68	814.679	814.681	24.849	24.7895	24.9662	1389112	8.28201e+06	1.93756e+06	1.56193e+07	1.12341e+07	[1110][M]+	[M+H+NH3]+ 796.646	32		M815T25	y	2 samples off
942		1.62882	-0.703831	-2.13447	0.0467416	0.376555	DOWN	215.087	215.086	215.089	1.29328	1.28016	1.33642	15638	62200.1	20151.2	38187.1	33357.2			27		M215T1_1	y	No difference
949		1.20408	0.267929	2.19191	0.0473331	0.377588	UP	615.487	615.486	615.487	18.5835	18.4903	18.6941	175448	4.60117e+06	420760	5.54017e+06	1.4231e+06		[M+Na]+ 592.498	36		M615T19_3	y	Small difference
951		1.42522	-0.511184	-2.10051	0.0473834	0.377675	DOWN	876.755	876.753	876.758	25.1061	25.0282	25.2155	40116	608964	208114	427278	215565	[1376][M]+	[M+H+NH3]+ 858.719	71		M877T25	y	Not a peak
954		1.55636	0.638174	2.13784	0.0476488	0.378132	UP	445.363	445.362	445.366	15.2716	15.1583	15.3215	35960	474696	199553	738797	378568	[193][M]+		50		M445T15_2	y	Not a peak
955		1.77069	-0.82431	-2.1938	0.0476891	0.3782	DOWN	642.564	642.56	642.57	21.3211	21.2235	21.6407	28348	447273	296876	252598	79740.3	[560][M]+	[M+Na]+ 619.58	160		M643T21_1	y	Weird putative options
956		1.91656	-0.938517	-2.17997	0.0477012	0.378221	DOWN	685.528	685.527	685.529	20.9449	20.8715	21.021	112022	2.34119e+06	1.68976e+06	1.22156e+06	556888	[671][M]+	[M+Na]+ 662.539	41		M686T21	y	PA,. It can also be an adduct
965		1.25842	-0.331615	-2.08707	0.0489087	0.380244	DOWN	947.869	947.869	947.871	33.3427	33.1146	33.6118	28862	199369	44625.8	158428	51247		[M+H+NH3]+ 929.829	99		M948T33_2	n	Not a peak
976		1.35028	0.433261	2.16914	0.0496026	0.381371	UP	828.695	828.695	828.696	25.2878	25.1839	25.4079	16814	231274	35185.9	312286	124498	[1162][M]+	[M+K+HCOOH]+ 743.741 [M+Na+HCOOH]+ 759.715 [M+H+HCOOH]+ 781.699	6		M829T25	y	Weird peak
977		1.50496	0.589721	2.10836	0.0496765	0.38149	UP	872.757	872.757	872.758	35.2152	35.043	35.3964	51324	327923	135283	493509	236045		[M+Na]+ 849.767	125		M873T35_1	n	Not a peak

## Sheet: To fragment
for paper	idx	MSMS	fold	log2fold	tstat	pvalue	qvalue	updown	mzmed	mzmin	mzmax	rtmed	rtmin	rtmax	maxint	dataset1_mean	dataset1_sd	dataset2_mean	dataset2_sd	isotopes	adducts	peakgroup	metlin	name	METLIN_MSMS	usernotes	Identification	Repeat in negative
	3	1A	6.02534	-2.59104	-7.52161	4.60125e-07	0.00116945	DOWN	286.139	286.138	286.139	1.30915	1.29093	1.32118	227396	681756	220756	113148	140872	[51][M]+		27		M286T1_1	y	Double peak (isomers?). Very weird putative options. Very low RT, so it is not probably a metabolite	As I suspected, it is nothing. Very low in repetition. Elutes in the first 5 minutes (HPLC), so forget
	1		6.03743	-2.59393	-9.33972	4.12646e-09	3.14632e-05		286.139	286.135	286.139	1.60987	1.58768	1.62587	24750	183191	40317	30342.5	39855.5	[52][M]+		123		M286T2	y
1	567	2A	3.60465	-1.84986	-2.54741	0.0244034	0.327882	DOWN	598.495	598.495	598.497	17.1541	16.7894	17.3193	28944	424522	399906	117771	118653		[M+H]+ 597.49	120		M598T17	y	Weird options, but beautiful peak	It is TAG(32:1) as ammonium. Many fatty acids (including 6:0), but main species is TAG(12:0/10:0/10:1)
1	815	3A	2.60438	-1.38094	-2.30074	0.0392975	0.36408	DOWN	624.51	624.51	624.512	17.3482	17.2147	17.5302	30778	448364	402063	172158	106266	[512][M]+		48		M625T17_1	y	Good difference. Weird putative options	It is TAG (34:2) as ammonium. In this case, the main fatty acid composition is pretty clera: TAG(18:2/12:0/4:0)
1	551	4A	1.40493	-0.490498	-2.43748	0.0236466	0.325873	DOWN	706.528	706.527	706.529	17.5423	17.4228	17.6513	113978	1.64676e+06	519281	1.17213e+06	430516	[716][M]+	[M+H]+ 705.52	64		M707T18	y	DAG as ammonium	It is PC(30:0)
	470	1A	1.43125	-0.517274	-2.5312	0.0198401	0.320335	DOWN	754.525	754.524	754.526	17.6048	17.5374	17.6943	55106	774428	258651	541086	187296	[867][M]+	[M+Na]+ 731.535	64		M755T18_1	y	Phospholipid	I do not see the peak, even in Msonly. Since fold change is low, do not repeat.
	839	2A	2.669	-1.4163	-2.27515	0.0404627	0.366248	DOWN	702.556	702.554	702.557	18.2657	17.895	18.5422	20604	212945	193996	79784.8	58928.6		[M+Na]+ 679.562	45		M703T18_2	y	PE	I do not see the peak. Very low, so forget
	135	3A	3.25296	-1.70175	-3.38938	0.00486349	0.255207	DOWN	631.463	631.461	631.472	18.6508	18.5991	18.9002	33820	272276	184654	83701	55214.1		[M+H-C6H8O6]+ 806.496	35		M631T19_2	y	Only half peak is integrated at XCMS. Check Raw data. Big differnece. PA as water loss	Very small for fragmentation. I think that all these guys are sodium adducts of TAGs. Check later if you have time
	245	4A	5.31148	-2.40911	-3.08772	0.00974937	0.293627	DOWN	600.511	600.51	600.515	18.8365	18.6943	19.2008	77602	1.3802e+06	1.24012e+06	259852	204759			108		M601T19_1	y	MISA annotated as a ammoniated adduct. Good difference, but not putative options	Hard to identify the real peak among all isomers. Some so-icolation too. Forget, or select a cleaner sample
1	375	1A	2.87061	-1.52136	-2.7612	0.0162207	0.314005	DOWN	626.526	626.525	626.527	18.8459	18.4339	18.9801	196952	3.81267e+06	2.98541e+06	1.32817e+06	896006	[518][M]+	[M+H+NH3]+ 608.491	108		M627T19	y	Weird putative options	It is TAG(34:1) as ammonium adduct. I see many fatty acids, but the main species is TAG(12:0/18:1/4:0).
	320	2A	3.8215	-1.93414	-2.88992	0.0130061	0.305817	DOWN	631.48	631.476	631.482	18.898	18.7514	19.1481	35168	527611	450813	138064	121671	[536][M]+	[M+Na]+ 608.491	108		M631T19_3	y	PA as water loss	I do not see the peak. Very low, so forget
	252	3A	4.05384	-2.01929	-3.05778	0.00994198	0.294482	DOWN	657.495	657.492	657.497	19.0782	18.9119	19.6626	32600	502670	419563	123999	89439.6	[596][M]+		76		M657T19	y	MISA annotated as sodiated adduct. PA as water loss	Very small for fragmentation. I think that all these guys are sodium adducts of TAGs. Check later if you have time
1	621	4A	2.38859	-1.25616	-2.48685	0.0275205	0.335192	DOWN	652.541	652.54	652.542	19.0948	18.7386	19.3646	184724	2.80082e+06	2.18061e+06	1.17258e+06	623817	[583][M]+		76		M653T19	y	Beautiful peak	Very hard to de-convolute signal coming from the double peak. I can ask Xavi for help. It is TAG(36:2), being the 3 FA, TAG(18:2/14:0/4:0)
1	776	1A	2.36065	-1.23919	-2.33512	0.0369467	0.35938	DOWN	678.557	678.556	678.557	19.2564	18.868	19.3327	136412	1.94114e+06	1.60597e+06	822290	419276	[650][M]+	[M+H-C4H8]+ 733.611	76		M679T19	y	PE	It is TAG(38:3) as ammonium adduct. In this case, the 3 main peaks correspond to TAG(18:2/16:1/4:0)
	468	2A	3.66667	-1.87447	-2.6828	0.0197969	0.320272	DOWN	683.511	683.51	683.513	19.2753	19.0376	19.6964	24700	379436	347626	103483	78224.7	[663][M]+		175		M684T19_1	y	PA as water loss	I do not see the peak. Very low, so forget
	212	3A	3.83428	-1.93896	-3.11689	0.00856593	0.287671	DOWN	730.587	730.584	730.588	20.2866	19.9417	20.5609	28888	575865	458256	150189	117566			58		M731T20_2	y	Good difference. Phospholipid	I do not see a clear peak. It is another TAG I think
	436	4A	2.54108	-1.34544	-2.6989	0.0187432	0.31865	DOWN	724.634	724.633	724.635	20.5339	20.2594	20.6566	32712	663926	499756	261277	131665	[772][M]+	[M+K]+ 685.665	54		M725T21	y	Ammoniated TAG	Co-isolation
1	197	1A	3.48743	-1.80216	-3.1633	0.00767285	0.282183	DOWN	654.557	654.556	654.558	20.5548	20.2692	21.0069	495112	9.89461e+06	7.44492e+06	2.83722e+06	2.07421e+06	[587][M]+	[M+H+NH3]+ 636.523	54		M655T21	y	Beautiful peak. Big difference. No putative options	Clear different chromatographic peaks. It is TAG(36:1) as ammonium. I also see NL of butyric acid. One species is TAG(14:0/18:1/4:0)
	279	2A	2.71938	-1.44328	-2.91891	0.0111089	0.299113	DOWN	633.497	633.496	633.498	20.6194	20.5333	20.7342	34626	521834	365687	191895	139987	[541][M]+	[M+Na]+ 610.508	54		M633T21_2	y	PL maybe	Low peak. I think it could be another TAG. Since trend is similar, I have other options.
	350	3A	2.44212	-1.28814	-2.8038	0.0147725	0.310705	DOWN	659.512	659.509	659.513	20.6448	20.571	20.8287	74502	1.37191e+06	954651	561768	300831	[602][M]+	[M+Na]+ 636.523	54		M660T21	y	PA as water loss	Very small for fragmentation. I think that all these guys are sodium adducts of TAGs. Check later if you have time
1	530	4A	2.70318	-1.43466	-2.59801	0.0227229	0.324106	DOWN	680.572	680.572	680.573	20.9185	20.8361	20.9955	789302	1.35595e+07	1.10299e+07	5.01612e+06	2.84702e+06	[653][M]+	[M+H+NH3]+ 662.539	41		M681T21_1	y	Big difference. Beautiful peak.	It is TAG(38:2). Composition is clear, TAG(18:2/16:0/4:0)
	956	1A	1.91656	-0.938517	-2.17997	0.0477012	0.378221	DOWN	685.528	685.527	685.529	20.9449	20.8715	21.021	112022	2.34119e+06	1.68976e+06	1.22156e+06	556888	[671][M]+	[M+Na]+ 662.539	41		M686T21	y	PA,. It can also be an adduct	I see the peak very low in Msonly. I think is a asodium adduct of a TAG. Less reliable identification. Since it is low. Forget it
	423	2A	2.41401	-1.27143	-2.70955	0.0180028	0.317408	DOWN	750.65	750.649	750.651	20.9678	20.6218	21.0391	44036	856587	615715	354839	179952	[851][M]+	[M+H-CH2]+ 763.658	41		M751T21	y	Ammoniated TAG	Small peak. I barely observe it. I think it could be another TAG
1	955	3A	1.77069	-0.82431	-2.1938	0.0476891	0.3782	DOWN	642.564	642.56	642.57	21.3211	21.2235	21.6407	28348	447273	296876	252598	79740.3	[560][M]+	[M+Na]+ 619.58	160		M643T21_1	y	Weird putative options	It is TAG(35:0) ammoniated. Many fatty acids there, so impossible to say the species.
	46	4A	1.57238	-0.652953	-3.99071	0.000799683	0.131846	DOWN	555.526	555.526	555.527	21.7436	21.6787	21.8262	23610	494406	84432.5	314431	131444	[363][M]+	[M+H]+ 554.52	59		M556T22	y	It could be kind of FAHFA	Vey interesting!! I do not find any FAHFA with that mass. I do not think it is oleoyl-arachidonate proposed in METLIN. Clear fragmentation. 313 fragment appears in LPA(16:0). Repeat in negative
1	372	1A	2.65333	-1.4078	-2.76126	0.0160932	0.313736	DOWN	682.588	682.587	682.589	22.5595	22.4583	22.6604	1710976	3.43561e+07	2.56512e+07	1.29483e+07	7.95653e+06	[659][M]+		23		M683T23	y	Beautiful peak and high difference. TAG as ammoniated adduct	In the original is a single peak. In the fragmentation there are several. It is TAG(38:1) as ammonium. The highest peak is TAG(16:0/18:1/4:0)
	234	2A	3.01366	-1.59152	-3.07574	0.00936363	0.291826	DOWN	755.531	755.53	755.535	22.5625	22.4897	22.6598	19370	372002	271963	123439	66387.9		[M+K]+ 716.577	23		M756T23_1	n	PL	Small peak, I do not see MSMS. I see co-isolation, so forget to repeat
	856	3A	1.72916	-0.790073	-2.22245	0.0418838	0.36876	DOWN	687.543	687.542	687.544	22.5677	22.4315	22.6227	135334	4.08167e+06	2.45306e+06	2.36049e+06	1.08617e+06	[674][M]+		23		M688T23	y	PA, SM	It is very small. I would say is a TAG as protonated or sodiated, so forget
	434	4A	2.36901	-1.24428	-2.65934	0.0186837	0.318554	DOWN	752.665	752.664	752.666	22.5692	22.5058	22.6788	92608	2.15422e+06	1.5194e+06	909336	566610	[862][M]+	[M+H-CH2]+ 765.676	23		M753T23	n	Ammoniated TAG	I do not see the MSMS. It is probably a TAG
	342	1A	1.96483	-0.974404	-2.68581	0.0142556	0.309385	DOWN	789.74	789.739	789.742	25.4585	25.4131	25.5111	38860	232659	85564.3	118412	119966			9		M790T25_2	y	It is the tail of a peak, but the peak is there. Check spectra. Tripalmitin as water loss (hard to think in a water loss of a TAG)	Not a peak actually. Forget
1	388	1B	1.57776	0.65788	2.69207	0.0167468	0.315077	UP	358.195	358.195	358.196	1.46311	1.43983	1.47917	214614	399946	117920	631020	272959		[M+H]+ 357.188	101		M358T1_2	y	Short RT. Weird putative. I do not know...	It is clearly laudanosine. Maybe we can compare Rt with standard
	39	2B	4.93053	2.30174	4.47486	0.000634885	0.118517	UP	305.24	305.239	305.241	8.18987	7.9717	8.34615	24874	91275.1	78948.8	450034	266266	[63][M]+	[M+H]+ 304.233	154		M305T8	y	Oleic acid as sodium	No MSMS. Peak is ugly, so forget
	68	3B	13.9602	3.80325	4.05963	0.00182501	0.187502	UP	609.474	609.473	609.475	8.2007	8.00558	8.35593	17870	14060.7	13850.6	196291	154880	[479][M]+	[2M+H]+ 304.233	154		M609T8	y	Big fold change. It could be dimer of oleic acid (ft39)	As ft39, it is not really a peak
1	49	4B	2.19457	1.13394	3.97019	0.000978551	0.145919	UP	502.439	502.438	502.44	14.7804	14.6619	14.8386	40038	320396	161051	703133	292548	[250][M]+	[M+K+NH3]+ 446.453 [M+Na+NH3]+ 462.428	70		M502T15	y	DAG as ammonium. Weird DAG. Short RT	It is DAG(12:0/14:0)
1	383	1B	1.87442	0.906447	2.66938	0.0165899	0.314764	UP	554.469	554.469	554.47	14.8308	14.7644	14.9381	84524	623174	319984	1.16809e+06	630611	[360][M]+	[M+H-C2H4]+ 581.494	70		M554T15_1	y	Part of a double peak with ft393 and other feature. TAG ammoniated (maybe each peak is a different molecule)	It is DAG(30:2). Main species is DAG(18:2/12:0) and other is DAG(16:1/14:1)
1	503	2B	1.91304	0.935867	2.64324	0.0214414	0.322538	UP	430.373	430.372	430.374	15.2446	15.2008	15.3201	549522	6.19776e+06	1.55002e+06	1.18566e+07	7.25235e+06		[M+H]+ 429.363	50		M430T15_2	y	Sterol ammoniated	[M+1] isotope is very high (now I see, that is the protonated of tocopherol, so take that -ft461- for quantitation). It is alpha-tocopherol. Check Rt with standard
	116	3B	2.41073	1.26947	3.50453	0.00360281	0.233877	UP	559.425	559.424	559.425	15.3025	14.9271	15.3774	31314	253585	118042	611324	333329	[372][M]+	[M+Na]+ 536.437	50		M559T15_2	y	MISA annotated it as soidum adduct as well. DAG. Check the protonated and fagment the most convenient. The ammoniated is also there (ft 393)	I barely see fragments. DAG sodiated probably
1	835	4B	1.42714	0.51313	2.18762	0.0403254	0.365997	UP	530.47	530.469	530.47	16.5015	16.4047	16.6106	63030	710611	294038	1.01414e+06	380211	[294][M]+	[M+H+NH3]+ 512.438	43		M530T17	y	DAG as amonium	It is DAG(28:0). Mainly a combination of DAG(14:0/14:0) and DAG(12:0/16:0)
	511	1B	3.25969	1.70474	2.65313	0.0219365	0.323164	UP	619.521	619.52	619.524	18.6859	18.323	18.8202	24520	98547.7	36427.9	321235	288464	[498][M]+	[M+H]+ 618.514	35		M620T19_1	y	I see its sodium adduct. I also have it as ammonium.l High peak fgood difference. Interesting. DAG	Small peak. DAG protonated or sodiated probably
1	652	2B	2.48721	1.31453	2.49925	0.0292737	0.34014	UP	636.547	636.546	636.547	18.7082	18.6156	18.8288	1129868	6.35925e+06	1.10615e+06	1.58168e+07	1.30619e+07	[549][M]+	[M+H+NH3]+ 618.514	35		M637T19	y	High peak. Good difference. Interesting. Are diglycerides as ammonium	It is DAG(36:3). Essentially DAG(18:1/18:2)
	357	3B	1.92879	0.947694	2.85327	0.0149683	0.311184	UP	709.489	709.488	709.489	18.723	18.6139	18.8713	23968	188185	34728.9	362968	209340	[730][M]+	[M+Na+NaCOOH]+ 618.514	35		M709T19	y	PL	No peak. Probably sodiated DAG
1	232	4B	2.37858	1.2501	2.98778	0.00914683	0.290757	UP	628.541	628.54	628.542	19.7454	19.2857	19.8558	96094	668515	429939	1.59011e+06	978212		[M+K]+ 589.583	141		M629T20	y	Beautiful peak. Ceramide	It is TAG(34:0). Main fatty acids are 8:0, 10:0, 12:0 and 14:0
1	757	1B	1.69987	0.765426	2.36442	0.0360663	0.357497	UP	638.562	638.561	638.563	20.1734	20.1181	20.29	1397812	1.36794e+07	2.65051e+06	2.32532e+07	1.37738e+07	[553][M]+	[M+H+NH3]+ 620.53	19		M639T20	y	Similar distribution than ft749 and 718. Also it seems to be DAG as ammonium adduct	DAG(18:1/18:1).
	277	2B	1.43606	0.522119	2.91781	0.011028	0.298819	UP	643.518	643.517	643.518	20.2784	19.9361	20.4247	151652	2.96228e+06	560649	4.25402e+06	1.42743e+06	[564][M]+	[M+H-HCOOH]+ 688.515	58		M644T20	y	DAG as sodium adduct	Low signal. Something at 40eV. I think is DAG
	417	3B	2.30667	1.20581	2.71237	0.0178615	0.317161	UP	671.549	671.548	671.549	22.0036	21.884	22.1394	26098	185476	87783.1	427832	296816	[630][M]+	[M+Na]+ 648.56	61		M672T22	y	MISA also annotated as sodiated adduct. DAG as sodianted, PA as water loss	No peak. Probably sodiated DAG
1	749	4B	2.33502	1.22344	2.38507	0.0353173	0.355837	UP	666.593	666.592	666.594	22.025	21.9269	22.089	111590	599138	168423	1.399e+06	1.14945e+06	[618][M]+	[M+H+NH3]+ 648.56	61		M667T22	y	Nice difference. I think is related to ft718. Also appears as sodium. Interesting to characterize together with peaks with similar distributions. Dag as ammonium	It is DAG(18:1/20:1)
	30	1B	1.8436	0.882528	4.31754	0.000342126	0.0851865	UP	739.574	739.573	739.575	22.4997	22.3377	22.6227	43508	674764	263454	1.244e+06	373067	[811][M]+	[M+Na]+ 716.577	23		M740T22_2	y	Many putative options	Small peak. DAG protonated or sodiated probably
	659	2B	1.40142	0.486887	2.40503	0.0295896	0.341079	UP	689.559	689.558	689.56	23.6399	23.5599	23.6949	101646	1.49102e+06	340880	2.08954e+06	791829	[678][M]+		121		M690T24	y	Some options, including GlcCer	Small peak. DAG protonated or sodiated probably
	408	3B	1.38328	0.468096	2.56952	0.017568	0.316635	UP	741.59	741.589	741.59	24.1117	24.0167	24.1514	111028	2.2682e+06	869929	3.13756e+06	785420	[818][M]+	[M+Na]+ 718.6	26		M742T24	y	TAG as sodium	I see 184, but only at high CE. It could be a sodiated SM, but very unlikely. Fc is low and some samples are off, so forget
	791	4B	1.42118	0.507092	2.21292	0.0379898	0.361522	UP	806.712	806.711	806.712	24.1667	24.1073	24.2362	72642	1.26419e+06	529976	1.79664e+06	643313	[1071][M]+		26		M807T24	y	Ammoniated TAG	Dirty peak. Co-isolation
1	718	1B	2.15631	1.10856	2.40466	0.0330169	0.35038	UP	668.609	668.608	668.61	24.2219	24.067	24.3226	43132	240746	89201.9	519123	390977	[622][M]+	[M+H+NH3]+ 650.576	26		M669T24	y	Good difference. Ammoniated DAG	It is DAG(38:1). Mainly is the species DAG(20:0/18:1)
	210	2B	1.42365	0.509592	3.18263	0.00848953	0.287239	UP	816.696	816.695	816.697	25.6808	25.6402	25.7325	3192112	2.7013e+07	1.33093e+06	3.84569e+07	1.23848e+07	[1116][M]+	[M+H+NH3]+ 798.662	3		M817T26_1	n	Ammoniated TAG. 2 samples are completely off	It is TAG(48:4). Clearly 2 samples are off. Main fatty acids are 18:2, 14:0, 18:1 and 16:1
	760	3B	1.67829	0.746996	2.36209	0.0362275	0.357847	UP	944.757	944.756	944.758	25.9269	25.8696	25.9605	113162	603562	113100	1.01296e+06	589643	[1706][M]+	[M+K]+ 905.794	1		M945T26_1	n	Ammoniated TAG	It is TAG(58:10). There are some peaks, but the main species is TAG(18:2/18:2/22:6)
1	499	4B	1.68902	0.756188	2.53966	0.0212137	0.322241	UP	668.624	668.623	668.625	28.5064	28.4653	28.6232	35640	107832	48147.7	182130	89175.4			122		M669T29	y	Cholesteryl ester (18:1) ammoniated. Latest RT, so makes sense. One sample off	It is CE(18:1)

## Sheet: extract for paper
for paper	idx	MSMS	fold	pvalue	updown	mzmed	rtmed	maxint	usernotes	Identification
1	567	2A	3.60465	0.0244034	DOWN	598.495	17.1541	28944	Weird options, but beautiful peak	It is TAG(32:1) as ammonium. Many fatty acids (including 6:0), but main species is TAG(12:0/10:0/10:1)
1	815	3A	2.60438	0.0392975	DOWN	624.51	17.3482	30778	Good difference. Weird putative options	It is TAG (34:2) as ammonium. In this case, the main fatty acid composition is pretty clera: TAG(18:2/12:0/4:0)
1	551	4A	1.40493	0.0236466	DOWN	706.528	17.5423	113978	DAG as ammonium	It is PC(30:0)
1	375	1A	2.87061	0.0162207	DOWN	626.526	18.8459	196952	Weird putative options	It is TAG(34:1) as ammonium adduct. I see many fatty acids, but the main species is TAG(12:0/18:1/4:0).
1	621	4A	2.38859	0.0275205	DOWN	652.541	19.0948	184724	Beautiful peak	Very hard to de-convolute signal coming from the double peak. I can ask Xavi for help. It is TAG(36:2), being the 3 FA, TAG(18:2/14:0/4:0)
1	776	1A	2.36065	0.0369467	DOWN	678.557	19.2564	136412	PE	It is TAG(38:3) as ammonium adduct. In this case, the 3 main peaks correspond to TAG(18:2/16:1/4:0)
1	197	1A	3.48743	0.00767285	DOWN	654.557	20.5548	495112	Beautiful peak. Big difference. No putative options	Clear different chromatographic peaks. It is TAG(36:1) as ammonium. I also see NL of butyric acid. One species is TAG(14:0/18:1/4:0)
1	530	4A	2.70318	0.0227229	DOWN	680.572	20.9185	789302	Big difference. Beautiful peak.	It is TAG(38:2). Composition is clear, TAG(18:2/16:0/4:0)
1	955	3A	1.77069	0.0476891	DOWN	642.564	21.3211	28348	Weird putative options	It is TAG(35:0) ammoniated. Many fatty acids there, so impossible to say the species.
1	372	1A	2.65333	0.0160932	DOWN	682.588	22.5595	1710976	Beautiful peak and high difference. TAG as ammoniated adduct	In the original is a single peak. In the fragmentation there are several. It is TAG(38:1) as ammonium. The highest peak is TAG(16:0/18:1/4:0)
1	388	1B	1.57776	0.0167468	UP	358.195	1.46311	214614	Short RT. Weird putative. I do not know...	It is clearly laudanosine. Maybe we can compare Rt with standard
1	49	4B	2.19457	0.000978551	UP	502.439	14.7804	40038	DAG as ammonium. Weird DAG. Short RT	It is DAG(12:0/14:0)
1	383	1B	1.87442	0.0165899	UP	554.469	14.8308	84524	Part of a double peak with ft393 and other feature. TAG ammoniated (maybe each peak is a different molecule)	It is DAG(30:2). Main species is DAG(18:2/12:0) and other is DAG(16:1/14:1)
1	503	2B	1.91304	0.0214414	UP	430.373	15.2446	549522	Sterol ammoniated	[M+1] isotope is very high (now I see, that is the protonated of tocopherol, so take that -ft461- for quantitation). It is alpha-tocopherol. Check Rt with standard
1	835	4B	1.42714	0.0403254	UP	530.47	16.5015	63030	DAG as amonium	It is DAG(28:0). Mainly a combination of DAG(14:0/14:0) and DAG(12:0/16:0)
1	652	2B	2.48721	0.0292737	UP	636.547	18.7082	1129868	High peak. Good difference. Interesting. Are diglycerides as ammonium	It is DAG(36:3). Essentially DAG(18:1/18:2)
1	232	4B	2.37858	0.00914683	UP	628.541	19.7454	96094	Beautiful peak. Ceramide	It is TAG(34:0). Main fatty acids are 8:0, 10:0, 12:0 and 14:0
1	757	1B	1.69987	0.0360663	UP	638.562	20.1734	1397812	Similar distribution than ft749 and 718. Also it seems to be DAG as ammonium adduct	DAG(18:1/18:1).
1	749	4B	2.33502	0.0353173	UP	666.593	22.025	111590	Nice difference. I think is related to ft718. Also appears as sodium. Interesting to characterize together with peaks with similar distributions. Dag as ammonium	It is DAG(18:1/20:1)
1	718	1B	2.15631	0.0330169	UP	668.609	24.2219	43132	Good difference. Ammoniated DAG	It is DAG(38:1). Mainly is the species DAG(20:0/18:1)
1	499	4B	1.68902	0.0212137	UP	668.624	28.5064	35640	Cholesteryl ester (18:1) ammoniated. Latest RT, so makes sense. One sample off	It is CE(18:1)

## Sheet: format for paper
Identification	idx	MSMS	fold	pvalue	updown	mzmed	rtmed	maxint
TAG(12:0/10:0/10:1)	567	2A	3.60465	0.0244034	DOWN	598.495	17.1541	28944
TAG(18:2/12:0/4:0)	815	3A	2.60438	0.0392975	DOWN	624.51	17.3482	30778
PC(30:0)	551	4A	1.40493	0.0236466	DOWN	706.528	17.5423	113978
TAG(12:0/18:1/4:0).	375	1A	2.87061	0.0162207	DOWN	626.526	18.8459	196952
TAG(18:2/14:0/4:0)	621	4A	2.38859	0.0275205	DOWN	652.541	19.0948	184724
TAG(38:3)	776	1A	2.36065	0.0369467	DOWN	678.557	19.2564	136412
TAG(36:1)	197	1A	3.48743	0.00767285	DOWN	654.557	20.5548	495112
TAG(38:2)	530	4A	2.70318	0.0227229	DOWN	680.572	20.9185	789302
TAG(35:0)	955	3A	1.77069	0.0476891	DOWN	642.564	21.3211	28348
TAG(38:1)	372	1A	2.65333	0.0160932	DOWN	682.588	22.5595	1710976
Laudanosine	388	1B	1.57776	0.0167468	UP	358.195	1.46311	214614
DAG(12:0/14:0)	49	4B	2.19457	0.000978551	UP	502.439	14.7804	40038
DAG(30:2)	383	1B	1.87442	0.0165899	UP	554.469	14.8308	84524
Alpha-tocopherol	503	2B	1.91304	0.0214414	UP	430.373	15.2446	549522
DAG(28:0)	835	4B	1.42714	0.0403254	UP	530.47	16.5015	63030
DAG(36:3)	652	2B	2.48721	0.0292737	UP	636.547	18.7082	1129868
TAG(34:0)	232	4B	2.37858	0.00914683	UP	628.541	19.7454	96094
DAG(18:1/18:1).	757	1B	1.69987	0.0360663	UP	638.562	20.1734	1397812
DAG(18:1/20:1)	749	4B	2.33502	0.0353173	UP	666.593	22.025	111590
DAG(38:1)	718	1B	2.15631	0.0330169	UP	668.609	24.2219	43132
CE(18:1)	499	4B	1.68902	0.0212137	UP	668.624	28.5064	35640
