# Supplementary material for: An in-depth analysis of the molecular changes induced by short-term calorie restriction before living kidney donation
Source: NPJ Aging. 2026 May 28;12(1):70. doi: 10.1038/s41514-026-00401-w (PMC13219448; doi:10.1038/s41514-026-00401-w)
Supplement: Supplementary file 3 — dataS2_mcg_pathwayanalysis_mummichog [file 41514_2026_401_MOESM3_ESM.xlsx]

## Sheet: mcg_pathwayanalysis_
pathway	pathID	overlap_size	pathway_size	p-value(raw)	p-value	overlap_features(name)	overlap_features(id)	overlap_input(mzs)	total_metabolites(id)	total_metabolites(name)	overlap_input(featureidx)	input_adduct	MSMS_matching
zymosterol biosynthesis	PWY-6074	2	6	0.12623	0.08175	4&alpha-formyl-5&alpha-cholesta-8,24-dien-3&beta-ol$4&alpha-hydroxymethyl-5&alpha-cholesta-8,24-dien-3&beta-ol	CPD-4580;CPD-4579	430.369245345;432.38376778	CPD-4702;CPD-4580;CPD-4578;CPD-4579;CPD-4575;CPD-4577	4&alpha-carboxy-5&alpha-cholesta-8,24-dien-3&beta-ol$4&alpha-formyl-5&alpha-cholesta-8,24-dien-3&beta-ol$3-dehydro-4-methylzymosterol$4&alpha-hydroxymethyl-5&alpha-cholesta-8,24-dien-3&beta-ol$4&alpha-hydroxymethyl-4&beta-methyl-5&alpha-cholesta-8,24-dien-3&beta-ol$4&alpha-carboxy-4&beta-methyl-5&alpha-cholesta-8,24-dien-3&beta-ol	643;587	M+NH3+H[1+];M+NH3+H[1+]
D-glucuronate degradation	PWY-5525	0	0	1	1
heme degradation	PWY-5874	0	0	1	1
thymine degradation	PWY-6430	0	1	1	1				3-UREIDO-ISOBUTYRATE	3-ureido-isobutyrate
methionine degradation	METHIONINE-DEG1-PWY	0	0	1	1
fatty acid &alpha;-oxidation	PWY66-387	0	0	1	1
<i>trans, trans</i>-farnesyl diphosphate biosynthesis	PWY-5123	0	0	1	1
fatty acid &beta;-oxidation (unsaturated, odd number)	PWY-5137	0	0	1	1
fatty acid &beta;-oxidation (peroxisome)	PWY66-391	0	0	1	1
fatty acid &beta;-oxidation	FAO-PWY	0	0	1	1
oxidized GTP and dGTP detoxification	PWY-6502	0	0	1	1
fatty acid &alpha;-oxidation III	PWY66-388	0	0	1	1
serotonin degradation	PWY-6313	0	0	1	1
glutathione-mediated detoxification	PWY-4061	0	0	1	1
noradrenaline and adrenaline degradation	PWY-6342	0	2	1	1				CPD-11875;L-EPINEPHRINE	normetanephrine$(R)-adrenaline
pyrimidine deoxyribonucleosides degradation	PWY-7181	0	0	1	1
thyronamine and iodothyronamine metabolism	PWY-6688	0	1	1	1				CPD-13023	3,3',5,5'-tetraiodothyronamine
4-hydroxy-2-nonenal detoxification	PWY-7112	0	0	1	1
CMP phosphorylation	PWY-7205	0	0	1	1
NAD phosphorylation and dephosphorylation	NADPHOS-DEPHOS-PWY-1	0	0	1	1
pyrimidine ribonucleosides salvage I	PWY-7193	0	0	1	1
GDP-glucose biosynthesis II	PWY-5661-1	0	0	1	1
&alpha;-tocopherol degradation	PWY-6377	0	1	1	1				CPD-11960	13'-hydroxy-&alpha-tocopherol
bupropion degradation	PWY66-241	0	1	1	1				CPD-3481	bupropion
pyrimidine deoxyribonucleosides salvage	PWY-7199	0	2	1	1				DCMP;DUMP	dCMP$dUMP
arsenate detoxification I (glutaredoxin)	PWY-4202	0	1	1	1				OXIDIZED-GLUTATHIONE	glutathione disulfide
NAD salvage	NAD-BIOSYNTHESIS-III	0	0	1	1
NAD biosynthesis from 2-amino-3-carboxymuconate semialdehyde	PWY-5653	0	1	1	1				NICOTINATE_NUCLEOTIDE	&beta-nicotinate D-ribonucleotide
pyrimidine ribonucleosides degradation	PWY0-1295	0	0	1	1
<i>myo</i>-inositol <i>de novo</i> biosynthesis	PWY-2301	0	0	1	1
lactate fermentation (reoxidation of cytosolic NADH)	PWY-5481	0	0	1	1
UDP-<i>N</i>-acetyl-D-galactosamine biosynthesis I	PWY-5512	0	0	1	1
UDP-<i>N</i>-acetyl-D-galactosamine biosynthesis II	PWY-5514	0	1	1	1				UTP	UTP
mevalonate pathway	PWY-922	0	1	1	1				CPD-641	(R)-mevalonate diphosphate
gluconeogenesis	PWY66-399	0	0	1	1
4-hydroxyproline degradation	HYDROXYPRODEG-PWY	0	1	1	1				PYRROLINE-HYDROXY-CARBOXYLATE	(3R,5S)-1-pyrroline-3-hydroxy-5-carboxylate
UDP-<i>N</i>-acetyl-D-glucosamine biosynthesis II	UDPNACETYLGALSYN-PWY	0	1	1	1				UTP	UTP
icosapentaenoate biosynthesis II (metazoa)	PWY-7049	0	1	1	1				CPD-17262	3-oxo-icosatetraenoyl-CoA
phosphatidylethanolamine biosynthesis II	PWY4FS-6	0	0	1	1
molybdenum cofactor biosynthesis	PWY-6823	0	0	1	1
hydrogen sulfide biosynthesis (trans-sulfuration)	PWY66-426	0	0	1	1
sucrose degradation	PWY66-373	0	1	1	1				SUCROSE	sucrose
sorbitol degradation I	PWY-4101	0	0	1	1
spermine and spermidine degradation I	PWY-6117	0	1	1	1				CPD-10687	3-acetamidopropanal
flavin biosynthesis	PWY66-366	0	0	1	1
phenylalanine degradation/tyrosine biosynthesis	PHENYLALANINE-DEG1-PWY	0	0	1	1
&gamma;-linolenate biosynthesis	PWY-6000	0	1	1	1				CPD-18	linoleoyl-CoA
L-serine degradation	SERDEG-PWY	0	0	1	1
serine biosynthesis (phosphorylated route)	SERSYN-PWY	0	0	1	1
selenocysteine biosynthesis	PWY-6281	0	0	1	1
chondroitin sulfate degradation (metazoa)	PWY-6573	0	1	1	1				CPD-12557	<i>N</i>-acetyl-&beta-D-galactosamine
dermatan sulfate degradation (metazoa)	PWY-6576	0	1	1	1				CPD-12557	<i>N</i>-acetyl-&beta-D-galactosamine
sulfate activation for sulfonation	PWY-5340	0	0	1	1
glycine betaine degradation	PWY-3661-1	0	0	1	1
fatty acid activation	PWY-5143	0	0	1	1
NADH repair	PWY-6938	0	0	1	1
(S)-reticuline biosynthesis	PWY-6133	0	0	1	1
taurine biosynthesis	PWY-5331	0	0	1	1
MAP kinase cascade	PWY66-14	0	0	1	1
BMP Signalling Pathway	PWY66-11	0	0	1	1
acetyl-CoA biosynthesis from citrate	PWY-5172	0	0	1	1
sulfite oxidation	PWY-5326	0	0	1	1
thio-molybdenum cofactor biosynthesis	PWY-5963	0	0	1	1
triacylglycerol degradation	LIPAS-PWY	0	0	1	1
acyl carrier protein metabolism	PWY-6012-1	0	0	1	1
phospholipases	LIPASYN-PWY	0	0	1	1
[2Fe-2S] iron-sulfur cluster biosynthesis	PWY-7250	0	0	1	1
glycerol degradation	PWY-4261	0	0	1	1
S-adenosyl-L-methionine biosynthesis	SAM-PWY	0	0	1	1
mitochondrial L-carnitine shuttle	PWY-6111	0	0	1	1
3-phosphoinositide degradation	PWY-6368	0	0	1	1
sphingosine and sphingosine-1-phosphate metabolism	PWY3DJ-11470	0	0	1	1
anandamide degradation	PWY6666-1	0	1	1	1				ARACHIDONIC_ACID	arachidonate
acetone degradation I (to methylglyoxal)	PWY-5451	0	0	1	1
pyridoxal 5'-phosphate salvage	PLPSAL-PWY	0	0	1	1
proline degradation	PROUT-PWY	0	0	1	1
proline biosynthesis	PROSYN-PWY	0	0	1	1
<i>S</i>-methyl-5'-thioadenosine degradation	PWY-6756	0	2	1	1				5-METHYLTHIOADENOSINE;ADENINE	<i>S</i>-methyl-5'-thioadenosine$adenine
retinol biosynthesis	PWY-6857	1	1	0.107345	1	<i>all-trans</i>-&beta-carotene	CPD1F-129	519.432885274,519.432954144,537.442885279,519.432833252,554.469385275,554.469367832,519.432651853,519.432687526	CPD1F-129	<i>all-trans</i>-&beta-carotene	291,131,490,242,393,383,462,206	M-H2O+H[1+];M-H2O+H[1+];M+H[1+];M-H2O+H[1+];M+NH3+H[1+];M+NH3+H[1+];M-H2O+H[1+];M-H2O+H[1+]
retinoate biosynthesis II	PWY-6875	0	0	1	1
L-dopachrome biosynthesis	PWY-6481	0	1	1	1				DOPAQUINONE	dopaquinone
retinoate biosynthesis I	PWY-6872	0	0	1	1
eumelanin biosynthesis	PWY-6498	0	0	1	1
the visual cycle I (vertebrates)	PWY-6861	0	0	1	1
uracil degradation	PWY-3982	0	1	1	1				3-UREIDO-PROPIONATE	3-ureidopropionate
PRPP biosynthesis	PWY0-662	0	0	1	1
L-dopa degradation	PWY-6334	0	0	1	1
1D-<i>myo</i>-inositol hexakisphosphate biosynthesis V (from Ins(1,3,4)P3)	PWY-6554	0	0	1	1
<i>N</i>-acetylglucosamine degradation I	GLUAMCAT-PWY	0	0	1	1
1D-<i>myo</i>-inositol hexakisphosphate biosynthesis II (mammalian)	PWY-6362	0	0	1	1
&beta;-alanine degradation	BETA-ALA-DEGRADATION-I-PWY	0	0	1	1
dolichyl-diphosphooligosaccharide biosynthesis	MANNOSYL-CHITO-DOLICHOL-BIOSYNTHESIS	0	0	1	1
aspartate biosynthesis	ASPARTATESYN-PWY	0	0	1	1
palmitate biosynthesis	PWY-5994	0	0	1	1
oleate biosynthesis	PWY-5996	0	0	1	1
glutaryl-CoA degradation	PWY-5177	0	0	1	1
valine degradation	VALDEG-PWY	0	0	1	1
2-amino-3-carboxymuconate semialdehyde degradation to glutaryl-CoA	PWY-5652	0	0	1	1
acetate conversion to acetyl-CoA	PWY0-1313	0	0	1	1
pyruvate decarboxylation to acetyl CoA	PYRUVDEHYD-PWY	0	0	1	1
ornithine <i>de novo </i> biosynthesis	ARGININE-SYN4-PWY	0	0	1	1
glycerol-3-phosphate shuttle	PWY-6118	0	0	1	1
ketolysis	PWY66-368	0	0	1	1
L-cysteine degradation II	PWY-5329	0	0	1	1
ketogenesis	PWY66-367	0	0	1	1
L-cysteine degradation I	CYSTEINE-DEG-PWY	0	0	1	1
spermine biosynthesis	ARGSPECAT-PWY	0	1	1	1				5-METHYLTHIOADENOSINE	<i>S</i>-methyl-5'-thioadenosine
creatine biosynthesis	GLYCGREAT-PWY	0	1	1	1				CREATINE	creatine
pentose phosphate pathway (non-oxidative branch)	NONOXIPENT-PWY	0	0	1	1
pentose phosphate pathway (oxidative branch)	OXIDATIVEPENT-PWY-1	0	0	1	1
creatine-phosphate biosynthesis	PWY-6158	0	1	1	1				CREATINE	creatine
malate-aspartate shuttle	MALATE-ASPARTATE-SHUTTLE-PWY	0	0	1	1
asparagine biosynthesis	ASPARAGINE-BIOSYNTHESIS	0	0	1	1
histamine biosynthesis	PWY-6173	0	0	1	1
diphthamide biosynthesis	PWY-6482	0	1	1	1				5-METHYLTHIOADENOSINE	<i>S</i>-methyl-5'-thioadenosine
propionyl-CoA degradation	PROPIONMET-PWY	0	0	1	1
hypusine biosynthesis	PWY-5905	0	0	1	1
methylglyoxal degradation III	PWY-5453	0	0	1	1
choline degradation	CHOLINE-BETAINE-ANA-PWY	0	0	1	1
methylglyoxal degradation I	PWY-5386	0	0	1	1
methylglyoxal degradation VI	MGLDLCTANA-PWY	0	0	1	1
asparagine degradation	ASPARAGINE-DEG1-PWY-1	1	1	0.107345	1	<i>N</i>-acetyl-&beta-glucosaminylamine	N-ACETYL-BETA-GLUCOSAMINYLAMINE	203.102890454	N-ACETYL-BETA-GLUCOSAMINYLAMINE	<i>N</i>-acetyl-&beta-glucosaminylamine	838	M-H2O+H[1+]
tRNA charging	TRNA-CHARGING-PWY	0	0	1	1
L-glutamine tRNA biosynthesis	PWY-5921	0	0	1	1
methionine salvage	ADENOSYLHOMOCYSCAT-PWY	0	0	1	1
lactose degradation III	BGALACT-PWY	0	0	1	1
folate polyglutamylation	PWY-2161	0	0	1	1
glutamate removal from folates	PWY-2161B	0	0	1	1
citrulline-nitric oxide cycle	PWY-4983	0	2	1	1				L-ARGININO-SUCCINATE;L-CITRULLINE	L-arginino-succinate$L-citrulline
tetrahydrofolate salvage from 5,10-methenyltetrahydrofolate	PWY-6613	0	0	1	1
D-<i>myo</i>-inositol (3,4,5,6)-tetrakisphosphate biosynthesis	PWY-6365	0	0	1	1
inositol pyrophosphates biosynthesis	PWY-6369	0	2	1	1				CPD-11939;CPD-11938	3,5-bisdiphosphoinositol-1D-<i>myo</i>-inositol 2,3,4,6-tetrakisphosphate$1D-<i>myo</i>-inositol 1,5-bis(diphosphate) 2,3,4,6-tetrakisphosphate
D-<i>myo</i>-inositol (1,4,5)-trisphosphate biosynthesis	PWY-6351	0	0	1	1
urea cycle	PWY-4984	0	2	1	1				L-ARGININO-SUCCINATE;L-CITRULLINE	L-arginino-succinate$L-citrulline
D-<i>myo</i>-inositol (1,3,4)-trisphosphate biosynthesis	PWY-6364	0	0	1	1
glutamine biosynthesis	GLNSYN-PWY	0	0	1	1
bile acid biosynthesis, neutral pathway	PWY-6061	0	3	1	1				CPD-3743;CPD-7238;CPD-1087	taurocholate$5&beta-cholestane-3&alpha,7&alpha-diol$7&alpha-hydroxycholest-4-en-3-one
D-<i>myo</i>-inositol (1,4,5)-trisphosphate degradation	PWY-6363	0	0	1	1
D-<i>myo</i>-inositol (1,4,5,6)-tetrakisphosphate biosynthesis	PWY-6366	0	0	1	1
pyrimidine deoxyribonucleotide phosphorylation	PWY-7197	0	2	1	1				TTP;DCMP	dTTP$dCMP
leucine degradation	LEU-DEG2-PWY	0	0	1	1
lanosterol biosynthesis	PWY-6132	0	0	1	1
pyrimidine deoxyribonucleotides <i>de novo</i> biosynthesis	PWY-7184	0	2	1	1				TTP;DUMP	dTTP$dUMP
acyl-CoA hydrolysis	PWY-5148	0	0	1	1
allopregnanolone biosynthesis	PWY-7455	0	0	1	1
epoxysqualene biosynthesis	PWY-5670	0	0	1	1
pyrimidine deoxyribonucleotides biosynthesis from CTP	PWY-7210	0	3	1	1				TTP;DCMP;DUMP	dTTP$dCMP$dUMP
dolichol and dolichyl phosphate biosynthesis	PWY-6129	1	1	0.107345	1	<i>di-trans, poly-cis</i>-polyprenol (C<sub>80</sub>)	CPD-10713	554.513038242	CPD-10713	<i>di-trans, poly-cis</i>-polyprenol (C<sub>80</sub>)	184	M+2H[2+]
biotin-carboxyl carrier protein assembly	PWY0-1264	0	1	1	1				BIOTIN	biotin
sphingomyelin metabolism/ceramide salvage	PWY3DJ-11281	0	0	1	1
triacylglycerol biosynthesis	TRIGLSYN-PWY	0	0	1	1
coenzyme A biosynthesis	COA-PWY-1	0	2	1	1				4-P-PANTOTHENATE;PANTOTHENATE	(<i>R</i>)-4'-phosphopantothenate$(<i>R</i>)-pantothenate
tRNA splicing	PWY-6689	0	0	1	1
mRNA capping	PWY-7375-1	0	0	1	1
2-oxoglutarate decarboxylation to succinyl-CoA	PWY-5084	0	0	1	1
2-oxoisovalerate decarboxylation to isobutanoyl-CoA	PWY-5046	0	0	1	1
folate transformations I	PWY-2201	0	0	1	1
7-(3-amino-3-carboxypropyl)-wyosine biosynthesis	PWY-7286	0	1	1	1				5-METHYLTHIOADENOSINE	<i>S</i>-methyl-5'-thioadenosine
melatonin degradation II	PWY-6399	0	0	1	1
fatty acid elongation -- saturated	FASYN-ELONG-PWY	0	0	1	1
fatty acid biosynthesis initiation	PWY-5966-1	0	0	1	1
melatonin degradation I	PWY-6398	0	1	1	1				CPD-12015	6-sulfatoxymelatonin
lysine degradation II (pipecolate pathway)	PWY66-425	0	0	1	1
lysine degradation I (saccharopine pathway)	LYSINE-DEG1-PWY	0	1	1	1				SACCHAROPINE	L-saccharopine
formaldehyde oxidation	PWY-1801	0	0	1	1
melatonin degradation III	PWY-6400	0	0	1	1
histidine degradation	PWY-5030	0	0	1	1
ethanol degradation II	PWY66-21	0	0	1	1
ethanol degradation IV	PWY66-162	0	0	1	1
oxidative ethanol degradation III	PWY66-161	0	0	1	1
heme biosynthesis from uroporphyrinogen-III I	HEME-BIOSYNTHESIS-II	0	0	1	1
cardiolipin biosynthesis	PWY-5269	0	0	1	1
phosphatidylcholine biosynthesis	PWY3O-450	0	0	1	1
nicotine degradation IV	PWY66-201	0	3	1	1				NICOTINE;CPD-3186;CPD-2743	(<i>S</i>)-nicotine$nicotine-&Delta<sup>1'5'</sup>-iminium ion$nicotine-1'-N-oxide
nicotine degradation III	PWY66-221	0	2	1	1				NICOTINE;CPD-3186	(<i>S</i>)-nicotine$nicotine-&Delta<sup>1'5'</sup>-iminium ion
guanosine nucleotides degradation	PWY-6608	0	2	1	1				URATE;GUANINE	urate$guanine
guanosine deoxyribonucleotides <i>de novo</i> biosynthesis	PWY-7226	0	0	1	1
ascorbate recycling (cytosolic)	PWY-6370	0	1	1	1				OXIDIZED-GLUTATHIONE	glutathione disulfide
D-galactose degradation V (Leloir pathway)	PWY66-422	0	0	1	1
phytol degradation	PWY66-389	0	0	1	1
spermidine biosynthesis	BSUBPOLYAMSYN-PWY	0	1	1	1				5-METHYLTHIOADENOSINE	<i>S</i>-methyl-5'-thioadenosine
<i>S</i>-methyl-5-thio-&alpha;-D-ribose 1-phosphate degradation	PWY-4361	0	1	1	1				2-KETO-GLUTARAMATE	2-oxoglutaramate
phenylethylamine degradation I	2PHENDEG-PWY	0	0	1	1
protein citrullination	PWY-4921	0	0	1	1
histamine degradation	PWY-6181	0	1	1	1				N-METHYL-HISTAMINE	<i>N</i><sup>&tau</sup>-methylhistamine
threonine degradation	PWY66-428	0	0	1	1
<i>S</i>-methyl-5-thio-&alpha;-D-ribose 1-phosphate degradation	PWY-6755	0	0	1	1
dopamine degradation	PWY6666-2	0	0	1	1
UTP and CTP dephosphorylation I	PWY-7185	0	1	1	1				UTP	UTP
4-aminobutyrate degradation	PWY-6535	0	0	1	1
GDP-mannose biosynthesis	PWY-5659	0	0	1	1
UTP and CTP dephosphorylation II	PWY-7177	0	1	1	1				UTP	UTP
GDP-L-fucose biosynthesis I (from GDP-D-mannose)	PWY-66	0	0	1	1
GDP-L-fucose biosynthesis II (from L-fucose)	PWY-6	0	0	1	1
docosahexaenoate biosynthesis III (mammals)	PWY-7606	0	5	1	1				CPD-14423;CPD-17332;CPD-17388;CPD-14424;CPD-17387	3-oxo-docosapentaenoyl-CoA$3-oxo-tetracosapentaenoyl-CoA$3-oxo-(6Z,9Z,12Z,15Z,18Z,21Z)-tetracosahexaenoyl-CoA$(5Z,8Z,11Z,14Z,17Z)-3R-hydroxy-docosapentaenoyl-CoA$(3S)-hydroxy-(6Z,9Z,12Z,15Z,18Z,21Z)-tetracosahexaenoyl-CoA
geranylgeranyldiphosphate biosynthesis	PWY-5120	0	0	1	1
ubiquinol-10 biosynthesis	PWY-5872	1	5	0.437122	1	6-methoxy-3-methyl-2-<i>all-trans</i>-decaprenyl-1,4-benzoquinol	CPD-9871	817.689744617	CPD-9865;CPD-9873;CPD-9871;CPD-9897;CPD-9864	2-methoxy-6-(<i>all-trans</i>-decaprenyl)phenol$3-demethylubiquinol-10$6-methoxy-3-methyl-2-<i>all-trans</i>-decaprenyl-1,4-benzoquinol$3-methoxy-4-hydroxy-5-<i>all-trans</i>-decaprenylbenzoate$3-decaprenyl-4-hydroxybenzoate	537	M-H2O+H[1+]
protein ubiquitylation	PWY-7511	0	0	1	1
protein <i>O</i>-[<i>N</i>-acetyl]-glucosylation	PWY-7437	0	1	1	1				CPD-12541	<i>N</i>-acetyl-&alpha-D-glucosamine
ceramide <i>de novo</i> biosynthesis	PWY3DJ-12	0	0	1	1
TCA cycle	PWY66-398	0	0	1	1
terminal <i>O</i>-glycans residues modification	PWY-7434	0	1	1	1				CMP-N-ACETYL-NEURAMINATE	CMP-<i>N</i>-acetyl-&beta-neuraminate
cysteine biosynthesis/homocysteine degradation (trans-sulfuration)	HOMOCYSDEGR-PWY	0	0	1	1
mucin core 1 and core 2 <i>O</i>-glycosylation	PWY-7433	0	1	1	1				CMP-N-ACETYL-NEURAMINATE	CMP-<i>N</i>-acetyl-&beta-neuraminate
dTMP <i>de novo</i> biosynthesis (mitochondrial)	PWY66-385	0	1	1	1				DUMP	dUMP
stearate biosynthesis	PWY-5972	0	0	1	1
4-hydroxybenzoate biosynthesis	PWY-5754	0	1	1	1				CPD-201	4-hydroxybenzoyl-CoA
CMP-<i>N</i>-acetylneuraminate biosynthesis I (eukaryotes)	PWY-6138	0	2	1	1				CPD-13462;CMP-N-ACETYL-NEURAMINATE	<i>N</i>-acetyl-&alpha-D-mannosamine$CMP-<i>N</i>-acetyl-&beta-neuraminate
purine deoxyribonucleosides salvage	PWY-7224	0	0	1	1
adenine and adenosine salvage III	PWY-6609	0	1	1	1				ADENINE	adenine
adenine and adenosine salvage I	P121-PWY	0	1	1	1				ADENINE	adenine
adenine and adenosine salvage II	PWY-6619	0	0	1	1
guanine and guanosine salvage	PWY-6620	0	1	1	1				GUANINE	guanine
alanine biosynthesis/degradation	ALANINE-DEG3-PWY	0	0	1	1
5-aminoimidazole ribonucleotide biosynthesis	PWY-6121	0	1	1	1				5-PHOSPHORIBOSYL-N-FORMYLGLYCINEAMIDINE	2-(formamido)-N<sup>1</sup>-(5-phospho-&beta-D-ribosyl)acetamidine
thiosulfate disproportionation III (rhodanese)	PWY-5350	0	0	1	1
thyroid hormone metabolism II (via conjugation and/or degradation)	PWY-6261	0	7	1	1				CPD-11409;CPD-11403;CPD-11402;CPD-11400;CPD-11410;CPD-11411;CPD-11412	tetraiodothyroacetate ether glucuronide$tetraiodothyroacetate$3,5,3'-triiodo-L-thyronine acyl &beta-D-glucuronide$3,5,3'-triiodo-L-thyronine phenolic &beta-D-glucuronide$triiodothyroacetate ether glucuronide$tetraiodothyroacetate ester glucuronide$triiodothyroacetate ester glucuronide
D-mannose degradation	MANNCAT-PWY	0	0	1	1
thyroid hormone metabolism I (via deiodination)	PWY-6260	0	0	1	1
2'-deoxy-&alpha;-D-ribose 1-phosphate degradation	PWY-7180	0	0	1	1
lipoate biosynthesis and incorporation	PWY0-1275	0	0	1	1
lipoate salvage	PWY0-522	0	0	1	1
thiamin salvage III	PWY-6898	0	0	1	1
tetrapyrrole biosynthesis	PWY-5189	0	0	1	1
adenosine deoxyribonucleotides <i>de novo</i> biosynthesis	PWY-7227	0	0	1	1
dermatan sulfate biosynthesis (late stages)	PWY-6568	0	0	1	1
heparan sulfate biosynthesis (late stages)	PWY-6558	0	0	1	1
trehalose degradation	PWY0-1182	0	1	1	1				TREHALOSE	&alpha,&alpha-trehalose
tetrahydrobiopterin <i>de novo</i> biosynthesis	PWY-5663	0	0	1	1
chondroitin sulfate biosynthesis (late stages)	PWY-6567	0	0	1	1
glutathione biosynthesis	GLUTATHIONESYN-PWY	0	0	1	1
urate biosynthesis/inosine 5'-phosphate degradation	PWY-5695	0	1	1	1				URATE	urate
thioredoxin pathway	THIOREDOX-PWY	0	0	1	1
purine deoxyribonucleosides degradation	PWY-7179-1	0	1	1	1				GUANINE	guanine
purine ribonucleosides degradation to ribose-1-phosphate	PWY0-1296	0	2	1	1				GUANINE;ADENINE	guanine$adenine
glycoaminoglycan-protein linkage region biosynthesis	PWY-6557	0	0	1	1
glutathione redox reactions II	GLUT-REDOX-PWY	0	1	1	1				OXIDIZED-GLUTATHIONE	glutathione disulfide
adenosine nucleotides degradation	SALVADEHYPOX-PWY	0	1	1	1				URATE	urate
chondroitin biosynthesis	PWY-6566	0	0	1	1
glutathione redox reactions I	PWY-4081	0	1	1	1				OXIDIZED-GLUTATHIONE	glutathione disulfide
serotonin and melatonin biosynthesis	PWY-6030	0	0	1	1
vitamin D<sub>3</sub> biosynthesis	PWY-6076	0	1	1	1				CALCIDIOL	calcidiol
thyroid hormone biosynthesis	PWY-6241	0	0	1	1
progesterone biosynthesis	PWY-7299	0	0	1	1
estradiol biosynthesis II	PWY-7306	1	1	0.107345	1	testosterone	TESTOSTERONE	306.243066571	TESTOSTERONE	testosterone	256	M+NH3+H[1+]
morphine biosynthesis	PWY-5270	0	1	1	1				MORPHINE	morphine
catecholamine biosynthesis	PWY66-301	0	1	1	1				L-EPINEPHRINE	(R)-adrenaline
C20 prostanoid biosynthesis	PWY66-374	0	1	1	1				ARACHIDONIC_ACID	arachidonate
glutamate biosynthesis/degradation	GLUTAMATE-SYN2-PWY	0	0	1	1
leukotriene biosynthesis	PWY66-375	0	1	1	1				ARACHIDONIC_ACID	arachidonate
pregnenolone biosynthesis	PWY66-377	0	0	1	1
glutamine degradation/glutamate biosynthesis	GLUTAMINDEG-PWY	0	0	1	1
androgen biosynthesis	PWY66-378	2	2	0.203711	1	dehydroepiandrosterone$testosterone	3-BETA-HYDROXYANDROST-5-EN-17-ONE;TESTOSTERONE	306.243066571;306.243066571	3-BETA-HYDROXYANDROST-5-EN-17-ONE;TESTOSTERONE	dehydroepiandrosterone$testosterone	256;256	M+NH3+H[1+];M+NH3+H[1+];M+NH3+H[1+];M+NH3+H[1+]
estradiol biosynthesis I	PWY66-380	0	1	1	1				CPD66-25	19-oxoandrostenedione
isoleucine degradation	ILEUDEG-PWY	0	0	1	1
glucocorticoid biosynthesis	PWY66-381	0	0	1	1
glycolysis	PWY66-400	0	0	1	1
mineralocorticoid biosynthesis	PWY66-382	0	0	1	1
lipoxin biosynthesis	PWY66-392	1	2	0.203711	1	15S-hydroxypentaenoate	CPD66-55	359.198582814	ARACHIDONIC_ACID;CPD66-55	arachidonate$15S-hydroxypentaenoate	478	M+K[1+]
aspirin-triggered lipoxin biosynthesis	PWY66-393	1	2	0.203711	1	(15<i>R</i>)-hydroxyeicosapentaenoate	CPD66-52	359.198582814	ARACHIDONIC_ACID;CPD66-52	arachidonate$(15<i>R</i>)-hydroxyeicosapentaenoate	478	M+K[1+]
aspirin triggered resolvin E biosynthesis	PWY66-394	0	0	1	1
L-carnitine biosynthesis	PWY-6100	0	1	1	1				3-HYDROXY-N6N6N6-TRIMETHYL-L-LYSINE	3-hydroxy-<i>N</i><sup>6</sup>,<i>N</i><sup>6</sup>,<i>N</i><sup>6</sup>-trimethyl-L-lysine
aspirin triggered resolvin D biosynthesis	PWY66-395	0	1	1	1				CPD-10244	(4Z,7Z,10Z,13Z,16Z,19Z)-docosahexaenoate
resolvin D biosynthesis	PWY66-397	0	1	1	1				CPD-10244	(4Z,7Z,10Z,13Z,16Z,19Z)-docosahexaenoate
Rapoport-Luebering glycolytic shunt	PWY-6405	0	0	1	1
carnosine biosynthesis	PWY66-420	0	1	1	1				CARNOSINE	carnosine
fructose 2,6-bisphosphate synthesis	PWY66-423	0	0	1	1
adenosine ribonucleotides <i>de novo</i> biosynthesis	PWY-7219	0	0	1	1
homocarnosine biosynthesis	PWY66-421	0	0	1	1
guanosine ribonucleotides <i>de novo</i> biosynthesis	PWY-7221	0	0	1	1
inosine-5'-phosphate biosynthesis	PWY-6124	0	1	1	1				AICAR	5-amino-1-(5-phospho-D-ribosyl)imidazole-4-carboxamide
glycogenolysis	PWY-5941	0	0	1	1
arachidonate biosynthesis IV (8-detaturase)	PWY-7601	0	2	1	1				CPD-17348;CPD-18	(2E, 11Z,14Z)-icosa-2,11,14-trienoyl-CoA$linoleoyl-CoA
glycogen biosynthesis	PWY-5067	0	1	1	1				UTP	UTP
glycine/serine biosynthesis	GLYSYN-PWY	0	0	1	1
putrescine biosynthesis I	PWY-46	0	0	1	1
tyrosine degradation	TYRFUMCAT-PWY	0	0	1	1
glycine biosynthesis	GLYSYN-ALA-PWY	0	0	1	1
putrescine biosynthesis II	PWY-40	0	0	1	1
3-phosphoinositide biosynthesis	PWY-6352	0	0	1	1
glycine cleavage	GLYCLEAV-PWY	0	0	1	1
putrescine degradation III	PWY-0	0	0	1	1
tryptophan degradation via tryptamine	PWY-6307	0	1	1	1				TRYPTAMINE	tryptamine
D-<i>myo</i>-inositol-5-phosphate metabolism	PWY-6367	0	0	1	1
tryptophan degradation to 2-amino-3-carboxymuconate semialdehyde	PWY-5651	0	0	1	1
phosphatidylserine biosynthesis I	PWY-7501	0	0	1	1
phosphatidylserine biosynthesis II	PWY-7506	0	0	1	1
UMP biosynthesis	PWY-5686	0	1	1	1				CARBAMYUL-L-ASPARTATE	<i>N</i>-carbamoyl-L-aspartate
CDP-diacylglycerol biosynthesis	PWY-5667	0	0	1	1
UTP and CTP <i>de novo</i> biosynthesis	PWY-7176	0	1	1	1				UTP	UTP
++++++
Annotation for metabolites in significant pathways
m/z	id	match_form	mz_difference	name	pathway
