# Supplementary material for: An in-depth analysis of the molecular changes induced by short-term calorie restriction before living kidney donation
Source: NPJ Aging. 2026 May 28;12(1):70. doi: 10.1038/s41514-026-00401-w (PMC13219448; doi:10.1038/s41514-026-00401-w)
Supplement: Supplementary file 4 — dataS3_lipidomics_neg_results [file 41514_2026_401_MOESM4_ESM.xlsx]

## Sheet: Sheet 1
name	fold	log2fold	tstat	pvalue	qvalue	updown	mzmed	mzmin	mzmax	rtmed	rtmin	rtmax	npeaks	FAT_pair	FAT_UNPAIR	maxint	mean1	sd1	mean2	sd2	180328_Sample_11	180328_Sample_12	180328_Sample_15	180328_Sample_16	180328_Sample_19	180328_Sample_20	180328_Sample_23	180328_Sample_24	180328_Sample_3	180328_Sample_4	180328_Sample_7	180328_Sample_8	180328_Sample_10	180328_Sample_13	180328_Sample_14	180328_Sample_17	180328_Sample_18	180328_Sample_1	180328_Sample_21	180328_Sample_22	180328_Sample_2	180328_Sample_5	180328_Sample_6	180328_Sample_9
M286T2	6.03743	-2.59393	-9.33972	4.12646e-09	3.14632e-05	DOWN	286.139	286.135	286.139	1.60987	1.58768	1.62587	16	11	5	24750	183191	40317	30342.5	39855.5	228740	162777	170076	96929.9	241187	188800	203024	172653	183234	144675	174810	231384	8092.7	70189.6	54640.7	1763.74	1950.63	3193.01	73208.8	121659	3825.48	3339.04	17932	4316.14
M287T2_1	3.04962	-1.60863	-7.82809	8.51925e-08	0.000324786	DOWN	287.142	287.141	287.143	1.61213	1.5965	1.62575	12	11	1	5026	38935.2	8046.66	12767.2	8327.37	47784	36593.4	34540	21376.2	47289.5	39521.9	43047.6	37287.1	41177.2	28987.4	40446.5	49171.4	5951.6	17392.1	15521.2	5276.06	5500.55	7219.49	19908.2	29303.8	7267.9	9744.37	24369.8	5751.79
M286T1_1	6.02534	-2.59104	-7.52161	4.60125e-07	0.00116945	DOWN	286.139	286.138	286.139	1.30915	1.29093	1.32118	22	12	10	227396	681756	220756	113148	140872	662888	572318	410238	321794	861378	571266	959684	568483	946504	698134	597376	1.01101e+06	32838.3	286476	170682	3403.78	4485.72	8596.58	301640	389633	10526.7	9356.94	128039	12100.6
M287T1_4	3.71551	-1.89356	-7.31776	9.05496e-07	0.00172605	DOWN	287.142	287.141	287.143	1.30539	1.29091	1.31549	24	12	12	43096	144901	43190.8	38998.9	25451.7	137119	127443	88026.8	72911.4	179472	119041	196369	124175	200422	149153	139257	205420	23452.4	68810	50938.6	7059.93	14962.9	25852	68889.5	87204	28386.2	18907.8	49772.7	23750.5
M308T1	4.7923	-2.26072	-7.52777	2.62326e-06	0.00400034	DOWN	308.121	308.119	308.121	1.36919	1.3321	1.63614	22	12	5	8078	32361.5	11014.8	6752.83	4189.26	28600.1	26781.4	32699	16347	40087.7	33808.2	36388.3	25414.7	30229.8	36613.7	21380.2	59988.3	4046.03	12157.5	11916.4	3448.02	2414.48	3536.21	10174.3	14413.2	5153.7	3869.66	5956.83	3947.62
M1039T8	2.55372	1.3526	5.47804	1.773e-05	0.0162944	UP	1039.38	1039.38	1039.38	8.27218	8.20768	8.4469	9	3	6	836	4726.87	3056.69	12071.1	3496.49	905.387	1366.95	2153.4	1771.99	1488.44	7138.89	9325.26	8133.53	7441.53	4583.96	6800.37	5612.76	13765.3	14458.1	13851.6	12138.6	15457.5	4205.97	10604.4	14270.3	6546.13	13739.3	10944.4	14871.9
M273T4	2.65283	1.40753	5.95702	1.9943e-05	0.01732	UP	273.175	273.175	273.176	4.46105	4.39862	4.53835	12	2	10	4382	22573.2	9576.33	59883	19468.4	11893.3	8809.16	18258	16616.9	12264.3	33145.2	38802.9	22785.7	24750.5	21587	34337.5	27628.5	57588.2	72787.5	61933.7	58400.6	63299.1	23061.2	43707	76699.9	32922.4	56932.3	88585.3	82678.4
M395T8	2.6703	1.417	5.50245	2.00101e-05	0.0173494	UP	395.208	395.207	395.209	8.22553	8.12065	8.34109	22	10	12	13094	164508	104657	439286	137739	21476.1	23530.2	126919	51896.2	51203.3	254283	299622	249017	203504	175741	243221	273680	367713	652908	485322	479964	411200	168766	399362	424103	238288	514293	544087	585426
M622T1_2	3.34444	-1.74177	-6.16224	2.09537e-05	0.0177518	DOWN	622.232	622.231	622.234	1.31772	1.29093	1.35942	12	11	1	2216	5378.63	1964	1608.23	796.933	5414.88	4551.14	3328.52	2559.34	7937.75	5408.4	6964.8	3044.12	7834.87	6022.26	3692.93	7784.49	1272.66	2624.02	2110.36	702.473	443.6	785.809	2453.38	2502.82	1763.85	899.662	2398.48	1341.63
M623T1_2	2.10467	-1.0736	-5.14172	4.86224e-05	0.0329407	DOWN	623.235	623.234	623.237	1.31337	1.29865	1.35765	8	8	0	986	2520.25	719.543	1197.45	525.825	2019.31	2698.97	2050.28	1501.83	2922.25	2200.48	2986.92	1566.12	3768.93	2900	2148.25	3479.65	797.589	1527.71	1581.04	526.393	584.552	548.566	1709.72	1385.03	1493.7	1096.13	2159.71	959.307
M463T8	2.23673	1.16139	5.06765	5.11528e-05	0.0340315	UP	463.194	463.194	463.195	8.25656	8.0743	8.38497	21	9	12	6758	112801	74452.6	252305	59586.4	14899.5	18908.7	67846.7	41025	59523	122492	225483	212079	150891	89336.5	171278	179848	271052	259363	290531	241183	295559	154068	266571	312360	122715	284341	222541	307374
M301T8	1.98803	0.991339	4.84356	7.77718e-05	0.0435068	UP	301.206	301.206	301.207	7.70568	7.45455	8.01578	25	12	12	25528	315062	152434	626353	162265	198306	152550	265906	145874	216556	353584	565562	471085	177171	263280	542366	428508	559292	695784	697422	495220	735795	308019	496178	683411	518851	658905	947622	719737
M741T22_2	2.00147	1.00106	5.11276	0.000104234	0.0503455	UP	740.577	740.576	740.578	22.4974	22.3213	22.6141	25	12	12	21460	302881	90513.1	606208	184511	176726	317966	381650	386961	311973	198526	260317	277562	315430	478284	182673	346505	423294	783411	779044	580991	435804	657140	802690	839603	752093	322663	408709	489054
M329T11	1.63922	0.713013	4.71828	0.000106706	0.05089	UP	329.237	329.237	329.238	10.8475	10.6274	11.0454	24	12	12	23002	239220	83059.8	392136	75533.4	115502	126856	181858	212322	139370	250284	360295	319621	315302	271198	267155	310881	314122	437162	390433	428789	519247	334268	319949	377641	391458	401239	514537	276784
M435T5	3.17728	1.66779	5.13884	0.000108481	0.0512728	UP	435.164	435.163	435.164	4.8391	4.80098	4.911	6	0	6	1638	8923.65	5519.18	28352.9	11877.6	1901.89	1654.66	4895.31	4393.36	4210.22	15803.1	11963.5	11332.7	10132.6	8584.73	17956.3	14255.4	29724	17657.4	20609.8	30009.8	43042.2	9783.13	25654.4	28108.3	14055.7	34873.2	50695.5	36021.6
M327T8	3.80171	1.92665	5.21854	0.00011366	0.052351	UP	327.221	327.221	327.222	8.19072	8.03976	8.30708	22	10	12	79360	589071	415490	2.23947e+06	1.0137e+06	59234.2	67730.7	366374	149782	231456	738295	1.21148e+06	1.15124e+06	737133	522474	984184	849464	1.68228e+06	3.18319e+06	3.11549e+06	2.96936e+06	3.98014e+06	712310	1.28625e+06	1.91304e+06	833185	2.15039e+06	2.8965e+06	2.15156e+06
M258T15	1.99665	0.997584	4.72509	0.000136056	0.056444	UP	258.21	258.209	258.21	14.7906	14.5944	14.8521	14	2	11	2418	14566.8	6074.07	29084.9	8740.28	19095.2	14913.8	17470.6	11754.3	9951.79	15283.7	8532.29	10692.4	28421.1	20851.4	9346.63	8488.76	21095.8	38351.3	34146.8	38379.6	23801.2	20467.9	38733.3	41015.6	24453.6	14731	25478.9	28363.8
M468T15_2	2.51263	1.3292	4.97463	0.000138065	0.056772	UP	468.405	468.405	468.407	14.7298	14.6281	14.8013	24	12	12	6924	43901.6	20334.3	110309	41532	45322.2	39018.5	50486.6	37850.6	15926.9	61859.2	33226	22763.3	93095.5	57574.3	33156.3	36539.8	84931.6	140003	97722.2	159282	175772	80149.5	108246	165795	76928.8	41278.3	83216.6	110379
M597T5	2.94109	1.55635	4.80788	0.00015611	0.0594756	UP	597.152	597.151	597.153	5.38969	5.23862	5.4664	12	3	9	3050	16949.1	11615.7	49849	20663.4	2213.4	1769.61	10446	9365.81	6600.12	22840.7	37648.7	28260.3	16293.3	13950.6	30682.4	23318.6	60660.5	98029.2	35714	40348.2	65411	18018.4	47530.5	60376.8	25515.8	48852.9	49833.1	47897.4
M605T28	1.33827	0.420373	4.78127	0.000166566	0.0608679	UP	604.529	604.528	604.53	27.7121	27.661	27.7668	22	11	11	2086	28096.3	6009.86	37600.5	3361.25	29464	29549.3	25099	34837.3	24786.4	17645	37577.8	28203.1	23728.8	36874.1	26879.7	22511	39244.6	32786.2	41145	38909.3	38451.7	35953.2	38624.2	31125.5	43266.7	35378.7	38302.5	38018.7
M835T8	3.98197	1.99348	4.96172	0.000187964	0.0633902	UP	835.415	835.414	835.417	8.25397	8.08233	8.45584	11	3	7	1558	6487.85	5068.27	25834.4	12520.2	798.488	723.191	1954.32	1577.41	1270.31	9287.41	14323.8	13329.1	8774.11	6007.1	9568.89	10240	23926.8	35067.5	35001.1	15624.4	48313.2	5234.72	15980.3	25206.8	9003.33	35221.1	31396.9	30036.4
M507T14	2.44668	1.29082	4.73111	0.000191421	0.0637616	UP	507.394	507.393	507.395	14.2283	14.0721	14.3091	20	10	10	10702	55026.4	28001.4	134632	51120.1	100826	46196.4	93256.9	64895.9	17946.6	47942.8	32290.3	35667.5	95879.4	52699	46411.2	26304.7	95996.9	103020	128730	173105	237041	91016.6	149167	192563	170759	56208.7	111332	106641
M467T15_2	2.54403	1.34711	4.9	0.000208546	0.0654744	UP	467.402	467.401	467.403	14.7294	14.6366	14.8133	24	12	12	19894	145877	60285.6	371115	147381	164503	124904	226579	150276	131621	116524	100075	101074	290498	162514	102577	79378.1	268413	426648	416700	653906	555083	257115	340318	518720	268210	149270	256982	342017
M300T8	4.34495	2.11934	5.04204	0.000209131	0.0655295	UP	300.285	300.284	300.285	8.1841	8.07578	8.37187	19	7	12	11206	42869.5	30622.8	186266	93639.5	11499.3	12809.6	30964.1	26225.2	21233.4	64868.1	65211.4	108609	18400.9	34282	82133.4	38197	100433	283216	221168	253607	314006	45534.5	126346	189918	44747.9	161727	302650	191837
M882T13	2.21787	-1.14918	-4.40072	0.000228672	0.0672518	DOWN	881.502	881.501	881.505	13.1207	13.0619	13.2067	21	12	9	1930	17120.4	5401.79	7719.27	5058.07	19884.3	20303.6	17380.2	9200.88	14610.5	16658.5	15972.8	13470.4	22371.4	29086.5	10204.4	16301	6950.82	5951.66	10472.6	7952.48	7825.48	1392.27	8203.91	4775.03	2044.53	4539.61	20316	12206.9
M767T8	5.17207	2.37074	4.98291	0.000238461	0.0680374	UP	767.429	767.428	767.43	8.2111	8.17133	8.34764	11	2	9	1970	5924.66	5220.9	30642.7	16371.6	989.546	714.949	2263.68	1412.07	1237.64	11095.3	15732.4	1445.45	9106.71	7344.34	8111.56	11642.2	24143.7	22718.3	54793.7	49103.4	52597.9	5674.83	21458	29158.5	9787.65	21827.5	45282.4	31167
M1145T20	1.84009	-0.879775	-4.43675	0.000241853	0.0682989	DOWN	1145	1144.99	1145	19.7622	19.6981	19.8311	24	12	12	1346	19918.4	5669.9	10824.7	4273.64	18892.3	18575	29137.3	23679.6	30289.6	21394.7	12169	14056.4	19602.8	20873.9	14320	16029.9	7029	10020.4	6911.14	8341.49	3733.24	14260.9	15045	15089.6	6615.04	14769.5	16520.9	11560
M605T8	4.31948	2.11086	4.8586	0.000311944	0.0805391	UP	605.44	605.439	605.44	7.82363	7.71412	7.92126	7	0	7	4062	15770.4	10829.6	68119.7	35718.5	5063.9	4172.75	6703.93	4374.22	3781.15	23885.3	26752.8	32615.3	19686.7	12176.3	27818.6	22213.3	45743.1	89792	99103.6	81777.3	115410	16094.3	38165.7	60622.6	24681	68887.2	129174	47985.4
M299T5	3.78189	1.91911	4.78378	0.000338403	0.0846312	UP	299.191	299.19	299.191	4.78956	4.69978	4.90262	18	6	12	7454	37089.8	22896.6	140270	71121.1	10031.6	7896.58	20021.2	17515.4	18619.2	58301.1	59370.4	65614.4	41982.2	23703.4	55572	66450.2	76949.4	104431	133761	137047	223846	47726.4	110825	174817	62784.2	147255	302040	161752
M740T22_2	1.8436	0.882528	4.31754	0.000342126	0.0851865	UP	739.574	739.573	739.575	22.4997	22.3377	22.6227	24	12	12	43508	674764	263454	1.244e+06	373067	1.20226e+06	578415	717937	769666	355120	700486	465252	622747	956079	947000	364061	418134	850079	1.60796e+06	1.6563e+06	1.22495e+06	886024	1.38679e+06	1.56291e+06	1.7153e+06	1.50848e+06	683748	850848	994567
M766T23	1.66788	0.738018	4.20668	0.000380172	0.0905934	UP	765.589	765.589	765.59	23.0653	22.5901	23.1564	25	12	12	15162	351774	147012	586718	125772	620755	550176	241145	414396	372624	172740	297143	90393.7	383344	416591	328989	332998	471785	608734	633544	741314	529220	660145	648583	701541	707301	341031	403538	593883
M257T15	2.68869	1.42691	4.62728	0.000380255	0.0906047	UP	257.207	257.206	257.208	14.8004	14.6955	14.8714	24	12	12	11312	84687.8	38311.4	227700	99973	132303	87761.6	93051.9	99611.3	59792.5	82917.2	47329.9	38749.6	135678	146204	38199.6	54655.4	170420	225743	227406	407541	336742	122366	225334	371186	237560	77688	152535	177873
M330T11	1.87951	0.910353	4.4925	0.000427467	0.0968884	UP	330.24	330.24	330.241	10.8381	10.5599	11.0454	23	11	12	5540	46697.1	12651.8	87767.4	29031.7	29786.2	35501.1	36184.9	37004.8	31073.5	56183.2	67693.5	59766	55388.9	44253	56749	50781.1	32397.9	77706.5	72133.9	67739.9	98089.1	109727	68082.3	83826.5	78781.5	145139	101905	117681
M583T8	6.19935	2.63212	4.75181	0.000455397	0.100326	UP	583.458	583.458	583.459	7.78088	7.75644	7.8152	6	0	6	3548	7872.35	6646.07	48803.5	29089.5	519.09	738.018	1703.4	1815.17	993.386	12737.5	14568.8	18231.6	10198.6	5823.99	15630.1	11508.6	26896.8	77539.9	73964.6	89940.3	58295.1	8602.91	25832.2	34095.6	12338	46090.1	91487.9	40558.3
M367T5	2.87346	1.52279	4.46242	0.0005067	0.106161	UP	367.177	367.177	367.177	4.82705	4.68486	4.88945	7	0	7	2810	14174.3	7565.11	40729.2	19175.8	5027.37	5734.03	8293.24	7274.22	7361.26	24587.5	19443.2	16800.3	14690.3	12884.3	25996.8	21999.1	42867	28394.6	32912.1	39788.6	84814.5	16318.7	33368.6	54324.1	20917.5	25373.6	51559.5	58111.9
M342T2	1.71998	0.782396	4.37413	0.000540636	0.109718	UP	342.259	342.258	342.259	1.87207	1.8279	1.89063	7	0	7	1344	3980.11	908.088	6845.72	2079.83	4773.41	4062.65	2836.29	3545.94	2420.33	5605.19	3092.94	4415.38	3787.71	4390.27	4804.84	4026.3	4757.14	6722.44	9852.46	9874.4	8630.92	4627.49	4877.77	5106.67	7971.4	4249.89	8178.19	7299.88
M426T15	1.77853	-0.830684	-4.09443	0.000607134	0.116076	DOWN	426.336	426.335	426.336	15.3354	15.1165	15.5091	28	11	12	2090	36809.9	11337.3	20696.8	7570.42	18205.8	26199.2	50397.8	39711.3	42653.4	27754.8	31585.3	45775.3	39576.8	22124.8	45385.1	52348.8	15966.6	33280.8	12161.8	14361.8	24065.2	14331.5	11046.1	22493.6	30938.3	20563.6	29747.4	19405.1
M1170T20	1.86809	-0.901563	-4.2096	0.000624003	0.117574	DOWN	1170.01	1170	1170.01	19.7614	19.7076	19.8755	24	12	12	2534	37360.7	12682.9	19999.4	6576.66	21110.3	34112.4	49042.9	38130.5	69060.1	43068.4	26170.8	25572	37938.4	39126.4	30859.5	34136.7	24491.9	17532.4	18159.2	13588.6	20448	19157.8	27336.7	15887.2	28190.6	13816.4	31347.8	10036.5
M305T8	4.93053	2.30174	4.47486	0.000634885	0.118517	UP	305.24	305.239	305.241	8.18987	7.9717	8.34615	20	8	12	24874	91275.1	78948.8	450034	266266	14509.2	15022.1	15776.7	47711.3	38694.4	51647.9	249492	214447	113337	69096.5	144892	120675	253740	603367	725110	843203	773632	112761	248238	359220	141812	431163	703839	204325
M699T8	5.61241	2.48862	4.53636	0.000643723	0.11927	UP	699.442	699.441	699.443	8.2111	8.09255	8.25372	13	3	10	2454	7799.9	6456.08	43776.2	26703.2	1202.81	1258.04	2016.61	1145.78	1085.28	12027.2	19193.4	16107.1	10139.9	7263.34	12722.2	9437.19	27170.1	58844.8	65236.8	86249.5	77215.9	6231.23	22682	32377.3	11260.5	37971.3	70090	29984.8
M398T11_1	1.58531	0.664768	4.01899	0.00067829	0.122112	UP	398.227	398.227	398.228	10.8302	10.6469	10.9581	18	7	11	1980	21110.5	6190.26	33466.8	8666.56	17317.4	15702.7	19350.4	15622.6	15211.7	24632.7	26254.9	27903	31345.2	16485.7	14753.1	28746.5	24105.7	46414.7	29639.4	25749.9	44122.6	22291.4	28282.7	46031.6	26648.2	35118.4	35064.1	38132.4
M640T18	2.11351	-1.07964	-4.07551	0.000687105	0.122811	DOWN	640.49	640.489	640.491	18.1895	18.1129	18.3067	9	7	2	3022	30096.9	11465.6	14240.3	7084.56	27769.3	31813.8	47499.8	20396.2	45983.9	16530.9	34447.6	15294.1	18499.3	26244	31980.5	44703.8	11125.6	9414.75	15626.3	17368.7	16190.6	11067.6	16337.9	12996.3	1449.78	17853.6	31375.2	10077
M508T14	2.4664	1.30241	4.40806	0.000723451	0.125591	UP	508.398	508.397	508.399	14.2345	14.0554	14.2981	16	6	10	3664	17470	5658.44	43087.9	19320.5	17464.4	22302.9	14791	18500.3	12825.3	17130.4	11498.5	14539.8	32905.4	18307.4	15021.6	14352.3	18716.2	41194.1	12748.2	54575.7	74208	34753.1	58611.6	63898.4	59261.1	25059	30546.2	43482.9
M1202T1_2	1.23293	0.302085	3.91406	0.00074384	0.127081	UP	1202.03	1202.02	1202.03	1.23935	1.22339	1.25618	22	10	12	1046	1645.62	238.016	2028.93	241.73	1784.17	1268.81	1910.33	1570.53	1869.1	1521.81	1846.64	1318.78	2001.94	1662.11	1529.19	1464.03	2066.03	1998.75	1709.22	2006.6	1992.12	1673.7	2103.44	1979.53	1939.09	1984.06	2592.37	2302.21
M906T25_2	1.41248	-0.498235	-4.01477	0.000754497	0.127841	DOWN	905.785	905.783	905.787	25.1363	25.0538	25.2155	11	5	6	8504	215871	29471	152831	45717.8	240836	207597	212513	172155	243686	168124	200390	202501	211345	217194	251874	262235	77468.2	130642	99844.8	233661	175400	178892	141398	205442	180188	119989	172517	118526
M556T22	1.57238	-0.652953	-3.99071	0.000799683	0.131846	DOWN	555.526	555.526	555.527	21.7436	21.6787	21.8262	24	12	12	23610	494406	84432.5	314431	131444	584699	573877	644316	430843	542530	491149	395069	492608	423777	549589	412274	392138	196250	257745	260568	203401	157956	384811	257216	272854	541465	416310	557426	267168
M396T8	2.32456	1.21696	4.00281	0.000827005	0.134164	UP	396.212	396.211	396.212	8.26175	8.1648	8.32895	12	4	8	3588	33853.6	20080.7	78694.6	33206.8	4311.91	3799.7	22266.1	18069	16940.1	43078.8	66334.6	45876.2	49767.6	39983.5	44773.4	51041.5	70545.5	61424.2	113351	137173	128090	38843	52816.5	90048.9	47599.9	46698.8	66089.8	91654.4
M631T8	9.99576	3.32132	4.40477	0.000966412	0.145048	UP	631.455	631.455	631.456	8.20344	8.0284	8.36544	19	7	12	8956	13722.4	13170.7	137166	96183.7	523.838	488.15	4529.32	1840.12	1008.11	24750.9	35348.8	31260.4	13876.5	5505.59	27422.9	18114.3	62756.6	224931	205767	280369	257522	10936.2	50028.4	92632.9	14596.2	96318.6	218374	131759
M502T15	2.19457	1.13394	3.97019	0.000978551	0.145919	UP	502.439	502.438	502.44	14.7804	14.6619	14.8386	24	12	12	40038	320396	161051	703133	292548	572243	437838	425486	258964	181912	289992	241998	135019	551982	456433	144846	148043	661397	597246	669383	867567	1.1832e+06	609428	572068	1.33401e+06	547999	299967	473786	621545
M257T17	2.43353	1.28305	4.16198	0.00100875	0.148039	UP	257.207	257.206	257.207	16.5887	16.4622	16.6844	23	11	12	7850	57594.5	22703.8	140158	64860.3	95932.5	60760.9	59276.6	48016.4	48862.3	58230.1	35920	43191.1	92992.2	84701	29999	33252.2	70013.9	171396	170916	279129	215911	66415.6	98765	159587	89929.7	93317.7	165201	101312
M485T15	2.14811	1.10307	3.90553	0.00109164	0.153524	UP	485.413	485.412	485.413	14.7697	14.6871	14.8217	24	12	12	12620	102518	51587.2	220220	90762	168916	82923.6	115321	75491.4	87676.3	78426.1	44847.5	68363.2	226575	136083	70562.1	75028.8	136069	277684	191530	260723	360023	137794	162282	395937	180425	111298	171532	257337
M635T11	2.53433	1.34161	4.05664	0.00110233	0.154198	UP	635.486	635.485	635.488	10.8431	10.5983	10.9787	15	5	10	2040	6651.22	3263.25	16856.4	8080.51	3492.06	3520.42	4403.67	3610.18	2460.29	8545.26	8688.7	13138.5	9811.1	6033.61	8879.41	7231.43	7124.36	21241.1	15644.5	18174	29134.5	11962.7	8584.36	22875.5	13009.5	12569.2	32260.9	9696.42
M538T22	1.75031	-0.807607	-3.90408	0.00121841	0.161082	DOWN	537.516	537.515	537.517	21.7277	21.6772	21.8436	24	12	12	6482	122270	21104.1	69856.3	41442.7	142717	138037	156706	105223	131372	117958	90261.3	138556	100359	135212	114062	96777	45653.2	46067.4	74627	54838.8	42021.9	48325.5	66925.2	2716.26	128978	112374	149969	65779.9
M649T21_1	2.15613	-1.10844	-3.87674	0.00127813	0.164337	DOWN	648.516	648.515	648.517	21.3591	21.2873	21.6903	12	8	3	3038	46131.1	19651.2	21395.4	10117.7	40810.5	59714.9	32189.3	34897	30560.1	51700.1	16816.9	18145	65203.6	64881.5	67461.2	71193.8	13207.8	17953.4	16332	29340.2	25195.6	21255.1	19812.1	30147.1	6418.18	20707.6	44737.5	11637.8
M981T19	1.43133	0.517354	3.74423	0.00128018	0.164446	UP	981.436	981.434	981.437	18.7715	18.6939	18.9332	23	11	12	1036	11253.5	2622.55	16107.5	3645.48	8807.04	11210.4	13595.9	7624.76	14141.8	13718.1	13990.6	12311.6	13228.7	8565.26	10656.9	7191.24	15465.5	16251	12423.9	15973.3	21642.9	17959.6	14191.9	16858.2	11790.1	23620.4	11859.1	15254
M794T25	1.33562	0.417506	3.85126	0.0012893	0.164926	UP	793.62	793.62	793.621	24.6119	24.5396	24.9064	26	12	12	40354	870047	231043	1.16205e+06	124914	1.10896e+06	1.23825e+06	483377	1.01869e+06	987695	707536	890225	894360	1.03671e+06	494988	776162	803610	1.19879e+06	1.39178e+06	1.17509e+06	1.29474e+06	1.33657e+06	1.11879e+06	1.02919e+06	1.00429e+06	1.12658e+06	1.12795e+06	1.01725e+06	1.12359e+06
M1144T20	1.69506	-0.761333	-3.7145	0.00132926	0.166985	DOWN	1143.99	1143.99	1143.99	19.7468	19.5532	19.8184	23	11	12	2060	27732	8467.48	16360.5	6384.83	27215.3	23707.7	40763.6	35253	42728	31659.8	17862.8	18882.2	25778.8	29085.5	18871.1	20976.4	4245.19	10705.6	10956.9	11491.3	11125.1	19529	23107.5	23876.7	18381.5	21986.3	22452.8	18468.7
M328T8	3.79435	1.92385	4.06624	0.00134588	0.16782	UP	328.225	328.224	328.226	8.2051	8.05073	8.29328	22	9	12	16198	105017	71536.1	398470	239544	11520.1	13474.3	46407.5	48738.8	44825.3	139665	218784	176854	108521	114701	195842	140866	324394	437930	646931	498410	826644	73023.1	232888	132085	81212.3	414031	639560	474528
M286T15	2.17116	1.11847	3.9044	0.00134879	0.167965	UP	286.241	286.24	286.241	14.7806	14.6806	14.8724	11	2	9	2160	13252.3	5712.98	28772.7	12529.3	18679.1	13715.6	18294.6	11221	10027.8	14419.6	7095.94	7343.95	24194.8	18839.9	7997.04	7197.77	26616.9	22741.5	38229	44287.3	33868.7	24355.7	25097	56917.5	18033.2	13564.8	16896	24665.4
M299T4_1	3.77569	1.91674	4.0125	0.00153834	0.176657	UP	299.19	299.19	299.191	3.90888	3.7674	4.22681	6	0	6	4818	11593.2	7513.65	43772.1	26745.6	2529.52	2328.98	5074.28	5268.08	5466.04	21481.4	16083.1	14158.2	13939.1	11465.3	25047.4	16276.4	3391.92	27117.7	31530.7	65273.2	79886.7	11610.7	70761.5	46266.2	19440.8	38442.4	84304	47239.3
M496T16	2.03333	1.02384	3.70082	0.00154546	0.176957	UP	496.436	496.436	496.437	16.4384	16.3396	16.5534	25	12	12	6774	49523.3	25869.1	100697	40314.5	85310.9	66385	62411.7	63538.7	40125.8	6031.52	15505.2	24262.7	53074.5	89357.8	43388.3	44887.2	51004.8	122639	117788	149477	171738	40776.2	75220.4	120832	84405.1	73138.7	128412	72934.6
M678T19_2	3.84989	1.94482	3.83559	0.00154549	0.176958	UP	677.572	677.571	677.573	18.7363	18.6548	18.8836	17	5	12	3850	13557.6	14563	52195.4	31711.6	4814.43	7989.08	39017.4	24283.2	14075.8	6428.7	37270.1	26641.8	719.628	657.791	464.269	329.539	27719.2	96854.8	99189.5	95108.7	76016.8	29192.2	20794.9	22646.2	28428.6	41449.4	62678.5	26266.5
M397T11	1.58244	0.662155	3.61151	0.00157003	0.177979	UP	397.223	397.223	397.224	10.8385	10.6078	11.0301	24	12	12	7664	114205	42596	180724	47502.1	72181.2	80177.9	83532.5	75999.7	126305	109394	224616	158804	122090	108416	104523	104426	141612	207120	192450	174495	224390	146029	126617	288927	161169	143886	219287	142703
M503T15	2.20009	1.13756	3.68526	0.00163641	0.180643	UP	503.442	503.441	503.443	14.7815	14.6535	14.8556	24	12	12	14404	109493	65433.2	240895	104760	206089	112111	120934	66255.2	95368.6	85245.1	81556.3	53149.9	264649	125271	52273.6	51015.2	225072	194601	217296	449365	397139	140581	178498	335482	172991	108969	185774	284974
M632T8	7.99396	2.99891	4.0688	0.00168874	0.182646	UP	632.459	632.458	632.46	8.1898	8.1266	8.27527	12	2	10	3920	6282.31	5705.11	50220.5	36970.6	194.442	232.401	1915.79	497.66	534.833	10003	16942.8	13206.2	7921.46	5211.11	8840.92	9887.06	29102.2	78747.5	71465.6	101454	87695.5	4987.85	15184.5	21261.9	9120.73	55764.3	103216	24645.4
M936T8	15.2256	3.92843	4.10092	0.00171707	0.183698	UP	935.69	935.689	935.69	8.21102	8.14484	8.28845	6	0	6	1268	668.691	597.312	10181.3	8013.15	418.86	108.66	56.908	130.638	192.023	840.665	1314.81	2137.01	710.436	539.992	851.033	723.254	4484.61	14958.9	17609.2	23253.8	17014.7	681.364	3909.9	5757.06	961.538	4727.38	20678.9	8137.62
M943T18	1.4476	0.533664	3.57784	0.0017973	0.186554	UP	942.528	942.527	942.53	17.9633	17.9276	18.0552	15	5	10	2566	32510.1	8669.54	47061.6	11105.8	44976.5	30009.8	30051.7	27486	32113.5	45495.4	44076.7	20672.9	20651.5	36997.4	29972	27617.7	43957.3	67768.6	46468.6	32590.5	38061.8	64223.3	33792.7	41642.7	53466.2	52686	49876.7	40205.2
M609T8	13.9602	3.80325	4.05963	0.00182501	0.187502	UP	609.474	609.473	609.475	8.2007	8.00558	8.35593	17	6	11	17870	14060.7	13850.6	196291	154880	345.476	102.624	2629.17	1779.17	1472.82	17855.2	39817.9	33921.2	14779.3	8677.09	24272	23077.1	80354.4	283007	372976	411542	388254	11159.6	62605	97622.8	13554.5	136416	358752	139255
M920T17	1.52371	-0.607584	-3.76748	0.00183271	0.187762	DOWN	920.449	920.448	920.451	16.5553	16.4543	16.643	22	12	10	1294	16152.6	4667.22	10600.9	2067.56	23953.8	21280.4	13188.2	10685.6	15684.1	16245.1	13411.5	8345.9	22573.5	17675.9	14948.5	15838.6	11334.8	11663.6	14870.4	8278.33	9304.51	11301.3	9433.78	6924.82	11589.2	9625.55	12261.2	10622.9
M674T21	2.66034	-1.41161	-3.8184	0.00183295	0.18777	DOWN	673.528	673.527	673.529	21.4988	21.3207	21.6997	20	9	11	13412	239943	126704	90192.5	49018.4	317055	289775	148006	149293	154856	240176	40872.4	52716.3	381759	365867	364540	374395	8899.17	45981.9	60302.4	152419	95489	120893	89121.6	73564.7	113040	66022	190919	65658.2
M886T14	1.75365	0.810357	3.73338	0.00183295	0.18777	UP	885.716	885.712	885.719	13.9802	13.9458	14.0592	12	6	6	780	4148.66	1261.85	7275.27	2612.3	5517.32	4756.46	4396.32	3650.57	3639.85	5865.51	2787.05	3910.32	1913.39	2786.97	4813.75	5746.37	6171.91	11573.5	11154.2	6370.56	6747.47	3454.15	7502.99	9686.39	4218.45	5088.28	9138.86	6196.52
M763T23	2.06284	1.04463	3.54998	0.00194653	0.191439	UP	762.589	762.588	762.591	22.9006	22.4883	23.3059	28	10	12	26404	353120	221622	728431	291563	299412	757648	561551	451128	54327.2	299004	97337.5	309094	358923	177548	194256	677216	515179	601789	1.23069e+06	975826	677292	328463	720648	571575	1.13818e+06	443274	1.01442e+06	523831
M954T14	2.70881	1.43766	3.94777	0.00195256	0.191626	UP	953.765	953.764	953.766	14.1313	14.0975	14.1837	7	0	7	1600	6149.16	1871.98	16656.9	9028.36	8524.97	6962.92	9433.37	6769.53	2915.75	4856.92	4001.54	5279.49	7371.54	6933.64	5014.51	5725.79	7271.64	27745.7	25218.6	29368.4	21301.8	7058.98	13282.1	27935.3	8392.31	8130.84	14888.7	9289.01
M885T26	1.26173	-0.335402	-3.51406	0.00196305	0.191949	DOWN	884.724	884.723	884.726	25.9514	25.8696	25.9947	21	12	9	8100	141975	19979.9	112524	21063.6	143781	131960	147624	154101	180218	162324	148334	154510	114559	114558	123397	128339	106127	102771	107835	116018	110870	110619	73735.6	101914	115501	161364	137918	105621
M846T19	1.71147	0.775234	3.56616	0.00196397	0.191977	UP	846.465	846.464	846.466	18.7576	18.6515	18.8916	23	11	11	2006	15761.1	6270.94	26974.6	8906.41	983.808	18900.1	16337.3	14872.6	22218.1	20447.4	21945.9	22358.5	10938.1	14432.7	15661.3	10037.3	18683.4	29903.6	40348.6	35646.6	44297.7	18359.4	17458.3	22640	21542.6	27929.8	24478.4	22406.9
M860T13	1.79101	-0.840777	-3.5425	0.00196477	0.192001	DOWN	859.52	859.519	859.522	13.0872	13.0255	13.1805	11	8	3	1154	9310.64	3183.28	5198.53	2456.83	8067.47	12368.4	8785	4738.68	7941.04	10067.9	8580.02	7364.28	12171.9	16786.9	6576.26	8279.84	3577.54	6174.08	6959.26	7024.5	4960.81	1373.01	4814.7	2584.05	3051.86	4972.59	10562.8	6327.14
M527T20	2.00403	-1.0029	-3.59046	0.00198603	0.192647	DOWN	527.495	527.494	527.496	19.6845	19.5419	19.835	24	12	12	9894	170616	69434.9	85136.7	44500.4	205144	172474	329166	238323	134378	180401	77163.6	139092	173856	198803	100075	98517.2	33891.7	120368	47108.5	59066.9	48950.8	65965.5	88676.8	48848.7	127350	142137	171465	67810.8
M755T16	1.93642	-0.953393	-3.735	0.00198954	0.192753	DOWN	754.527	754.526	754.528	15.5039	15.4253	15.5841	10	8	2	6090	77381.8	31833.3	39961.2	13826.9	98886.9	90539.8	61355	54834.6	55608.7	91937.2	35683	30964.9	94503.8	141666	103362	69239.8	33099.9	29347.8	39821.2	49982.8	39169.4	28408.5	32584.2	41612.2	44860.3	26543.2	77829.2	36275.9
M610T8	11.4008	3.51106	4.00706	0.00200053	0.193083	UP	610.477	610.476	610.479	8.17718	8.06767	8.27103	11	1	10	7180	6291.34	4932.26	71726.3	56353	1034.35	571.221	2758.33	1336.44	603.038	9436.92	14108.9	10490.9	7551.01	5582.54	12143.7	9878.73	29209.8	106643	151597	146531	103039	4434.44	24553.1	33902	8673.86	60467.7	148278	43386.3
M283T1_1	1.71477	0.778012	3.47757	0.0021385	0.197729	UP	283.074	283.073	283.075	1.18604	1.16873	1.49055	11	9	2	1624	2602.67	1288.42	4462.97	1331.89	1163.37	2367.66	1844.99	4653.47	1376.28	1985.1	4301.1	1769.68	4780.12	2924.96	2476.95	1588.35	2304.45	4060.16	4132.97	4094.25	5377.19	4814.43	4819.47	3285.92	2983.09	6233.86	7040.96	4408.9
M948T38_3	1.35961	-0.443192	-3.53991	0.00213933	0.197756	DOWN	947.87	947.868	947.871	37.9975	37.8377	38.2244	14	6	7	25160	242201	51882.8	178140	35186.1	209458	258329	259723	236745	249621	216531	243743	177640	180824	291429	213507	368860	191863	196569	132018	234410	204635	148982	187711	166996	149478	116253	204758	204007
M504T15	2.11879	1.08324	3.54224	0.00216432	0.198555	UP	504.445	504.444	504.446	14.7734	14.6619	14.8556	21	9	12	2984	22786.4	13759.6	48279.5	20789.8	22853.1	31359.9	43580.4	17314.9	15154.9	27441.6	12220.8	12917.7	51759.7	22172.2	8485.09	8176.1	30005.9	39503.1	31384	56116.7	75922.1	39234.7	61394	91001.5	39493.2	16963	42313.2	56022.7
M648T21_1	2.2376	-1.16195	-3.5671	0.00217387	0.198858	DOWN	647.512	647.511	647.513	21.3335	21.1446	21.6559	20	10	7	6802	107284	49200.5	47946.2	29998.9	138234	137512	69351.4	81150.3	61970.5	118586	29722.2	37307.1	133237	142655	173132	164554	33273.1	41437.6	40925.8	46509.4	28609.6	2303.28	66374.5	106244	29292.1	46118.6	101098	33167.9
M513T15	1.68397	-0.751863	-3.43041	0.00239119	0.205298	DOWN	513.393	513.392	513.394	15.3012	15.0644	15.5277	28	11	12	2050	39618.6	11479.3	23527	11501.2	42612.6	51584.2	36960.2	47981	16713	31447.7	36371.1	49918.8	41610.8	42224.8	54823.3	23175.5	12092.1	11312.4	20313.3	31218	24948.9	20268.6	33251.7	9639.21	21131.6	44328.8	13790.7	40028.2
M991T26_5	1.651	-0.723338	-3.46457	0.00241311	0.205904	DOWN	990.891	990.889	990.892	25.9931	25.9114	26.0459	20	12	8	37710	280114	88814.2	169663	65635.4	280619	241191	254762	150417	189220	204722	249549	232320	400856	421093	350778	385835	175034	61644.4	68187.2	171035	198177	145365	169700	237016	191344	238688	271737	108031
M557T22	1.58366	-0.663259	-3.51713	0.0024151	0.205959	DOWN	556.53	556.529	556.53	21.7499	21.6485	21.8262	24	12	12	9228	186401	35444.3	117703	57636	239101	227372	124712	175523	224927	198963	146504	190492	173427	213355	164822	157619	41588.2	106115	109752	84942	62935.4	150340	98135.5	112272	216204	166137	211199	52818.5
M530T1_2	2.39727	-1.26139	-3.72484	0.00250276	0.208307	DOWN	530.207	530.206	530.208	1.34234	1.30685	1.5619	12	7	2	3088	6073.77	3141.6	2533.62	984.811	7810.38	4726.47	6309.83	2985.52	5447.28	6121.68	10082.2	2687.8	6601.39	3283.67	3556.88	13272.2	2327.1	3079.24	2350.64	1380.24	1518.64	1784.59	4574.93	3747.2	2241.3	1865.22	3506.09	2028.25
M547T25	1.41114	0.496866	3.56187	0.00259946	0.210769	UP	547.464	547.463	547.464	25.3836	25.3445	25.436	23	11	12	4202	45277.1	16254	63892.6	7973.8	45974.1	46700.6	61897.6	51195.7	61027.3	63865.2	33719.9	37521.1	54883.9	4421.09	43050.3	39068.7	55604.9	65303.6	69378.4	61760.8	72676.6	55073.3	66927.9	74882.2	64949.6	46862.7	65448.5	67842.4
M771T11	2.03122	1.02235	3.48629	0.00263229	0.211577	UP	771.46	771.459	771.461	10.8284	10.5503	10.95	14	5	9	1242	5966.3	3147.06	12118.9	5241.19	2974.78	3114.48	4906.73	3627.4	3016.73	12772.4	5459.41	11218.8	6919.51	5343.55	6847.48	5394.37	5921.74	16692.2	17923.9	14277.4	14756.3	10112.3	7231.07	10087.8	10169.6	11412.8	22303.6	4538.13
M463T7	2.77805	1.47408	3.6085	0.00264077	0.211783	UP	463.194	463.194	463.195	7.14058	6.86371	7.41955	9	1	6	5478	24437.4	16142.2	67888.4	38462.2	2016.09	2925.79	14193.8	11178.7	10078.7	32637.8	43557.4	39016.5	30578.2	23880.5	50017	33168.3	40227.8	170974	73261.5	63332.8	77274.9	24878.3	47179.9	57629.2	31332.6	63039.5	66079.4	99450.5
M508T15	2.32012	1.2142	3.67918	0.00268149	0.212761	UP	508.398	508.397	508.399	14.8522	14.7362	14.9197	20	9	11	5356	32811.5	12607.5	76126.6	38785.4	52428.9	31761.2	34971.8	33122.6	17452.5	23745.8	20392.7	20990.1	52483.3	50441.6	27246.4	28700.7	61672.4	61585.7	61331.5	107915	125166	48271.5	74234	169486	62060.2	33111.6	54274.7	54410
M964T26_3	1.80019	-0.848146	-3.52143	0.00270028	0.213205	DOWN	963.864	963.863	963.865	25.9947	25.9585	26.0241	11	6	5	12680	137911	53434.4	76609.6	27952.3	138738	117890	107628	71190.3	89466.5	101757	106733	101808	176608	227421	193431	222266	47838.2	38991.4	38165.8	88852.1	66649.5	77005.3	95596.8	108213	74627.7	101426	124387	57562.1
M461T5	4.55392	2.18711	3.76103	0.00270313	0.213272	UP	461.179	461.178	461.18	5.38453	5.29726	5.55846	18	6	11	7088	26475.9	18376.7	120569	84693.9	5055.08	5739.78	22412.3	17930.8	12631	31104.6	2491.57	52145.9	47618.3	26822.9	44717.1	49041.4	40664.1	129419	355989	107894	124826	36340	106021	86885.1	43242.3	109398	143563	162587
M852T17_2	1.60339	-0.681124	-3.45045	0.00270789	0.213384	DOWN	852.462	852.461	852.463	16.5563	16.4593	16.6436	24	12	12	2126	27233	8639.71	16984.6	5587.17	44220.3	37157.2	21663.3	17554.7	23215.6	26889.7	21939	14531.9	36940.3	29724	25438	27521.5	15583	17325.2	26041.3	11718.7	6071.24	18624.7	17381	12332.4	20425.9	14958.2	25416.6	17937.3
M1171T20_2	1.52989	-0.613429	-3.38694	0.00274161	0.214167	DOWN	1171.01	1171.01	1171.01	19.7976	19.6305	19.8919	25	12	11	1828	23897.6	6506.24	15620.5	5416.38	28051.7	24462.1	27237.5	25325.4	32524.8	28549.4	9136.17	14912	26192.8	27628.4	19343.6	23407.6	13246.5	9709.19	9475.13	13329.4	6342.85	21344.6	18756.9	22364.2	20606.9	18762	20472.7	13035.4
M521T15_2	1.17988	0.238636	3.58138	0.00278968	0.21526	UP	521.43	521.429	521.431	15.3418	15.226	15.4631	22	10	11	4044	96024.4	15404	113297	6468.25	119308	96075	114665	84044.6	68981.6	109252	106671	81446.3	89216.8	96743.9	104756	81132.5	118369	121961	113514	125777	108542	111549	111811	114165	102153	114934	108583	108206
M325T5	4.48104	2.16383	3.73686	0.00279889	0.215467	UP	325.206	325.205	325.206	5.41462	5.2534	5.50002	21	9	12	42608	149319	105337	669103	470190	24286.3	23162.5	112039	84260.8	51286.9	223085	368912	194827	128534	134316	286251	160867	293139	1.48327e+06	1.68341e+06	643846	751419	126136	470098	595279	190647	578670	664338	548989
M863T23	2.37707	-1.24918	-3.38985	0.00280131	0.215521	DOWN	862.681	862.681	862.684	23.4675	23.3967	23.5179	7	0	7	43870	758781	354845	319209	275438	912348	671446	559560	396296	558742	639300	335418	322310	999835	1.14949e+06	1.3249e+06	1.23572e+06	25516.5	263747	246898	215992	170951	82314.4	592737	959617	93222.3	320146	642750	216615
M756T18_2	1.99471	-0.996181	-3.38011	0.0028092	0.215697	DOWN	756.034	756.031	756.037	17.5049	17.3984	17.63	22	10	12	1966	21175	8393.16	10615.6	6831.3	26737.7	25001.7	20365.8	11754.1	10803.9	27615.2	15162.4	7990.46	32221.8	33610.2	22849.7	19987.1	11275.7	7681.69	9050.76	12309.7	10380.6	3645.78	6960.71	8293.37	7945.19	5768.37	30405.3	13669.7
M1119T20_1	1.74664	-0.804584	-3.49205	0.00283694	0.21631	DOWN	1118.98	1118.98	1118.98	19.7011	19.6446	19.7937	10	7	3	590	5858.02	2192.18	3353.88	1168.39	5724.71	5467.49	10492.8	9693.27	6396.19	5787.32	3854.5	5644.95	5482.24	3339.66	4530.4	3882.77	3128.05	3137.15	3104.8	1926.44	1712.69	4094.95	3206.04	3838.85	4264.82	2310.88	6072.78	3449.06
M883T13	1.7295	-0.790355	-3.34746	0.00291949	0.218492	DOWN	882.506	882.504	882.507	13.1249	13.0405	13.2265	14	8	6	1050	7704.2	2428.22	4454.58	2326.49	9779.97	10982.3	7609.69	4025.65	3791.05	8379.27	8106.4	6413.84	10380.5	9865.55	5107.8	8008.37	1828.33	4569.19	5296	4566.54	3402.56	1075.84	4328.96	5780.87	2784.23	4086.46	10253.5	5482.5
M665T5	3.0702	1.61833	3.59386	0.00308225	0.222569	UP	665.138	665.138	665.139	5.31947	5.17127	5.50782	11	1	10	2424	11635.2	7505.7	35722.2	21970.7	1365.05	1499.17	8714.86	6769.98	4359.83	20587.1	13498.1	19953.1	12324.2	10010.8	23535.2	17004.3	18858.4	33335.2	34928.8	2122.83	57412.5	12894.9	29175.5	62352.5	17874	35235.3	76757.2	47719.9
M907T11	1.67292	0.742372	3.31732	0.00314272	0.224011	UP	907.433	907.432	907.435	10.8053	10.637	11.0538	16	5	11	1006	8775.06	4219.74	14680	4496.24	4480.61	4147.84	5984.82	4649.02	4124.68	14580.2	10182.7	12813.9	14811.7	8875.51	13182.4	7467.34	7763.04	16526.6	15995.7	17544.3	16310.9	9026.85	12223.9	22100.8	11906	14752	21213.6	10796.4
M370T2	2.13751	1.09593	3.54571	0.00317086	0.22467	UP	370.289	370.289	370.29	2.32281	2.267	2.35847	19	8	11	4204	11559.8	4609.51	24709.2	11991.3	14322.4	8537.84	9297.81	7246.13	5449.99	23255.7	11766.3	10386.2	11017.4	13485.1	14559.1	9393.46	18387	20542.2	46114.5	38712.1	33447.5	9981.3	21663.8	31143.6	13656.7	12284.8	36445.4	14131.1
M823T25_1	2.29823	-1.20052	-3.34103	0.00323522	0.226147	DOWN	822.646	822.645	822.647	24.8382	24.7944	24.932	9	1	8	41316	367613	126839	159955	173980	530856	470174	406527	403178	380639	23575.9	464494	393182	355894	369398	327906	285535	36224.8	86526.4	78007.8	383038	378409	34628.3	27213.9	29866.2	481675	312679	30758.6	40432.5
M878T13	1.77043	-0.824099	-3.30015	0.00332633	0.228172	DOWN	877.551	877.549	877.552	13.108	13.0527	13.1976	23	12	11	3868	33976.4	11746.5	19191.1	10143.4	38898.4	42786.5	29981.9	17831.5	27751.7	35539.1	32706.5	28766.5	40655.8	63040	22181.5	27577.8	12375.6	20344.2	23335.6	21657.3	16006.6	3393.73	14662.8	22094	8556.82	16736.8	43206.7	27922.5
M671T21	2.53362	1.3412	3.64431	0.00336188	0.228941	UP	670.537	670.536	670.538	20.548	20.4852	20.6113	16	5	11	5830	28251.1	8591.48	71577.7	40278	25327	24489.3	37834.2	41453.5	23911.8	20545.5	33504.8	35213.6	19014.7	12634.3	31359.6	33725.2	24411.6	123696	116014	126677	119051	23090.4	36610.6	33685.5	57503.1	72258.1	74885.1	51051
M986T27_2	1.56496	0.646128	3.31085	0.00341006	0.229967	UP	985.884	985.883	985.886	27.0836	27.0444	27.1982	12	6	6	9876	58536.5	20845.8	91607.5	27617.6	92266.9	77755.9	55406.2	35874	44381.4	61203.8	13795.3	71875.7	73601.5	49267.1	63676.4	63334.2	88985.2	157539	129362	88183	84133.7	75902	64636.3	61807.8	67091.1	99934.2	88661.7	93054.5
M692T24	1.64994	0.722413	3.54932	0.00345658	0.230938	UP	691.566	691.565	691.567	23.6433	23.5599	23.7037	24	12	12	11596	149567	29174.8	246776	90278.3	133944	92752.5	169874	133527	121476	138809	135086	170859	153783	200407	176118	168167	213038	192040	244538	189389	134859	265515	448892	370110	301510	154146	205836	241445
M499T44	1.52527	-0.609065	-3.3496	0.00346098	0.231029	DOWN	498.893	498.892	498.893	43.7771	43.2843	44.1855	12	8	1	5392	68297.3	20595.6	44777.2	12941.6	69773.1	79609.8	94492.9	96030.6	51409.7	93921	82458.4	63242.9	50985.7	39163.1	44894.7	53585.6	52663.6	6005.66	45089.8	41245.6	53425	53883.8	45597.2	50399.8	47503.7	50671.7	41461.3	49378.9
M520T26	1.13766	0.186064	3.27803	0.00346187	0.231047	UP	520.436	520.435	520.437	26.2527	26.2216	26.2942	11	5	6	2028	20181.1	2166.77	22959.2	1980.82	20015.9	21442.9	17263.7	19379.7	17795.3	19350.6	20326.6	21181.1	17250.2	21239	22415.1	24513.3	21382.1	20959.8	23535.9	23697.8	23081.5	22259.2	24703.2	21575.2	27978.7	21501.1	23519.4	21315.9
M842T24_2	1.46876	-0.554598	-3.2944	0.0034756	0.23133	DOWN	841.681	841.679	841.684	24.46	24.232	24.5683	24	12	12	13278	176540	46515.1	120197	36693.4	229016	119016	272485	207734	147606	141928	140047	211515	146291	134971	173538	194336	87807.3	77416.5	120249	115267	96829.8	88752.8	103590	160365	111123	191523	177203	112235
M614T11	2.18332	1.12653	3.50825	0.00348206	0.231462	UP	613.506	613.505	613.507	10.8302	10.7392	10.9154	9	3	6	1386	5708.93	2325.7	12464.5	6251.94	3496.56	4451.7	4528	3716.85	2208.03	9236.2	5826.85	9740.79	7736.97	6174.27	6782.2	4608.8	5652.94	15610.9	16361.2	15444.8	17892.5	6507.06	7154.89	10826.3	9358.48	9499.92	27169.4	8095.09
M1049T19	1.40488	0.490448	3.35269	0.00354845	0.232804	UP	1049.42	1049.42	1049.42	18.8028	18.6939	18.9662	20	10	10	1016	5792.6	1243.94	8137.92	2079.6	5780.27	5830.53	7832.7	5690	7068.76	3234.08	4600.71	6295.88	6852.8	5163.62	6414.41	4747.45	7596.68	9483.35	6953.83	7459.34	8002.89	5906.26	9124.66	8234.16	6882.82	13881.7	6450.3	7678.99
M729T18_1	1.49087	-0.576157	-3.29375	0.00358668	0.233561	DOWN	728.51	728.509	728.511	17.5282	17.4391	17.6169	24	12	12	16004	236919	66025	158913	48696	276434	277558	296468	209468	176790	235334	156662	113410	333697	311094	220945	235165	162280	80239.2	120132	172280	158805	145505	139617	186216	215850	103635	261885	160510
M559T15_2	2.41073	1.26947	3.50453	0.00360281	0.233877	UP	559.425	559.424	559.425	15.3025	14.9271	15.3774	30	12	12	31314	253585	118042	611324	333329	444266	239075	258882	238248	196186	277855	99634.7	97264.7	474142	318589	252752	146126	212636	1.03249e+06	1.11173e+06	1.06634e+06	933314	348584	449149	500221	529112	211359	543468	397494
M813T18_1	1.31365	-0.393576	-3.26171	0.00360574	0.233934	DOWN	812.507	812.506	812.509	18.2597	18.1953	18.3415	22	11	11	5822	101368	19080.8	77165.5	17223.2	131652	137222	93695	76242.9	85900.8	93437.5	109516	79328.8	89366.6	102776	106902	110378	93005.3	44009.9	78719.8	62437.9	50536	83143.6	76945.7	94619.9	87583.5	72295.5	83941.7	98747.6
M765T25_2	1.29591	0.373966	3.34482	0.00362663	0.23434	UP	764.868	764.864	764.87	25.4483	25.4131	25.5045	16	9	7	3296	24640.3	6491.94	31931.6	3857.12	17272.2	31836.3	27293.9	20584.8	32095	27522	20459.9	28510.7	24566.8	33739.3	14860.1	16942.6	27395	33049.1	32103.4	27718.2	28758.1	32784.7	37602.1	38575.3	35541	29695.3	27602.7	32354.4
M303T5	5.62047	2.49069	3.58043	0.00391291	0.239985	UP	303.224	303.224	303.225	5.43101	5.33943	5.52537	12	3	9	13878	28891.5	23114.9	162384	127070	9824.38	7769.87	20580.2	18207.1	11836.7	2114.27	59475.3	73158.3	29150.1	28002.9	60113.5	26464.7	99690	452466	363252	160276	215353	32939.2	90513.5	116241	51979.3	143052	159220	63620.6
M855T15	1.72354	-0.785371	-3.41842	0.00393182	0.240338	DOWN	854.558	854.557	854.56	14.7543	14.6619	14.8462	24	12	12	3350	34807.2	13690.6	20195.3	5641.04	59869	50587.3	37491.8	21454.4	31628.4	46003.1	20431.8	14231.9	34816	45957.1	29300.9	25915.1	14434.5	15043.2	21360.5	22524.8	20960.3	16234.5	15938.6	19011.9	23608.3	15912.5	34761.8	22552.1
M1146T20_1	1.61433	-0.690931	-3.35165	0.00401144	0.241797	DOWN	1146	1146	1146	19.7721	19.6446	19.8349	15	11	4	736	7777.61	2738	4817.87	1364.22	9001.24	7026.13	12487.1	9020.56	11775.9	4591.43	2707.53	5823.62	8056.36	8346.86	7088.27	7406.33	4491.97	2661.96	4343.39	3870.22	2993.82	6045.72	6506	6351.05	5765	3532.37	6219.04	5033.9
M319T1_4	1.27728	0.353079	3.32316	0.00402317	0.242009	UP	319.279	319.278	319.279	1.29092	1.25901	1.30856	18	10	8	2884	6962.3	962.845	8892.83	1767.12	6939.38	5986.13	5909.19	6453.15	6081.16	8746.61	5849.21	7376.42	7402.2	6915.86	7507.16	8381.07	11307.8	6238.19	10230.9	8391.53	9513.57	8091.54	10998.1	8637.66	10637.3	9426.81	6970.95	6269.47
M730T18_1	1.45052	-0.536571	-3.23477	0.00406723	0.242796	DOWN	729.513	729.512	729.514	17.5314	17.4228	17.6513	24	12	12	7452	107020	28422.4	73780.4	21430.1	125961	130509	125125	88204.4	81004.9	110208	73294	54417.6	146474	140407	101441	107193	76987.7	43658.7	55230	79034	72441.8	67721.6	61348.9	83344.7	102006	49509.1	119513	74568.6
M877T13	1.76596	-0.820454	-3.20946	0.00408021	0.243026	DOWN	876.547	876.546	876.549	13.1207	13.0139	13.1976	24	12	12	6928	65267.9	22716.8	36958.8	20434.4	72790.6	76251.9	55986	31716.2	61763	71266.6	58048.4	59615.9	74032.8	123517	40075.9	58149.7	26023.8	37096.1	44176.2	46574.3	26498.3	5154.05	30499.4	39916.2	18645.3	31695.2	88494.7	48732.3
M1146T1	1.61485	-0.691396	-3.40392	0.00419465	0.245007	DOWN	1145.9	1145.9	1145.9	1.28603	1.24955	1.29983	8	6	2	1478	2978.9	1076.44	1844.7	416.652	2811.29	3320.96	2475.21	2524.44	3417.48	4130.63	2485.49	4602.41	1319.59	4560.71	2665.29	1433.36	1198.46	1661.23	2313.41	2119.61	1492.8	1979.67	1242.67	2539.51	1908.83	2099.08	1565.73	2015.4
M486T15_1	1.77938	0.831374	3.24092	0.0041982	0.245067	UP	486.416	486.415	486.417	14.7845	14.6535	14.8386	22	10	12	4800	44337.5	20901.4	78893.2	30452.5	61744.9	49907.6	55165.7	24464.8	63778.3	46514.1	76194.8	16763.9	53809.9	49558.8	27019.1	7128.18	70380.1	99325.9	58353.3	87458.7	125098	61831	87617.2	129683	91086.5	26186	49796.6	59902.8
M955T14	2.5133	1.32958	3.53535	0.00424401	0.245838	UP	954.768	954.767	954.769	14.1426	14.1146	14.1749	7	0	7	1220	4773.01	1271.01	11996	6962.38	6548.41	5920.7	6154.8	5518.73	2428.89	4220.85	3038.17	4462.43	5775.9	4934.69	3928.06	4344.44	6213.76	13470.4	19394.1	27366.7	17391.2	5729.33	9116.78	17175.3	6459.29	5823.87	8583.82	7227.64
M560T15_2	2.52398	1.3357	3.43935	0.00433947	0.247407	UP	560.428	560.427	560.429	15.3101	14.8648	15.3779	30	12	12	11610	87766.3	40192.7	221520	128581	100247	83822.9	100173	90466.6	76313.1	40760.6	36877.2	68150.1	183180	128376	51226.2	93601.4	128526	388357	405180	408311	341813	129695	95090	188481	189584	76219.3	205415	101568
M539T22	1.58371	-0.663305	-3.2583	0.00443159	0.248874	DOWN	538.52	538.519	538.521	21.7342	21.5755	21.8262	25	12	11	2896	46186.1	9134.1	29163.3	15623.9	52907.6	58119.2	27067.6	46180.4	53954.9	47434.6	37241.1	52260.7	38041.9	55838.6	43100.9	42086.2	11757.3	26981	27316.7	24855	18097.5	38483	27105.3	26174.4	52637.8	6947.14	62111.6	27493
M602T14	2.45908	1.29812	3.50054	0.00455071	0.250708	UP	602.469	602.468	602.47	14.3265	14.2155	14.4007	16	4	12	2092	7056.01	1764.97	17351.3	10034.1	7718.57	6076.74	10986.2	6845.11	8841.54	7192.76	5912.18	5476.18	4397.27	8438.44	6898.15	5889.07	10955.3	31350.9	27719.8	37512.7	18769.7	7124.08	9005.84	12645.2	10432.5	9148.34	21379.4	12171.5
M519T24	2.47275	1.30612	3.47614	0.00467722	0.252581	UP	519.433	519.432	519.433	24.0786	24.0251	24.195	9	2	7	5858	37833.6	10534.8	93552.8	54517.7	55426.6	42577.6	46897.3	35992.5	27762.6	35789.7	28974.4	18838.2	45091.2	50494.4	32810.8	33347.3	45121.4	190770	84513.9	78593.9	52771.3	95402	156079	187779	79739	34681.7	54344.4	62839.4
M311T1_4	1.32275	-0.403545	-3.14745	0.00475064	0.253634	DOWN	311.217	311.216	311.218	1.2927	1.27913	1.30687	7	0	7	3610	15719	2768.93	11883.5	3186.3	13901.4	11911.5	14014	15773.3	18119.3	15965.8	18589.8	16210.2	18594.8	10168.2	16577.4	18801.6	7187.65	10415.4	9353.45	14590.6	14357.6	9195.05	16519.3	7666.69	11497.8	11823.3	15884.5	14110.8
M865T25_1	1.97028	0.9784	3.30455	0.00476664	0.25386	UP	864.697	864.695	864.7	24.7866	24.6597	24.862	25	12	12	55848	542943	223009	1.06975e+06	505210	342476	371215	871174	649066	712046	689746	441095	393779	736002	794891	331888	181941	574392	1.96518e+06	1.69306e+06	1.6832e+06	1.52653e+06	905030	518337	703461	997586	687459	878730	704029
M792T20	1.84743	0.885523	3.15261	0.00482228	0.254639	UP	791.648	791.646	791.649	19.9844	19.8856	20.0932	24	12	12	5012	62868.8	36339.2	116146	45897	91313.9	2685.31	22027.1	24129	53268.5	83390.1	49279.9	127372	86217.4	100152	63208.4	51382	88344	201467	151196	94052.6	129651	128330	33980.8	63612.5	115667	118605	172414	96432.9
M631T19_2	3.25296	-1.70175	-3.38938	0.00486349	0.255207	DOWN	631.463	631.461	631.472	18.6508	18.5991	18.9002	12	3	8	33820	272276	184654	83701	55214.1	325323	263202	89486.5	70149.5	96991.9	218755	130873	87976.8	561951	442984	526274	453346	99222.4	46122.6	30325.4	39430.6	50048.6	92024.5	195770	182801	107737	55842	42655.7	62433.6
M978T26	1.65423	-0.726157	-3.19607	0.00489819	0.25568	DOWN	977.88	977.877	977.881	25.9612	25.5845	26.0459	26	12	10	7902	71105.1	25874.6	42983.9	16109.3	81462.3	59596.9	64568	57659.8	52573.2	67768	36138	32690.6	92049.2	96946.9	118551	93257.2	29546.9	17192.3	17436.4	47479.7	48313.1	53237.1	49802.6	62943.4	43347.6	50438.1	66073.9	29995.4
M550T1_2	1.81789	0.862265	3.33459	0.00493465	0.256172	UP	550.334	550.332	550.336	1.29335	1.28177	1.31027	20	9	11	4150	6456.03	1900.81	11736.4	5145.54	5564.79	2894.95	4756.36	5456.58	5812.78	7321.13	6389.58	6937.37	10379.1	7377.94	8584.73	5997.08	7641.15	7162.73	12703.3	7644.08	4730.01	15350.7	13906.2	14738.6	18732.8	9894.85	21088.7	7243.06
M285T15	2.13425	1.09373	3.21988	0.00496092	0.256522	UP	285.238	285.237	285.238	14.7805	14.7122	14.8485	22	10	12	9966	81681.7	48509.1	174329	87074.3	142852	81789.3	133849	54215	55592.4	73034.5	35815.3	42108	182428	97893.8	26079.9	54524.7	89125.8	125734	208069	340221	269201	136336	109457	298394	116533	75034.9	133909	189936
M861T26_1	1.64656	-0.719454	-3.14452	0.00500435	0.257096	DOWN	860.724	860.722	860.725	25.9589	25.9103	26.0299	17	10	7	17390	93125	32163.4	56557.4	24255.4	110574	111641	51471.8	77002.5	121034	171496	61730.4	94390.1	71570	82297.1	80417.7	83875.5	45359.3	27679.9	34280.2	64277.3	59386.9	59146.6	44453.1	39307.1	67590.9	72305.3	119780	45122
M578T22	1.50001	-0.584975	-3.1611	0.00504943	0.257685	DOWN	577.508	577.507	577.509	21.6985	21.6106	21.791	22	11	11	13584	262059	53869.6	174705	79132	257394	310916	379455	260344	286024	214605	251256	316875	200361	251669	207788	208022	128488	142684	136052	144829	85860.5	190184	129151	111965	233788	300869	345112	147472
M490T2	1.77067	-0.824298	-3.34999	0.00507041	0.257956	DOWN	490.283	490.282	490.284	2.3627	2.32831	2.40923	10	8	2	1110	6019.32	2575.9	3399.45	839.04	8869.72	7352.03	8039.47	6107.98	4458.92	6984.36	1797.75	2014.4	7865.42	7969.81	8008.63	2763.36	2923.03	3388.87	2528.45	3587.97	3872.5	2525.66	3156.04	4059.42	3812.66	2491.53	5425.08	3022.24
M841T25_2	2.06761	-1.04796	-3.15324	0.00507765	0.258049	DOWN	840.749	840.746	840.752	25.4072	25.3549	25.4891	24	12	12	34016	526521	244926	254652	170926	719780	534277	427201	357555	307205	350469	226508	275116	533705	769548	929735	887150	72779.6	40511.2	25029.8	448652	304943	172105	472582	418921	434552	229558	345743	90445.9
M462T1_3	1.70989	0.773903	3.28162	0.00510828	0.258441	UP	462.283	462.281	462.285	1.29707	1.28177	1.31647	22	10	12	4132	7177.1	2100.67	12272	4951.05	8157.58	5525.49	6415.6	4106.9	5280.25	9263.89	5058.1	7870.43	10588.9	9053.67	9226.89	5577.49	7904.31	7744.34	15475.4	7552.7	6101.77	10689.9	16372.9	16055.1	16668.9	11202.6	22119.4	9377.18
M675T21_1	2.52961	-1.33891	-3.31749	0.00511915	0.258579	DOWN	674.531	674.53	674.532	21.486	21.3032	21.6997	18	9	9	6430	97557.4	57820.8	38566.2	21239	133335	103183	55584.5	51828.6	43097.4	107421	16064.7	19053.4	159093	162555	160105	159369	10076.7	35862.7	41053.4	76100.5	27795.4	32359.5	20225.2	52303.4	35256	27811.5	79923.7	24026.4
M642T20	2.25369	1.17229	3.33855	0.00513467	0.258775	UP	641.572	641.571	641.573	20.1582	19.7962	20.2821	28	12	12	23416	179839	73957.2	405302	221945	270486	137092	259759	169700	18617.6	273855	111982	222056	137565	201834	169413	185710	186591	554407	496179	831908	706800	218850	166614	239178	264749	440672	535197	222486
M468T2_1	1.96806	-0.976775	-3.20544	0.00514497	0.258905	DOWN	468.301	468.301	468.302	2.35887	2.32864	2.40777	23	11	12	3394	26571	12364.5	13501.1	6827.95	40637.3	29972.5	36654.5	24917	16481.6	32077.2	5501.54	6587.84	34020.1	38264.5	36871.1	16866.4	11145.4	6059.97	23190.8	14623.8	11144.1	7201.79	11456.2	17612.3	12265.5	7457.13	29141.4	10714.6
M647T20_1	1.68365	0.751594	3.27162	0.00523759	0.260057	UP	646.528	646.527	646.53	20.2425	19.9402	20.4247	22	10	10	3420	39191.9	11001.2	65985.5	26150.2	44952.8	46209.5	51221	45090.9	25630.6	47891.4	41266.7	54713.5	20940.4	34243.1	28050.2	30092.8	48166	96208.8	64701.7	110340	108360	49644.3	41698.9	32305.2	48900.1	72500.7	67147.2	51854.1
M353T5	1.77111	0.824656	3.22205	0.00528665	0.260654	UP	353.26	353.26	353.261	5.47055	5.44061	5.50785	8	1	7	2784	24916.9	9185.86	44130.6	18502.4	23096.4	22158.4	29822	22910.2	23931.4	38656.5	25711	21602.5	35590.1	21993.9	31469.6	2060.65	33083	52926	38644.1	91401	66297.6	32618.2	26988.5	32154.3	43070.8	37134.4	44897.3	30351.9
M313T1_4	1.29476	0.372685	3.1523	0.00539429	0.261937	UP	313.232	313.232	313.234	1.30791	1.2902	1.32281	24	12	12	6282	10584	1812.98	13703.7	2909.71	11229.9	9556.98	9435.91	13242.6	13591.5	11697.7	9920.35	9940.26	10573.9	6692.61	10645.4	10480.4	12607.2	11864.7	13156.4	14075.2	12857.3	15210.2	15093.9	11061.2	21910	12980.7	12587.6	11039.9
M923T26_2	1.57245	-0.65301	-3.11119	0.00545182	0.262606	DOWN	922.82	922.819	922.822	26.0359	25.9904	26.1291	17	6	11	24116	270380	88229.9	171949	65014.8	385998	323468	283051	143900	251418	259554	161792	141829	301425	284950	284779	422397	97174.5	111026	96060.2	274888	238098	173897	208073	237692	188447	149858	209348	78823.6
M847T20_3	1.50588	0.590603	3.09304	0.00546245	0.262729	UP	847.477	847.476	847.479	20.3922	20.2594	20.5349	24	12	12	3472	46914.9	16912.4	70648	20505.7	22350.6	40050	79092.3	39346.9	62205.6	63928.8	65393	45502.2	39143.1	41998.1	30253.3	33714.8	54362.6	107331	77422.8	55430.5	100786	70780.8	53680.5	66857	53951.3	92444.7	42879.6	71849.2
M529T5	3.44086	1.78277	3.31121	0.00557728	0.26403	UP	529.165	529.165	529.166	5.38999	5.28047	5.50847	14	3	11	3966	17448.6	13183.2	60038	42561	2030.34	2447.3	11565.8	9189.33	5078.79	30831.2	42201	29775.5	16694.2	14233	32260.6	13075.6	63510	60589.5	173977	50230.2	74097.9	19290.1	46729.9	28533.5	1402.13	67082	77708	57306.1
M423T11	3.71121	1.89189	3.38065	0.005755	0.265964	UP	423.239	423.238	423.239	10.9733	10.8376	11.0993	8	0	8	2550	6373.82	2731.4	23654.6	17495.4	1676.41	1670.42	6540.38	5021.27	3801.9	8859.86	6833.81	7428.21	8297.81	8148.05	8832.71	9375.01	10811.5	33980.9	23726.5	58055.7	55028.3	4851.19	10015.9	13885.7	6928.44	24058.8	20481	22031.1
M393T5	3.56334	1.83323	3.31421	0.00575817	0.265998	UP	393.192	393.192	393.193	5.42049	5.30571	5.54217	17	6	11	11460	49657.2	35678.9	176945	128172	8269.09	8242.83	28537.3	25636.8	17708.1	65748.7	109845	97787	35400.2	36868.8	78546.5	83296.1	112961	374770	468169	135389	162261	47408.7	99663.4	79238.6	53886.8	167423	231836	190337
M533T11_1	1.60055	0.678566	3.26928	0.00579336	0.26637	UP	533.197	533.196	533.198	10.8457	10.6078	11.0379	24	12	12	3714	68562.1	14226.8	109737	41243.7	48342.1	49552.3	86602.3	57251.7	47140.2	76129.3	78480.5	77554.3	67799.6	81176.8	72739	79976.7	75461.8	104571	179073	121864	181977	137402	67493.4	93797.7	86916.4	72748.6	63436.3	132100
M723T20	2.05683	1.04042	3.19578	0.00580724	0.266516	UP	722.654	722.652	722.655	20.1953	20.1346	20.3457	20	9	11	3132	28884.3	13912.9	59409.9	30021.5	16265	29519	58252.7	36515.4	49225.1	37808.4	23865.6	24245.7	17459	15366.4	18083.8	20004.9	33142	96703.4	71450.6	101812	105305	39404.4	22247.4	30284.7	36367.6	72534.8	64806.3	38861.2
M871T16	1.43344	-0.519477	-3.09367	0.00583462	0.266801	DOWN	870.511	870.51	870.512	16.1757	16.1352	16.2325	16	11	5	2224	35924.8	10006.3	25062.1	6915.54	41937	41147.6	31569.9	27559.1	37569.7	51225.3	23806	16664.1	43723.5	47251.8	34536.8	34107.3	26619.8	25661.6	37815.5	14937.6	27724	21824.8	19505.7	23307.7	28093.2	15983.3	35684.1	23587.5
M326T5	4.53365	2.18067	3.30469	0.00588155	0.267287	UP	326.209	326.209	326.21	5.40277	5.28883	5.53275	16	5	10	8602	23558.1	23193.1	106804	84123.2	3970.08	3568.55	13535.7	13083.5	8420.21	33003.7	79422.4	54583.8	22132.2	19883.5	1798.73	29295.1	44313.1	262230	247563	119788	4911.98	24174.2	93323.9	75242.5	50577.7	90354.1	191316	77856.6
M892T18	1.52119	-0.605196	-3.16554	0.00591865	0.267666	DOWN	891.503	891.501	891.505	17.5982	17.529	17.7197	19	11	8	2086	23100.3	7740.59	15185.7	3885.45	23913.7	25955	21504.4	17442.8	30266.3	34448.8	14321.5	10720.1	36067.9	23857.9	17300.7	21404.2	14450.9	12738.9	6069.87	18148.2	12478.8	20265.4	16922.8	13805.9	17781.3	14006.2	15777.4	19782.7
M860T25_2	1.50946	0.594031	3.05892	0.00593435	0.267826	UP	859.745	859.743	859.746	24.643	24.5578	24.9331	27	12	11	16202	259376	94390.2	391517	116121	439855	214955	250136	269866	79973	311194	208909	178278	396108	269759	238188	255289	292934	596096	534013	454628	477358	328896	343475	464818	390972	235311	224962	354743
M934T27_1	1.15364	-0.206194	-3.06634	0.00614405	0.269894	DOWN	933.848	933.846	933.849	26.704	26.6879	26.7374	11	5	6	6548	44655.5	3877	38708.3	5487.17	41163.5	40558.6	49969.8	48069.3	45458.4	51605.3	45993.9	43655.8	44874.3	38577.1	43983.8	41955.9	45830.2	27176.2	28865.9	38429.8	39311.9	42638.1	41214.5	39885.1	40317.2	40078.4	37457.5	43294.7
M733T5	2.26801	1.18143	3.1152	0.00616685	0.270112	UP	733.125	733.124	733.125	5.34685	5.16287	5.44212	6	0	6	1500	8391.36	5826.65	19031.7	10297.9	536.502	531.917	5593.77	4612.04	2428.34	14092	15845.8	13196.3	8830.6	6179.22	15702.3	13147.5	30606.4	2790.26	1955.86	18488	19074.5	9598.18	23303.7	25765.3	12555.3	23577.9	28561.4	32103.3
M605T22	1.39187	-0.477023	-3.07849	0.00622398	0.270654	DOWN	604.526	604.526	604.527	21.7257	21.6531	21.8344	23	12	11	5456	116141	20013.9	83442.8	30875.2	121708	120165	128640	100583	159941	113806	122484	131913	84069.8	91533.8	105996	112859	86895.6	63986.7	67752.1	35074.9	56831.7	116214	52938.6	69097.5	121836	115626	128993	86067.5
M362T1_3	2.00437	-1.00315	-3.28791	0.00630587	0.271416	DOWN	362.214	362.211	362.216	1.29148	1.28016	1.30113	13	4	9	6086	15803	8110.46	7884.3	1956.37	12446.1	12222.6	36817.7	26242.2	12970.1	10656.5	11774.9	8843.05	19041.2	10902.7	11902.4	15816.9	9849.66	5014.97	5972.5	9153.14	8423.7	9019.86	11038.9	5215.71	7573.57	9207.18	8279.1	5863.24
M853T17	1.4936	-0.578793	-3.06512	0.00630658	0.271423	DOWN	853.467	853.465	853.469	16.5717	16.4309	16.6286	22	12	10	1152	13543.9	4200.64	9067.98	2818.48	17892.7	20637.6	11412.4	8141.18	9322.86	14173.2	10145.9	8426.6	18074.7	17368.1	13357.2	13574.6	6175.25	9488.01	13054.2	3366.65	8418.97	9208.44	9823.6	10631.2	9498.54	8412.52	13759.3	6979.1
M1025T25_1	1.84522	0.883791	3.14892	0.00634779	0.271801	UP	1024.6	1024.6	1024.6	24.8375	24.6669	24.9662	24	9	11	1020	6765.36	2678.82	12483.6	5691.65	7004.74	10040	6724.22	11557	5293.68	6636	8009.76	2439.06	2742.99	4835.67	7819.72	8081.47	13105.9	25716.4	15979.8	7512.29	6210.93	14521.3	9249.68	6550.48	10017.7	14228.3	8658.66	18051.1
M495T16	1.88176	0.912085	3.11746	0.00648101	0.272996	UP	495.433	495.433	495.434	16.4463	16.3236	16.5779	24	12	12	16526	164039	73244.2	308682	143068	244050	187150	251593	173812	113659	191625	32325.9	63866.1	207575	255914	122805	124090	151421	339212	345720	628869	490555	159859	220198	347373	238291	203937	374148	204599
M913T19	1.59764	0.675939	3.02729	0.00655197	0.273617	UP	913.449	913.447	913.45	18.7677	18.6821	18.9136	24	12	12	1836	16409	6733.48	26215.6	8976.87	10458.4	854.784	22525.8	10334.4	22253	18143.3	21937	23673.8	17147.3	13133.1	16135.4	20311.5	11749.7	37102	33275.7	29105.5	43546.1	23057.3	19027.7	21436.1	19464.3	31995.5	20448	24379.2
M505T8	1.58458	0.664102	3.13252	0.00659828	0.274017	UP	505.166	505.165	505.167	7.67972	7.54217	7.90659	15	8	6	1938	33092.3	19386.7	52437.4	9044.72	34576.7	33121.7	1123.58	35898.1	30392.2	60092.4	42246	2361.36	55940.4	30594.3	15392.5	55367.7	53215	50025.9	48109.8	40974.4	40147.8	62783.4	66045.5	55559.5	59725.3	59184.5	54699.4	38778.3
M655T19_2	3.11459	-1.63904	-3.15737	0.00663398	0.274322	DOWN	654.547	654.545	654.55	19.0948	18.6267	19.3968	21	10	9	20602	327674	225246	105206	94017.2	491457	375241	49887.9	86285.3	271578	438071	30498.7	32168	511503	425911	605763	613720	36943.9	126175	131344	97193.8	246873	142858	50557	7350.34	61176	49946.8	309613	2440.94
M531T8	1.94925	0.962922	2.98582	0.00681967	0.275868	UP	531.181	531.18	531.182	8.26609	8.01693	8.4827	20	7	12	4250	59623.9	47162.7	116222	45689.1	7709.91	10167.6	45036.7	36161.8	30036.2	48805.6	158112	96589.8	105384	7420.13	70994	99069.5	172941	140823	144401	45836	147151	33406.1	115585	173685	99490.9	109594	76409.6	135342
M298T5	3.98341	1.994	3.25807	0.00682817	0.275937	UP	298.269	298.268	298.27	5.43212	5.28883	5.52537	15	5	10	11232	32126.1	21636.3	127971	99582.8	11028.2	11532.8	17307.8	18140.8	13375.2	57529.5	53929.4	45190.3	30311.5	24654.6	78005.2	24507.8	60713.6	255369	375177	117242	124871	31255.5	46293.6	116827	48966.7	114463	169439	75038.6
M670T21_1	2.13415	1.09366	3.19962	0.00685574	0.27616	UP	669.533	669.532	669.535	20.5418	20.4852	20.5978	18	6	12	12310	75906.8	28222.8	161996	88829.9	65569.1	64150.8	144680	50018.2	95150.2	96773.9	59710.2	65651.1	54430.2	44189.3	73019.7	97538.1	105681	257961	249447	281933	289260	105196	61723.8	77402.7	96982.1	174470	185833	58065.7
M1005T26_4	1.62649	-0.70176	-3.02091	0.00687954	0.276352	DOWN	1004.9	1004.9	1004.91	25.9784	25.9114	26.0538	20	11	9	5272	43436.9	15800	26706	10883.3	53704	54190.7	34872.9	28058	34334.1	43172.1	21642.5	19568.4	70463.8	58060.1	49318.1	53858.5	13046.1	27266.5	5748.55	30125.8	41118.1	24502.7	28350.8	31148.1	24603	31522.7	44863.6	18175.8
M850T22	1.81483	0.859832	2.98792	0.00689237	0.276455	UP	850.498	850.496	850.499	22.063	21.8843	22.1722	22	10	8	1932	21760.1	15597	39490.8	13390.3	13706.1	25411.5	41369.3	16062.7	14911.2	12460.8	1651.1	15116.3	55830	38607.9	12425.1	13569.1	20737.4	43539.8	34761	25791.6	60782.5	51458.2	14683.2	48729.9	39987.6	47785.8	41130.2	44502.4
M522T25	1.45989	0.545863	3.14966	0.00693156	0.276767	UP	522.452	522.451	522.452	25.2357	25.1546	25.2843	24	12	12	5162	45827.2	8480.79	66902.8	21572.5	51807.9	32552.5	52395.5	61672.8	38256.3	47013.1	35836.2	42595	48511.9	54492.2	40146.2	44647.1	53516.1	53143.4	58260.2	61871.5	48809.9	71254.3	108212	104169	86380.6	42596	52074.1	62546.7
M509T20	1.70832	-0.772582	-3.03681	0.00700386	0.277336	DOWN	509.485	509.484	509.486	19.6641	19.3645	19.7937	23	12	10	3624	56259	22666.7	32932.3	13937.5	56063.5	41903.7	103510	84576.9	74807.9	53847.9	26309.2	53710.8	55913.4	59795	32641.6	32028.1	10781.3	23629.9	29811.6	22702.3	17890.5	42566.7	31867.7	36050.5	41751.9	45722.7	62354.1	30058.2
M613T18	2.43299	-1.28273	-3.1145	0.00703165	0.277552	DOWN	612.512	612.511	612.513	17.7173	17.3137	17.8621	14	7	6	4162	22765.3	13635.6	9356.92	6040.18	23679.2	12305.1	32023.6	11038	28182.8	10508.1	5982.91	4867.5	47419.8	36235.4	27145.5	33796.1	6901.23	8730.45	4949.37	24251.4	677.376	4941.59	8917.77	15070.1	5326.9	12017.2	10974.2	9525.3
M809T24_2	1.6719	0.741488	2.96947	0.00707803	0.277909	UP	808.718	808.717	808.719	24.0838	23.8328	24.1835	19	9	5	13666	184041	102571	307698	101433	151190	81491.8	218283	80058.2	171310	58636.7	126441	125524	327423	387418	215310	265402	174946	384203	348954	287667	253487	300360	330216	506399	432483	159999	224795	288863
M464T8	1.70377	0.768731	2.96604	0.00713798	0.278366	UP	464.198	464.198	464.199	8.32736	8.20533	8.5006	10	2	8	1806	24265.5	14310.5	41342.9	13892.9	2738.51	2721.03	17301.6	13319	12394.8	36257.3	45095.2	34925.4	35465.9	26769.6	26178.4	38019.7	52980.9	39250	62192.5	32711.5	20487.9	29236.5	38043.8	54451.1	33002.4	54207.8	24446.6	55103.7
M416T14	1.60488	0.682469	3.00466	0.00717836	0.27867	UP	416.358	416.357	416.359	14.198	14.0554	14.2674	24	12	12	9086	82575.7	32349	132524	47641.6	82934.4	98716.9	37633.3	57860.2	89668.2	146817	102594	102686	48051.9	35932.7	91950.6	96062.4	143605	209133	179398	62317.9	121523	60470.4	144145	181506	108770	80047.9	142802	156574
M521T25_3	1.49655	0.58164	3.0806	0.00718403	0.278713	UP	521.448	521.447	521.449	25.2417	25.1847	25.3293	24	12	12	13816	128180	31378.4	191827	64325.9	161973	145690	179067	143159	56635.5	132416	94896.8	113505	129703	130780	131544	118789	158268	147803	152277	172415	160036	212795	312639	307912	242487	132641	122698	179959
M915T20_2	1.45788	0.543875	3.02536	0.00719004	0.278758	UP	915.464	915.463	915.466	20.4127	20.315	20.5794	24	12	12	1588	20471.2	9148.67	29844.6	5611.91	16586.7	26807	14010.5	36454	36692.4	18668.9	28227.8	11642.1	13121.4	15651.1	13738.6	14053.8	26945	36269.6	26690	23803.3	35221.7	35464.1	28458.2	33645.5	26096.6	31272.7	18688.8	35579.8
M555T20	1.60789	-0.685172	-2.99937	0.0072211	0.278989	DOWN	554.513	554.51	554.514	19.7912	19.5342	20.0194	22	12	9	5058	97060.2	34910.2	60364.8	24030	104291	95578.9	63463.6	95287.8	177345	133011	59103.3	60145.6	96815.4	126215	75840.8	77625	41955.8	49564.6	39915	26110.9	44278.2	85576.5	39601.4	78908.2	84210.6	77689.1	101995	54572.7
M579T22	1.39535	-0.480632	-2.96096	0.00722314	0.279004	DOWN	578.511	578.511	578.512	21.7113	21.5936	21.8171	19	11	8	5232	99739.7	22996.2	71479.9	23754.3	117364	101933	77460.2	113334	107376	112337	110979	128574	45709.5	113817	88038.4	79955.4	51299.2	56024.5	63016.7	55436.7	46928.4	79421.9	59316.9	55658.4	90514.5	112967	117110	70063.5
M343T7	1.5472	0.629659	3.23192	0.00734029	0.279863	UP	343.315	343.315	343.315	6.94048	6.79362	6.9775	6	0	6	3344	50085.9	5499.11	77492.9	28856.6	44658.8	47327.1	43461.3	49780.4	41380.5	52082.9	54016.5	58566.1	55850.7	47034.7	56556.7	50315.6	47032	67985.2	104649	118966	94386.2	55191.3	45761.8	65786.5	52685.2	69764.6	132943	74763.6
M1140T20	1.56556	-0.646676	-2.97057	0.0073546	0.279966	DOWN	1140.04	1140.04	1140.04	19.8694	19.7962	19.9662	20	11	9	1088	12088.5	4015.66	7721.52	3131.76	13603.2	11992.8	20012.5	11116.3	17687.9	13703.3	7483.4	6705.05	10765.3	14196.5	8334.28	9461.05	5908.34	8261.24	6106.52	7775.03	6902.07	5948.91	5482.95	7394.04	4319.34	11651.3	15806.3	7102.17
M599T8	1.74041	0.799425	2.958	0.00736114	0.280013	UP	599.167	599.166	599.169	8.32914	8.1289	8.5006	22	8	12	3528	48777.6	31884.2	84893	27788.8	7591.66	8433.27	53156.6	31408.1	28311.1	74546.2	22409.9	75615.6	71754	81501.4	103345	27258.8	115613	104433	37667.5	49141.9	88184.5	47454.9	85548	124061	78700.3	101899	81730.9	104281
M1171T1	1.76931	-0.823184	-2.99639	0.00740714	0.280343	DOWN	1170.91	1170.91	1170.91	1.30325	1.28016	1.32281	11	8	3	1450	2152.9	903.474	1216.81	595.752	1880	2864.01	1389.89	1528.6	2565.17	3083.18	1800.33	3909.06	863.592	2928.02	1731.88	1291.11	413.778	1567.91	2193.74	948.492	1176.03	1215.55	583.252	2413.06	1204.6	814.929	880.427	1189.9
M961T26	1.36163	-0.445331	-2.96046	0.00740743	0.280345	DOWN	960.845	960.844	960.847	25.6867	25.6415	25.741	24	12	12	30628	653998	156766	480306	129349	729898	641325	665933	438489	447757	526668	593523	494537	810347	764076	835437	899983	264347	314169	364186	552270	514935	446987	604930	605710	557790	598871	606285	333195
M578T26_1	1.6426	-0.715977	-2.98338	0.00744498	0.280611	DOWN	577.51	577.509	577.511	26.0979	26.0568	26.1548	19	10	9	4968	70149.6	26142.9	42706.6	18218.8	93285.3	90068.3	47857.5	45664.3	46073	49406.9	42797.7	51402.3	70479.9	91070.6	118005	95684.3	16687.7	17947.1	22056	65417.3	48025.2	23568.1	60377.2	52551.8	58970.1	48895.5	59793.8	38188.8
M1154T17_1	1.78937	0.839454	3.10844	0.00751454	0.281099	UP	1153.89	1153.89	1153.89	17.1998	17.1299	17.3141	23	11	12	2086	11578.1	3740.47	20717.5	9473.43	10771.5	9960.25	12027.4	10267.9	9956.99	8073.01	13357.8	13060	16688.3	19497.2	5568.31	9708.35	17191.9	43886.8	35453.9	19793.6	23177.4	17773.9	14665.4	13230.1	14904.7	12825.9	17674.7	18031.8
M303T1_3	1.4403	0.526372	2.95458	0.00752457	0.281169	UP	303.225	303.225	303.227	1.32378	1.31164	1.36488	15	9	6	3446	8725.98	2851.54	12568	3487.18	5358.07	12019.7	7081.17	8120.66	12756.5	10108.5	7814.19	13835.4	6426.99	5153.54	7880.4	8156.62	14353.2	11490.9	15125.2	13785.8	12991.7	15959.2	11086.6	10259.5	18139	7341.2	6137.95	14146.3
M558T14	1.92609	0.945673	3.10384	0.00753853	0.281266	UP	558.413	558.412	558.413	14.0608	13.9798	14.103	8	2	6	1598	8153.47	3131.41	15704.3	7823.86	9330.17	12466.4	8982.44	7036.15	4828.18	6639	5149.96	5123.48	13699.3	12162.4	6106.31	6317.84	11307.6	22159.9	26264.7	26999	27760.2	8454.84	10339.3	12177	12349.5	5718.56	13486.1	11434.8
M1118T20	1.53524	-0.618466	-3.00314	0.00753862	0.281267	DOWN	1117.98	1117.97	1117.98	19.7125	19.5554	19.8122	14	9	5	874	9423.68	3228.07	6138.24	1985.36	7863.86	7888.45	16165.4	14718.1	11332.1	9521.11	6759.58	9615.17	9039.45	8139.14	6574.31	5467.5	7229.74	6383.27	5227.41	4456.69	4205.51	6761.96	9339.77	1984.9	5802.36	7446.55	8349.58	6471.07
M617T21	1.41622	0.502049	2.96778	0.00765288	0.282048	UP	616.555	616.554	616.556	21.089	20.9825	21.1745	14	5	9	4242	54060.4	21417.7	76561.6	15201.7	49958.5	44868.8	82162.9	28908	40440.1	49516.4	79323.7	98490.4	43952.4	44185.1	31641.5	55276.8	53962.4	98642.1	92564.2	82504.9	65500.4	60530.3	89663.6	55788	74810	80325.9	91929.8	72517.5
M655T21	3.48743	-1.80216	-3.1633	0.00767285	0.282183	DOWN	654.557	654.556	654.558	20.5548	20.2692	21.0069	28	12	12	495112	9.89461e+06	7.44492e+06	2.83722e+06	2.07421e+06	1.38985e+07	1.1202e+07	2.57728e+06	2.08393e+06	5.54109e+06	8.74355e+06	811127	856985	1.54987e+07	2.03679e+07	1.93091e+07	1.78452e+07	1.7258e+06	615120	1.77946e+06	4.75205e+06	3.68862e+06	662348	1.18436e+06	5.63006e+06	4.0822e+06	1.60959e+06	6.78832e+06	1.52873e+06
M307T11	1.53857	0.621593	2.93176	0.00772227	0.282514	UP	307.255	307.255	307.256	10.8291	10.5887	10.9154	17	5	12	2952	26992.9	12038.1	41530.6	12253.4	21514.3	20725.2	23471.4	20387.6	20294.1	48880.1	27959.2	36389.2	39044.8	36419.9	2064.38	26764.9	30549.9	51045.7	52388.7	58668.3	32624	39876.5	31287.4	42218.8	24017.7	40846.7	62667.2	32176.2
M697T29	1.67952	0.748048	3.02003	0.00773983	0.282631	UP	696.655	696.654	696.656	29.0346	28.9708	29.1271	23	11	12	2770	13549.1	5029.8	22756	9285.95	7475.76	10335.5	15082.2	20595.5	18744.1	4474.08	14049.6	15854	18983.3	14808.2	14333.1	7853.84	32843.6	28952.5	42415.6	20566.6	26882.5	17255.1	14749.9	14471.1	12217.1	17070.5	29666.1	15981.1
M979T26_2	3.30097	-1.72289	-3.10215	0.00774816	0.282686	DOWN	978.885	978.882	978.887	25.9962	25.9605	26.1209	11	8	3	4484	27695.2	20160.4	8390.01	7635.05	33920.3	24496.8	18103.6	12169.2	14013.3	16358.4	5726.45	4813.18	30647.5	48519.6	61819.6	61754.4	1105.03	321.669	75.2177	8913.96	2140.46	6282.15	18482.1	21226.1	11321.8	11021.9	17752.6	2037.16
M416T1_2	1.87126	0.90401	3.12673	0.00781485	0.283124	UP	416.247	416.244	416.25	1.29924	1.28177	1.3124	20	12	8	6728	10381.7	3116.52	19426.9	9524.21	9192.55	7268.81	14893.8	13574.4	8496.14	15552.5	13262.7	8779.51	8748.09	9494.88	9352.7	5964.65	32325.5	8178.36	9246.91	22810.4	24058	9178.69	30143.4	26237.9	8761.13	26471	26035.6	9676.16
M601T19_2	3.56832	-1.83524	-3.05773	0.00798418	0.284211	DOWN	600.536	600.535	600.538	19.1565	19.0084	19.3494	14	4	10	68164	400536	299710	112248	129778	472559	436764	152935	80392.7	271241	376874	90256.7	80577.9	673111	1.09789e+06	491847	581977	38425.4	125211	84160.9	102025	113663	50740.1	63383.5	17838.6	49494.5	118819	509950	73262.6
M728T21_1	2.9684	-1.56969	-3.18026	0.00814949	0.285236	DOWN	727.5	727.499	727.503	20.6234	20.4086	20.7147	11	7	4	6494	82744.1	58835.3	27874.9	10507.6	91582.3	74497.3	35042.5	30330.2	25529.8	74433.1	20823.7	19583.9	146122	157044	176071	141870	29349.6	39575.6	31894.9	5779.27	36503.5	37836.1	19234.2	30701.4	35056.9	30697.5	12030.7	25839.7
M820T26_1	1.34383	0.42635	3.11971	0.00822629	0.2857	UP	819.705	819.705	819.706	25.66	25.6333	25.7032	13	8	5	125594	972309	103966	1.30662e+06	356357	1.02985e+06	1.08589e+06	1.02475e+06	1.09789e+06	1.05301e+06	1.05645e+06	847010	1.00881e+06	822502	819803	898887	922837	1.06083e+06	2.02081e+06	1.98562e+06	1.20771e+06	1.02765e+06	1.26403e+06	1.43687e+06	1.34548e+06	1.22816e+06	957754	972867	1.17162e+06
M699T19	1.38434	0.469194	2.92357	0.00825277	0.285859	UP	699.246	699.245	699.246	18.8897	18.7515	19.042	18	10	8	1040	12204.6	3358.87	16895.3	4428.15	17476.1	7788.5	16040.8	13963.4	15441.4	13401.3	9488.5	10919.8	6458.76	10815.1	13572.9	11088.3	21241.6	16280.7	17438.3	11632.6	13857.1	21580.2	23957.5	11431.3	21628.9	11284.8	15045.8	17364.2
M519T15_1	2.26431	1.17907	2.97586	0.00826853	0.285953	UP	519.433	519.432	519.434	14.8213	14.6322	14.963	21	11	9	6956	33516.4	24555.8	75891.5	42781	54185.1	40682.2	1958.03	22665	16313	83061.8	29856.5	17731.1	51530.3	57922	1370.88	24921.4	33499.8	47648.1	153496	150250	103129	61835.6	37541	55272.9	88774.9	21663.5	75110.2	82477.7
M769T8	1.7829	0.834225	2.92255	0.00843507	0.286928	UP	769.133	769.132	769.134	8.45596	8.29695	8.5812	7	1	6	704	3379.99	2549	6026.17	1827.69	283.318	98.4352	1674.2	1483.53	481.287	5381.31	6534.21	6514.6	5799.4	4228.93	5617.96	2462.65	8326.68	5841.31	5337.68	5463.59	5825.65	3428.47	7591.42	8146.74	5722.05	7070.24	2269.67	7290.58
M583T22	1.38667	-0.471623	-2.90987	0.00845893	0.287065	DOWN	582.545	582.544	582.546	21.7961	21.7214	21.8854	24	12	12	10512	212493	43166.3	153240	55789.1	303060	254616	233376	155338	247805	228475	175739	170618	171119	191127	206019	212629	106200	123002	99720.7	116661	108290	213952	100191	153809	246805	185464	244966	139822
M882T18	1.48206	-0.567608	-2.93775	0.0084818	0.287195	DOWN	882.014	882.012	882.015	17.5126	17.4791	17.556	15	9	6	1192	7219.67	2321.21	4871.36	1509.85	7940.77	9385.02	6913.61	5197.48	6357.41	10885.6	4740.93	4485.86	10434.1	8587.22	7606.67	4101.41	6646.26	3678.73	5290.65	2183.31	5219.9	4285.01	5333.47	5357.92	6658.8	3859.05	6964.97	2978.32
M817T26_1	1.42365	0.509592	3.18263	0.00848953	0.287239	UP	816.696	816.695	816.697	25.6808	25.6402	25.7325	24	12	12	3192112	2.7013e+07	1.33093e+06	3.84569e+07	1.23848e+07	2.81595e+07	2.77361e+07	2.65178e+07	2.52847e+07	2.65132e+07	2.68486e+07	2.63655e+07	2.58717e+07	2.8651e+07	2.98436e+07	2.57697e+07	2.65941e+07	3.25795e+07	6.61671e+07	6.34332e+07	3.49744e+07	3.41002e+07	3.37834e+07	3.19946e+07	3.29722e+07	3.45347e+07	3.01119e+07	3.29992e+07	3.38326e+07
M507T15	2.19084	1.13149	3.10199	0.00852583	0.287446	UP	507.394	507.393	507.395	14.8597	14.7207	14.9145	24	12	12	16246	101273	37506.1	221872	129350	145243	118015	93084.2	88602	54892.9	117913	60449.3	65640.1	173881	138974	81331.6	77245.9	164922	156611	184849	314195	573513	145319	235944	296139	211103	80176.7	129163	170536
M731T20_2	3.83428	-1.93896	-3.11689	0.00856593	0.287671	DOWN	730.587	730.584	730.588	20.2866	19.9417	20.5609	27	10	12	28888	575865	458256	150189	117566	636793	479622	118741	101077	349322	608975	64458.2	57710.6	957420	1.01783e+06	1.20761e+06	1.31083e+06	73536	63585	60158.6	170121	263565	115373	55273.3	172401	143603	158089	464410	62148
M605T19_2	3.05392	-1.61066	-3.16046	0.00858446	0.287775	DOWN	605.493	605.491	605.494	19.1048	19.0084	19.2474	19	5	12	13170	118991	86656.8	38963.2	13590.7	143566	141087	61767.8	45304.6	45841	78249.4	6494.51	33548	176634	283062	192037	220295	40185.3	37272.4	31020.1	74350.4	30909.5	34870.7	18925.5	30316.8	34131.6	46329.9	42120.5	47125.4
M323T4	3.9819	1.99346	3.14303	0.00860359	0.287882	UP	323.19	323.19	323.191	3.94156	3.90781	4.04133	12	2	10	7040	15219.2	9652.55	60601.4	49077.9	5278.16	4717.9	9572.6	7895.06	6200.04	21917.2	29474.8	32361.9	12016.2	12308.9	24544.6	16343.4	49614	121915	190711	34567.1	48126.3	13169	48575	45252.4	22030.9	33522.9	59170	60563
M344T2_2	1.58645	0.6658	3.11103	0.00863402	0.288051	UP	344.274	344.273	344.275	2.10192	2.05183	2.14862	20	9	11	1894	4554.18	747.872	7224.97	2878.32	6143.2	4396.41	4601.91	3034.31	4036.8	5055.06	5098.1	4237.06	4320.31	4261.43	5025.28	4440.25	6169.25	7011.28	13591.2	11125.4	9520	4454.7	4592.71	6946.93	6571.42	3629.66	6558.57	6528.52
M644T21	2.42939	-1.28059	-3.12878	0.00864657	0.28812	DOWN	643.566	643.561	643.572	21.2978	21.2497	21.6818	26	11	10	12546	247432	157351	101850	34945.1	397268	265074	165961	97873	5312.16	230980	103235	102836	347636	541492	358143	353376	28247.2	124675	120227	62409.1	84809.2	95146.2	107457	136181	126703	91747	157651	86942.7
M538T15_2	1.886	0.915332	3.02457	0.00876338	0.288759	UP	538.446	538.446	538.447	14.8032	14.704	14.8564	6	0	6	1900	9877.62	3791.25	18629.2	9278.72	14168.2	10018.6	10215.7	6833.95	9398.49	12502.2	5721.71	6256.93	16068.3	15045.2	6159.83	6142.24	8930.14	25933.9	32042.7	33244.7	29742.2	7836.25	10387.6	17548.2	17099.5	11354.3	17071.6	12359.6
M609T21	1.45631	0.542322	2.89984	0.00878939	0.288899	UP	608.552	608.551	608.553	20.5005	20.4432	20.8281	22	11	9	2122	24854.1	8036.47	36195.5	10907.2	15217.4	27698.9	28177.9	28293.4	26773.3	16057.2	19463.5	13307	36284.1	38312.7	28257.3	20407.2	32887.9	33910.5	46898.6	26037.6	49523.1	47256.8	16074	20491.5	39345.2	45138.5	34945.6	41836.4
M818T26	1.42416	0.510113	3.15288	0.00882919	0.289112	UP	817.699	817.699	817.7	25.6757	25.6402	25.7252	24	12	12	1829278	1.47924e+07	917422	2.10668e+07	6.8324e+06	1.53501e+07	1.55892e+07	1.39037e+07	1.40015e+07	1.45881e+07	1.44207e+07	1.43591e+07	1.37408e+07	1.56855e+07	1.68978e+07	1.454e+07	1.44325e+07	1.74799e+07	3.50798e+07	3.60257e+07	1.99335e+07	1.91157e+07	1.8225e+07	1.68958e+07	1.77608e+07	1.92341e+07	1.67483e+07	1.81407e+07	1.81624e+07
M769T21_2	1.61913	0.695215	2.88742	0.00884948	0.28922	UP	769.471	769.469	769.471	20.6427	20.5825	20.7147	8	7	1	3556	24153.9	11109.9	39108.2	14087.3	16627.2	15984.7	40796	28392.4	31835.8	6594.47	43167.9	22126.9	27059.3	15376	13861	28025.2	36383.9	39200	43016.7	32281.9	44176.8	61580.3	27132.5	52183.4	55705.3	28642.9	9387.01	39607.5
M919T30_1	1.57232	0.652895	2.88514	0.00885641	0.289257	UP	918.834	918.832	918.835	30.4339	30.0906	30.5927	14	5	6	29824	664107	356087	1.04419e+06	285412	737302	197744	1.16465e+06	815755	178933	467083	90050.7	750469	669178	1.01993e+06	870903	1.00728e+06	996144	1.10741e+06	408393	1.23654e+06	1.18615e+06	1.03624e+06	665289	1.04463e+06	1.25695e+06	1.25236e+06	883344	1.45682e+06
M737T18	1.46701	-0.552875	-2.91185	0.00886598	0.289307	DOWN	736.557	736.556	736.557	17.5851	17.5165	17.677	12	6	6	1692	20497.2	6447.15	13972.1	4323.43	19676	23023.5	18400.8	12888.4	21058.4	29487.2	15564.2	13564.8	28384.2	31942.8	16476.5	15499.4	13625.6	14199.8	14629.7	11640.2	13388.8	12446.1	6221.12	16837.3	10648.1	12600.4	24233.7	17194.5
M629T19	3.405	-1.76766	-3.10588	0.00891975	0.289591	DOWN	628.532	628.528	628.533	18.9007	18.7193	19.0753	16	9	6	20496	371031	284524	108966	66927.6	279954	448420	68035.5	104938	226420	500056	49573.4	39440.9	504289	880914	672138	678191	70382.6	169364	69131.7	29049.6	68828.7	159952	90724.2	96732.1	98715.7	97227.4	282398	75090.1
M1166T20	1.67667	-0.745603	-2.89322	0.00894687	0.289733	DOWN	1166.06	1166.05	1166.06	19.8888	19.8362	19.9695	21	12	9	1604	16768	6542.8	10000.8	4779.49	19825.3	16076	23833.8	11864.9	28469.1	23514.7	6118.07	7767.89	15811.8	17624.1	13852.6	16458.4	3202.85	9803.4	8404.9	6916.49	10624.7	10729.6	6917.99	11332	12783.2	6888.27	22775.9	9630.01
M767T17_2	1.69909	-0.764765	-2.90053	0.00900524	0.290036	DOWN	767.026	767.025	767.028	17.4479	17.365	17.5913	20	11	9	1866	17539.5	7105.02	10322.9	4878.81	21720.3	20813.1	18288.1	10263.6	5716.99	24259.9	12138.5	6761.24	24316.1	26225.7	22220	17750.7	10484.3	6661.53	11948.8	9864.19	6485.33	7268	7198.56	9546.97	16770.6	7040.31	22691.2	7914.74
M754T21_1	5.00217	-2.32255	-3.14349	0.00901432	0.290083	DOWN	753.516	753.515	753.52	20.8171	20.5854	20.9498	19	8	9	8272	108796	95151.2	21749.9	12156	70707.8	67010.2	31537.5	25523.4	39796	80879.6	26517.2	23396.2	228985	242977	230293	237934	25914.3	8473.67	34003.3	27036.7	20427.2	33255	20989.3	19143	14852.8	7330.89	45259.8	4312.24
M819T26_1	1.42998	0.515998	3.12382	0.00904782	0.290255	UP	818.702	818.702	818.703	25.6596	25.6402	25.7114	13	5	8	503500	4.15648e+06	345896	5.94369e+06	1.95148e+06	3.65579e+06	4.60284e+06	4.08974e+06	4.18977e+06	3.76166e+06	4.22039e+06	3.76576e+06	4.33686e+06	4.54019e+06	4.71793e+06	3.95975e+06	4.03703e+06	4.6853e+06	1.00895e+07	9.94542e+06	5.4018e+06	5.51337e+06	5.22834e+06	5.43837e+06	5.3396e+06	5.56283e+06	4.32955e+06	4.37276e+06	5.41747e+06
M549T25_1	2.2049	1.14071	3.05122	0.00908154	0.290427	UP	548.532	548.531	548.532	24.575	24.328	24.9525	30	11	12	5102	41737.4	17596.9	92026.8	54314.9	34081.3	38830	33971.3	22963.6	75496.6	64992.2	45255.4	45880.7	13726.8	53943.2	46186.1	25521.5	105741	175861	138006	150330	60199.3	24633.8	52693	67776	17210.7	165738	61193.9	84940
M763T24_1	2.63536	1.398	2.86662	0.00910006	0.290521	UP	762.59	762.589	762.591	23.6381	23.5351	23.8156	10	9	1	139416	182717	234837	481525	274293	19474.4	777465	149187	8843.18	30113.6	76520.7	97771	109251	134553	101181	135969	552274	386206	250138	229018	1.01727e+06	889705	126352	395821	740020	588574	358786	456761	339648
M1118T30	2.35431	-1.2353	-3.07141	0.00912329	0.290638	DOWN	1118.04	1118.03	1118.04	30.0098	29.8151	30.1646	20	10	9	2662	36645.9	22891.5	15565.5	6423.34	66956.7	56877.4	60290.4	42897.5	66464.4	23795	13920.5	11838.5	33712.4	45605.3	9284.46	8108.58	22353	16578	17950.1	16416.6	15089.9	19194	17025.9	16387.6	12802	24924.1	648.96	7415.57
M795T21_3	2.6663	-1.41484	-3.11648	0.00912849	0.290665	DOWN	795.485	795.483	795.487	20.6846	20.6395	20.773	10	8	2	2192	26379.2	18023.7	9893.58	3306.68	35740.2	26488.3	9014.23	9204.3	15781.2	29846.2	4095.21	4837.6	44424.7	50661.4	55901.3	30556.1	8121.77	7012.66	6434.61	12130.2	6561.84	9897.19	13306.3	17127.2	10882.2	7943.62	12092	7213.36
M629T20	2.37858	1.2501	2.98778	0.00914683	0.290757	UP	628.541	628.54	628.542	19.7454	19.2857	19.8558	17	7	9	96094	668515	429939	1.59011e+06	978212	211110	875044	427324	595224	497293	746271	263892	337513	301477	1.65419e+06	1.08835e+06	1.02448e+06	1.20599e+06	2.13358e+06	1.46121e+06	907496	706722	2.69913e+06	2.21634e+06	3.5741e+06	2.15847e+06	149797	889894	978650
M557T14	1.94433	0.959272	2.98554	0.00917558	0.290901	UP	557.409	557.408	557.41	14.0725	13.9963	14.1185	19	7	12	4016	18910	8359.39	36767.3	18958.5	31798.3	22636	24374.5	13700.9	10783.8	14357.6	8843.08	11725.3	26813	32719.2	13750.4	15418.1	22147.5	60110.5	60815.3	70965.4	51572.5	17223.6	24705.5	32064.8	22301	16542.6	32400.6	30358
M756T23_1	3.01366	-1.59152	-3.07574	0.00936363	0.291826	DOWN	755.531	755.53	755.535	22.5625	22.4897	22.6598	15	8	7	19370	372002	271963	123439	66387.9	460838	466329	102558	93481.1	188301	299254	51665.7	49301.7	695548	679516	665056	712181	90690.4	97400.3	85377.2	173247	182837	200646	166247	118551	4881.74	49828.8	226097	85459.5
M821T26	1.20152	0.264859	2.91923	0.00937753	0.291893	UP	820.712	820.71	820.713	25.6548	25.6169	25.6894	17	9	8	50752	236343	27940.1	283970	49127.6	231216	209259	271747	252230	249575	274254	176562	251642	222236	215092	251263	231036	263529	347734	343670	273421	239474	242714	298557	370704	296689	213807	241242	276102
M1145T1	2.05231	-1.03725	-2.96966	0.00941257	0.292061	DOWN	1144.89	1144.89	1144.9	1.29744	1.28858	1.3137	12	10	2	1510	2736.57	1493.78	1333.41	669.101	2373.62	3277.92	2213.93	2227.29	3681.97	4044.94	2555.25	5535.45	358.791	4279.96	1224.6	1065.13	804.029	1486.51	2064.97	816.958	1195.4	1405.59	838.971	3086.95	986.767	980.418	871.022	1463.29
M1187T19_1	3.06336	-1.61511	-3.08123	0.00946189	0.292296	DOWN	1186.97	1186.97	1186.97	18.9463	18.8297	19.0298	10	7	3	1544	15985.8	11821.9	5218.38	2604.43	24594	16738.5	5507.35	5152.6	7883.67	9697.13	2871.3	2651.38	31100.2	35540.7	23390.1	26702.3	5803.59	2697.81	2008.01	8970.74	7608.91	4641.75	6808.88	9386.29	1540.06	3320.91	5284.74	4548.86
M868T25_3	1.70013	-0.765644	-2.8588	0.00949676	0.292461	DOWN	867.77	867.768	867.772	25.4903	25.427	25.7033	25	12	12	89312	1.52248e+06	601442	895512	464163	1.94136e+06	1.69092e+06	1.22239e+06	998299	1.23149e+06	1.23435e+06	844634	934480	1.6518e+06	1.40292e+06	2.19844e+06	2.91875e+06	437892	399530	280268	1.19361e+06	783404	982663	1.49798e+06	1.52499e+06	1.21711e+06	842300	1.31307e+06	273317
M888T26_2	1.43437	0.520418	3.0792	0.0095176	0.29256	UP	887.776	887.776	887.777	25.6955	25.6482	25.7435	24	12	12	88676	724657	75360.4	1.03943e+06	346004	749950	790768	790287	677878	758409	737212	751729	579468	850018	689572	624070	696521	941397	1.76392e+06	1.73482e+06	848262	1.07068e+06	1.015e+06	803857	834381	877952	818795	742606	1.02145e+06
M586T19	1.54525	-0.627836	-2.86196	0.00964802	0.293166	DOWN	586.496	586.495	586.497	18.8784	18.7822	19.0413	16	6	10	3158	22551.3	7822.05	14594	5619.66	20084.4	18634.1	24138.6	37083.3	9110.4	21704.6	23654.1	33700.7	21210	29196.1	15549.9	16549	25818.9	16375.4	17465.9	12810.3	8210.92	9220.92	13743.5	8314.9	9276.03	13175.6	20738	19977.3
M646T20	1.49144	0.576704	2.97256	0.00965178	0.293183	UP	645.524	645.523	645.525	20.281	20.2105	20.4091	24	12	12	16164	301712	66470.6	449984	159494	322358	306723	392517	303441	386947	341841	345607	336839	194840	252932	210143	226348	294986	636231	593869	691402	655268	318792	259610	305283	342682	499597	459467	342623
M519T15_2	3.59528	1.8461	3.08888	0.00966003	0.293221	UP	519.433	519.432	519.434	15.2846	15.2176	15.3431	17	8	9	7088	19876.9	9993.67	71463	56982.9	38162.3	26769	16341.2	14786.8	21870.6	33479.6	12594.7	12904.2	7983.17	30090.7	14058.1	9482.55	21124.9	164810	166715	134622	108086	18442.8	32496.9	57714.9	29998	26246.3	67927.3	29372
M645T20	1.48428	0.56976	2.99582	0.00970007	0.293404	UP	644.521	644.52	644.522	20.2828	20.1994	20.417	24	12	12	63764	1.26897e+06	244100	1.8835e+06	667349	1.31249e+06	1.27524e+06	1.61405e+06	1.31776e+06	1.62284e+06	1.35269e+06	1.43117e+06	1.38307e+06	1.06543e+06	1.0455e+06	870221	937147	1.27487e+06	2.67469e+06	2.38942e+06	2.85827e+06	2.84071e+06	1.36321e+06	1.08055e+06	1.27203e+06	1.41885e+06	2.10972e+06	1.9085e+06	1.41119e+06
M577T17_2	4.44412	-2.1519	-3.08087	0.00971127	0.293455	DOWN	577.435	577.434	577.437	17.0447	16.9675	17.1533	13	6	7	6462	78002.7	66795.5	17551.9	12582.9	95894.9	78069.4	14132.8	16000.2	21291	56352.6	6372.48	7884.25	158398	159378	151218	171041	5809.27	8979.61	6206.04	11749.5	20911	13163	18010.2	29390.5	22763.8	14214.8	50483.7	8941.13
M601T19_1	5.31148	-2.40911	-3.08772	0.00974937	0.293627	DOWN	600.511	600.51	600.515	18.8365	18.6943	19.2008	22	11	7	77602	1.3802e+06	1.24012e+06	259852	204759	2.64825e+06	1.36593e+06	311380	323285	734367	840033	6791.77	106316	3.0661e+06	3.6653e+06	2.24628e+06	1.24837e+06	136632	40388.3	204573	426591	308487	213626	232607	387240	57739.7	188437	791618	130287
M549T25_2	1.46786	-0.553719	-2.83329	0.00976316	0.293689	DOWN	549.479	549.478	549.48	25.3138	25.2631	25.4227	20	10	10	4900	94130	27482.4	64127.2	24297	148403	95444.8	93052.4	77343.5	87622	92976.4	45237.5	56255.2	93401.6	106033	112993	120797	48587.7	30608.4	32640.4	92127.8	75804.6	72525.3	85706.2	82267.9	88000.6	59015.3	77741.6	24500.5
M579T26	1.51578	-0.600064	-2.88814	0.0097874	0.293798	DOWN	578.514	578.513	578.514	26.088	26.0567	26.1209	7	6	1	2126	29229.7	10228.9	19283.6	6138.85	40636	32125	19885.5	19624.1	19188.2	21857.1	18543.4	23541.1	28110.2	40100.9	43224.3	43921.2	15094.8	8010.63	8951.55	26130.4	19551.6	21191.9	24525.1	23747.3	25069.7	19231.4	23873.7	16024.8
M625T24	1.6768	0.745711	2.98139	0.00979306	0.293824	UP	624.584	624.583	624.585	23.5134	23.2915	23.6209	26	11	12	8054	73362.1	20712.3	123014	53844.1	89010.2	83330.3	61069.1	62978.5	132074	67495.9	66607.6	69302.2	57931.3	59695.8	62152.7	68698.2	111502	107334	89105.3	124280	217246	94171.9	44763.4	58606.8	100401	170981	204604	153167
M742T23	1.90446	0.929385	2.89793	0.00981809	0.293936	UP	741.581	741.58	741.581	22.5293	22.3587	22.8095	20	7	10	6488	77449.6	41372.2	147500	72801.8	164405	43033.4	104086	30758.2	36257.6	86248.7	28372.7	84582.9	131239	72281.2	71194	76937.8	115332	228178	209280	56180.3	123655	200291	215151	220235	205648	34068.7	92906.5	69075.2
M887T26_2	1.44461	0.530679	3.07086	0.00982418	0.293963	UP	886.773	886.772	886.774	25.6944	25.6482	25.741	24	12	12	135428	1.1545e+06	112191	1.6678e+06	568058	1.23992e+06	1.21937e+06	1.28435e+06	1.05863e+06	1.16207e+06	1.21383e+06	1.17436e+06	965359	1.32181e+06	1.11961e+06	980348	1.11433e+06	1.47435e+06	2.95999e+06	2.71336e+06	1.41538e+06	1.66038e+06	1.60706e+06	1.28691e+06	1.37349e+06	1.36868e+06	1.27318e+06	1.21519e+06	1.66563e+06
M1032T26_2	1.38516	-0.470051	-2.82466	0.00990291	0.294311	DOWN	1031.93	1031.92	1031.93	25.996	25.9198	26.0474	13	8	5	1296	8474.82	2121.89	6118.3	1962.03	11133.3	9527.55	8482.83	5687.62	7791.71	6883.47	6698.21	5194.61	11238.6	11411.9	8542.56	9105.5	3796.48	5865.67	5825.18	7404.21	9209.75	5863.95	4728.92	6524.46	5499.19	6921.53	9229.41	2550.89
M657T19	4.05384	-2.01929	-3.05778	0.00994198	0.294482	DOWN	657.495	657.492	657.497	19.0782	18.9119	19.6626	25	9	12	32600	502670	419563	123999	89439.6	621756	506496	66243.6	43112.4	214583	437905	61522	62617	1.12618e+06	873118	955360	1.06315e+06	53982.1	29994.3	36569.4	224765	135639	130415	284173	206397	154662	23464.3	181371	26550.5
M855T28_1	1.23312	-0.302311	-2.81833	0.0100111	0.294782	DOWN	854.717	854.717	854.718	27.5186	27.4789	27.5362	15	7	8	2028	17560	2907.39	14240.3	2862.88	21066.8	19263.6	18258.3	16569.3	21062.5	21626.5	16019	12715.5	13120	16236.3	17658	17124.3	17865.6	9774.56	10271.7	11033.6	16176.8	16697.8	16631.4	16045.2	15360.7	12671.8	12109.8	16245.2
M516T15	1.8976	0.924174	2.86136	0.0100188	0.294815	UP	516.455	516.454	516.466	15.3363	15.148	15.4432	15	8	7	3786	25983	15422.5	49305.3	23650.9	71502.6	26991.5	26780.2	22670.7	19328.1	30100.7	12327.7	11795.8	19294.3	27366.8	20985.2	22652.4	26570.3	84878.5	53624.6	80731.4	72134.3	20309.8	22062.8	54121.9	64969.3	25684.7	56731.7	29844.3
M658T19	4.38663	-2.13311	-3.06243	0.0100425	0.294917	DOWN	658.499	658.49	658.501	19.0788	18.7021	19.5953	24	11	11	14322	213765	183434	48731.2	34662.7	275856	224369	16670.3	16312.1	90412.1	196564	3128.07	23513.7	484650	387667	445980	400062	18050.5	14981.5	17934.6	97231.9	59469.9	16672.3	119983	63655.8	64808.4	35380.1	57518.9	19086.7
M306T8	3.93372	1.9759	3.05942	0.0100817	0.295085	UP	306.243	306.243	306.243	8.1526	8.09302	8.27975	8	0	8	5026	17012.2	10612.5	66921.1	55505.1	2182.2	2310.85	9523.34	8157.76	6897.6	23153.4	29289.7	31208	22972.5	17732.6	25937.8	24780.1	40942.6	51237.5	190413	123342	56348.6	16877	40948.3	2692.02	22791.2	75142.8	135479	46839.6
M1140T18	1.51731	-0.60152	-2.81539	0.0102323	0.295719	DOWN	1140.02	1140.01	1140.02	18.4628	18.3602	18.5428	21	12	9	874	10448.8	3338.78	6886.35	2839.95	10810.5	7831.34	13166.3	10042.3	18047.8	14374.1	6499.63	8159.74	6893.27	9482.22	9730.87	10347	3687.73	4435.6	5271.57	10659	9299.84	5300.56	7947.56	9763.56	6383.21	5643.79	11363.9	2879.93
M880T25_2	1.59297	-0.671718	-2.80381	0.0103772	0.296314	DOWN	879.771	879.77	879.772	25.0573	25.0195	25.2405	12	6	6	12282	219530	73908.7	137812	68782.2	260203	202436	266386	211411	87380.2	248633	115194	125040	237138	267398	307149	305995	43914.4	32066.3	69670.3	227152	156726	186394	149734	218847	162534	101557	214336	90813.5
M839T25_3	1.54465	-0.627283	-2.89189	0.010381	0.296329	DOWN	838.738	838.737	838.74	25.3663	25.2714	25.4144	19	9	10	57070	1.03549e+06	388641	670372	200618	1.05605e+06	860909	1.34954e+06	939938	922429	765311	399344	458397	1.29592e+06	1.6793e+06	1.24956e+06	1.4492e+06	473353	670554	360519	882629	581377	475372	874638	607842	666271	680166	1.0837e+06	688041
M755T21_1	2.73051	-1.44917	-3.03784	0.0103989	0.296402	DOWN	754.52	754.518	754.522	20.8951	20.7851	20.9846	11	7	4	4114	61477.7	43541.2	22515.1	8840.3	61043.8	41077	23886	20653	44082.5	50672.2	16323.1	12004.5	120405	123744	109302	114539	22163.6	26610	15730.7	13572.4	8600.89	33154.2	14319.4	37630.5	24663.2	30383.7	26492.7	16860.2
M537T20	1.49187	-0.577118	-2.88452	0.0105042	0.296824	DOWN	536.503	536.503	536.504	19.8141	19.5245	19.8912	14	9	4	1230	17079.2	5998.5	11448.2	3122.19	19162.6	8693.31	26420.6	19325.4	13616.4	23003.4	11999.5	7686.57	20265.9	24204.4	15713.3	14858.5	8224.47	10411.4	7947.81	9438.84	7252.51	16083.8	12742.3	14898.2	10150.8	15623.7	14066.5	10538
M694T19	2.13214	1.0923	2.84811	0.0105045	0.296825	UP	693.534	693.532	693.54	19.3967	19.2964	19.5953	16	5	11	4556	27496.8	20022.4	58627.2	32136.1	6243.76	8239.2	31160	49229.3	27289.1	47742.5	33978.4	17029.1	10363.8	6243.18	22838.3	69605	38145.7	54821.4	31673	119421	118347	35244.8	42704	40608.1	33438.4	90038.6	53142.1	45941.4
M302T8	1.65135	0.723644	2.84679	0.010601	0.297205	UP	302.209	302.209	302.21	7.6844	7.52444	7.8152	18	6	12	4418	55781.3	23122.5	92114.2	37683	38571.9	36630.7	42355.5	41375.3	35214.8	74076.2	84756.5	94523.7	42596.5	56002.3	88928.8	34342.8	34937.1	120853	118842	99154.1	129953	35521.1	93208.1	93770.8	32762.1	134667	120199	91503.9
M635T21	2.64982	-1.40589	-2.94087	0.0106693	0.297471	DOWN	634.5	634.499	634.501	20.6126	20.5353	20.7505	22	11	11	14732	211747	145192	79909.9	55094	262544	258098	80462.2	88199.6	104615	189164	24971.3	28224	325440	433696	367410	378139	46408.1	30474.8	33985.5	90361.4	43714.7	69408	155053	120071	85556.1	48064	204486	31336.9
M849T34_2	1.50098	-0.585901	-2.79675	0.0106733	0.297486	DOWN	848.758	848.757	848.759	34.3958	34.184	34.5543	16	8	7	109638	1.20656e+06	323053	803851	380053	766947	1.19607e+06	951853	1.35668e+06	937801	1.74819e+06	1.6148e+06	1.00323e+06	764018	1.33014e+06	1.35891e+06	1.45007e+06	491961	941996	110035	1.07228e+06	1.29023e+06	1.13618e+06	883372	903271	93634.1	796089	976593	950558
M545T15_2	2.00966	1.00695	2.84469	0.0106905	0.297553	UP	545.452	545.449	545.452	15.386	15.2752	15.452	7	6	1	14178	50919.4	32522.1	102330	53495.5	108101	20430	73000.2	80049.6	78375.5	18401	62371.2	80736.3	24809.5	22174.6	19867.4	22716.3	69411	20141.6	217637	149377	115131	37530.3	110135	110984	68471.5	98713.9	147937	82495.1
M999T28_1	1.23867	0.308794	2.80336	0.0107431	0.297754	UP	998.897	998.896	998.898	27.5247	27.4958	27.5611	24	12	12	37128	217572	39278.8	269500	50740.8	225400	270717	180260	216026	164986	196206	289488	255581	229613	167993	211667	202922	344694	293632	348729	245224	319966	265134	200151	209738	225923	252185	296081	232542
M642T19_1	1.83898	0.878902	3.04445	0.0107564	0.297805	UP	641.502	641.501	641.503	18.7489	18.6679	18.8797	24	12	12	173030	1.89463e+06	238367	3.48418e+06	1.79288e+06	1.73458e+06	2.02092e+06	2.04976e+06	1.77831e+06	2.13419e+06	1.97787e+06	2.15579e+06	2.25193e+06	1.75433e+06	1.77293e+06	1.46021e+06	1.64475e+06	1.87291e+06	6.80467e+06	6.30895e+06	4.79931e+06	4.72299e+06	2.04832e+06	1.75765e+06	2.05369e+06	2.30658e+06	3.46125e+06	3.60471e+06	2.06909e+06
M662T23	2.76573	-1.46766	-2.8959	0.0108612	0.298202	DOWN	661.528	661.527	661.529	22.5975	22.4145	22.8585	14	8	6	24178	372937	259129	134842	118191	347901	420204	79008.5	122184	340593	575928	48169.6	65399.5	709021	808193	577188	381449	9173.81	73969	72651.6	322885	112039	122813	130566	109198	164123	89524.2	406422	4741.63
M854T28_1	1.2457	-0.316958	-2.82131	0.0108702	0.298235	DOWN	853.714	853.713	853.715	27.51	27.4789	27.5511	18	10	8	3238	26345	5319.39	21148.8	3522.9	32123.6	21858	33841.1	26691.5	33830.4	28743.2	22109.6	17124.3	22118.4	23985.8	29379.3	24335.5	23619.1	14186.2	14475.7	20945.5	21725.8	24248.7	23849.8	23991.6	21763.4	20706.3	19954.5	24318.6
M987T33_3	1.77366	0.826732	2.79643	0.0109078	0.298376	UP	986.897	986.896	986.898	32.9308	32.8048	33.0143	11	4	6	11088	42132.9	24732.8	74729.7	31918.5	82403.5	69654.6	10336.8	45205.1	7376.64	60659.6	58527.5	55280.9	34551.6	7255.17	34606.2	39737.8	32196.8	82973.6	140983	106201	97693.4	64311	37819.3	85018.9	42178.5	83364.2	48083.5	75932.7
M311T1_6	1.19878	0.261562	2.79401	0.010908	0.298376	UP	311.289	311.289	311.29	1.29373	1.28016	1.30131	24	12	12	2436	8647.34	1671.3	10366.2	1322.29	6047.29	9547.22	8050.12	8459.34	8463.22	8174.32	5380.21	10051.2	9664.14	9885.43	8697.93	11347.7	11994.9	9152.34	11474.6	10643.3	9102.4	9754.27	11461.7	9452.61	11132.5	10338.6	7840.16	12047.3
M820T33	1.49295	0.578168	2.83777	0.0109329	0.298469	UP	819.715	819.714	819.716	32.5909	32.2086	32.7957	16	8	6	11380	54258.5	16737.1	81005.3	28034	64001	80897.8	54894.8	49572.4	48663.5	69435.9	37950.8	48580.1	31933.2	79629.7	30758.2	54784.7	43722.9	115518	87244.9	90065.9	50164	78066	93641.3	73968.4	105192	45359.3	130273	58848.7
M581T22_2	1.45222	0.538261	2.79239	0.0109365	0.298483	UP	580.594	580.593	580.595	22.3478	22.2438	22.4614	24	12	12	7346	78214.1	27292.9	113584	34357.1	54033.1	59029.9	63424.1	82970.7	124589	127538	74401.2	93121.9	58574.5	36320	80610.4	83956.1	64488.2	123315	128745	152731	105599	68421.3	103405	122071	85075.6	147731	174716	86711.1
M835T29_1	2.00399	1.00288	2.79392	0.0109868	0.298668	UP	834.743	834.742	834.745	29.2927	29.1184	29.5421	14	5	7	7042	53586.2	40705.7	107386	52845.3	49827.4	66705.1	74697.1	110520	5065.96	361.872	3577.39	6627.6	51997.7	80910.7	101360	91383.8	171722	130191	48260.4	93838.5	89267	106610	202253	107366	147464	8215.86	68057.5	115389
M549T27_2	1.20387	-0.267678	-2.79868	0.0110034	0.298729	DOWN	549.479	549.478	549.48	26.6671	26.6312	26.7244	12	6	6	5270	72601.8	9042.87	60307.1	12239.8	62758.5	63893.2	75109.7	83555.2	79197.9	84031.9	58248.8	66366.3	66457.6	81050	80663.1	69889.6	60431.3	33374.1	40682.2	70924.5	56253.9	62619.8	72492	61289.5	73505.3	63012.2	68788.8	60311.6
M644T20	1.43606	0.522119	2.91781	0.011028	0.298819	UP	643.518	643.517	643.518	20.2784	19.9361	20.4247	25	12	12	151652	2.96228e+06	560649	4.25402e+06	1.42743e+06	3.04592e+06	3.00706e+06	3.805e+06	3.07804e+06	3.7279e+06	3.22238e+06	3.2889e+06	3.21395e+06	2.39267e+06	2.46296e+06	2.07368e+06	2.22894e+06	2.89484e+06	6.35472e+06	5.68336e+06	4.98629e+06	6.51273e+06	3.03431e+06	2.50728e+06	2.95272e+06	3.39955e+06	4.96452e+06	4.48042e+06	3.27754e+06
M556T15_1	2.05806	1.04129	2.89833	0.0110743	0.298988	UP	556.476	556.475	556.477	14.8396	14.7207	14.9082	21	11	10	7128	47770.3	23854	98314.4	55501.6	66396.9	83842.1	75226	30982.9	38375.3	50434.2	35903.5	17978	75272	58752.4	15753.2	24326.9	67045.9	188420	186378	170148	114103	42484	27392.4	87154.7	60433.5	56644.1	85595	93973.4
M633T21_2	2.71938	-1.44328	-2.91891	0.0111089	0.299113	DOWN	633.497	633.496	633.498	20.6194	20.5333	20.7342	23	12	11	34626	521834	365687	191895	139987	630173	656814	191286	222653	261186	470214	23839	60814	819712	1.01802e+06	994060	913241	118915	66963.8	81615.4	210535	104666	160762	393383	303304	189014	106217	503148	64212.9
M877T1_2	1.23628	0.306009	2.805	0.0111108	0.29912	UP	876.65	876.647	876.652	1.29781	1.28257	1.31267	12	9	3	1538	3333.73	801.511	4121.43	551.275	2777.22	3857.59	2115.57	3948.08	2725	4567.13	2706.96	4594.2	2565.89	3699.22	3238.55	3209.29	3537.53	3517.09	5000	4526.62	4300.37	4514.53	2928.12	4385.53	4147.55	4204.49	4172.81	4222.5
M628T22	1.45365	0.539676	2.79648	0.0111153	0.299136	UP	627.523	627.522	627.524	21.6511	21.5353	21.7432	20	10	10	8448	121876	40253.7	177164	55409.7	84206.7	108065	197820	156472	40099.2	155906	131945	144784	123720	111029	100071	108395	191023	222998	165267	251642	196746	182390	65316.8	76482.4	177295	192958	227007	176849
M963T36_1	1.37604	-0.460518	-2.80464	0.011133	0.2992	DOWN	962.891	962.89	962.892	36.1329	35.9267	36.382	16	6	7	4744	40436.3	11257.6	29386.1	7716.64	55469.5	40405.6	44660	39425.5	56784.8	38849.3	46426.3	38241.9	18807.5	49352.5	27413.1	29399.1	23656.3	34760	26181.1	11552.5	37668.3	27601.6	24620.1	40934.2	28563.1	29829.7	33317.5	33948.2
M605T19_1	3.6593	-1.87157	-3.0197	0.011134	0.299203	DOWN	605.466	605.464	605.468	18.846	18.6773	18.9466	12	9	2	13170	194594	160396	53177.9	24314.2	208567	250227	65760.7	28763.2	24412.7	140366	31818.5	36795.4	396961	431237	376918	343302	48257	36298.6	30119.8	57989.4	48420.8	55973	97126.4	84433.6	67505.7	3969.29	60020	48021.2
M866T25_2	1.73573	0.795538	2.92125	0.0111461	0.299247	UP	865.699	865.698	865.702	24.7719	24.7253	24.8745	24	12	12	33918	370185	113249	642540	302459	289679	239402	547451	382755	472210	474215	265031	268155	427609	520623	269801	285293	413270	1.12518e+06	991107	1.06148e+06	925718	599091	327248	473777	572982	254684	544657	421280
M859T25_2	1.34866	0.431526	2.78303	0.0112247	0.299562	UP	858.742	858.74	858.743	24.6167	24.5483	24.9488	28	12	12	27886	475153	126681	640819	162708	606458	680038	398894	425566	493178	380191	347566	296732	645316	598035	403295	426560	474123	832333	884002	616755	791060	715826	570771	783978	634926	419017	397747	569289
M844T24	1.81334	-0.858649	-2.87448	0.01137	0.300134	DOWN	843.692	843.69	843.693	24.4262	24.3617	24.6344	18	10	8	7022	183475	90306.6	101181	40992.9	169838	157018	50233.6	229545	234150	124689	58867.5	206543	196539	154096	393055	227133	76610	60635.8	58240.8	116334	135719	127492	137602	31557.1	135726	165455	94809.6	73991.2
M372T2_2	1.56186	0.643266	2.82036	0.0114211	0.300333	UP	372.324	372.323	372.325	2.27915	2.2239	2.31582	14	7	7	1326	3793.59	1326.86	5925.06	2256.82	4403.24	3252.64	3464.47	2868.37	2452.41	5293.69	4150.45	7144.54	3343.57	2511.69	3453.2	3184.79	5462.73	4514.25	7563.78	3866.89	4503.03	5565.56	4192.81	7977.87	10965.3	5352.48	7970.85	3165.16
M713T21_2	2.54514	-1.34774	-2.98791	0.0114925	0.300608	DOWN	712.634	712.633	712.635	20.5001	20.4375	20.631	9	7	1	4822	101323	70029.4	39810.3	13485.1	129682	109722	44250.3	37029	51066.7	72864.2	25074.3	28104.7	248239	173216	148594	148031	25895.9	30649.1	27845.3	44957	49688.4	47960.4	43621.8	70717.1	48278.6	31663.6	30753.3	25693.9
M221T44	1.41478	-0.500574	-2.93079	0.0115139	0.30069	DOWN	220.93	220.93	220.931	44.2696	44.0424	44.6485	10	8	2	4138	53712.7	17727.2	37965.5	5672.53	46818.9	38253.2	66542.7	101130	50435	43464.8	51628.9	41196.4	44912.7	44183.3	46254	69732.8	38881.9	39857.3	39166.4	40973.6	38569.3	41815.3	40705.6	28843.5	42052.3	40747.1	23704.1	40269.9
M513T16	1.72702	0.788284	2.80599	0.0115229	0.300724	UP	513.443	513.443	513.444	16.4676	16.1612	16.5943	26	12	12	13414	138017	65335.6	238359	105244	223260	122230	204963	80829.2	119437	147322	63374.3	55853.8	193808	250025	96789.5	98316.6	123798	258896	263543	467681	376137	116737	176694	272825	189649	164284	288631	161429
M519T26	1.13697	0.185193	2.76201	0.0115927	0.300989	UP	519.433	519.432	519.433	26.2508	26.2341	26.2861	15	7	8	4592	51512.1	5651.55	58567.6	6809.23	51112	52044.5	45892.4	46765.1	53623.2	46124.8	57578.7	56480.4	43777.6	49484.9	63243.6	52017.7	55357.4	60311.7	61997.5	66080.1	48501.3	55943.8	62349.5	54762	73992.9	56038.8	53242.3	54234.2
M668T22_2	1.59235	0.671154	2.78152	0.0116568	0.301229	UP	667.698	667.697	667.699	22.3488	22.1877	22.4164	12	3	8	1042	7744.67	3260.52	12332.2	4691.58	5991.12	6053.69	13067.7	9370.9	9145.62	678.3	10116.3	11712.2	5976.4	6344.44	6475.64	8003.75	7222.68	16254.5	16841.1	12294.1	11954.9	7672.54	6146.2	16211.5	7664.3	20126	16127.7	9470.79
M763T15	1.86639	0.900253	2.89966	0.0116755	0.301299	UP	763.385	763.383	763.385	15.2684	15.1977	15.3101	6	0	6	928	4493.92	1615.88	8387.43	4361.71	6995.71	4698.91	5187.76	3139.73	3057.85	5300.63	2546.02	2877.36	7322.41	5638.71	3521.92	3640.07	5291.71	17605	16960.4	8342.06	8004.48	4855.08	6270.98	6180.83	7164.7	4954.89	8998.62	6020.46
M630T21	3.035	-1.6017	-2.8775	0.0116797	0.301315	DOWN	629.545	629.544	629.546	20.5412	20.4697	20.6236	12	9	3	101678	1.93471e+06	1.44104e+06	637465	601918	2.58607e+06	2.60525e+06	510249	489815	1.20076e+06	1.38016e+06	126123	182281	3.79937e+06	3.91596e+06	3.27093e+06	3.14952e+06	250914	318347	324210	783305	497381	457779	475481	897205	627793	370299	2.4317e+06	215163
M876T30_1	1.54621	0.628737	2.75222	0.0117615	0.301618	UP	875.777	875.776	875.778	30.456	30.1031	30.6262	27	10	11	175548	1.46134e+06	759514	2.25953e+06	657626	1.49193e+06	1.10509e+06	1.06981e+06	1.37854e+06	1.36167e+06	3.502e+06	1.47063e+06	1.54583e+06	1.20343e+06	1.00175e+06	346960	2.05837e+06	2.723e+06	2.4342e+06	3.87304e+06	2.71463e+06	1.4444e+06	1.95116e+06	1.74522e+06	2.09368e+06	1.83038e+06	1.60932e+06	2.46455e+06	2.2308e+06
M698T19_1	2.47535	-1.30763	-2.94696	0.0118078	0.301787	DOWN	697.607	697.606	697.607	18.8933	18.7807	19.0138	9	8	1	7418	145287	98600.8	58693.6	25276.4	201811	142618	57244.7	29745.1	104455	176556	18400.3	19157.4	300110	266193	207629	219523	33291.9	45814.8	37204.7	81429.6	67210.4	56156.2	48539.7	92935.6	61478	39170.7	110630	30460.5
M627T15	2.3009	1.2022	2.91011	0.0119009	0.302126	UP	627.412	627.411	627.413	15.2763	15.226	15.3205	13	4	9	1826	9641.73	4648.72	22184.7	14188.6	15736.2	14099	10939.7	8809.94	9464.27	13143.3	6067.96	6418.27	15969.7	5859.89	259.518	8932.84	12188.6	42174.5	45009.4	37794.8	37770.9	12651.6	6852.95	14625.6	16601.9	11377.6	20097.9	9070.25
M643T19	1.81749	0.861944	2.98719	0.0119479	0.302294	UP	642.506	642.505	642.506	18.7456	18.6438	18.8797	24	12	12	75912	820790	100913	1.49177e+06	771536	932015	773343	777832	783869	885658	904566	907856	981302	779552	771467	633823	718195	800712	2.95097e+06	2.71634e+06	1.98024e+06	2.01946e+06	841448	778251	862797	985192	1.4936e+06	1.55979e+06	912469
M528T20	1.70093	-0.766325	-2.80168	0.0119526	0.302311	DOWN	528.498	528.497	528.499	19.6879	19.4623	19.7804	24	12	10	3954	62514.1	27554.3	36752.9	15978.6	30130.3	68650.5	128685	45196.5	96203.4	70796.4	47104.3	53890.3	69054.6	60688.1	39113.5	40656.5	18508.2	50274.2	34358.4	23967.5	20174.1	26091.1	34671	41277.1	27794.8	59907.4	69733.7	34276.8
M966T26_3	3.56311	-1.83314	-2.9231	0.012068	0.302721	DOWN	965.876	965.875	965.878	25.9916	25.9376	26.1019	12	9	3	5218	39605.1	32478.9	11115.3	9221.69	38583.6	29687.7	23429	16134.9	18336	19706.8	8187.41	10251.6	60585.3	64519.3	117909	67930.5	3214.49	324.567	520.896	22510.9	7423.92	13710.2	24641.9	24664.5	15483.4	13113.6	3816.7	3958.61
M719T17_1	1.65687	-0.728464	-2.81315	0.0120984	0.302828	DOWN	718.523	718.52	718.527	16.8234	16.5397	16.9284	24	11	11	7178	133585	57603.2	80624.5	30575.1	209684	129108	138836	74980.8	161701	203934	70590.1	64390	209764	172815	97616.3	69596.4	61441.3	89835.5	94299.6	57066.6	106245	79789.4	32693.6	78026.5	148113	64787	103125	52070.7
M658T23	4.88503	-2.28837	-2.95054	0.0121363	0.30296	DOWN	657.577	657.575	657.579	22.551	22.467	22.7545	15	9	6	125510	3.09431e+06	2.82586e+06	633428	601728	2.85289e+06	2.44258e+06	645160	577133	923297	2.81049e+06	160725	203266	5.92035e+06	8.17505e+06	6.35936e+06	6.06145e+06	320205	326287	369501	515601	604304	692035	1.14295e+06	33134	620564	448829	2.32534e+06	202382
M629T17_2	5.06638	-2.34095	-2.98647	0.0121364	0.30296	DOWN	629.464	629.461	629.466	17.2725	16.9803	17.4744	16	7	6	13528	175294	162406	34599.5	16041.4	243798	186051	14470.1	22377.2	58562	140396	4214.16	11777.6	472048	211883	349005	388950	12265	34003.8	27795.4	49009.3	34998.2	54182.3	35147.9	43740	29970.2	17453.1	63483.5	13145.8
M636T21	2.42724	-1.27932	-2.85263	0.0122103	0.303217	DOWN	635.503	635.501	635.504	20.6088	20.5544	20.7833	14	10	3	3866	49937.3	32829.7	20573.6	13917.3	64973.1	57163.7	15269.1	20354.1	26622.4	44373.7	10496.4	11810.5	74238.8	97752.2	96079.7	80113.7	16461	12811.2	13135.5	5701.03	15409.2	19006.3	41109.9	31273	23400.8	5351.17	50692.9	12531.8
M915T26_2	1.59597	0.674438	2.80301	0.012235	0.303302	UP	914.802	914.796	914.804	25.6955	25.6415	25.741	21	9	12	108192	731013	257277	1.16668e+06	472972	971107	830376	919944	572011	721772	909073	443853	229813	1.12376e+06	891486	515314	643645	689565	2.05503e+06	2.08337e+06	1.10791e+06	1.22406e+06	1.24409e+06	933261	1.14889e+06	1.02208e+06	577532	756828	1.15753e+06
M573T22	1.46203	-0.547969	-2.73281	0.0122361	0.303306	DOWN	572.552	572.546	572.553	21.763	21.4056	21.8171	22	11	11	3432	63508.2	16926.8	43438.5	18991.9	76975.6	73726.1	93651.1	63525.9	65706	66209.7	56254.2	61259.5	56167.3	72258.9	53580.8	22783.6	35784.1	44253.8	46725.4	48946.8	44376.7	55538.2	19867.4	31345.9	66045.2	7206.41	77995.9	43176.3
M774T21	1.31277	0.392618	2.75072	0.0122414	0.303324	UP	773.608	773.606	773.611	21.3408	21.2932	21.3817	8	6	2	2664	35001.9	11095.1	45949.6	8183.84	40032	41183	19365.6	30705.1	30987.7	35444.8	61745.3	42639.7	34604.1	20493.4	30585.5	32236.8	46514.5	36543.1	47282	40595.9	47423.6	50228	38150.1	33050	64216.6	47177.7	50219.2	49994.5
M1069T18_2	1.59852	-0.676739	-2.76439	0.012447	0.30402	DOWN	1069.28	1069.27	1069.28	18.231	18.0723	18.3074	19	8	10	1064	9167.63	3619.93	5735.07	2323.39	16958.4	11438	7996.8	5319.65	5103.89	11868.9	7572.03	5407.35	12949.1	10347.2	8039.85	7010.27	4572.28	4753.5	8590.1	3605.46	3403.08	6724.71	2218.48	7596.73	8199.26	5019.73	9516.82	4620.62
M434T1_1	1.23619	0.305901	2.72248	0.0124757	0.304116	UP	434.234	434.233	434.237	1.2912	1.27341	1.30372	16	8	8	1980	4757.23	1049.84	5880.84	970.488	3226.5	3989.05	3833.48	5135.5	4105.8	5429.36	4399.89	4538.12	5312.2	5038.12	7356.12	4722.61	4723.08	5452.23	5218.37	4840.77	6796.75	6893.33	4883.95	6393.02	6316.01	7572.91	6482.54	4997.14
M811T19_2	2.77847	-1.47429	-2.78231	0.0125067	0.304219	DOWN	810.644	810.642	810.645	19.0308	18.9443	19.1266	11	3	8	32368	250028	172813	89987.6	99192.7	483179	457475	290374	201120	209147	454862	359731	19472.9	285468	6714.24	11274	221514	17309.3	31862.1	54390.3	15351	242281	19681.4	182174	254178	21726.2	207174	21982	11741.8
M610T24_1	1.53694	-0.620056	-2.72384	0.0125107	0.304232	DOWN	609.572	609.571	609.573	24.0088	23.8144	24.3178	25	12	12	5580	111889	37370.3	72800.1	32783.6	169739	153639	132264	92071.6	129253	93082.3	73654.9	108122	62135.8	54541.4	124845	149321	37582.5	75464.3	67391	68402.6	60564.2	51106.4	52680.2	49112.7	48495.7	136463	135943	90396.4
M469T2	1.62939	-0.704333	-2.76973	0.0125318	0.304302	DOWN	469.305	469.304	469.306	2.35659	2.28493	2.39241	12	9	3	1088	6595.2	2718.33	4047.64	1662.13	10043.7	4360.21	8003.43	6112.23	4806.14	8177.88	2903.44	2962.94	8155.75	9996.69	9598.64	4021.29	3367.78	4055.03	6059.63	2256.06	3541.12	2607.25	3528.72	4748.25	4192.54	2561.93	8173.99	3479.42
M877T37_3	1.48857	-0.573931	-2.72031	0.0125727	0.304436	DOWN	876.788	876.787	876.789	37.4753	37.3408	37.5999	15	8	6	288150	3.34434e+06	934008	2.24667e+06	1.03993e+06	4.8361e+06	2.15808e+06	3.60001e+06	3.50194e+06	2.9305e+06	2.82285e+06	5.3221e+06	3.68358e+06	2.38921e+06	3.12402e+06	2.96777e+06	2.79587e+06	1.63538e+06	2.37484e+06	233561	3.29787e+06	3.66512e+06	1.96033e+06	2.36033e+06	2.59122e+06	1.7563e+06	3.19348e+06	3.13e+06	761625
M767T23_2	2.91818	-1.54507	-2.89285	0.0125743	0.304442	DOWN	766.681	766.68	766.682	22.6297	22.4293	22.8662	13	6	5	24814	484142	364681	165905	110583	418152	703390	162753	129224	255496	469274	75219.9	90748.2	503761	1.06168e+06	951283	988721	112324	105397	103697	276281	244619	261780	124161	17343.7	107801	132458	415651	89352.7
M606T19	3.76596	-1.91302	-2.94365	0.0126855	0.304803	DOWN	606.469	606.469	606.47	18.8468	18.7462	18.9298	9	8	1	5312	70174.3	59835.4	18633.8	9925.45	82935.8	64511.2	16293.7	15120.8	23791	39216.4	9009.61	9516.8	150395	138638	147170	145493	12762.6	11280.9	8445.58	15842.1	11606.8	16555.3	35890.3	28844.1	21272.5	12413.7	36933.3	11758.6
M587T17_1	1.68286	-0.750913	-2.76665	0.0128859	0.305442	DOWN	586.506	586.498	586.509	17.4079	17.2714	17.5653	21	10	10	3586	43186.8	18989.4	25662.8	10992.7	43486.8	24600.7	23858	21158.9	33259.1	28832.6	78397.9	74146.8	52488.8	37596.6	45575.8	54839.2	38253.3	16549.6	10449.9	26791.3	20057.1	33657.3	18376	25759.5	36238.5	8148.08	32466.1	41206.4
M603T17_3	4.77951	-2.25686	-2.95522	0.0129218	0.305555	DOWN	603.449	603.443	603.452	17.1381	16.8525	17.3971	18	10	6	11794	167938	155168	35137.1	12479.3	121594	182221	29684.2	7477.45	49363.3	147336	21582	2400.43	347450	388012	341634	376505	28721.7	44502	43422.3	32717.8	52726.2	21207.5	24218.3	33875.6	20332	34239.8	59375.7	26306.3
M827T25_3	1.95616	0.968023	2.72378	0.0129407	0.305614	UP	826.738	826.737	826.74	25.2545	24.9545	25.3451	17	10	7	8196	58101.8	42313.9	113656	56582.4	95156.5	89477.2	20442.4	26978.1	33194.8	36371.5	23569.1	48910.1	30248.8	40214.4	93349	159310	52840.7	52059.7	49895.9	209508	194863	131860	118967	141062	153682	78060.1	128146	52932.3
M564T22	1.51709	-0.601306	-2.83071	0.0129743	0.305719	DOWN	563.531	563.531	563.532	21.7742	21.6852	21.9298	25	12	12	4894	91461.9	14324.3	60287.7	35358.3	114128	102319	103319	71829.5	107839	94790.2	75860.3	81487.9	70131.1	88378.7	92633.5	94826.2	3713.27	50209.6	47378.7	30406	24130.9	85788.1	47322.8	56401.6	111482	83970.5	124047	58603.1
M631T19_3	3.8215	-1.93414	-2.88992	0.0130061	0.305817	DOWN	631.48	631.476	631.482	18.898	18.7514	19.1481	19	9	10	35168	527611	450813	138064	121671	477565	586872	117161	41837.3	179773	381733	102295	90741.1	891069	1.18596e+06	1.13948e+06	1.13685e+06	31956.6	97032.7	103781	120044	45530.6	140726	379351	351990	191447	8021.14	171238	15651.4
M686T23_1	3.1855	-1.67152	-2.88564	0.0130261	0.305879	DOWN	685.598	685.597	685.599	22.5614	22.5036	22.6961	20	10	9	34826	650189	515951	204109	143381	843623	892534	216666	76976.2	270073	493622	49486.9	39488.9	1.08582e+06	1.44038e+06	1.21969e+06	1.17391e+06	44448	97053.2	72107.3	304570	219162	207486	252263	392190	133612	191600	502565	32249.7
M604T17	4.93506	-2.30307	-2.94279	0.0130802	0.306045	DOWN	604.453	604.45	604.455	17.1372	16.8055	17.2519	11	8	2	4878	62934.9	58726.3	12752.6	6381.92	93199	44441.9	9451.45	4764.56	18087.9	42170.2	7408.6	6413.25	145535	158648	132638	92461	6693.79	11050.4	9451.72	14929.9	11545.7	10142	12341.5	15294.6	12576	9466.15	31357.6	8181.79
M824T23	3.07789	-1.62194	-2.91572	0.0130859	0.306063	DOWN	823.517	823.516	823.517	22.5449	22.3717	22.7852	14	7	6	6212	110808	87189.5	36001.3	17232.3	197073	120376	34015.2	29815.8	39784.2	93233.2	12534.5	14337.4	264178	126428	200827	197091	27604.2	21246.7	16603.8	51893	47412.9	16348.9	48435.6	44164.6	37337.3	25133.7	72492.6	23342.2
M632T19	3.50291	-1.80855	-2.90661	0.0132223	0.306476	DOWN	632.484	632.48	632.485	18.91	18.7335	19.2967	17	9	8	14718	226027	188478	64525.6	39036.5	203808	236522	4561.65	56580.8	75182.8	183941	50353.9	48778.1	441030	474544	471007	466018	14300.5	50420.4	51649	53216.9	10078.6	67218.5	159542	82222.1	82392.9	56209.5	94548.3	52508.8
M876T18_1	1.35349	0.43668	2.69347	0.0132758	0.306637	UP	875.545	875.544	875.547	17.8929	17.744	18.0186	23	10	12	4394	60277.4	19135.9	81584.6	19615.4	42320	91523.9	47242.3	43825.8	46806.7	54372.8	86214.3	70039.8	77164.3	79211	39611.1	44996.3	83495	111552	80322	73089.3	53443.8	108436	67703.2	63964.1	104605	66717.6	98444.1	67242.7
M946T27_1	1.1951	-0.25713	-2.76645	0.013352	0.306863	DOWN	945.853	945.852	945.854	26.8482	26.7721	26.8964	21	10	11	25490	457148	82581.8	382519	43737.6	396134	358156	622980	460473	448062	606791	419369	366835	461354	426244	438022	481352	385344	288646	318363	374614	400875	388024	450347	364924	383937	419878	414963	400309
M482T1_2	1.23188	0.300867	2.70131	0.0133586	0.306883	UP	482.397	482.396	482.398	1.28048	1.25825	1.29225	23	11	12	3596	8808.12	2040.75	10850.6	1641.82	8557.99	8277.48	8187.57	8316.93	8739.26	12250.1	8148.94	11368.6	7177.51	4604.32	11187.7	8881.07	11710.1	8142.23	10397.5	11046.1	12558.5	10228.9	10454.8	8894.53	12866.6	10089.1	13801.6	10016.9
M965T26_3	2.82343	-1.49745	-2.83806	0.0133954	0.306991	DOWN	964.871	964.869	964.873	25.9814	25.9626	26.1259	14	10	4	9874	76434.7	56828.7	27071.6	20020.5	82039.2	42936.6	49225.5	34597.3	38016.7	50215.4	20318.5	21761.8	93823.3	162654	189123	132505	6008.43	717.19	273.829	35845.8	18632.4	29902.2	42762.1	59799.9	30914.9	35776.9	53766.3	10459.4
M863T21_2	1.95249	-0.965317	-2.78616	0.0135357	0.3074	DOWN	863.472	863.47	863.473	20.7088	20.6305	20.775	8	6	2	1550	17449.1	9612.6	8936.84	4428.15	19496.4	17524.9	9831.22	6825.42	13579.2	19269.7	9179.94	5344.35	28989.9	30036.2	14345.2	34967	10532.8	6422.89	3710.99	3218.44	4823.26	17160.6	9930.53	15898.9	7719.12	7120.93	11770.2	8933.5
M334T1_2	1.50141	0.586318	2.77733	0.0135524	0.307448	UP	334.181	334.18	334.182	1.30325	1.26493	1.32535	15	8	7	3024	5935.92	1610.09	8912.25	3344.98	4558.26	7056.27	6559.26	2896.7	6603.77	5864.99	5880.18	5295.94	4658.12	5646.8	9473.67	6737.09	9087.68	4363.6	6475.14	3444.7	9736.13	13492.3	6089.16	8547.75	12233	11705.8	8633.93	13137.9
M697T19_1	2.44303	-1.28867	-2.8332	0.0135616	0.307474	DOWN	696.603	696.603	696.604	18.8535	18.822	19.0054	7	6	1	16836	308790	210554	126396	73487.9	409645	309053	112712	84658.1	220719	354994	35702.5	35107.7	638100	578268	445218	481302	64503.1	84487	71733.7	161994	137536	112303	102547	195869	129228	78610.1	318822	59123.8
M834T24	1.40357	0.489099	2.68634	0.0136372	0.30769	UP	833.73	833.729	833.731	24.4966	24.4264	24.5575	24	12	12	20412	420705	165785	590488	143003	709137	117037	440647	356878	420210	463780	267201	273463	644604	567671	360828	427005	455174	657249	567622	660180	698056	731530	612851	802808	649639	310014	404281	536455
M628T19	3.00216	-1.586	-2.81306	0.0136899	0.30784	DOWN	627.529	627.527	627.53	18.9117	18.7842	19.1353	24	12	10	81400	1.66158e+06	1.27396e+06	553460	488965	2.40972e+06	1.74654e+06	748594	222554	866443	1.50977e+06	84790.2	46717.8	3.33583e+06	3.58858e+06	2.66042e+06	2.71895e+06	107853	491320	149145	605305	868223	658934	162816	796244	332119	333637	1.87817e+06	257753
M822T25_1	1.75905	0.814799	2.88751	0.0137007	0.307871	UP	821.643	821.641	821.643	24.8502	24.7608	24.9331	16	8	8	13040	99667.2	18387.3	175320	88877.2	107459	106376	114615	99133	99371.7	106538	110656	112675	110165	97266.4	83941	47811.1	177530	393830	322070	129126	153220	143162	123637	116900	128879	120058	123962	171465
M708T17_2	1.8562	-0.892349	-2.6798	0.0137593	0.308036	DOWN	708.477	708.476	708.479	17.3117	16.8268	17.5128	10	1	7	12744	141474	62637	76217.4	56502.7	196902	192751	177995	112687	103826	160532	104166	83091.5	20500.9	260081	144566	140595	83907.4	191914	64986.7	47299.2	74958.8	5545.28	74500.5	12279.2	165136	74568.9	19928.6	99584.7
M824T17_1	1.49548	-0.580611	-2.68124	0.0137716	0.30807	DOWN	823.501	823.5	823.504	16.5164	16.4342	16.5565	20	10	10	1464	12159.4	3922.92	8130.75	3420.8	17453.6	16611	10790.6	7265.33	9950.13	16298.1	11506.2	4932.71	15575.4	13871.4	12014.8	9643.57	5454.62	6885.69	15038.8	8462.28	2118.55	7159.69	6305.46	8899.02	8142.53	7031.34	13593.1	8478
M401T9	2.06152	-1.04371	-2.70855	0.013814	0.308189	DOWN	401.335	401.334	401.335	9.03922	8.94372	9.17238	22	12	9	7566	126652	69187.3	61436.5	46583.4	194714	146570	129053	102600	71162.4	133702	62897.1	49048.2	108059	41591.1	225188	255245	23233.5	58171.2	80984.1	29961	29298.9	27129.7	92463.9	179942	66035.3	27870.5	97563.4	24584
M684T21	3.37947	-1.7568	-2.8501	0.0138742	0.308356	DOWN	683.582	683.581	683.585	20.918	20.6616	21.0684	20	9	10	16498	282366	232488	83553.2	65884.2	422950	309087	21641.5	48380.3	169644	180583	26336.8	24507	441446	625144	562256	556415	40936.8	83150.5	62398.2	26723.6	112179	42152.7	68358.3	169640	73311.1	50119.9	249037	24631.6
M698T29	1.62432	0.699839	2.73251	0.0139945	0.308685	UP	697.659	697.658	697.66	29.0342	28.9738	29.1271	19	7	12	1606	7371.27	2864.74	11973.3	5082.43	3891.29	5561.9	8079.63	11395.1	10954.9	2738.9	7906.69	7749.25	10468.4	8863.3	6846.93	3998.91	17670.2	15660.5	22460.3	9459.55	14611.9	9828.57	7731.58	6662.81	6169.34	9049.4	15482.8	8892.91
M661T21	2.35131	-1.23346	-2.83707	0.0139984	0.308696	DOWN	660.515	660.512	660.516	20.649	20.5638	20.7586	24	12	12	30238	560860	376670	238531	114084	627536	667060	185255	210775	425207	543970	45102.2	90914.2	792821	991102	1.13688e+06	1.0137e+06	188744	113767	123016	286196	190743	226266	382652	343250	254630	147373	473877	131863
M699T21	2.56656	-1.35984	-2.8422	0.0141951	0.309225	DOWN	698.619	698.618	698.62	20.5037	20.4259	20.5552	8	7	1	17164	307967	220986	119992	60454.3	587330	348167	123621	99510.6	155763	297418	30010	36024.4	550342	612618	540333	314464	61457.4	84268.1	75974.1	138194	107736	110316	136216	202850	140679	72016.7	256744	53454.3
M790T25_2	1.96483	-0.974404	-2.68581	0.0142556	0.309385	DOWN	789.74	789.739	789.742	25.4585	25.4131	25.5111	7	1	6	38860	232659	85564.3	118412	119966	314694	257318	259686	151970	324315	269219	186470	11692.1	205238	281246	269980	260080	191607	8822.64	7755.8	11016	362493	180659	3555.5	217302	172723	21589.2	25800.4	217619
M440T22_1	2.07914	1.05599	2.82056	0.014303	0.30951	UP	440.375	440.374	440.375	21.7154	21.6222	21.7571	11	1	10	3874	12863.5	5124.89	26745.2	16260.3	18429.4	14761.2	19396.5	13997	4837.82	8822.14	7699.21	9722.86	16217.2	20825.5	9793.21	9860.44	8182.6	38153.5	37650.9	24807.7	14913.2	13731.6	37431.2	62454.6	39025.1	9832.95	17296.4	17462.1
M880T18_2	1.31461	-0.39463	-2.69284	0.0143482	0.309628	DOWN	880.492	880.491	880.494	18.2735	18.2206	18.3834	24	12	12	2248	38595.7	6581.51	29359.1	9892.72	45714.6	50653.3	39606.5	33206	33316.8	33756.3	44668.2	34611.5	31728.7	30836.5	40516.2	44533.6	41874	16923.2	28268.5	10922.8	17636.6	33975.3	35898.4	38309.8	34125.9	28932.8	25755.3	39687.1
M355T11	3.25691	1.70351	2.89333	0.0144078	0.309782	UP	355.253	355.252	355.254	10.9297	10.7995	11.067	15	5	10	7068	19328.3	4601.61	62950.6	52024.7	12710.2	11442.8	21142.6	19666.6	19323	15523.3	24623.6	22974.4	24042.5	14815.3	22336.9	23338.4	37024.2	82421.5	75234.7	173460	154653	20937.4	24972.8	44141.9	7025.49	54451.5	50112.3	30972.5
M974T27_2	2.04179	-1.02983	-2.7093	0.0144323	0.309846	DOWN	973.848	973.847	973.85	26.5749	26.5373	26.6061	13	4	9	11362	64347.1	36127.1	31515.1	21379	34338.4	30937.5	81789.4	83431	68739.4	62313.6	60000.1	58580.6	19194.6	21230	117318	134293	14083.9	38429.6	42850.1	27738	85983	43251.4	8203.29	20189.3	42828.3	19415.5	24519.8	10688.3
M523T21_2	2.37342	-1.24697	-2.85192	0.0144613	0.30992	DOWN	523.464	523.463	523.465	20.519	20.3582	20.6072	10	7	1	3462	47301.9	32441.2	19929.9	7278.32	23767.8	59015.5	23543.8	20786.6	24422.1	44143.9	12025.7	15703.5	85628.6	62913.6	101141	94530.6	12184.1	13271.2	14086.7	24347.7	17293.5	17273.1	24395.4	28646.8	21649	17281.8	35885.9	12843.2
M842T24_1	1.46229	-0.548234	-2.66445	0.0144745	0.309954	DOWN	841.678	841.677	841.679	23.992	23.687	24.0766	11	7	3	8508	110543	35306.6	75595.4	28597.9	89767.4	86155.8	115753	109680	109640	94332.7	85251.9	92472.3	127543	100901	99911.8	215105	49435.3	44394.7	42716.4	91346.9	75244.6	71923.7	83770.3	75390.1	78090.1	100089	144138	50605.1
M903T13_2	1.66417	-0.734804	-2.65187	0.0147589	0.310672	DOWN	903.485	903.483	903.488	13.1148	13.0534	13.1805	12	9	3	814	5830.65	2317.42	3503.63	1967.13	4489.21	7620.9	533.364	3182.52	6924.45	7238.39	6764.16	6013.16	9107.48	7472.53	4625.36	5996.25	2951.14	4159.26	4756.35	1190.75	3457.11	711.454	1690.1	4168.54	2249.57	3302.56	7507.23	5899.56
M660T21	2.44212	-1.28814	-2.8038	0.0147725	0.310705	DOWN	659.512	659.509	659.513	20.6448	20.571	20.8287	24	12	12	74502	1.37191e+06	954651	561768	300831	1.47321e+06	1.46839e+06	437934	485507	949532	1.25452e+06	140867	214139	2.2545e+06	2.61271e+06	2.71563e+06	2.45595e+06	412900	257066	285346	810953	450366	475266	867676	788840	552940	373163	1.22448e+06	242219
M867T25_2	1.63104	-0.705796	-2.6768	0.0147776	0.310718	DOWN	866.765	866.763	866.767	25.4802	25.3969	25.861	28	12	12	168854	2.92186e+06	1.21198e+06	1.7914e+06	819339	2.58002e+06	3.32115e+06	2.58405e+06	2.22348e+06	2.37136e+06	1.88453e+06	1.76224e+06	1.89591e+06	2.28335e+06	4.23358e+06	4.23454e+06	5.68807e+06	902879	680911	683679	1.88843e+06	2.03649e+06	1.95355e+06	2.42162e+06	3.18756e+06	2.38388e+06	1.83641e+06	2.57852e+06	942904
M662T22_2	1.38313	-0.467942	-2.64533	0.0147918	0.310753	DOWN	661.623	661.621	661.624	22.1209	21.9868	22.2392	15	6	7	938	10486.7	2744.69	7581.86	2633.79	9875.09	8847.56	16141.3	9894.95	7768.78	7167.99	9695.03	13745.1	7687.96	10177.5	13523.1	11316.4	8606.87	7982.22	4874.54	7245	6407.42	7956.17	10114	7765.93	11841	6678.57	1628.72	9881.9
M778T19_2	2.3074	1.20627	2.776	0.0148445	0.310883	UP	778.479	778.478	778.48	18.7363	18.5759	18.8966	25	12	12	2902	18998.1	10871.5	43836.2	29025.7	32692.9	28231.9	13088	6414.69	28045.4	27418.4	1886.37	16071.4	2590.56	18969	24789.6	27779.5	15211.5	96531.8	76500.7	60711	79336.8	16065.4	23647.6	19296	23881.8	52424.8	46827.8	15599.8
M555T15_2	3.17723	1.66777	2.85288	0.0148575	0.310915	UP	555.473	555.472	555.473	15.3078	15.2344	15.3774	14	5	9	39970	114304	53551.6	363170	297402	215097	140205	99242.4	74653.6	93155.2	159038	56150.4	54373.8	153458	181022	68366.8	76887.1	107918	916569	842418	597266	594633	96898.5	171189	267587	143604	130988	334736	154237
M147T1_1	1.65477	0.726633	2.65054	0.0148792	0.310968	UP	147.001	147.001	147.002	1.34478	1.32495	1.35894	20	8	12	9488	20774.7	13723.8	34377.4	11300.9	2406.99	4292.59	25793.9	21758.7	25741.6	44317.8	29633.3	20159.7	3163.88	7688.32	27828.9	36510.4	30345.1	46563	36191	55502.1	52066.4	23211.2	20681.9	26041.4	30330.8	27528.2	28745.9	35321.3
M710T18	1.57232	-0.652892	-2.64363	0.0148896	0.310993	DOWN	709.537	709.536	709.539	17.527	17.3484	17.677	26	12	12	2470	33270	11690.5	21159.8	10730.6	43737.8	37755.1	43712.3	27788.6	22106.7	35540.2	11386.9	19276.7	43857.6	50619.5	34204.7	29253.8	20928.6	12081	24448.5	33554.4	15058.8	16897	7684.29	23238.5	29751.2	12239.2	44853.1	13183.4
M709T19	1.92879	0.947694	2.85327	0.0149683	0.311184	UP	709.489	709.488	709.489	18.723	18.6139	18.8713	24	12	12	23968	188185	34728.9	362968	209340	207697	196663	224985	133128	235088	223434	183379	198188	194909	128691	153847	178205	169583	788476	629451	485158	565153	196404	154965	214248	215851	360213	361468	214647
M629T21	3.09434	-1.62963	-2.81098	0.0150258	0.311323	DOWN	628.542	628.541	628.543	20.5528	20.4384	20.6161	17	12	5	251264	4.21732e+06	3.39039e+06	1.36291e+06	937496	5.96728e+06	4.74096e+06	1.18764e+06	1.01107e+06	1.76576e+06	3.25745e+06	156702	232801	6.89977e+06	9.87412e+06	7.97459e+06	7.53967e+06	543582	623487	639622	2.47551e+06	1.76012e+06	1.00806e+06	1.16115e+06	2.02627e+06	1.4523e+06	730017	3.51418e+06	420655
M552T14	2.57814	1.36633	2.81704	0.0150977	0.311495	UP	552.454	552.453	552.455	14.1414	14.0555	14.1732	24	12	12	8686	31108.8	14922.6	80202.8	58497.4	53636.1	42333.9	33509.9	25033.4	22786.8	26659.2	14880.5	14101.2	39006.6	59881.7	17108.7	24366.9	32688.3	186335	137972	165781	125902	17243.5	30829.4	48592.2	58458.1	33064.3	81055.8	44511.5
M503T13	10.39	-3.37712	-2.86076	0.0151629	0.31165	DOWN	503.457	503.455	503.458	12.9317	12.8684	12.9711	9	6	3	4488	25897.7	28364.2	2332.51	3118.78	15000.7	40148.1	47550.4	52378.7	46403.7	42.3927	87351.1	16025.4	3011.04	2676.88	137.2	46.3174	97.1575	7863.48	105.058	3832.7	6974.06	940.472	105.042	0	891.11	252.031	197.904	6731.07
M926T26_2	1.32679	-0.407942	-2.65158	0.0153247	0.312029	DOWN	925.768	925.766	925.773	26.0259	25.9694	26.2133	10	2	8	2598	15433.8	2898.84	11632.4	4032.39	17004.2	16071.1	11830.5	10416.4	13851.1	13132.7	18864.2	16140.1	16138.7	13627.5	18284.6	19844.2	10976.1	12913.5	14413.8	11508.2	19158.9	12312.3	7059.09	7434	9402.36	14220.6	15432.8	4757.03
M360T1_4	1.56102	0.642493	2.74331	0.0154128	0.312232	UP	360.201	360.201	360.202	1.46311	1.44275	1.47917	24	12	12	8152	13414.8	3586.5	20940.8	8800.72	21856.7	16051.5	10188.9	8736.89	10805.9	15764.5	13592.1	11177.4	10356.8	13266.7	15451.9	13727.9	11581.1	26200.4	31689.4	36382.7	32693.2	15732.8	10641.4	16911.5	21210.9	13610.4	20066.5	14569.1
M664T18	2.13004	-1.09088	-2.76377	0.0154325	0.312277	DOWN	664.489	664.489	664.49	17.5642	17.4058	17.7688	22	12	10	5086	93919.5	58826.1	44092.7	20972.1	200502	157872	56063.6	43985.5	111266	84142	21965.9	31832.3	122295	39759.9	89263.6	168087	33445.5	42065.2	27422.7	41345.5	93517.2	66018.8	26335.5	25820	62359.8	52045.5	25372.3	33365.1
M596T21	1.45644	0.542449	2.63629	0.0154617	0.312344	UP	595.576	595.575	595.577	21.0737	20.9901	21.1701	25	12	12	5344	54096.8	20184.9	78788.8	25402.3	34471.8	53684.8	55257.9	56323.7	6325	55532.7	41218.2	82786.6	52533.6	66501.1	72829.8	71695.9	34122.2	98282.2	94339.2	83613.3	40485.3	57787.4	80604.8	111165	81611.2	78286.6	116135	69033.7
M624T23	1.4766	0.562281	2.67402	0.0155634	0.312575	UP	623.607	623.607	623.608	23.1398	22.9899	23.2971	24	12	12	14284	174451	54767.6	257595	92746.5	247037	218030	107993	174732	68967.2	188041	177269	221332	164953	223764	104619	196676	71437.9	328323	352544	292979	209906	168268	295739	303342	245600	258018	403964	161017
M869T25_3	1.88339	-0.913334	-2.66829	0.0156566	0.312784	DOWN	868.774	868.772	868.775	25.47	25.3969	25.5422	24	12	12	27834	361557	188714	191971	113399	431222	377529	261524	225079	246319	258492	152691	191651	329339	427768	744212	692855	78289.1	32010	36770.7	299730	210797	207803	340719	336055	260132	159519	263558	78267.3
M297T1_4	1.24099	0.311489	2.64362	0.0157492	0.31299	UP	297.237	297.236	297.238	1.31444	1.29865	1.33293	24	12	12	5526	14340.4	2582.16	17796.3	3720.13	15054.5	11560.1	10589.4	13046.9	11435.5	16134	14723.9	16739.7	14460.4	12314.7	18607.5	17418.7	15457	22225.3	21161	18637.6	17390.2	21754.4	13432.1	16160.4	19471.9	22201.3	14573.9	11090.6
M991T27	1.42064	-0.506538	-2.61864	0.0157779	0.313053	DOWN	990.891	990.89	990.892	26.5361	26.4188	26.5761	9	6	3	7020	82533.2	24097.1	58095.9	21549.4	105868	98473.8	70487.1	54263	59063.8	64639.5	57350.8	56106.8	107977	116228	94965.2	104975	34343	31141.5	29225.2	64696.6	66321.9	54133.7	87290.8	82465.4	54244.6	71092.6	85684.3	36511.3
M889T28_3	1.54618	0.628705	2.74327	0.0158961	0.313312	UP	888.824	888.822	888.826	28.4239	28.4116	28.4723	18	8	10	89532	389859	93183.3	602791	252219	308124	433678	278353	568280	260920	363790	455079	405141	469306	290293	457853	387495	815308	833861	1.0748e+06	350752	292472	758595	642513	405771	498006	318517	446193	796702
M747T19_1	1.40368	-0.48921	-2.64233	0.0159232	0.313371	DOWN	746.557	746.556	746.558	18.7086	18.6156	18.8966	24	12	12	31186	892659	278900	635943	188372	1.2628e+06	1.23712e+06	1.06263e+06	706577	864462	1.14754e+06	806069	559369	1.06504e+06	998385	454230	547680	595250	542311	670583	716024	341325	662480	395319	576867	996953	538414	922588	673208
M671T29_1	1.71903	0.781592	2.67047	0.0159716	0.313475	UP	670.631	670.63	670.633	28.5147	28.4735	28.6148	14	6	8	5172	14432	6584	24808.9	11740.8	8807.25	11011.2	8755.83	17665.1	9380.73	7094.38	16905.2	23933.5	24678.4	22254.6	15213.9	7483.42	31504.3	29975.6	56862.3	17716.6	13583.7	18292.5	28922.3	18384.7	14673.8	18928.7	25619.3	23243.4
M683T23	2.65333	-1.4078	-2.76126	0.0160932	0.313736	DOWN	682.588	682.587	682.589	22.5595	22.4583	22.6604	24	12	12	1710976	3.43561e+07	2.56512e+07	1.29483e+07	7.95653e+06	4.67241e+07	4.13807e+07	9.74476e+06	7.64522e+06	1.67371e+07	2.978e+07	3.15616e+06	3.50381e+06	5.75867e+07	7.04931e+07	6.32528e+07	6.22684e+07	6.83857e+06	5.99455e+06	6.04856e+06	1.68871e+07	1.14076e+07	9.83068e+06	1.75129e+07	2.68214e+07	1.66617e+07	6.74741e+06	2.66885e+07	3.94044e+06
M907T27_1	1.12843	-0.174317	-2.66088	0.0161253	0.313804	DOWN	906.826	906.825	906.828	26.6891	26.6711	26.7244	7	1	6	13638	155621	11533.6	137909	19966.2	151507	162862	176885	171374	158796	162740	157908	143549	146497	139221	145305	150803	157963	104402	100495	127851	152888	144355	149147	146913	151642	144370	119339	155541
M533T14	2.40001	1.26304	2.74461	0.0161747	0.313908	UP	533.408	533.406	533.409	14.2674	14.0889	14.4547	15	6	6	12564	40693.2	23421.3	97664	67984.2	90355	3902.89	27438.7	40508.5	43501.8	14173.3	24449.6	42477.4	73012.2	43427.9	43426.3	41644.6	43983.4	63240	58728.1	273515	170225	56763.8	128535	129910	66614.7	71687.2	57380.5	51385.1
M627T19	2.87061	-1.52136	-2.7612	0.0162207	0.314005	DOWN	626.526	626.525	626.527	18.8459	18.4339	18.9801	25	12	12	196952	3.81267e+06	2.98541e+06	1.32817e+06	896006	5.185e+06	3.9125e+06	849796	458535	2.12918e+06	3.92071e+06	285648	278789	7.65146e+06	8.347e+06	6.37549e+06	6.35797e+06	327978	696228	411463	1.95225e+06	1.52606e+06	1.191e+06	1.24301e+06	2.42185e+06	1.49459e+06	742758	3.33613e+06	594768
M895T26_4	2.03626	-1.02592	-2.66938	0.0162821	0.314133	DOWN	894.795	894.793	894.798	26.0657	26.0247	26.1349	22	12	10	200314	1.84776e+06	1.07606e+06	907430	575500	2.27662e+06	1.98152e+06	1.19125e+06	1.02276e+06	1.14859e+06	1.11651e+06	638418	782002	1.91347e+06	2.64495e+06	3.93731e+06	3.51973e+06	364720	21536.3	82399.1	1.23908e+06	992606	858214	1.65801e+06	1.61995e+06	1.29109e+06	989901	1.40426e+06	367403
M761T30	2.06609	-1.0469	-2.68465	0.0163367	0.314246	DOWN	760.78	760.779	760.781	30.0451	29.9337	30.2342	23	10	12	2946	29898	17909.8	14470.8	8688.98	27175.4	20719.7	44873.3	45138.1	38299	17017.2	28725.4	20207	45647.3	62631.1	5776.34	2565.64	27788.7	7048.5	9757.87	29048.8	13558.2	6582.16	22721.9	17864.1	5102.1	18163.4	3784	12229.9
M467T24	2.19777	1.13604	2.7744	0.0163555	0.314285	UP	467.402	467.401	467.403	23.6963	23.612	23.7507	19	9	10	15448	92937.2	34384.4	204255	134671	122953	98655.2	148455	120678	49889.9	70428.7	50928.1	71492.1	100883	141921	75503.4	63459.7	98178.3	175015	184309	140801	85240.4	230639	458039	473464	264341	79025.1	106493	155513
M556T15_2	3.24605	1.69869	2.7992	0.0164505	0.314481	UP	556.476	556.475	556.477	15.2849	15.226	15.3205	11	4	7	8440	24020.9	11461.6	77973.2	65776.4	44483.2	30880.1	23389	17251.8	21615.6	35661.1	12780.1	12335.9	25045.9	39472.1	8709.59	16626.5	23064.8	214086	172535	128702	117399	20458.8	34508.9	70237.9	33155.2	17094.8	70683.2	33751.7
M447T30	2.01179	-1.00848	-2.67615	0.0164894	0.31456	DOWN	447.485	447.484	447.486	29.8688	29.8343	29.919	8	6	2	978	6611.84	3855.55	3286.55	1913.74	5585.27	4561.36	11314.3	10622.5	10230.1	3308.88	7102.73	5025.34	8236.21	11561.4	1547.56	246.446	5733.59	1085.91	1517.74	5061.32	4343.76	2242.59	2892.46	6925.81	1073.94	4029.4	2406.95	2125.14
M691T19_3	1.68672	-0.754224	-2.63069	0.0165384	0.31466	DOWN	691.479	691.478	691.479	19.2152	19.1589	19.329	13	7	6	2436	32485.2	14615.8	19259.3	9470.48	30647.5	27332	25667.7	44330.9	41487.6	35086.5	8070.83	23309.5	31579.1	14183.7	47062.6	61064.5	23736.9	10751.4	8403.78	34905.2	31941	20171.5	8014.08	22914.6	27299	9105.78	22009.2	11859.7
M704T18	2.57105	-1.36236	-2.68234	0.0165437	0.31467	DOWN	703.562	703.56	703.564	18.4689	18.2103	18.8118	28	11	11	29306	398231	283934	154890	134689	256263	154300	378872	242451	525497	673897	468190	1666	809123	911032	180754	176721	317115	36551.9	137681	162929	7101.36	345306	57525.4	4877.71	142907	330939	295050	20700.5
M554T15_1	1.87442	0.906447	2.66938	0.0165899	0.314764	UP	554.469	554.469	554.47	14.8308	14.7644	14.9381	22	12	10	84524	623174	319984	1.16809e+06	630611	832167	1.0109e+06	588749	366825	487973	1.13451e+06	436191	228249	921129	901030	273989	296377	859374	2.36429e+06	1.85019e+06	1.8841e+06	1.74886e+06	552997	577403	1.15959e+06	793464	515418	1.00425e+06	707173
M677T23_2	1.97465	0.981594	2.69668	0.0166	0.314784	UP	676.547	676.546	676.547	22.7803	22.4802	22.8215	9	2	6	1998	15490.5	7682.78	30588.2	17807.6	23185.7	20783.6	2288.03	3253.82	15905.4	18831.6	15423.5	17790.4	24093	24637	9786.75	9906.85	33026.8	21490.3	24102.3	8894.56	16799.8	74831.7	47979.6	29279	42431.9	15956.2	21607.2	30659.2
M675T21_2	1.82593	-0.868629	-2.67945	0.0166365	0.314857	DOWN	675.487	675.485	675.488	20.6671	20.5065	20.7889	21	10	11	2968	54691.1	28892.3	29952.5	13716.7	75648.6	26998.8	28713.4	27368.8	62032.3	71122.6	18087.5	17925	63772.8	89303.2	81133.5	94186.3	25064.8	16874.3	18436.5	20022.6	26356.4	32178.3	56255.1	47394.6	30504	21820.2	48881.4	15642
M766T19	1.35019	0.433166	2.61343	0.0166429	0.31487	UP	765.549	765.548	765.55	19.1592	19.0254	19.3134	24	12	12	13026	195499	53008.1	263961	73655.5	117490	128956	238269	183073	204355	299396	201583	266400	200120	155348	170971	180027	224500	385893	369622	199874	178197	222530	191525	258006	323421	226736	352548	234681
M992T27	1.40343	-0.488954	-2.59066	0.0167327	0.315049	DOWN	991.895	991.894	991.896	26.5306	26.4534	26.5593	11	6	5	4872	53492.9	15083.8	38115.9	13973.1	77257.8	63384.9	47230.8	36479.1	40478.2	41836.9	37715.6	37486.6	71441.5	71162.5	56267.2	61173.9	23168.2	19668.1	19743.4	40255.9	42220.5	37416.4	51569.3	65170.2	37417.7	47802.4	46772.9	26186.1
M358T1_2	1.57776	0.65788	2.69207	0.0167468	0.315077	UP	358.195	358.195	358.196	1.46311	1.43983	1.47917	24	12	12	214614	399946	117920	631020	272959	672318	513409	312244	216281	333174	451449	436202	314320	319068	380931	441668	408292	380927	763156	996340	1.10929e+06	986398	432002	316257	490705	652164	413675	611583	419741
M1107T18	1.47715	-0.562813	-2.68703	0.0167673	0.315118	DOWN	1106.94	1106.94	1106.94	18.1041	18.0099	18.2479	20	10	10	1242	17262.4	6570.91	11686.3	2915.46	23838	20441	25893.6	20368.7	10810.2	8780.34	7598.64	8367.58	19913.5	20689.8	17479.2	22967.8	12780.3	8782.1	8057.09	15998.3	14180.2	8157.11	15612.6	13179.3	10056.4	8312.34	12888.9	12230.7
M881T26_3	1.44777	-0.533836	-2.59115	0.0167708	0.315125	DOWN	880.781	880.779	880.783	25.8594	25.8218	26.0242	24	12	12	25316	420878	129884	290707	115823	578383	371308	415697	450909	323369	355888	232579	271353	416999	389332	664944	579779	187399	140539	123197	340445	349366	345440	337208	499496	340558	276108	393497	155234
M820T25	1.7675	0.821706	2.80544	0.0168285	0.315238	UP	819.636	819.635	819.637	24.8528	24.8072	24.9248	24	12	12	73628	594654	54873.4	1.05105e+06	560867	577133	646597	613811	637163	584591	560511	684263	643386	619898	532323	514684	521485	1.04197e+06	2.24094e+06	2.21335e+06	740935	876285	841429	699765	700944	772212	794897	689268	1.00057e+06
M324T2	3.85887	-1.94818	-2.67607	0.0168665	0.315313	DOWN	324.094	324.094	324.101	1.54919	1.51608	1.55983	12	10	2	10312	16991.8	14773.7	4403.31	6875.96	11670.9	17853.9	3030.28	5075.04	12223.5	14500.1	5737.45	18045.1	54233.7	34139.1	23063.2	4329.07	1964.31	3304.77	5689.46	1258.11	1428.13	1939.83	1876.94	3216.94	2552.32	1988.43	25901.9	1718.56
M554T15_2	3.2711	1.70978	2.78488	0.0168748	0.315329	UP	554.469	554.469	554.47	15.3017	15.2008	15.3529	15	8	7	104408	294822	144113	964391	820310	588202	362492	257279	176906	223733	406202	131592	135794	436075	418623	197579	203385	278211	2.46345e+06	2.24442e+06	1.5441e+06	1.76995e+06	165324	423209	677945	390278	334862	876450	404510
M251T1_1	2.12242	1.08571	2.67543	0.0168802	0.315339	UP	250.898	250.898	250.899	1.15557	1.14752	1.16706	7	1	6	1616	866.742	532.12	1839.59	1141.72	1015.18	342.12	1133.87	587.456	771.313	1615.23	748.82	338.852	2090.4	495.849	457.706	804.103	1684.53	816.901	922.501	837.858	1740.37	4117.98	715.155	3144.07	2564.94	3050.55	717.627	1762.61
M640T19	2.8777	1.52492	2.7968	0.0169541	0.315483	UP	639.556	639.555	639.557	18.7064	18.2743	18.8164	29	12	12	18736	93857.4	26059.4	270094	216724	134272	78607.7	57777.4	108494	131974	69424.2	115305	102975	80730.5	92777.4	57588.1	96364.9	85831	659647	593592	482637	406110	47336.6	71689	110179	135280	238707	306193	103924
M916T26_3	1.57221	0.652793	2.66021	0.0169933	0.315559	UP	915.806	915.804	915.808	25.6815	25.6333	25.7186	18	6	12	69028	444546	148129	698919	296276	597951	525961	539208	338778	417118	530113	264985	227653	672727	582350	296023	341683	392763	1.24665e+06	1.27353e+06	674535	738282	739610	560763	703567	620366	327230	426568	683165
M709T20	1.73282	0.793122	2.72359	0.0170478	0.315664	UP	708.64	708.638	708.641	20.1883	20.0807	20.3219	24	12	12	12976	160432	46768.2	277999	142031	155439	145390	234347	154957	248019	186532	182563	166785	125979	110261	99874	115034	151303	455820	333744	484128	481714	175193	100787	140699	178439	345352	313693	175118
M884T26_2	2.30516	-1.20487	-2.61004	0.0170838	0.315733	DOWN	883.8	883.798	883.804	26.334	26.2872	26.694	10	7	3	1332	8992.4	5605.46	3900.99	3773.82	16929.7	12963.9	9807.74	6953.57	3441.79	4068.7	1125.86	1213.87	9536.38	11323.5	15225.5	15318.3	646.241	251.657	204.166	7206.25	3615.85	3759.97	10584.2	10889.5	1225.73	3155.52	3985.26	1287.47
M939T25	1.69151	0.758311	2.60773	0.0171733	0.315903	UP	938.852	938.851	938.854	25.4295	25.4106	25.4614	8	6	2	5558	23113.1	11849.4	39096	17617.5	39966.7	13817.7	12704.2	31637.7	35925.3	3568.66	22088	18585.5	42276.1	19903.6	19887.3	16996.5	21697.5	77683.4	57827.7	47825.2	51576.9	40292	18263.3	18146.9	36674	27323.4	35344.9	36497.2
M893T26_3	1.86149	-0.896462	-2.59596	0.0172165	0.315985	DOWN	892.783	892.782	892.784	26.0576	26.0046	26.1714	15	8	7	330656	6.94886e+06	3.46491e+06	3.73295e+06	2.53187e+06	1.23448e+07	1.11449e+07	8.14671e+06	6.8641e+06	3.00213e+06	3.25358e+06	2.82834e+06	3.12816e+06	1.17485e+07	7.15463e+06	6.92065e+06	6.84989e+06	1.91869e+06	1.97399e+06	1.59562e+06	3.15883e+06	2.38347e+06	3.3749e+06	5.49122e+06	5.43044e+06	3.05647e+06	3.52402e+06	1.06929e+07	2.19481e+06
M724T19	2.3075	-1.20633	-2.70144	0.0172324	0.316014	DOWN	723.622	723.621	723.623	19.1124	19.037	19.2178	12	8	4	9866	114154	77765.3	49470.8	28850.1	161477	116747	47389.7	38361.3	105497	168670	16689.8	16134.3	282298	173611	119985	122990	23638	60724.1	73082.1	61755.8	59624.3	40805.2	27894.4	52441.2	14849.9	39806.8	119038	19990.1
M808T24	1.59046	0.669449	2.5858	0.017378	0.316287	UP	807.715	807.714	807.716	24.1625	23.9071	24.2689	26	12	12	40998	650081	407193	1.03393e+06	314049	1.27071e+06	1.07623e+06	691232	606158	354127	821450	30315	374490	1.03931e+06	991990	24596.1	520376	680233	1.447e+06	1.22788e+06	943545	936478	1.22303e+06	1.11819e+06	1.57791e+06	1.15668e+06	546908	709820	839501
M824T18	1.42348	-0.509423	-2.59499	0.0174186	0.316362	DOWN	823.515	823.514	823.517	17.6035	17.529	17.7112	24	12	12	5932	86590.3	28111.1	60829.9	19806.6	103178	104156	68433.1	66176.6	106018	117621	52273.4	50240.9	139323	95037.3	69523.7	67101.7	69526.8	32612.4	15696.2	66553.4	67861.2	64117.2	67745.1	78600.6	80122.4	42959.8	70498.7	73665.3
M656T21	2.53643	-1.3428	-2.71223	0.0174416	0.316404	DOWN	655.56	655.557	655.561	20.545	20.1488	20.9955	22	10	11	216996	4.56334e+06	3.35461e+06	1.79912e+06	1.10048e+06	6.5092e+06	4.96828e+06	893701	1.39979e+06	2.5827e+06	3.73292e+06	491671	739781	6.92156e+06	9.0754e+06	8.85466e+06	8.5904e+06	1.0483e+06	1.00524e+06	300005	3.42418e+06	2.30757e+06	1.71367e+06	2.05634e+06	3.10811e+06	2.11889e+06	209698	3.22599e+06	1.07143e+06
M957T25	1.77488	0.827718	2.72081	0.0174479	0.316416	UP	956.613	956.611	956.614	24.8429	24.629	24.9319	26	12	12	1866	12072.3	3481.93	21426.9	11389.8	13959.7	18042.3	12466.5	11262.5	16669.7	14133.3	7834.96	7192.91	10504.2	7301.13	12920.6	12580	28188.9	49951.7	32316	15646.2	14413.1	23657.4	14921.6	9953.65	18444.8	15972.9	9528.78	24127.4
M371T2	1.56656	0.647595	2.58839	0.0175234	0.316554	UP	371.32	371.32	371.321	2.26942	2.24105	2.30737	24	12	12	4826	16123.7	7189.11	25258.6	9888.37	17834.2	10643.6	17819.7	9122.23	12668.7	26719.4	13649.3	32283.4	16959.6	12218	16173.8	7391.98	25093.6	15757.9	30742.2	11757.6	23028	27097.5	14901.9	33152.7	47940.9	25295	30418.4	17917.4
M659T20	1.33321	-0.4149	-2.57307	0.0175668	0.316633	DOWN	659.476	659.474	659.478	19.9246	19.8518	20.1433	29	12	12	8100	187650	40789	140751	48196.2	190832	189957	273265	220661	208792	155670	135496	167399	178492	203746	207217	120268	129758	90440.2	101599	97926.5	186330	109065	173710	164408	73592.7	227858	192778	141541
M742T24	1.38328	0.468096	2.56952	0.017568	0.316635	UP	741.59	741.589	741.59	24.1117	24.0167	24.1514	24	12	12	111028	2.2682e+06	869929	3.13756e+06	785420	3.18294e+06	3.49713e+06	346321	2.48896e+06	2.53005e+06	1.38591e+06	2.08733e+06	2.36157e+06	2.88222e+06	1.36527e+06	2.5253e+06	2.56541e+06	2.75438e+06	4.31298e+06	4.11731e+06	2.98444e+06	1.3628e+06	3.36405e+06	3.35773e+06	3.70417e+06	3.53701e+06	2.81389e+06	2.62807e+06	2.71393e+06
M700T21_2	2.50502	-1.32482	-2.72586	0.017592	0.316679	DOWN	699.622	699.622	699.623	20.5032	20.4682	20.5636	8	7	1	8546	147943	108734	59058.8	30594.5	275327	87145.8	60289.6	50112.8	75012.2	141837	16375.7	18753.7	255828	288462	256764	249409	29246	38577	37132.2	65584.6	52539.3	56639	68252.1	98633.7	68662.2	36549.3	130478	26411.5
M1076T17_1	1.54955	0.631853	2.57725	0.0176126	0.316716	UP	1075.84	1075.84	1075.84	16.5029	16.3623	16.7165	30	12	12	2902	26411.3	15302.3	40925.7	12101.2	25536.3	40684.6	47826.2	29138.2	18959.8	22337.4	21366	7029.79	11751.8	53451.2	5491.45	33362.7	42642.7	38994.1	34017.9	38442.8	62608.3	38519.4	32748.6	44135.3	16917.3	37438	60949.3	43695
M906T26	1.26413	-0.338151	-2.56574	0.0177179	0.316906	DOWN	905.787	905.786	905.788	25.8782	25.8446	25.9184	24	12	12	26744	462686	96973.3	366010	87367.9	638620	546543	458746	398827	516443	456619	348341	267584	440359	527696	509441	443018	213931	324878	261721	510029	370549	359879	400248	434139	407619	368315	470107	270709
M823T17	1.46517	-0.551068	-2.5681	0.017745	0.316954	DOWN	822.999	822.997	823.001	16.5157	16.4533	16.567	21	11	10	1642	12272.7	4002.53	8376.3	3406.41	19470.2	17442.8	10767.3	6805.33	9720.86	15083.5	11508.7	5901.52	14851	13165.8	11785.9	10769.5	6809.11	8800	15293.6	3238.28	6517.07	6340	6987.98	9539.45	10994	5954.57	13318.2	6723.3
M784T17_2	1.3921	-0.477267	-2.60616	0.0177616	0.316984	DOWN	784.476	784.475	784.477	16.5565	16.474	16.6177	23	12	11	4260	57464.1	18363.9	41278.6	11207.4	86873.3	82400.3	44682.7	36311.8	45927.7	62045.9	43006.7	29975.5	76980.3	67100.4	60246.6	54017.9	32927.4	37431	64558.4	35842.6	30044.4	38546.6	35678.3	45634	48079.8	30342.2	60001.4	36257.2
M956T25_1	1.58481	0.664312	2.66271	0.0178046	0.31706	UP	955.609	955.608	955.611	24.8345	24.7343	25.0033	26	12	12	3176	23574.1	7065.91	37360.5	16485.2	22197.6	29601.9	29985.5	27916.9	30124.7	26467.5	16492.4	20306	27580.9	5674.19	22211.1	24330.5	43905.9	53570.4	80222.2	27638.3	42468	39048.5	29113.5	23579.7	31313.3	21927.7	25958.7	29580
M794T28_1	1.53509	0.618327	2.62295	0.017824	0.317095	UP	793.7	793.699	793.701	28.4215	28.3915	28.5211	10	4	6	3840	23075.8	7790.11	35423.5	14326.5	15643.7	27117.2	18940.3	25721.6	9204.87	31284.2	14112.6	17064.7	29383.9	27299.2	26983.5	34153.7	31711.3	38220.7	43637.3	16165.4	9202.23	43524.4	49772.5	40373.1	48802	31460.9	18519.3	53692.8
M857T16	1.42215	-0.508078	-2.5599	0.0178605	0.317159	DOWN	857.495	857.493	857.497	16.4974	16.4694	16.5903	13	8	5	932	9787.38	2763.45	6882.08	2796.43	13159.9	14982.3	8462.89	5394.87	8099.08	12124.3	9229.74	7441.76	10719.8	11703	8061.57	8069.33	5925.98	8718.98	12695.3	6869.38	5025.3	5798.66	7445.94	8671.93	8117.83	5727.91	805.392	6782.4
M672T22	2.30667	1.20581	2.71237	0.0178615	0.317161	UP	671.549	671.548	671.549	22.0036	21.884	22.1394	24	12	11	26098	185476	87783.1	427832	296816	62385.5	135049	354067	279918	279236	241565	75617.7	164141	141820	130987	167380	193548	231313	622430	569220	989903	888290	177456	87789.9	133426	203122	483127	474753	273152
M546T15	1.58931	0.668398	2.64539	0.0179674	0.317347	UP	545.508	545.507	545.509	15.2997	15.0684	15.3768	25	12	12	14178	150533	48874.7	239243	105382	220340	222279	145046	162888	51791.8	191886	91283.6	152282	146549	133112	163261	125674	164624	413375	438230	284200	229058	90452.1	238267	265058	130897	183283	270860	162609
M992T26_4	1.62795	-0.703057	-2.59337	0.0179743	0.317359	DOWN	991.895	991.893	991.896	25.9931	25.9198	26.062	24	12	12	25782	163621	70999.1	100508	45457.4	176681	160689	118683	93739.9	102956	127166	83899.7	92276.8	258503	271443	236672	240746	56421	45505.7	37339.3	105717	180819	92757.2	104803	120665	94025.1	126473	172119	69446.3
M810T19_1	2.37189	1.24603	2.66265	0.0179762	0.317362	UP	809.642	809.64	809.643	19.0834	18.9199	19.1854	19	11	7	12162	38816	26605.5	92067.1	63967.3	13800.8	19677.6	81972.6	34121.8	21537.3	81155.1	75775.3	31563.8	40690.2	4202.02	24947	36348.6	104907	140415	161871	144724	97896.3	34271.8	14615.2	36975.4	88743.9	14556.9	213841	51987.5
M327T1_8	1.19513	0.257169	2.5719	0.01798	0.317369	UP	327.284	327.284	327.285	1.29437	1.28177	1.30732	14	9	5	1298	4228.33	885.67	5053.41	671.253	4274.95	3546.59	3841.85	4439.88	3678.7	2519.41	5629.16	5283.48	5128.77	4656.32	3412.64	4328.25	5092.03	5562.27	5257.39	4446.21	4203.29	4257.37	6109.12	4799.51	5232.99	6255.95	4852.76	4572.08
M1008T1	1.18197	0.241191	2.61842	0.01799	0.317386	UP	1008.45	1008.45	1008.45	1.25396	1.23973	1.28725	23	12	11	1738	3394.69	390.505	4012.41	717.898	3618.57	3300.78	3451.14	2928.86	3461.84	3411.29	3900.12	3183.63	3672.81	2484.81	3813.24	3509.16	4396.99	3451.46	3501.61	3984.53	3527.91	3998.16	3630.5	3224.56	4611.12	3459.32	5703.88	4658.91
M751T21	2.41401	-1.27143	-2.70955	0.0180028	0.317408	DOWN	750.65	750.649	750.651	20.9678	20.6218	21.0391	17	8	8	44036	856587	615715	354839	179952	1.22151e+06	968808	233775	164613	524548	866025	87711.2	79988.6	1.61424e+06	1.56988e+06	1.41115e+06	1.53681e+06	160387	327547	246638	287109	513806	355246	276127	551816	389259	237546	768995	143595
M505T25	1.89602	0.922974	2.6248	0.0180186	0.317436	UP	505.49	505.49	505.491	24.6047	24.2604	24.8551	19	8	8	2564	14879.7	8128.38	28212.2	15605.7	14791.6	13791.9	30172.5	8921.33	21741.5	12819.3	11124.3	16459.8	27090.9	755.43	10043.1	10844.7	21864.8	23243.1	59152.8	37851	20390.2	10957.8	19731.8	24016.1	9598.1	41343.7	50990.3	19407.1
M819T29_1	1.61816	0.694358	2.59058	0.0181961	0.317741	UP	818.711	818.71	818.712	28.8206	28.7429	28.9252	10	4	6	14854	89951.9	39511	145557	62988	88698.6	123355	76850.7	89160.2	33661.5	51894.3	61443.5	47686.8	79470.8	132416	138599	156186	115630	250960	203291	74680.7	57087.8	149154	161744	176127	185618	84511.9	77203.6	210675
M843T18	1.32762	-0.408837	-2.5935	0.0182259	0.317792	DOWN	843	842.998	843.002	17.5496	17.4876	17.5902	21	11	10	1204	11837.8	3328.07	8916.62	2036.72	11682.5	12806.8	11576	8766.28	12440.2	18435.3	12530.3	3997.14	13927.4	12003.5	12689	11199.6	12136.9	7086.16	8204.57	7458.77	9448.02	11318	8438.33	10843.9	10847.7	8702.09	7084.65	5430.33
M496T25	1.55579	0.637648	2.64668	0.0182654	0.317859	UP	496.436	496.436	496.437	25.2234	25.1373	25.2767	24	12	12	4514	33315.7	9712.57	51832.2	22204.1	34476.9	34840.7	55608.5	47056.3	26035	31381.8	23382.8	31716.1	26421	37776.6	26567.4	24524.8	43450.7	39303.2	40581.7	47307.3	32846.3	52939.9	107079	80704.6	63674.2	34493.3	33836.3	45770.6
M686T23_2	2.35757	-1.2373	-2.70154	0.018312	0.317938	DOWN	685.6	685.599	685.604	22.9672	22.8986	23.1916	9	2	7	23474	84768.9	60118.6	35956	17419.3	106400	112087	45629	22603.6	48870.2	71823.2	15549.8	9933.64	134164	213530	114595	122040	15401.5	20073.3	13316.3	41491.4	45118	35673	48866.2	65695.6	43877.8	26044.8	58152	17761.9
M734T17	1.67172	-0.741333	-2.64195	0.0184088	0.318101	DOWN	734.46	734.459	734.462	16.592	16.5467	16.6303	14	8	6	1128	10503	5065.51	6282.73	2227.25	15573.9	15848	6805.2	5827.87	5728.02	11377.4	6439.88	5919.48	18969.5	17405.3	7754.4	8386.59	5127.66	7578.41	8227.59	7527.61	7368.06	6959.23	4173.75	2859.91	7086.57	2657.5	10071.6	5754.87
M517T17	1.23938	0.309617	2.64649	0.0184625	0.31819	UP	517.407	517.406	517.408	17.2202	17.0688	17.3401	15	7	8	1944	24967	3049.21	30943.6	7204.25	26921.2	24670.9	25354.2	23887.8	24149	22812	21056.3	19854.8	30523.3	27807.1	28271.9	24295.5	23311.9	28672.2	34430.2	29914.9	38184.4	35056.1	19843.7	23458.6	32795.6	28569.7	46326.1	30759.5
M908T26_2	1.34158	-0.423928	-2.54916	0.0184841	0.318226	DOWN	907.803	907.802	907.804	26.3781	26.3579	26.3976	19	8	11	21582	256535	67455.8	191219	57687.7	335671	305723	304489	248650	251566	295008	122267	131802	255144	318852	251054	258195	130562	113769	100954	250350	185025	173500	257199	274449	205556	190038	245154	168075
M666T20	2.56278	1.35771	2.73962	0.0186312	0.318468	UP	665.581	665.58	665.581	20.4181	20.296	20.527	25	12	12	24286	127885	35664.5	327742	250178	56963.6	108412	150528	117557	136298	174622	100975	124788	88463.3	139318	171057	165641	93577.2	557574	502495	790414	667851	132095	52363.9	130526	194287	253595	419590	138535
M870T25_3	1.91068	-0.934089	-2.58336	0.018635	0.318474	DOWN	869.777	869.775	869.779	25.472	25.3616	25.5125	23	12	11	6430	71643	39083.1	37496	23856.3	82343.3	74762.2	48138.1	44293.8	44260.6	53969.5	29361.2	36506.2	68648.5	86420.6	154293	136719	10670	4748.89	5669.57	61650.3	45790.8	36201.1	69213.4	66655.7	48361.7	29303.1	55267.3	16419.8
M753T23	2.36901	-1.24428	-2.65934	0.0186837	0.318554	DOWN	752.665	752.664	752.666	22.5692	22.5058	22.6788	22	10	12	92608	2.15422e+06	1.5194e+06	909336	566610	3.10842e+06	2.51098e+06	617539	572524	1.19061e+06	2.13547e+06	207025	261021	3.74011e+06	4.19264e+06	3.63789e+06	3.67642e+06	304275	313282	473685	1.12408e+06	1.27757e+06	755135	1.13462e+06	1.95018e+06	1.18149e+06	475011	1.6729e+06	249795
M721T19_2	2.01868	1.01341	2.72164	0.0187358	0.318638	UP	720.639	720.638	720.64	18.8209	18.6548	18.9514	20	9	9	5156	21371.2	5342.62	43141.7	27189.5	21282.9	20271.2	28685.5	19692.6	19419.7	24864	32411	19008.9	17746.2	11518.6	19762.3	21792.1	21133.1	86543.8	81894.9	74010	34111.8	17937.1	13560.5	21095	24574.9	58758.1	59932.9	24148.8
M725T21	2.54108	-1.34544	-2.6989	0.0187432	0.31865	DOWN	724.634	724.633	724.635	20.5339	20.2594	20.6566	13	7	6	32712	663926	499756	261277	131665	1.01694e+06	809748	224223	167541	427060	315341	66541.5	66803.6	1.10415e+06	1.21039e+06	1.17638e+06	1.382e+06	148890	134402	125120	372241	301120	316393	316033	568390	268202	153894	297078	133560
M555T15_1	1.96	0.970855	2.63807	0.0187593	0.318676	UP	555.473	555.472	555.474	14.8311	14.7291	14.8963	22	12	10	32188	228244	112398	447358	264861	273891	201384	241160	223388	292593	423917	95030.1	77058.9	356072	328278	107375	118776	320004	874652	828288	879798	528146	198990	209333	377791	287726	240646	365752	257164
M822T21	2.42744	-1.27943	-2.72523	0.0187636	0.318683	DOWN	821.501	821.5	821.502	20.9156	20.8152	20.9769	9	7	2	2540	36091.1	26542.1	14868	4826.15	40740.5	30618.2	14695.9	11110.4	23431.8	16018.9	9776.34	7601.48	70739.1	71115.8	67066.6	70178.7	10303.4	13761.1	12596.2	23564.2	6877.72	17309.9	15875.8	20620.5	16504.7	18733.8	12538.9	9729.83
M368T13	1.49467	0.579826	2.63411	0.018833	0.318795	UP	368.419	368.418	368.42	13.268	13.1527	13.4823	22	11	11	6168	41324.9	10616.3	61767.1	24698.4	49481.5	30200.8	43095.2	30621.9	22472.8	47887.5	42791.5	63412.6	37315.7	45972.5	39644.4	43002.7	65438.3	34812.6	58276.3	35006.2	32900.7	92074.7	41706.3	62855.8	82143.8	46229.9	105760	84000.1
M739T23_1	1.62803	-0.70313	-2.60181	0.0189444	0.318973	DOWN	738.588	738.588	738.589	22.8952	22.7974	23.0198	9	2	7	3404	46931.9	21417.8	28827.4	11059.9	64015.4	51298.7	27228.8	8890.61	30555.1	50916.6	29972.1	27724.8	70169.3	76160.7	67612.5	58638.8	29834.9	8922.38	28139.1	35666.5	30772.6	38495.8	30368.4	15838.8	50051.7	26928.9	16626	34283.7
M855T17_3	1.21508	-0.281051	-2.53314	0.0189461	0.318975	DOWN	855.499	855.496	855.503	17.3144	17.2821	17.7368	9	3	6	1290	12690.3	2197.16	10444	2146.75	14079	14946	11793	10089.2	10375.9	11876.7	11223.4	9641.44	12866.7	14542.8	16572.2	14276.8	10931.1	8739.45	14335.1	11472.1	7701.96	9124.36	8839.18	11867	13378.8	7491.72	10661.7	10785.3
M1026T18	1.4294	-0.515412	-2.55741	0.0190222	0.319095	DOWN	1026.47	1026.47	1026.48	17.5753	17.5126	17.7215	16	8	8	1540	19957.9	4592.38	13962.4	6697.94	22043.9	22293.1	20004.5	18384.4	29425.9	19403.1	14509	12429.5	24663.4	17150.1	17034.6	22152.6	19105.1	5357.04	439.488	13752.6	7988.22	20424.7	17125.6	24089.9	14352.8	13411.2	13182.4	18319.4
M1144T18_2	1.64236	-0.715772	-2.62764	0.0190244	0.319099	DOWN	1143.96	1143.96	1143.96	18.4873	18.3811	18.5406	15	9	6	1152	13042.3	6169.7	7941.21	2675.89	12730.1	18870.4	26223.6	15588.5	15166.4	10480	5236.88	5025.38	13076.1	17460.7	6889.35	9760.71	7793.53	3675	4741.45	12995.7	10369.4	5473.89	6970.13	7275.68	8490.64	11102	8894.64	7512.42
M381T21	2.97967	-1.57515	-2.7097	0.019044	0.31913	DOWN	381.294	381.293	381.294	20.6906	20.6687	20.8754	6	6	0	4140	43399.3	36100.6	14565.1	7452.03	45435.5	42150.1	9590.96	10026.5	24672.4	70107.6	6044.49	6551.57	43760.4	63197.3	127384	71870.4	8132.04	10021.3	10831.3	24604.7	20330	10705.7	12579.5	15145	13156.3	10480.9	31973.5	6821.12
M1031T26_4	1.32743	-0.408637	-2.54308	0.0190445	0.319131	DOWN	1030.92	1030.92	1030.92	25.992	25.9438	26.062	14	11	3	2046	13239.5	3515.02	9973.77	2726.44	16420.6	14443.9	13438.6	8387.25	11172.2	12878.5	9000.32	8065.41	18467.9	17749.1	13675	15175.2	6236.87	9293.15	9087.74	13836.3	9766.39	9705.86	8497.95	10697.2	7559.3	13033	14959.6	7011.86
M665T20	2.40445	1.26571	2.72288	0.0190569	0.31915	UP	664.577	664.575	664.578	20.4259	20.1844	20.5111	23	11	12	50818	302613	85260.7	727620	533937	266574	311323	414620	288782	391675	355965	200385	101038	302600	310468	359909	328021	203162	1.26728e+06	1.15355e+06	1.73998e+06	1.3487e+06	291130	167259	352217	356142	689943	854734	307346
M561T15	1.93778	0.954403	2.66726	0.0191096	0.319233	UP	561.432	561.431	561.433	15.2735	14.9067	15.3535	16	5	10	2864	24034.8	8956.62	46574	27868.9	36418.7	14407.7	24219.6	20487.4	20132.9	22857.9	15829.2	15895.6	37935.2	39867.4	20269.2	20096.4	12447.8	81632.5	85139.8	88345.5	71678.7	27943.5	20903.7	39855.9	38651.6	28705.2	46233.1	17351.2
M790T17_2	1.55729	-0.639036	-2.5534	0.0191721	0.31933	DOWN	790.008	790.007	790.01	16.5079	16.4421	16.5534	15	9	6	1054	8780.58	3512.95	5638.38	2414.84	15265.1	13614	7738.39	4770.54	5906.55	9782.08	8757.93	3962.67	12500.6	9169.73	6973.96	6925.36	4555.07	5728.52	12034.7	4644.71	3896.63	5872.61	2077.49	5976.68	6193.32	4178.66	7248.87	5253.24
M903T25_2	1.36949	-0.453635	-2.53894	0.01918	0.319342	DOWN	902.77	902.768	902.773	25.1588	25.0469	25.385	20	7	11	35960	314845	91252.7	229900	71451.5	191815	301317	261740	190448	428746	371232	437394	428937	315832	316897	199101	334682	115007	232188	241707	335429	210217	192313	179698	327774	143335	219850	330808	230472
M975T11	1.79707	0.845645	2.58186	0.0191867	0.319353	UP	975.421	975.419	975.422	10.8596	10.7305	10.9071	13	3	10	786	5620.48	2948.63	10100.4	5237.78	2943.67	2488.34	3958.61	2639.8	2321.03	7914.52	6314.94	9523.55	11447.4	5650.73	6711.45	5531.73	3310.66	20940.3	11223.1	14620.7	12356.1	6303.2	3759.38	9388.11	6377.48	10324.9	15742.6	6858.12
M600T22	1.3808	-0.465508	-2.6008	0.0192363	0.319429	DOWN	599.571	599.57	599.572	21.7722	21.7257	22.0029	21	11	9	3996	78477.8	12810.4	56834.9	25824.3	76738.9	93467	89111.6	61121.5	103664	85494.6	66351.6	67070.6	65579.6	73983.3	76986.3	82164.6	45462.8	26002.6	39954.3	57990.4	52804.2	87315.3	33760	60706.2	93644.7	72957.2	93522	17898.8
M738T21_1	3.05856	1.61285	2.71102	0.0192725	0.319485	UP	737.521	737.52	737.524	20.5384	20.4186	20.6496	7	1	6	2028	4382.44	2047.61	13404	11344.3	2758.06	3139.36	4768.27	7450.3	6549.05	7417.27	4967.16	5368.34	1871.11	1352.89	3372.83	3574.59	4795.93	24303.9	25375.4	28845.3	33230.4	4061.93	1683.27	2675.81	5456.25	11343	11864.7	7211.55
M410T23	2.73501	-1.45154	-2.68097	0.0192879	0.319509	DOWN	410.328	410.327	410.329	22.6006	22.5584	22.7591	14	7	6	3960	58894.7	46593.8	21533.7	12627.3	110239	41456.2	16723.5	13691.8	31108	53699.3	5402.38	6664.01	105373	76673.5	128877	116829	10317.1	13208.4	5315.5	46366.3	33853.7	9512.5	26811.1	33398.1	25322	16700.3	27787	9812.03
M1024T25	1.72076	0.783042	2.63264	0.0193009	0.319529	UP	1023.6	1023.59	1023.6	24.845	24.6616	24.9795	27	12	12	1672	12947.6	4560.23	22279.7	11401.2	9975.02	8718.27	15794.7	17712.8	11578.1	10050.9	22032.3	17072.2	15368.8	7812.73	11516.2	7739.17	35367	41158.8	36987.6	12885.8	14341.5	24172	15105.2	11151.2	12963.5	23369.2	8599.24	31254.7
M814T18_1	1.36482	-0.448715	-2.54466	0.0193085	0.31954	DOWN	813.51	813.509	813.513	18.2681	18.2058	18.3918	25	12	12	3008	47588	10108.9	34867.5	14059.9	65407.9	65444.4	43381.1	37827.3	42370	46303	51493.3	37945.5	44134.8	33692.9	52408.8	50647.5	46901.5	21242	38981.9	9281.16	8533.86	41515.3	36575.6	47718.7	43555.7	35786.6	41184.4	47133.7
M862T26_2	1.34333	-0.425816	-2.53727	0.0193226	0.319562	DOWN	861.727	861.725	861.727	25.9684	25.9351	26.0374	9	6	3	9626	49576.5	13717.2	36905.6	10540.7	56526.6	56074	31272.3	38960.3	58510.6	80371.5	34337.1	42367.2	48812	61115.5	45053.2	41517.7	24737.6	21755.7	26788.1	43237.1	47124.8	33762.4	31734.8	32186.2	41178.3	48747.2	56339.6	35275.4
M669T22_1	2.06733	-1.04777	-2.6306	0.0193259	0.319567	DOWN	668.574	668.572	668.577	21.5376	21.4476	21.8388	20	11	8	45654	1.08657e+06	685001	525588	276556	1.67452e+06	1.37539e+06	729296	18391.6	723574	1.19199e+06	415500	26500.3	1.6186e+06	2.02983e+06	1.68832e+06	1.54688e+06	471644	290811	270799	649286	515592	547815	313666	1.05724e+06	695751	73707.1	902028	518714
M606T24	1.51403	-0.598396	-2.53972	0.0195253	0.319869	DOWN	605.539	605.538	605.54	23.8987	23.7637	24.0176	15	8	7	3438	55678.3	15028.8	36774.9	20950.8	47804.1	61066.8	66600.9	64191.4	51183.4	51573.1	69811.4	82093.5	29006.5	33139.5	50950.7	60718.4	39458	31846.6	30234.7	31956.4	24296.6	20504.7	21311.2	17819.4	24657.5	87327	67663.9	44222.1
M614T17	1.41703	0.502872	2.51794	0.0195926	0.31997	UP	614.474	614.474	614.475	17.1457	17.0409	17.6075	32	12	12	29978	334705	137997	474287	133542	538406	459735	283812	170867	273776	416467	170310	204563	532090	271973	234655	459801	365299	553062	579705	613856	650399	317428	346998	442117	281056	487573	652606	401344
M896T26_4	2.15981	-1.1109	-2.59932	0.0196144	0.320002	DOWN	895.8	895.798	895.802	26.0657	26.0247	26.1373	22	12	10	106900	940670	609119	435374	287143	1.19569e+06	1.05522e+06	563373	470896	534360	571111	287357	367373	892495	1.27239e+06	2.20978e+06	1.868e+06	170063	0	290.595	651546	458930	445202	794127	809974	631758	433280	640358	188955
M431T15_2	1.87041	0.903358	2.6652	0.0196381	0.320038	UP	431.38	431.379	431.38	15.2691	15.2056	15.3437	18	8	10	431982	3.62708e+06	1.13669e+06	6.78414e+06	3.94282e+06	5.83886e+06	4.83924e+06	3.39577e+06	3.0071e+06	2.93921e+06	5.42622e+06	2.3535e+06	2.62705e+06	2.73267e+06	3.41465e+06	3.16695e+06	3.78373e+06	3.87917e+06	1.33016e+07	1.30638e+07	7.2441e+06	1.03132e+07	1.4884e+06	5.94957e+06	8.46332e+06	2.14636e+06	4.52796e+06	7.33452e+06	3.69779e+06
M519T25	1.36264	0.446408	2.62486	0.0196418	0.320043	UP	519.433	519.432	519.433	25.4791	25.427	25.5781	24	12	12	6026	66728.3	11782.8	90926.9	29682.4	68578.5	50890.8	59759.6	69351	78923.1	83767.5	51845	56998.4	74776.8	84666.7	60167.6	61015	67771	145147	146212	42425.9	92062	87277.6	79126.6	101098	96189.5	75236.8	80823.4	77753.9
M526T2	1.69251	0.759167	2.57214	0.0197216	0.320161	UP	526.285	526.284	526.286	2.41381	2.3834	2.4256	8	2	6	1280	5131.43	2307.36	8685.02	4192.94	6857.46	4186.1	4887.57	4449.69	3528.41	9776.83	2113.98	2664.93	4424.9	6887.7	8142.99	3656.63	6603.9	7778.32	18472.9	9431.32	7846.47	9662.8	3950.22	5207.04	14389.4	4042.18	9273.08	7562.54
M572T17_2	2.97876	-1.57471	-2.65874	0.019747	0.320199	DOWN	572.48	572.479	572.481	17.1109	16.9251	17.2011	15	9	6	14894	234226	194282	78632.2	57898.2	480343	326741	67074.6	30291.8	62594.8	221050	23151.2	25551.8	368798	587199	358653	259268	36480.2	79773.9	78772.1	55929	103271	23395.7	69628.4	132745	46593.3	43749.4	233948	39300.3
M991T26_3	2.32557	1.21758	2.60634	0.0197805	0.320248	UP	990.836	990.834	990.839	25.9374	25.746	26.057	12	5	6	6078	27726.8	19624.1	64480.5	44734.5	1790.06	6442.58	32465.4	40719	62209	50687.3	44802.6	35390.3	24198.6	6892.24	12007	15117	56719.8	85079.9	131372	72551.8	160392	53318.7	4730.35	9599.95	38011.6	58644.9	48468.9	54876.1
M669T22_2	2.3154	1.21126	2.64125	0.0197926	0.320266	UP	668.603	668.6	668.605	22.1176	22.0204	22.3244	21	10	11	15108	69985.3	39079.6	162044	114239	84789.6	69155.9	98897.5	51220.2	94476.6	122320	52816	76805	47536.9	127470	4836.7	9499.07	76980.9	121936	99165	423609	347011	73410.6	58919	133109	101659	187774	207845	113109
M1155T17	1.81868	0.862891	2.64838	0.0197963	0.320271	UP	1154.89	1154.89	1154.89	17.1881	17.1083	17.4095	22	9	12	1796	8898.11	2925.58	16182.8	9068.19	11105.7	3080.17	10507.5	10190.7	9127.33	4659.24	6299.49	9265.15	13745.3	10346.9	8750.33	9699.52	13904.4	36471.6	29896.4	19165.5	20679.9	7250.85	11899.2	9975.71	8832.92	7969.31	15398.1	12749.7
M684T19_1	3.66667	-1.87447	-2.6828	0.0197969	0.320272	DOWN	683.511	683.51	683.513	19.2753	19.0376	19.6964	28	11	12	24700	379436	347626	103483	78224.7	371675	374941	21158.9	21049.7	143150	250689	62622.1	32862.7	842986	754526	807752	869822	40954.9	89259.4	17023.2	206016	146835	121516	226022	216799	62075.9	17954.1	41255.2	56080.3
M780T26_3	1.45982	-0.545786	-2.51861	0.019806	0.320285	DOWN	779.757	779.756	779.757	26.3569	26.3206	26.3976	22	12	10	2398	12817.4	3572.22	8780.18	4251.28	7865.4	9769.02	13153.7	13681.9	11273.6	11838.5	17926.5	20439.7	12440.3	14946.6	10515.3	9958.66	5498.64	4826.84	5313.29	13062.3	13080.6	7382.41	4034.47	3891.22	8904.16	15762.8	13820	9785.28
M755T18_1	1.43125	-0.517274	-2.5312	0.0198401	0.320335	DOWN	754.525	754.524	754.526	17.6048	17.5374	17.6943	24	12	12	55106	774428	258651	541086	187296	934747	789384	604297	518482	918709	1.09619e+06	543188	418568	1.12116e+06	1.13719e+06	572102	639111	569903	200995	291317	781309	599196	556570	493929	622460	725588	333117	784977	533666
M542T21	1.56595	-0.647034	-2.53829	0.0198507	0.320351	DOWN	541.511	541.51	541.512	20.6754	20.5426	20.8377	22	10	8	1644	18535.8	7556.68	11836.8	5145.79	35973.1	25946.7	24541.7	20966.8	21217.9	13554.9	16706.5	10045.5	11509.3	16124.9	13788.3	12053.6	8995.66	8453.99	5884.18	10716.2	8793.95	11433.1	12198.1	15384.6	12190.9	16120.7	24903.2	6966.8
M621T19_1	3.11043	1.63711	2.71397	0.0198778	0.32039	UP	620.525	620.523	620.527	18.7075	18.5938	18.8582	24	12	11	11142	46033.7	11385	143185	123479	42281.8	61300	41415.4	29272.7	52947.9	58736.9	54233.3	51472.8	54318.7	44265.2	36149.6	26009.8	34732	369387	326397	270362	217360	47989.1	35494.4	30316.8	61904.4	110613	160854	52806.7
M536T1_2	1.15211	0.204279	2.51807	0.0199951	0.32056	UP	535.893	535.891	535.894	1.29627	1.28177	1.31064	24	12	12	2800	8708.7	1136.73	10033.4	1424.38	8450.99	8141.01	7157.34	8393.2	8209.69	7139.76	9031.54	9657.23	9553.39	8939.39	8514.48	11316.3	10883.2	9901.77	11648.7	11600.2	7264.03	8553.16	12062.8	9598.86	9221.92	9877.39	10795.5	8993.04
M611T24_1	1.75789	-0.813845	-2.51085	0.0201154	0.320732	DOWN	610.576	610.575	610.577	23.9983	23.7976	24.168	25	12	10	2860	45102.8	20455.2	25657.4	17358.7	72595.9	67908.8	51027.8	17282.7	58509.2	33720	24913.6	47119.4	28822.2	15088.6	57059	67186.8	26702.9	2604.5	15274.7	27377.8	22145.4	2383.26	20982.5	28186.8	30119.1	49904.3	63509	18698.1
M750T1_1	1.13917	0.187983	2.50723	0.0201154	0.320732	UP	750.343	750.342	750.344	1.27292	1.25715	1.29225	24	12	12	1354	3240.33	420.572	3691.29	459.703	3592.75	3132.47	3941.72	2439.96	2828.68	3238.6	3603.82	3150.69	3573.93	2757.39	3392.35	3231.62	3828.06	3366.23	2980.93	3665.49	2806.25	3607.37	3957.38	3821.78	3658.66	4129.83	4355.79	4117.7
M510T20	1.6042	-0.681857	-2.57747	0.0202124	0.320869	DOWN	510.488	510.488	510.489	19.7095	19.4663	19.7463	16	11	5	1634	19527.6	8866.53	12172.8	4369.75	18628.2	13824.8	38341	31284	28255.6	16071.3	14433.6	22053.9	17411.8	14325.7	9773.5	9928.07	9155.92	16723.6	11223.7	9124.36	8425.02	9557.98	13045.8	13557.6	17389.3	5831.87	20992.4	11045.9
M883T26_2	1.61229	-0.689108	-2.50449	0.0202179	0.320877	DOWN	882.789	882.788	882.79	25.8507	25.8218	25.9258	22	12	10	4892	58261.8	20802.4	36136.1	22445.9	78477.5	64833.2	66423.2	55554.6	58280.5	48462.3	13750.5	27483.4	58633.4	61831.7	83674.3	81737.1	15874.1	3909.8	5310.01	45906.4	37913.8	50116	51793.2	69123.4	69051	25820.7	40247.1	18568.4
M359T1_2	1.56987	0.650646	2.60103	0.0202851	0.320971	UP	359.199	359.198	359.199	1.46199	1.43983	1.47973	24	12	12	54546	93305.8	27298.7	146478	65342.8	153117	121277	73524.7	50570.7	73193.8	113240	96433.4	77265.6	72536.4	91382.5	104077	93052	86146	175846	227699	268471	229265	96824.6	74137.2	111889	151178	95604.8	145429	95246.4
M671T16	1.65678	0.728383	2.56731	0.0202911	0.32098	UP	671.398	671.398	671.399	16.4046	15.9325	16.6189	25	8	12	1566	15335.8	6265.2	25408.1	12060.4	13529.3	12680.6	15656.8	22856.5	10070.1	9664.95	10696.6	10742.4	31390.9	16418.5	13878.2	16445	20830.6	34183.4	11677.7	23079	51163.3	13028.4	27046	41570.2	13175.1	24420.8	16957.5	27765.3
M888T28_2	1.48794	0.57332	2.57649	0.0203051	0.320999	UP	887.812	887.81	887.813	28.3415	28.0082	28.3905	30	12	12	15628	86853.1	25024.2	129233	51190.3	45911.2	67025.2	77596.6	123911	86928.3	53121.1	92159.5	124530	106148	73343.8	90295	101268	161131	128875	220060	113797	200128	122426	67196.7	68796.1	154470	67476.5	89879.9	156555
M582T22_1	1.35082	-0.433841	-2.51502	0.0203106	0.321007	DOWN	581.541	581.54	581.542	21.7785	21.7351	21.8695	24	12	12	23776	523726	113514	387709	149041	757283	629271	612216	357982	606498	547677	433481	415011	420628	473423	509673	521572	256133	297396	256201	320031	267968	537066	247807	346599	617685	465671	670203	369744
M674T22	2.48935	1.31577	2.65909	0.0203353	0.321041	UP	673.556	673.555	673.561	22.0629	21.97	22.195	17	8	9	3494	17461.3	8309.3	43467.4	32844.3	21381.4	17906.3	29982.8	13383.2	30984.9	19152.1	24259.2	19031.4	7360.94	9761.9	7171.82	9159.97	26764.6	61254.1	42610.1	100251	107447	12943.3	9103.08	11262.2	20556	54670	43614	31133.5
M743T24	1.2669	0.341299	2.57587	0.0203481	0.321059	UP	742.593	742.592	742.594	24.1207	24.0166	24.1596	24	12	12	54816	1.22843e+06	193216	1.5563e+06	396331	1.53959e+06	814169	1.25624e+06	1.24374e+06	1.24254e+06	1.29682e+06	1.03622e+06	1.10764e+06	1.41647e+06	1.43678e+06	1.16079e+06	1.19018e+06	633441	2.06445e+06	1.98914e+06	1.47463e+06	1.40634e+06	1.79641e+06	1.73663e+06	1.90956e+06	1.69312e+06	1.28768e+06	1.29826e+06	1.38588e+06
M1173T1	1.54693	-0.62941	-2.53389	0.0203831	0.321108	DOWN	1172.92	1172.92	1172.92	1.30554	1.28894	1.32281	8	6	2	732	1538.78	626.319	994.727	401.154	1683.1	2465.51	996.488	1247.23	1525.95	1744.04	1280.84	2108.37	372.096	2406.46	1771.04	864.197	452.108	907.889	1552.9	1117.04	861.334	958.512	371.839	1726.22	751.682	1186.32	799.79	1251.09
M536T20	1.73518	-0.795087	-2.5687	0.0204398	0.321188	DOWN	535.5	535.499	535.501	19.7581	19.4581	19.9021	26	12	6	2812	35849.8	18297.7	20660.5	9208.06	19201.7	43193.8	64115.1	22353.7	57470.9	58860.7	6651.28	17011.1	42392.2	25377.3	39237.5	34332.2	16451.4	21011.1	8203.26	18783.6	13862.9	10073.9	25407.3	41189.1	15468.4	29931.4	27059.6	20484.4
M879T26_1	1.38029	-0.464975	-2.49584	0.0205918	0.321401	DOWN	878.769	878.768	878.77	25.8591	25.8299	25.9033	24	12	12	45430	733718	191647	531567	204926	905025	727887	970329	790829	692025	775815	328421	407678	728844	927821	785163	764779	289227	248341	235472	716291	508585	525728	773201	780757	611952	553075	755918	380252
M1159T22	1.51251	-0.596945	-2.49519	0.020668	0.321506	DOWN	1159.05	1159.05	1159.05	21.6854	21.6145	21.7708	7	6	1	622	5060.4	1765.14	3345.7	1597.27	4544.89	5486.84	4601.72	4721.44	6286.63	5248.43	8270.12	7529.66	3902.65	1428.44	4466.59	4237.39	3422.4	2930.66	2764.94	2057.79	1958.63	4038.01	1737.25	1745.88	3650.85	5951.04	6725.99	3164.93
M753T21_2	3.31606	-1.72947	-2.63222	0.0207391	0.321604	DOWN	752.655	752.655	752.657	20.9486	20.9194	20.9756	7	6	0	6504	97631	85955.1	29441.8	25785.9	87684.3	128804	25618.9	11023.8	31409	141359	6740.54	3243.52	81317.8	226418	221767	206186	8205.54	20261.8	31184	51715.5	16464.7	19223.1	11353.4	67817.3	16692.7	8484.08	87555.6	14344.4
M374T1	1.32478	0.405757	2.53643	0.0208126	0.321704	UP	374.232	374.231	374.233	1.29604	1.28257	1.31398	14	7	7	3802	7852.78	1762.69	10403.2	3004.33	9144.36	4866.95	8871.86	7579.69	7882.08	10752.5	7381.18	6615.65	7718.25	5408.48	10360.1	7652.29	8896.11	5604.25	12733.8	8167.8	8556.79	9360.27	10657.5	15761.8	9432.7	10206	15769.2	9692.53
M537T15_1	1.95039	0.963765	2.54751	0.0209301	0.321864	UP	537.443	537.442	537.444	14.8335	14.7376	14.9396	16	7	9	4604	33027.4	20145.8	64416.4	37629.4	76506.5	31621	30224.4	16438.8	23112	63724.5	17154.3	15436.7	48140.1	37523.3	18294.7	18152.8	18267.3	107104	104692	121459	88041.9	21093	30913.7	98257.1	63916.4	34196.9	51838	33217.9
M469T4	2.98454	1.57751	2.59546	0.0209475	0.321887	UP	469.354	469.353	469.354	4.23704	4.2063	4.30313	7	1	6	8120	41231	39462.6	123056	101830	19643.3	12684.1	63139.4	46128.9	48253.4	155025	22067	19797.8	19509.2	15862.4	49690.9	22971	283189	71478.6	281204	83558.8	70237.9	37860.4	37215	40848.4	62665.4	40615.5	233736	234058
M685T19_1	4.1027	-2.03657	-2.66117	0.0209836	0.321936	DOWN	684.515	684.514	684.516	19.266	18.8881	19.6626	28	8	11	11184	168802	163174	41144.1	31438.3	133413	173119	22704.5	28058.8	3130.47	121376	15585.9	18906.2	388836	354706	373621	392167	21433.1	20393.4	21552.8	97332.6	71076.6	29282.6	102625	40588.8	32438.2	28474.2	16904	11628.2
M915T28_1	1.21128	0.276527	2.55216	0.0209928	0.321948	UP	914.804	914.803	914.805	27.5768	27.5638	27.6127	24	12	12	49346	206912	27145.6	250628	52762.3	169162	184127	212011	258644	179790	216804	190691	247555	215218	187671	221681	199590	219750	298875	384694	254659	217481	237652	222050	181581	234756	250688	286137	219207
M738T25	1.29323	0.370977	2.48792	0.0209947	0.32195	UP	737.74	737.738	737.741	25.0009	24.9355	25.0352	12	6	6	1534	7940.06	2401.88	10268.3	2177.18	10840.9	5598.2	6630.82	9445.95	3251.75	8421.67	10746.2	6172.06	9215	5722.14	9309.96	9926.08	7702.84	9314.04	13253.1	10503.3	8811.04	8759.48	10732.2	8876.93	9910.35	13565.6	13840.5	7950.4
M425T15	1.41514	-0.500949	-2.49085	0.0210838	0.322069	DOWN	425.332	425.332	425.333	15.3201	15.15	15.5192	27	12	12	5874	128115	33316.6	90531.5	40274.4	81531.4	77170.8	153219	129707	141884	144608	165802	153511	124513	116978	78853.6	169604	100028	43651.9	54184.9	27489.6	74967	127553	47977.4	105006	139741	150582	104803	110394
M819T28	1.50785	0.592489	2.5419	0.0211703	0.322184	UP	818.711	818.711	818.712	28.4124	28.3529	28.482	10	6	4	8802	45311.3	14804.4	68322.5	27645.1	30537.7	44990.6	34121.9	41955.9	17375.4	66772	39047.4	46249.1	53398.6	50392.2	47529.3	71365.2	69105.4	99222.1	95451.1	36194.2	18416.5	76311	69526.6	59071.2	77905.7	67852.8	37661.8	113151
M693T22	3.40289	1.76676	2.67552	0.0211717	0.322186	UP	692.608	692.608	692.609	22.3503	22.3153	22.3827	8	0	8	7064	26616.8	9230.42	90574.3	82292.3	21548.3	19443.2	46524	32970.7	32958.1	38071.1	16351.6	16428.4	22401.4	25664	21947.7	25093.8	13088.4	208462	216793	200441	160841	20604.3	24253.4	33658.1	28839.3	70785.9	88627.4	20497.1
M654T19_1	2.40012	-1.26311	-2.60893	0.0211968	0.322219	DOWN	653.544	653.541	653.545	19.0853	18.7614	19.2012	21	11	10	83468	1.29061e+06	948454	537728	315873	1.79695e+06	1.36626e+06	509190	462301	990232	1.29863e+06	188599	58310.4	3.35917e+06	2.02105e+06	1.30922e+06	2.12743e+06	196026	1.04111e+06	325658	670902	886267	303841	228991	753820	317402	487665	995836	245214
M669T29	1.68902	0.756188	2.53966	0.0212137	0.322241	UP	668.624	668.623	668.625	28.5064	28.4653	28.6232	24	12	12	35640	107832	48147.7	182130	89175.4	64576.7	80566.8	68513	122856	82396.9	47323.8	132949	175004	190810	156695	113064	59225	227029	234840	429724	124477	108414	143379	178399	115303	111573	141963	188948	181514
M616T19_2	1.24417	0.315187	2.60723	0.0212231	0.322254	UP	616.49	616.489	616.491	18.5928	18.4994	18.6857	24	12	12	77592	1.82209e+06	188273	2.26699e+06	560341	1.55479e+06	1.86093e+06	2.00283e+06	1.64074e+06	1.7354e+06	1.9744e+06	1.54275e+06	1.70432e+06	1.85226e+06	1.95498e+06	1.89592e+06	2.14576e+06	1.65921e+06	2.91728e+06	2.66986e+06	3.16956e+06	2.87424e+06	1.67113e+06	1.68077e+06	1.84784e+06	1.90716e+06	2.36143e+06	2.60948e+06	1.83598e+06
M895T26_3	1.66069	-0.731786	-2.52388	0.0212466	0.322285	DOWN	894.789	894.788	894.79	25.5689	25.5274	25.623	11	6	5	49862	615426	288487	370584	172357	778278	688832	384432	335016	470539	420454	348246	411864	552880	702536	1.09506e+06	1.19698e+06	189454	113857	118886	525619	486550	452585	506073	563350	503114	311974	482392	193149
M409T23	2.98735	-1.57887	-2.60301	0.0213312	0.322395	DOWN	409.325	409.324	409.325	22.5931	22.4787	22.7924	21	10	10	13346	203402	170472	68087.6	58026.6	197978	246118	54049.2	46595.1	113067	198275	20088.1	11586	377522	486122	489881	199537	33240.6	31754.5	39738.4	165780	112399	64928.1	50099.3	63606.2	24253	8556.09	190817	31879
M430T15_2	1.91304	0.935867	2.64324	0.0214414	0.322538	UP	430.373	430.372	430.374	15.2446	15.2008	15.3201	15	6	9	549522	6.19776e+06	1.55002e+06	1.18566e+07	7.25235e+06	7.72188e+06	7.15692e+06	5.97765e+06	5.51105e+06	6.56002e+06	9.1538e+06	4.53065e+06	5.01001e+06	8.10915e+06	5.31606e+06	4.18136e+06	5.14454e+06	9.05068e+06	1.66147e+07	2.85917e+07	1.22469e+07	1.6429e+07	2.82356e+06	7.74118e+06	1.75604e+07	3.30057e+06	8.19667e+06	1.31251e+07	6.59821e+06
M907T26_3	1.35253	-0.435663	-2.48775	0.0214636	0.322567	DOWN	906.8	906.799	906.801	26.3768	26.3567	26.4164	19	8	11	33022	391636	112350	289558	87071.1	534110	441122	500910	410966	361168	405589	169146	191654	381876	504990	391495	406604	200384	168168	170934	380698	277884	249864	414079	387567	307614	300324	380491	236685
M684T23	2.53939	-1.34448	-2.62007	0.0215771	0.322712	DOWN	683.591	683.59	683.592	22.5528	22.44	22.6604	24	12	12	782332	1.56259e+07	1.20764e+07	6.15341e+06	3.31822e+06	2.26103e+07	1.96601e+07	4.36545e+06	3.66382e+06	7.562e+06	1.10043e+07	1.48366e+06	1.15556e+06	2.47459e+07	3.50955e+07	2.87734e+07	2.73911e+07	3.14127e+06	2.83882e+06	2.91759e+06	7.89966e+06	7.16026e+06	6.54021e+06	5.14279e+06	1.21042e+07	7.90668e+06	3.40341e+06	1.16493e+07	3.13678e+06
M989T28_2	1.17931	0.237945	2.55136	0.0216222	0.322769	UP	988.905	988.898	988.907	27.6296	27.5883	27.6555	18	8	10	8198	86594.7	19079.9	102122	8967.81	95115.4	103549	79106.3	86211.9	79517.4	37103.9	100745	104619	106553	87898.9	84785	73931.1	110224	96004.6	121227	105585	98481.4	106444	97498.8	93990.7	93543.1	90633.3	100879	110954
M439T22	3.22751	1.69042	2.64735	0.0217397	0.322918	UP	439.371	439.371	439.372	21.7016	21.5249	21.8125	20	8	11	12120	36856	18266.1	118953	105861	22301.3	47707	63594	50969.8	16786.3	28338.8	24044.9	17437.4	52239	66714.5	21117.6	31021.3	21053.7	117670	118970	43234.9	50304.4	115677	270827	368648	172374	31034.6	57803.3	59842.7
M612T25	1.32696	-0.408128	-2.47388	0.0217504	0.322932	DOWN	611.588	611.587	611.589	25.498	25.427	25.5412	13	9	4	748	6147.67	1385.5	4632.89	1606.07	7902.74	8619.42	7609.81	6658.83	4843.35	6039.6	5092.46	5079.13	4505.75	4517.05	6548.54	6355.4	3391.19	3707.71	3262.26	6710.83	4611.34	3748.78	4263.66	3643.88	4737.68	4915.48	8773.56	3828.3
M950T27_3	2.40011	-1.2631	-2.51532	0.0218559	0.323063	DOWN	949.847	949.845	949.849	26.5224	26.4951	26.5623	17	7	10	34022	148711	103485	61960	59704.9	106020	97564.1	271830	48513.9	221010	201840	364247	21271.4	209097	85822.8	77589.3	79725.4	16613.5	26951.2	8978.76	76144.2	60409.4	216708	62471.6	134991	46207.8	30450.9	48790.8	14802.6
M755T18_2	1.63726	-0.711285	-2.51413	0.0219254	0.32315	DOWN	755.026	755.025	755.028	17.6764	17.562	17.712	24	12	12	4816	37024.2	17209	22613.5	9904.7	44769.7	42313.3	27728.6	16895.7	35884	60026.4	26758.5	15309	67848.8	55817	25011.5	25927.3	22029.8	13804.4	16650.2	25970.7	22158.6	20702.1	12231.7	21667.7	37254.5	11883.2	45232.6	21776.1
M620T19_1	3.25969	1.70474	2.65313	0.0219365	0.323164	UP	619.521	619.52	619.524	18.6859	18.323	18.8202	25	12	12	24520	98547.7	36427.9	321235	288464	155209	134047	61140.8	53549.7	75411.4	124949	113430	115188	111202	128848	49087.7	60510.3	81452.5	863493	766808	610022	485101	98497.4	73858	111736	142492	172122	341783	107458
M497T1	1.42538	0.511351	2.47437	0.0219366	0.323164	UP	497.416	497.415	497.417	1.26041	1.23133	1.27424	14	7	7	2442	2328.25	870.108	3318.66	1079.56	2167.12	1845.97	2153.04	1908.72	1895.47	4299.16	1805.68	3443.44	1907.91	1759.44	3317.1	1436.01	3175.29	1955.82	3194.41	2947.8	5492.23	3096.63	2558.62	3278.75	5446.83	2489.55	3337.57	2850.41
M817T25	1.95927	0.970317	2.59099	0.0219937	0.323234	UP	816.687	816.686	816.688	24.8532	24.8085	24.9413	16	7	9	211714	1.356e+06	544017	2.65676e+06	1.65182e+06	1.76884e+06	1.48792e+06	1.39356e+06	1.14846e+06	941637	1.29352e+06	326156	953013	1.79337e+06	2.54459e+06	1.21986e+06	1.40103e+06	2.14593e+06	6.5511e+06	5.73939e+06	2.14324e+06	1.76407e+06	1.89991e+06	1.8435e+06	2.26822e+06	2.07054e+06	1.69105e+06	1.59754e+06	2.16668e+06
M590T28_2	1.43971	0.525783	2.47537	0.0220174	0.323263	UP	589.547	589.545	589.547	28.4118	28.3917	28.4595	23	11	12	2184	8135.45	3078.08	11712.7	3948.04	5557.31	8386.38	6274.74	12031.4	5871.91	4406.77	8754.2	15367.1	6598.17	6799.27	9828.45	7749.73	13876.4	16079.9	19684.5	7618.45	8868.88	12557.2	12237.2	6893.03	10795.9	6997.02	10142.6	14801.6
M556T1_2	1.30343	0.382315	2.53372	0.0220186	0.323265	UP	556.433	556.432	556.434	1.2572	1.23973	1.29003	11	5	6	5682	9881.22	1826.5	12879.5	3669.84	8860.71	8441.92	11854.1	10482.3	7669.13	12235	8666.55	11787.5	10398	8404.78	12268.6	7506.06	9690.85	9693.79	12992.9	11908.8	17020.4	11356.2	11482.9	10618.9	19648.9	12371	18995.5	8773.8
M488T15	1.8012	0.848956	2.56927	0.0221432	0.323417	UP	488.426	488.425	488.426	15.2791	15.0492	15.3906	27	12	12	3858	32093.1	12347.3	57806	32394.9	50483.7	20013.9	28981.9	36358.3	39034.5	43610.9	10349.9	15730.9	31639	39919	25259.8	43735.6	2291.17	75413.2	106881	89403.2	68995.8	12903.3	67091.3	62147.7	34129.8	42276.6	93999.9	38139.2
M688T21	2.52329	-1.3353	-2.56144	0.0221499	0.323425	DOWN	687.534	687.533	687.536	20.9271	20.4551	21.0074	27	11	10	13396	190188	144004	75373.2	58083.4	254224	196826	67134.3	67027.4	99129	142395	11297.8	19908	402983	285971	415724	319637	23083	81038.9	63865.6	15352	99093.6	68148.8	133342	98808.2	29840.7	77838.5	211916	2151.07
M909T13	1.58503	-0.664507	-2.48899	0.0221614	0.323439	DOWN	908.521	908.52	908.523	13.2639	13.1623	13.3268	15	9	6	1550	18581.2	7941.63	11722.9	5295.2	22852	22627.8	24897.4	5442.03	17408.7	18508	23893.1	17616.8	27908	27188.4	6541.71	8089.88	9089.89	13870.4	19736.7	14277.9	13509.1	3056.48	9173.9	11972.2	8874.84	5190.86	21185	10737.9
M1189T21	2.48997	-1.31613	-2.58658	0.0221937	0.323478	DOWN	1189.09	1189.09	1189.09	20.5063	20.4733	20.6058	11	9	2	1408	10673.3	8126.46	4286.51	2668.98	8412.72	6965.49	2545.82	4887.81	8475.13	18912.7	1590.01	2041.67	11755.1	14192.2	23282.9	25017.6	2021.65	2852.71	2690.9	6198.31	1875.13	2947.54	4254.59	7493.48	4581.11	3611.38	10764.1	2147.19
M848T20_2	1.31679	0.397025	2.49681	0.0222145	0.323504	UP	848.481	848.479	848.482	20.3933	20.2647	20.5532	21	10	11	1736	22592.4	5247.02	29749.4	8430.21	27760.4	20987.2	23000.7	24323.8	25254.1	30577.6	24344.4	17123.2	26515.6	11104.4	18275.7	21841.2	33651	48358.2	36470.7	28458.9	35136.7	34403.1	20577.8	18498.6	25198.8	29784.9	21462.1	24992.2
M534T15_1	1.68464	0.752436	2.52998	0.0222295	0.323522	UP	534.413	534.412	534.414	14.9917	14.9383	15.0626	24	12	12	8836	64009.4	26597.2	107832	53786.7	101516	75966.2	48323.7	45512.5	44925.8	75339.2	35003.5	26596.3	93796.9	102747	74615.9	43769.6	73465.2	26726.7	58516.4	200571	202405	95367.5	92171.7	117417	135708	58851.7	128055	104733
M1136T29_2	1.71045	-0.774377	-2.52791	0.0222894	0.323594	DOWN	1136.04	1136.04	1136.05	29.481	29.3858	29.5496	21	10	11	3238	39507.7	20137.7	23097.8	10007.3	50446	52079.7	75425.4	43495.6	53283.2	19810.7	14929.8	15999.3	54420.4	52980.2	24116.9	17105.3	22520.2	12956.9	14408.2	36007.5	27788.8	23076.6	31008.6	44571.3	17613.7	19168.2	14524	13529.8
M596T15	2.1209	-1.08467	-2.55453	0.0223226	0.323634	DOWN	596.48	596.479	596.48	15.3775	15.3485	15.411	7	6	1	3452	39944.5	26469	18833.8	10905.5	61205.6	30338.4	22937.8	11723.4	13790.8	43029.4	14137.9	10668.7	69134.8	73309.3	46008.4	83049.7	7601.69	27284	20262.6	28637.7	21570.3	7024.06	11006.5	26048.2	9445.35	15917.7	42395.3	8812.01
M792T18	1.27593	-0.35155	-2.48415	0.0224109	0.323739	DOWN	791.528	791.527	791.529	18.2657	18.1957	18.3498	23	12	11	10672	171714	43135.1	134579	28651.1	246629	254627	155659	118996	144185	177176	178610	114836	159814	149776	187487	172770	140707	96881.9	177076	98787.2	98657.2	132024	118838	155110	157842	115276	169418	154333
M645T23	1.28816	0.365314	2.4983	0.0224182	0.323748	UP	644.586	644.585	644.587	23.1513	23.036	23.2708	24	12	12	12298	153208	31359.9	197357	52573.1	143036	146094	208030	179571	121880	141729	182389	199710	119474	116714	137284	142584	125190	241720	262284	185741	152029	131613	205746	198826	179298	254231	279777	151824
M786T25_2	1.39708	0.482413	2.48217	0.0224295	0.323761	UP	785.721	785.72	785.723	25.2432	25.2163	25.3429	24	12	12	3630	34038.2	10529.8	47554	15649.9	19889.2	25698.6	55331.9	47949.3	32362.6	31780.1	26291.9	28322	42575.3	41856.4	27874.1	28526.6	41690	44974.5	39678.9	37870.9	35783	53979.3	73087.8	79778.5	54813.2	31601.5	29669.7	47720.6
M752T21	2.33957	-1.22625	-2.58727	0.022551	0.323905	DOWN	751.653	751.652	751.654	20.9567	20.8227	21.0127	13	8	5	22408	420156	308321	179587	93199.4	624900	492630	111443	80725.5	271096	345786	40173.7	36958.8	760243	823785	759069	695062	72685.6	181733	118803	186978	256373	162173	128644	280735	184238	120970	393066	68638.5
M845T19	1.46132	0.547268	2.61526	0.022574	0.323932	UP	845.462	845.461	845.463	18.7496	18.6738	18.9221	24	12	12	3372	36277.5	4639.19	53012.9	21676.3	34732.7	33952.7	41871.2	38493.1	40835.2	36106.8	41231	39563.3	36694.8	29504	26788.4	35557	38074.8	91443.2	82172.7	51967.3	77058.6	39757.3	24443.6	44354.7	35620	71226.5	40108.9	39927.1
M150T1_3	2.20061	1.1379	2.52624	0.0227199	0.324102	UP	150.109	150.109	150.11	1.43778	1.41147	1.45304	24	12	12	16262	15648.6	10985.1	34436.5	23303.5	20271.2	7319.49	33413	7399.84	5912.48	33452.8	8487.96	5707.45	25327.7	12886.4	23368.5	4236.76	20433.8	12881.7	21672.7	73127.7	66631.3	25206.5	6122.65	72517	30130.5	32242.3	18445	33826.6
M681T21_1	2.70318	-1.43466	-2.59801	0.0227229	0.324106	DOWN	680.572	680.572	680.573	20.9185	20.8361	20.9955	24	12	12	789302	1.35595e+07	1.10299e+07	5.01612e+06	2.84702e+06	1.75188e+07	1.3914e+07	2.75063e+06	2.17333e+06	6.53308e+06	1.17555e+07	1.03779e+06	707023	2.48686e+07	3.06116e+07	2.62193e+07	2.46238e+07	2.01676e+06	4.12248e+06	3.08819e+06	8.42799e+06	6.44151e+06	4.36123e+06	4.00091e+06	7.19668e+06	5.40718e+06	2.97019e+06	1.10379e+07	1.1224e+06
M502T13	6.31497	-2.65878	-2.61089	0.0227268	0.32411	DOWN	502.454	502.453	502.455	12.9463	12.8634	13.0087	12	8	4	11236	73910.1	80666.4	11703.9	17461.2	44518.3	104106	144822	146181	128652	253.437	251313	45067.9	11865.9	9258.88	534.974	347.095	1249.24	51468.8	770.478	7540.62	28416.1	6530.54	690.564	757.329	2515.41	2082.01	646.368	37779.9
M370T29_1	1.55315	0.635194	2.47876	0.022819	0.324217	UP	370.349	370.348	370.349	28.5465	28.4816	28.6578	22	10	12	7282	28906.1	12146.9	44895.3	18755.4	16759.6	22124.8	19671.3	31593.1	19881.1	12318.6	36610.1	46082.4	45536.6	44461.8	32610.2	19223.3	54783.5	53601.2	95816.6	32964.3	28130.3	36162.8	46750.4	29399.7	28861	36513.3	50568.9	45192.2
M330T1_5	1.33708	0.419087	2.48042	0.0228343	0.324234	UP	330.258	330.258	330.259	1.30421	1.2902	1.32068	22	11	11	3896	5132.99	1299.31	6863.22	2037.35	4589.62	4146.75	4158.45	7353.23	6708.41	5718.2	5338.09	3836.48	5004.15	3080.72	6745.52	4916.24	5448.05	8940.91	9578.82	6186.17	4543.8	6271.86	8993.65	5251.21	9947.95	4902.38	7605.16	4688.66
M842T25_2	1.99253	-0.994598	-2.45597	0.0228467	0.324249	DOWN	841.753	841.75	841.756	25.4057	25.2357	25.52	20	12	8	19084	264092	144841	132541	115973	290790	226437	284613	230797	190491	147754	20548	112845	277677	390204	500590	496353	4647.49	6901.61	11997.4	198573	156694	164992	313298	287387	224804	22758.2	188221	10218.8
M682T21	2.56176	-1.35714	-2.59436	0.022857	0.32426	DOWN	681.576	681.575	681.576	20.9304	20.7742	20.9924	24	12	12	348466	6.16922e+06	4.86068e+06	2.40819e+06	1.26216e+06	8.26764e+06	6.37526e+06	1.44236e+06	1.1457e+06	3.22611e+06	5.2964e+06	590740	329268	1.09537e+07	1.36624e+07	1.15569e+07	1.11841e+07	1.02499e+06	2.25695e+06	2.17118e+06	3.37228e+06	3.18671e+06	2.11501e+06	1.44217e+06	3.42041e+06	2.61337e+06	1.65683e+06	5.16519e+06	473199
M840T25_2	1.4735	-0.559251	-2.48105	0.0228841	0.324291	DOWN	839.741	839.74	839.742	25.37	25.2877	25.4144	22	11	11	31618	569738	216314	386655	136205	595442	551848	703744	537394	421904	424662	213902	254889	665164	935555	711540	820811	209880	219819	224992	509407	301417	321685	531154	532544	383821	386737	609429	408978
M818T25_2	1.99698	0.997823	2.51729	0.0229119	0.324323	UP	817.69	817.688	817.691	24.8429	24.5648	24.9744	18	8	9	124464	294678	176985	588466	363493	728263	324733	225234	189671	100765	299613	115719	300569	389893	466588	118056	277025	372530	1.35483e+06	1.22627e+06	890280	371003	459557	369581	520306	406102	248501	435500	407140
M670T29	1.65685	0.728447	2.49746	0.0230017	0.324426	UP	669.628	669.627	669.628	28.5136	28.4735	28.6148	24	12	12	17934	55173.4	24225.3	91414.3	44045.5	31337.5	42975.5	36011.7	58160.9	50660.8	24083.7	64216.4	94298	95316.5	77576.4	57639.6	29804.1	119349	117031	211374	61718.7	52673.3	72785.8	88628.5	59133.1	54371.3	72811.3	95324.4	91771.1
M708T18	1.39356	-0.478776	-2.45068	0.023041	0.32447	DOWN	707.531	707.53	707.532	17.5343	17.4228	17.6633	24	12	12	48472	711467	220111	510539	179491	868129	888338	911769	529237	514050	709110	429706	389966	911787	1.07888e+06	662397	644230	369054	347738	540613	662248	552774	390307	330036	539994	702694	353170	916303	421534
M1113T18_2	1.42235	-0.508277	-2.44225	0.0231281	0.324568	DOWN	1113	1112.99	1113	18.4013	18.316	18.4404	12	8	4	612	7423.64	2279.18	5219.27	2140.44	7331.04	5879.41	10498.3	9049.14	11379.3	8319.13	5067.55	3900.77	5929.08	5466.77	7364.73	8898.47	6021.23	2540.68	3251.92	6489.83	5428.88	4118.09	7789.05	7634.2	6174.35	3957.18	7787.94	1437.94
M325T4	15.435	3.94813	2.63448	0.0231373	0.324579	UP	325.206	325.205	325.207	4.34883	3.97099	4.75399	23	4	10	28476	19964.5	18671	308152	378481	4616.89	4372.51	16529.3	14476.6	10624.9	9825.98	60336.7	7576.8	26474.5	22784.2	8089.23	53866.4	85150.1	777585	886860	210967	129635	32195.7	95400	13168.5	100348	134816	1.0946e+06	137104
M856T15	1.58655	-0.665889	-2.47348	0.023163	0.324607	DOWN	855.561	855.56	855.563	14.7548	14.704	14.8044	21	11	10	2116	17403.8	7595.63	10969.6	4848.2	32620.4	22857.9	20278.7	11464.2	13699.7	22264.6	9376.67	5804.26	18233.6	24867.8	15863.2	11514.2	8657.01	6912.11	13365.9	17794.5	11820.4	9488.51	7442.77	6144.07	13544.5	4157.68	20569.5	11738.3
M842T18	1.30233	-0.381098	-2.4403	0.0231957	0.324644	DOWN	842.498	842.496	842.502	17.554	17.521	17.6427	22	12	10	1230	12681.8	2916.59	9737.74	2993.14	12790	12867.5	13283.9	9904.53	7504.24	17450.3	15702.5	7950.21	13377.1	13365.1	13958.2	14027.7	12762.6	7285.27	9278.47	11352.8	6350.66	7476.4	9320.6	13431.2	15684.3	9818.83	7434.11	6657.6
M527T17	1.84237	0.881565	2.49639	0.0232056	0.324655	UP	527.459	527.458	527.46	17.2114	16.8831	17.3984	23	10	9	2398	20938.6	11593.2	38576.7	21555.5	18229.2	39675.1	22651.6	40317.6	29491.6	16088.6	16165.1	19268.7	26423.3	2210.82	7620.19	13121.1	23764.2	41570.3	41900.7	82399.3	64591.3	22614.2	25113.9	35251.6	33101.1	19521.9	63248.1	9843.43
M814T24	2.25884	1.17558	2.49509	0.0232056	0.324655	UP	813.724	813.722	813.726	24.2488	23.7396	24.4025	20	9	5	51398	403236	336152	910846	619414	399845	1.02555e+06	327235	101244	132950	94762.4	970306	809610	281532	211480	229297	255029	1.08613e+06	1.56296e+06	1.67537e+06	143452	1.51184e+06	1.47543e+06	395948	412598	167399	991796	125516	1.38171e+06
M889T32	1.30909	0.388561	2.44296	0.023429	0.325277	UP	888.789	888.788	888.79	32.3995	32.0487	32.7462	11	3	6	13008	67296.9	22865.8	88097.5	18631.2	73260.2	59811.5	76974.4	86883	77211.5	75994.8	69019	70425.3	50500.9	9841.1	102767	54874.1	63169.7	108739	64242.3	83193.7	69541	94803.5	115563	93859.1	93265.3	69785.8	113369	87638.7
M872T29_2	2.06339	-1.04502	-2.52675	0.0235278	0.325549	DOWN	871.817	871.811	871.818	29.4332	29.3953	29.5338	7	6	1	952	7048.05	4599.25	3415.76	1909.15	13759.2	12589.1	7679.77	8649.85	12015.2	4793.8	2051.01	1676.11	8345.26	9909.27	1834.11	1273.98	4495.74	2579.38	1950.13	5463.27	5609.02	2241.09	5067.34	6723.02	2128.52	1391.53	1368.6	1971.51
M1017T26_3	1.65705	-0.728616	-2.50912	0.0235317	0.32556	DOWN	1016.91	1016.9	1016.91	25.9898	25.9114	26.0699	22	12	10	16956	157719	78138.9	95180.8	36729.4	236774	143664	112274	79819.6	104340	112147	98796.1	81123	278768	226220	126770	291934	47362.7	57911.8	60352.3	138468	115104	77370.8	75048.5	118176	75017.3	133124	161688	82547.2
M843T25_2	1.41186	0.497599	2.49019	0.0235384	0.325578	UP	842.702	842.701	842.704	25.0597	24.9959	25.3201	19	10	8	66824	595558	160956	840845	300872	709304	495948	597319	680996	475151	546784	342432	385193	793066	804167	798244	518088	607097	1.31761e+06	1.45314e+06	868477	1.04279e+06	843896	498718	609110	569018	674133	908144	698014
M909T26_2	1.39354	-0.478757	-2.44775	0.0236144	0.325786	DOWN	908.809	908.808	908.811	26.377	26.3485	26.4086	21	11	10	12952	145753	34572.2	104592	46883.9	194893	167568	159999	131912	119886	137499	112527	70016.8	141378	159006	184779	169574	6531.84	58206.2	65574.8	129285	130323	143070	129770	153844	108641	100798	163768	65289.4
M707T18	1.40493	-0.490498	-2.43748	0.0236466	0.325873	DOWN	706.528	706.527	706.529	17.5423	17.4228	17.6513	24	12	12	113978	1.64676e+06	519281	1.17213e+06	430516	2.16749e+06	1.96415e+06	1.894e+06	1.22565e+06	1.09288e+06	1.64619e+06	1.14123e+06	863321	2.1964e+06	2.56131e+06	1.52108e+06	1.48736e+06	853181	798937	1.13607e+06	1.63883e+06	1.32312e+06	1.00252e+06	750517	1.06447e+06	1.61317e+06	761872	2.141e+06	981822
M839T11	1.60832	0.685555	2.43939	0.023695	0.326005	UP	839.447	839.446	839.449	10.8204	10.6252	10.9906	15	6	9	1170	7598.16	4088.58	12220.3	5134.78	1284.22	3377.58	5429.11	4588.55	3432.9	14103.7	11524.2	11630.3	11987.2	7991.93	8773.87	7054.44	6513.75	16818.5	19310.3	14069.3	15804.4	9976.4	9550	9744.2	11369	4244.18	20770.3	8473.08
M929T13	1.63343	-0.707901	-2.4906	0.0237032	0.326027	DOWN	929.499	929.498	929.501	13.2638	13.1647	13.3678	19	9	10	1316	16633.2	7956.51	10183	4144.84	16654.5	24772.2	18965	9210.48	13861.8	17826.4	19384.9	10496.1	24880.1	31479.9	5005.09	7062.44	5930.59	14590.4	12839.1	10419.5	12068	2245.65	7728.14	9649.12	7277.65	9180.53	17685.6	12582.1
M798T1_2	1.98223	0.987124	2.54238	0.0237224	0.326079	UP	797.651	797.647	797.654	1.24857	1.23666	1.26214	15	10	5	2084	1972.07	885.116	3909.09	2486.43	1664.02	535.771	2925.96	2866.99	1387.23	1987.32	1311.01	2750.71	1341.33	3215.73	2671.16	1007.55	1135.75	2974.57	5112.5	3215.77	5840.21	10664	2414.14	2138.72	4298.87	2559.08	3357.93	3197.48
M645T19_1	1.8111	0.856864	2.57173	0.0237462	0.326144	UP	644.513	644.511	644.515	18.7014	18.5856	18.8667	11	4	7	11934	24338.6	6849.48	44079.7	25693.7	25749.9	33203.9	28385.8	15169.6	18804.1	9623.63	28073.5	28418.1	26827.3	31287.2	22771.1	23749.6	25142	84014.4	99527.6	55513.6	51009.2	25932.3	32948	18065	22076.5	38452.3	51152.6	25122.5
M680T1_2	1.40575	0.491338	2.49519	0.0238746	0.326489	UP	680.415	680.413	680.417	1.2345	1.22109	1.2626	14	7	7	5064	5977.08	1487.42	8402.27	3020.56	5771.34	4548.99	6236.19	8071.67	3539.51	6561.47	8855.78	6494.47	6431.53	5240.41	4631.72	5341.89	5908.94	5833.05	6933.72	10758	12258.9	9339.2	5179.88	4958.09	13430.8	7917.79	11910.2	6398.75
M907T26_2	1.3769	-0.461424	-2.4283	0.0239129	0.326592	DOWN	906.796	906.795	906.798	25.8938	25.8696	25.9407	18	10	8	36778	446069	116141	323966	129816	570171	496247	444647	381605	415242	447799	232541	266090	425674	477553	600147	595111	173663	140911	137416	457230	381290	377357	394430	451366	500207	283947	381569	208208
M431T8	1.60159	0.679509	2.43787	0.0239651	0.326731	UP	431.385	431.382	431.385	7.73097	7.52145	7.86446	11	4	6	1374	9807.76	5076.73	15708.1	6672.25	9354.89	6107.43	9560.73	8733.13	4466.79	24148.3	12586.8	6733.99	11814.8	8180.54	6614.9	9390.9	8208.43	16764.8	16066	10623.8	10683	30774.6	25050.5	9655.56	13467.5	11770.4	18614.5	16817.6
M655T19_1	1.73926	-0.798476	-2.49179	0.0240715	0.327014	DOWN	654.542	654.541	654.544	18.6088	18.2309	18.7209	14	2	8	13556	119335	63319.5	68612.1	31031.2	159202	115062	86203.1	51204.2	80689.3	122813	33823.6	33224	220519	194228	171496	163550	57405.3	76496.7	114783	21283	84921.5	58576.3	40959.3	83114.5	124857	47137.9	37001.7	76809.4
M963T27	1.16036	-0.214567	-2.43949	0.0240758	0.327025	DOWN	962.862	962.862	962.863	27.1664	27.147	27.1946	15	7	8	5982	51892.8	6010.03	44721.4	8220.77	47968.4	51842.8	47023.3	59832.9	38953.6	50011.6	56771.1	58021.8	51663.5	48139.6	58573.3	53911	53778.1	24332.5	34631.4	42394.4	44088	47916.6	49315.4	45844.5	48644.4	43056.2	51265.6	51390
M1003T26_1	2.45603	1.29633	2.55745	0.024125	0.327155	UP	1002.84	1002.84	1002.84	25.8918	25.7117	25.9196	13	5	8	3138	9342.29	5043.8	22945	17721.2	1333.73	1919.45	11950.9	13830.4	16571.6	11646.8	8144.64	12986.8	9626.9	2125.37	9607.07	12363.9	16535.3	44094.9	45367	39654.8	52270	20057.5	2611.13	1109.1	9958.72	9668.57	14760.6	19252.2
M694T22	3.19003	1.67357	2.60028	0.0241511	0.327223	UP	693.612	693.611	693.612	22.3251	22.2025	22.3827	6	0	6	3866	13341.4	4798.61	42559.7	38627.6	11500.8	9984.23	24043.3	17009.8	15741.4	18839	7420.5	7854	12176.4	12452.6	10889.6	12185.7	11083.3	98815.7	92441.7	101467	76588.5	9869.33	11936.6	16773.3	14228.9	13649.7	49332.8	14529.6
M578T21	1.54319	0.625916	2.42824	0.0241745	0.327285	UP	577.566	577.565	577.567	21.0663	20.9481	21.1879	21	10	11	1798	15369.8	7530.36	23718.5	9227.52	10393.5	8863.6	24641.5	9716.48	13502.9	13735.6	1806.66	26483.6	17588.1	21520.7	12281.3	23903.6	13285.7	31829.6	20714.7	29553.6	24021.9	9222.22	25872.3	35254.1	27632.3	10693.3	36772.5	19770.1
M337T17	2.69018	1.4277	2.59353	0.0242448	0.327469	UP	337.268	337.268	337.269	16.9251	16.8205	17.0183	11	6	5	11496	71856.8	23572.2	193308	160496	68893.5	91483.3	53723.3	69625.8	84706.7	48811.1	53338.7	53740.9	70920.4	134705	65310.4	67022.9	52672.4	476136	441894	373976	282566	61846.6	47520.1	96223.4	87254	111279	216297	72024.7
M892T25_2	2.57592	1.36509	2.51162	0.0243089	0.327636	UP	891.716	891.715	891.718	24.9728	24.8923	25.0125	14	6	8	34660	121302	100121	312465	243907	5243.05	22624.1	223502	198892	214776	215983	81589.7	57702.5	216787	216853	546.24	1128.54	171196	688358	643121	639631	550047	198275	30882.6	41741.1	184961	214493	209517	177355
M798T21_1	1.54716	0.62962	2.52885	0.0243795	0.32782	UP	797.615	797.614	797.616	21.408	21.3381	21.4731	15	7	8	8480	125667	31432.7	194426	88789.5	149891	147224	71524.5	108553	119608	101851	148337	181222	112350	135463	147034	84944.1	239997	137670	201995	193272	249991	179201	121577	105907	252276	127367	416759	107102
M598T17	3.60465	-1.84986	-2.54741	0.0244034	0.327882	DOWN	598.495	598.495	598.497	17.1541	16.7894	17.3193	23	9	11	28944	424522	399906	117771	118653	738530	468317	32918.8	54962.2	100962	311224	23857.8	23753.3	956684	1.13928e+06	451497	792277	13235.5	75683.1	20407.5	176466	85414.3	59010.1	109036	248477	141349	25472.3	421189	37507.5
M937T26	1.27548	-0.351044	-2.4212	0.0245051	0.328144	DOWN	936.789	936.778	936.791	25.7379	25.6577	25.9523	11	4	7	5930	131975	31466.5	103471	25943.4	139735	116853	197328	106903	130172	123788	82074.2	90065.8	139359	154236	145840	157351	93214.4	76693.1	135624	118974	146658	102525	58320	133244	96914.4	103091	86404.7	89987.6
M843T25_1	1.69373	-0.760208	-2.44832	0.0246563	0.32853	DOWN	842.684	842.683	842.686	24.5092	24.4501	24.607	24	12	12	7040	126376	62385.5	74613.8	38364.2	68506.4	58052.8	242242	238113	138582	109845	79908.5	143874	81584.4	70603.5	129309	155892	43040	41330.6	30767.8	50060.4	63593.6	79438.7	159194	110609	57173.3	82633.6	121904	55620.2
M468T1_3	1.38201	0.466765	2.4421	0.0247016	0.328645	UP	468.382	468.381	468.383	1.25533	1.23181	1.2778	14	8	6	14266	16976.5	4965.79	23461.6	7743.68	15024.5	14043	16531.7	12520.7	10629.4	25289.9	13782.9	20351.4	20931.5	12338.7	25381.1	16892.8	20233.2	13766.8	19045.2	22153.3	31438.9	18907.1	24173.5	22436.6	39221.1	22601.2	33749.5	13812.7
M825T25_2	1.57857	-0.658614	-2.41227	0.0247039	0.328651	DOWN	824.724	824.722	824.726	24.8921	24.7793	25.032	22	10	12	8882	189038	67307	119753	73274.1	238604	218770	298085	217347	93113.5	170382	142775	152586	192668	286227	83670.4	174227	52046.1	70831.4	27552.7	162344	104592	130808	224914	258053	91341.2	97342	178147	39065.4
M678T22	1.72658	0.787915	2.47765	0.0247184	0.328688	UP	677.502	677.501	677.503	21.6125	21.4958	21.7899	17	7	10	4166	36364.1	16343.7	62785.4	33128.5	45587.8	43506.5	54230.7	45157.1	31018.5	24123.9	13670.9	32536.5	52319.6	44130.6	48775.6	1311.41	59706.6	36568.8	63258.5	32257.9	25988.9	82883.6	129116	117930	71106.2	34532.9	44918.1	55156.8
M964T29_1	2.15977	1.11088	2.49334	0.0247515	0.328772	UP	963.824	963.823	963.827	28.6522	28.5126	28.7567	20	7	10	6156	19181.7	12424.1	41428	28300.8	13916.9	32245.2	5139.59	22760.6	1512.11	202.572	14019.7	23917.4	40258.6	23219.1	25942.4	27046	40502.7	82840.4	111038	23490	37468.4	39046.4	28457.3	16229.8	27623.3	18569.1	48762.7	23108.1
M889T25_1	1.86232	0.897104	2.51345	0.0248145	0.328931	UP	888.626	888.625	888.628	24.8525	24.695	24.9762	27	12	12	6746	39479.2	16387.1	73523.1	43965.4	52587	52674.7	48685.8	43061.4	47787.2	45083.7	26145.5	15670.4	55651.9	2198.45	41837.6	42367.2	37855.5	176581	151784	58422.7	69172.6	62804.9	54882.3	59567.2	58132.8	52830.4	33088.1	67155.7
M495T25_2	1.49343	0.578626	2.49172	0.0248821	0.329101	UP	495.433	495.432	495.433	25.2223	25.1755	25.3372	24	12	12	13986	100127	27433.6	149532	62968.9	100469	99820.7	163847	134709	80186.5	76373.9	69416	110867	76801.7	112274	92507.7	84248.1	116660	114770	130875	120080	85205.8	151322	296037	241079	188968	102919	100711	145759
M605T20	2.00163	1.00118	2.5626	0.0249444	0.329256	UP	604.529	604.528	604.53	20.1205	20.0216	20.2176	24	12	12	21586	181103	50059	362502	240049	125190	214412	150883	191127	281724	224926	182775	196566	181683	196404	132843	94701.8	150770	527112	440440	826351	704201	95932.7	119229	167482	240479	417626	463723	196677
M879T23_2	1.88807	0.916915	2.46042	0.0251469	0.329759	UP	878.628	878.627	878.629	23.2723	23.0563	23.5693	22	12	10	5146	52517.7	30508.9	99157.4	58147.6	52114.4	113813	93434.2	38676.7	68205.9	50985.5	34715.5	53198.1	17226	39011.5	3058.18	65774.3	45295.7	104893	137938	75191.8	73216.7	212802	87884.9	26126.4	68904.9	43269.5	122838	191528
M894T26_5	1.43917	-0.525233	-2.40496	0.0251723	0.329821	DOWN	893.884	893.881	893.886	26.3684	26.3345	26.4239	12	7	5	1448	8064	2657.03	5603.24	2345.93	4491.63	6551.51	7075.58	7544.16	7964.92	6727.88	12645.9	13986.2	8509.26	7506.85	7196.01	6568.05	8042.63	3013.06	4289.31	6643.59	4179.88	5075.24	3811.23	1771.87	7333.02	9850.92	7561.44	5666.72
M798T26_1	1.27729	-0.353086	-2.47074	0.0251871	0.329858	DOWN	797.652	797.651	797.652	26.1137	26.0034	26.2985	27	12	12	21568	352205	46767.2	275744	96463.1	308034	385659	346582	351775	407387	370983	433364	365557	298514	263508	348149	346949	424381	177117	184224	280606	376165	249219	137203	153428	318514	381336	287067	339669
M865T17	1.22709	-0.295238	-2.42614	0.0252129	0.329921	DOWN	865.49	865.489	865.492	17.4709	17.3904	17.5556	9	7	2	1200	8515.51	1259.07	6939.61	1864.86	8911.3	8131.74	9093.46	9346.87	8253.93	10007.2	9215.73	7022.54	10240.1	5812.83	8538.71	7611.72	7809.85	6907.19	8539.53	6379.01	6576.29	7825.42	2251.93	7110.84	9885.7	5924.18	6039.17	8026.19
M432T13	1.57941	0.659388	2.50978	0.025405	0.33039	UP	432.348	432.348	432.349	13.3636	13.3245	13.4521	13	5	8	2590	20949	5489.22	33087.2	15828.8	29973.6	23177.4	22159.7	15723.5	25479.3	25848.8	27889.6	17612.7	13795.9	17174.6	14981	17572.5	23449.5	55421.5	43822.4	28853.3	35526.3	16512.5	19407.3	63679.8	20545.7	21551.3	47078.2	21198.2
M523T25_1	1.9458	0.960364	2.50189	0.0255343	0.330702	UP	522.516	522.516	522.517	24.5805	24.1414	24.7087	29	12	12	9892	89482	39964.4	174114	110155	48511.1	35149.3	128172	95863.1	126492	158927	34368.8	84416.4	108615	114665	56450.3	82155.8	59491	271557	254862	274478	234762	45275.4	115519	78170.7	27726.1	355395	244187	127947
M518T15	1.64739	0.720178	2.51281	0.0255972	0.330853	UP	518.482	518.481	518.486	15.3407	15.2598	15.7622	27	12	12	9124	113637	31384.2	187204	96439.6	107854	174533	113506	67268.9	95928.7	115836	77124.7	146674	122574	114699	146373	81275.6	127372	332903	302332	241162	168873	58722.9	155873	252080	86024.7	135180	307612	78315.8
M517T26	1.26941	0.344163	2.39383	0.0256339	0.330941	UP	517.417	517.416	517.418	25.6966	25.6496	25.7291	23	12	11	2330	19870	5486.34	25223.3	5469.15	26046	26470.4	9674.96	20748.7	9253.26	19317.1	19025.6	21027	19633.6	24281.9	23045.5	19916.5	24315.9	23706.2	25598.9	27357.7	12847.9	27430.2	33639.2	27578.4	31648.6	21041.1	20312.5	27203.2
M733T29	1.75802	-0.813949	-2.45085	0.0256548	0.33099	DOWN	732.749	732.748	732.75	29.4803	29.4217	29.5611	17	10	7	1170	9547.08	5154.71	5430.6	2698.54	11361.9	9649.72	11227.9	11889.2	9129.63	6045.38	9597.14	7111.61	15663.6	19546.6	2316.57	1025.75	7356.78	4536.27	7046.33	7257.65	6940.82	4531.43	4810.86	11488.3	2523.85	3052.93	1903.15	3718.84
M578T26_2	1.54476	-0.627384	-2.44584	0.0256573	0.330996	DOWN	577.51	577.509	577.511	25.5053	25.4749	25.5734	11	6	5	5072	77332.1	33949.2	50060.8	18420.8	103925	52654.2	47664.5	45641.5	49278.1	74715.7	43279.4	54097.7	89693.1	107920	144401	114714	32253.9	21123.7	22952.8	65440.4	47163.2	52900.3	73577.5	68840.4	70048.3	44602.7	62179.7	39647.2
M432T15_1	1.80813	0.854495	2.52052	0.0256717	0.33103	UP	432.384	432.383	432.384	15.265	15.1839	15.3437	20	10	10	121816	974277	307874	1.76162e+06	1.03736e+06	1.54035e+06	1.32464e+06	787964	769151	965018	1.45798e+06	625059	690338	721088	912653	856841	1.04024e+06	1.05269e+06	3.58793e+06	3.63646e+06	1.93193e+06	2.02594e+06	432326	1.53273e+06	2.04829e+06	546001	1.22195e+06	2.12497e+06	998167
M1144T30	1.93613	-0.953178	-2.49239	0.0257083	0.331118	DOWN	1144.05	1144.05	1144.05	29.9891	29.9253	30.1477	23	11	12	2592	38460.1	24150.3	19864.4	9206.49	73417.5	60167.9	52178.8	45864.4	72018.3	28098.8	19710.3	6695.42	34582	50574.5	9417.76	8795.47	30768.4	13033.1	17090.1	34646.5	17429.1	26698.7	19829.8	28864	5491.26	23731.7	8653.15	12136.8
M673T22	2.15931	1.11057	2.51697	0.0257524	0.331222	UP	672.552	672.551	672.553	22.0007	21.884	22.1301	24	11	11	12762	90308	41742.3	195003	137913	65520.1	69205.6	170290	109749	141928	102865	95141.2	82848.8	2887.92	64149.9	82385.8	96724	48392.8	292256	256936	444527	427299	91529	60721	70947.6	108475	207441	214376	117139
M406T1	7.14831	-2.8376	-2.57048	0.0258585	0.331473	DOWN	406.058	406.057	406.058	1.34127	1.30745	1.36488	7	6	1	9804	18815	21757.7	2632.08	1493.24	1750.83	3513.36	16662.7	13262.7	33205.6	48879.9	2032.01	3345.16	68262.9	28167.7	4688.03	2008.53	2563.62	1432.85	3387.48	1821.83	1298.27	1985.49	1372.06	2666.89	3446.96	2180.58	6779.78	2649.19
M566T24	1.53988	-0.622818	-2.38788	0.0259906	0.331783	DOWN	565.547	565.546	565.548	23.9059	23.7853	24.0258	23	12	10	2734	35471.5	13092.2	23035.2	12413	42928.7	47096.6	39255.3	43998.7	15527	35630.1	12195.7	56631.2	23229.2	29985.3	37790	41390.1	14950.8	13730.6	22986.4	23582.8	13990.5	29647.1	12687	14583.4	16311.9	27892.1	56636.2	29423.9
M337T15	2.92645	1.54915	2.55957	0.0260566	0.331937	UP	337.268	337.268	337.268	15.2842	15.2459	15.3605	7	0	7	6534	18395.8	5539.39	53834.3	47641.2	28727.9	21086.3	18232.6	14125.3	15439.6	22230.9	12956.2	12282.7	23348.9	25060.9	13143.2	14115	18467.7	161425	135281	63804.7	66257.3	14824.3	20643.3	43683	24738.4	25348.2	46148.1	25390.5
M977T26	1.5202	-0.60426	-2.38712	0.0260758	0.331981	DOWN	976.875	976.872	976.877	25.9432	25.6169	26.0366	28	12	12	12800	135469	49557.9	89112.7	45490.1	134344	101090	116467	87530	172137	207537	73526.8	51203.9	169197	192966	153946	165683	42739.8	34444	77074.6	92054	81690.1	76489.9	107445	209469	90205.7	81969.5	122373	53397.6
M133T37_2	1.16703	0.222838	2.40434	0.026191	0.332248	UP	133.139	133.138	133.139	37.3784	37.2228	37.4923	12	4	6	2086	15887.1	2188.16	18540.7	3135.09	17663.7	13520.2	14745.5	15755.7	18907.5	18412.1	18961	14368.3	12634.3	13865.8	16483.8	15327.8	21414.6	17018.1	24669.4	14227.9	16996.4	17928.6	23700.9	16570.1	17091.1	16159.2	18722	17990.1
M534T11	1.43287	0.518907	2.4532	0.0262584	0.332403	UP	534.2	534.2	534.201	10.8204	10.7121	10.9454	11	5	6	1166	15459.4	4042.88	22151.2	8540.9	13103.9	11243.8	12173.3	11149.7	11414.8	16578.5	15352.8	24073.6	19865.4	18576.8	17660.4	14319.2	15485.6	45904	12428.7	25249.8	24113	17447.7	18906.9	18029.8	22883.2	21413	26162.1	17791
M500T13	1.6677	0.737858	2.38699	0.0262751	0.332441	UP	500.423	500.422	500.424	13.1348	13.0537	13.2655	11	3	8	3452	20144.5	12610.8	33594.9	14899.4	55564.9	26510.2	16336	12614.4	12836.2	20060.1	10257.1	9428.23	26155.1	23434.2	14970.6	13566.2	29751.9	23743.3	25684	60845.7	58239.5	19050.7	26668.8	33243.1	44102.9	14975.6	43434.9	23398
M651T19_2	2.29537	1.19873	2.48808	0.0262799	0.332452	UP	650.562	650.561	650.563	19.4779	19.272	19.695	16	7	8	5922	36812	22446.8	84497.2	62481.5	18880.8	38540.9	80507.4	3013.92	64053.2	57341.3	29981.2	49101	16557.6	17667.7	33215.1	32883.5	23119.5	172672	175009	160848	130358	39191.2	20058.5	33690.5	52699.9	39935.2	124963	41421.2
M767T16	1.30075	-0.379348	-2.39545	0.0263343	0.332577	DOWN	767.468	767.467	767.469	16.1701	16.0983	16.2215	24	12	12	1508	15010.1	4026.67	11539.6	2995.79	11416.5	9620.59	20212.1	13840.8	15649.3	20450.5	12862.4	9129.71	19831.3	17901.8	12755.2	16451.4	9425.12	8404.17	9049.72	14590	13591.1	13503	8524.92	12150.7	15237.2	8506.87	16324.5	9167.62
M670T22_1	1.75031	-0.807607	-2.50795	0.0263695	0.332657	DOWN	669.577	669.575	669.582	21.5075	21.2282	21.6056	14	9	5	21854	498067	283125	284560	82524.6	793423	591575	325088	169485	126220	523720	197169	192713	656260	928583	761910	710664	220187	235163	216481	348690	267565	236498	271539	442030	328063	192416	422523	233567
M660T20	1.25617	-0.329031	-2.39944	0.0263997	0.332726	DOWN	660.479	660.478	660.481	19.9325	19.868	20.0747	25	12	12	3666	73713.2	12510.3	58680.9	17733.6	79280.7	78112.5	70482.1	90192.4	82816.6	64229.4	52005.6	71012.8	73786.6	84090.7	52087.1	86461.5	50437.4	55991.7	57588.9	77289.1	57445.9	43175.5	70136.9	32235.2	37123.2	93009.9	75920.8	53816.2
M639T19_1	2.437	1.28511	2.55659	0.0264218	0.332776	UP	638.553	638.552	638.554	18.7064	18.3242	18.8202	25	12	12	108440	652625	106851	1.59045e+06	1.26622e+06	611548	694108	849831	554538	763250	773077	652706	574740	611883	705981	496184	543652	456576	3.90145e+06	3.52231e+06	2.81976e+06	2.35734e+06	573553	402470	633642	749673	1.31769e+06	1.76366e+06	587241
M524T25_1	1.85241	0.889406	2.43442	0.0264537	0.332849	UP	523.52	523.519	523.521	24.5931	24.4295	24.8021	24	10	10	3988	32038.5	18154.5	59348.6	34360.2	15237	8183.73	27023.8	35170.8	71177.3	21455.2	17160	16327.9	38463	37479.3	51657.5	45126.7	31818	102060	92999.6	105653	3691.38	34175.5	27326.3	52797.2	44153.9	62816	104157	50534.7
M517T15	1.56599	0.647072	2.47302	0.0264864	0.332923	UP	517.477	517.476	517.478	15.2872	15.1815	15.352	24	12	12	20298	223331	64868.4	349734	164749	327945	311224	219464	189564	236925	324449	162085	181384	184891	134326	189992	217726	204268	566661	648099	408149	396118	98446.6	325188	430350	155831	280725	448764	234207
M548T1	1.45427	0.5403	2.42568	0.026501	0.332956	UP	548.337	548.331	548.338	1.23335	1.21467	1.28958	9	3	6	12482	10501	3328.15	15271.4	5944.24	11158.1	9247.54	10272.6	6204.8	4518.05	13087	15737.6	14208.7	12038	8804.35	12858	7877.73	10256.3	10493.9	10646.4	12532.7	21533.7	11793.9	10809.2	14537.4	26762.8	16876.1	25006.5	12007.9
M728T24	1.50097	0.585891	2.43121	0.0265765	0.333126	UP	727.609	727.607	727.61	23.7005	23.6344	23.8183	22	10	12	10994	90158	30222.4	135324	56816.8	118515	115672	102681	121189	73563.2	53843.1	48756.4	97008.9	68010.8	141871	61140.4	79644.7	75484.8	122421	156808	153154	42223.2	129204	206542	207582	215182	63795.6	138145	113348
M667T8	1.60763	0.684938	2.38002	0.0266166	0.333217	UP	667.154	667.153	667.155	8.33527	8.12575	8.5812	22	8	12	3260	42512.4	28486.1	68344.4	24539.2	6813.66	7466.24	19656.1	31695.1	29263.3	69552.6	20980.6	94151.8	77471.1	47279.1	64868.1	40951.4	31600.9	78693.2	46732.6	67749	61398.9	51321.5	100423	108534	61886.5	84279.5	37495.8	90017.9
M340T10	1.7928	0.842217	2.47718	0.026657	0.333307	UP	340.388	340.388	340.389	10.3566	10.2271	10.4482	10	3	7	1588	6796.97	2615.87	12185.6	7066.92	5589.62	5854.1	5139.92	5613.03	3856.42	9583.58	6010.8	13895.2	6256.34	6513.69	7307.12	5943.84	8179.28	6172.69	11799.8	7907.47	3928.74	15572.8	6816.14	7995.17	22889.3	9257	23818.3	21890.9
M793T28_1	1.52729	0.610974	2.41696	0.0267589	0.333535	UP	792.696	792.696	792.697	28.4214	28.0416	28.4587	12	5	6	8020	43082.6	16270.2	65799.7	28202.5	27961	53849.2	32856.2	46545.2	15320.8	57065.3	24092.5	33504.9	52928.6	49936.4	51160.9	71770.7	60295.5	62335.5	101015	28080.2	15919.7	82973.3	89287.4	72306.9	90847.7	56705.6	33646.8	96182.2
M770T18_1	1.36463	-0.448509	-2.46378	0.02676	0.333537	DOWN	769.547	769.546	769.548	18.2426	18.1706	18.3602	23	12	11	40536	932110	324419	683050	131830	1.38877e+06	1.39089e+06	572185	594559	768650	768865	1.08531e+06	816531	695254	1.44339e+06	1.01327e+06	647636	777843	948640	782952	467157	618920	723723	586644	572046	730494	638549	782766	566861
M755T20_1	1.21329	-0.278919	-2.39335	0.0267718	0.333563	DOWN	754.564	754.563	754.565	19.9913	19.931	20.0779	18	8	10	11308	221349	46106.8	182438	32342.9	329134	236059	237080	192373	201279	246198	183412	157806	205175	261596	229627	176450	145933	141740	178069	196546	167669	186670	149535	222377	229233	177403	234082	159996
M859T26_1	1.31935	-0.399829	-2.42012	0.0268562	0.333751	DOWN	858.711	858.71	858.718	25.9022	25.6238	25.9589	16	9	7	9556	88089.7	26676.5	66767.4	14827.3	67221.3	67770.6	132341	121101	123265	115801	67957.4	84701.9	67645	63173.5	70008.7	76089.9	33853.5	55252.9	59245.2	64926.1	55582.4	72574	76320.5	64896.1	78766.7	86239.7	85869.2	67682.7
M615T19_1	1.94876	-0.962559	-2.4562	0.0270711	0.334223	DOWN	614.531	614.527	614.539	19.2478	18.9784	19.3974	23	12	10	13124	162741	103330	83509.7	42539.2	226778	161899	60921.4	62068.7	78608.9	197237	89563.3	90699.6	391934	306694	146229	140254	46612.9	56605	68104.2	77866.9	33201	105222	95909.1	155028	108849	42620.1	160592	51505.6
M848T18	1.35902	-0.442564	-2.39295	0.0270779	0.334238	DOWN	848.02	848.019	848.022	17.5139	17.4068	17.5964	16	9	7	858	7893.44	2508.46	5808.19	1679.27	11285.9	10147.2	6831.29	4609.65	7523.54	5379.95	5410.26	4604.07	11070.2	10238.1	8764.25	8856.83	5728.43	3364	6157.12	6085.02	5921.75	4565.82	6062.11	8067.24	6582.34	4419.32	9106.72	3638.44
M1147T30	1.69811	-0.763927	-2.46646	0.0271912	0.334485	DOWN	1147.04	1147.04	1147.04	29.6943	29.5446	29.7396	10	7	3	3150	40149.1	21730.9	23643.5	8072.65	55196.5	45268.2	66566.4	50788.2	63497	57384.8	14766	11301.8	36159.7	56085	11694.6	13081.1	26901.7	13612.5	16241.4	35431.4	27632.5	27325.8	25891	36932.4	16525	25704.8	12477.5	19045.4
M371T29	1.72903	0.789962	2.40797	0.0272015	0.334507	UP	371.353	371.352	371.357	28.5287	28.457	28.6404	14	5	9	1252	3580.3	1886.8	6190.44	3246.47	1961.07	2579.59	2158.24	4754.21	2944.7	1465.24	4167.98	6284.54	7784.54	3190.41	3413.8	2259.26	8116.03	7638.37	14752.2	5173.7	3129.83	4881.98	7825.22	2501.94	4202.82	4469.11	6576.25	5017.87
M339T17	2.0943	1.06647	2.5003	0.0272404	0.334591	UP	339.283	339.283	339.284	16.6546	16.5312	16.7357	11	1	10	7656	58249.3	22188.8	121992	85480.6	34880.8	91985.2	68877	50998.3	52732.7	69358.4	33843.8	35944.1	77153.5	96999.3	44036.6	42182.6	75401.1	95779.4	85404.3	340225	248978	57183.1	72493.9	111083	91198.7	69518.5	136455	80180.4
M1143T30_1	1.91328	-0.936045	-2.46485	0.0274177	0.334973	DOWN	1143.05	1143.04	1143.05	29.9849	29.8085	30.1309	22	11	10	3546	49159.3	31000.5	25693.8	11249.3	93779.5	68941.1	64086.9	55678.9	92632.5	33442.1	22861	10322	45444.2	78249.3	12622.6	11851.9	24102	15508.7	18593.5	43794.8	41928.8	19407.8	22887.2	42400.8	16360.7	30119.6	11820.4	21401.4
M631T21_1	2.65778	-1.41022	-2.4353	0.0274224	0.334983	DOWN	630.548	630.546	630.549	20.5166	20.482	20.6218	11	8	3	25298	431030	347480	162177	159723	581861	465452	146718	127012	96762.3	317929	37271.1	54116	666303	961239	800542	917156	64402	89166.6	95221.7	122026	107929	113185	163447	212924	162594	106889	649924	58414
M902T33_2	1.49278	0.578002	2.38594	0.0274645	0.335073	UP	901.792	901.791	901.793	32.5903	32.3595	32.7957	12	4	8	86638	485772	193588	725151	288643	740051	581923	466086	386819	499605	544116	574077	638371	33872.8	671772	257525	435045	398972	1.41941e+06	1.11299e+06	784727	748219	605742	420572	569368	779162	569978	608572	684095
M602T24	1.3206	-0.401189	-2.40012	0.0274852	0.335117	DOWN	601.587	601.586	601.588	23.9079	23.7891	24.1094	11	6	4	960	12015.9	3619.88	9098.85	2149.94	13333.7	16959	10496	13977.9	13337.3	11981.9	11439	18418.4	8883.56	5993.5	7257.19	12113.3	7512.42	9304.53	10098.3	10430.6	7871.87	9338.78	6881.4	6415.07	12246.6	7990.39	13419.7	7676.52
M653T19	2.38859	-1.25616	-2.48685	0.0275205	0.335192	DOWN	652.541	652.54	652.542	19.0948	18.7386	19.3646	27	12	12	184724	2.80082e+06	2.18061e+06	1.17258e+06	623817	3.87299e+06	2.77668e+06	779072	601556	1.8938e+06	3.5315e+06	147948	183498	7.36135e+06	4.35723e+06	3.48908e+06	4.61519e+06	475934	1.00673e+06	1.30946e+06	1.74649e+06	1.44796e+06	925459	755767	1.49032e+06	1.0137e+06	795222	2.68171e+06	422257
M670T24	2.44075	1.28733	2.50694	0.0275573	0.33527	UP	669.612	669.612	669.613	24.2186	24.067	24.3421	25	12	12	20910	98775.2	41108.5	241086	192300	95337.8	53907.6	200720	148392	73351.6	128472	71315.8	75110.8	80946.7	84567	81561.2	91619.6	61082.5	289774	307995	651854	512962	63145.6	91781.7	117686	79393.4	281898	333474	101982
M885T25_2	2.10237	1.07202	2.516	0.0275693	0.335295	UP	884.757	884.756	884.759	24.8705	24.7931	24.9461	24	12	12	63070	317930	83958.6	668406	475186	426022	371442	392388	117553	312519	322519	306908	243829	408119	347144	272035	294681	438481	1.81046e+06	1.51615e+06	484777	537635	548102	402318	561077	452436	331605	367185	570641
M766T24	1.23823	0.308278	2.42714	0.0275699	0.335297	UP	765.659	765.659	765.66	24.4822	24.4346	24.5363	15	8	7	119642	661143	97087.7	818646	202747	777734	492215	584137	651632	580020	753093	549654	676213	808917	738630	661397	660071	510818	654830	1.01984e+06	1.07889e+06	714981	871296	1.0427e+06	827180	913041	515271	1.00615e+06	668748
M672T23_2	1.48523	-0.570688	-2.41294	0.0276279	0.335419	DOWN	671.595	671.592	671.602	23.1949	23.0564	23.4932	10	7	2	17562	417334	173079	280989	91425.4	686321	556519	335303	269257	235737	251472	257143	243019	581172	665373	464211	462480	235643	236883	241646	301601	222337	323425	370408	464151	375580	132554	190489	277151
M491T4	3.02406	1.59649	2.43087	0.0276444	0.335454	UP	491.367	491.366	491.367	4.15823	4.0963	4.197	11	3	8	8128	29769.8	35941.3	90025.9	77983.6	6989.8	6227.08	39972.4	17690.6	31467.5	137354	18432.5	15202.7	14796.5	9706.96	42768.3	16629.4	166022	38001.9	242500	59088.8	63126.5	31567.4	26341.5	26977.6	51811.8	26513.6	208668	139692
M553T14_2	2.566	1.35952	2.47072	0.0277538	0.335684	UP	553.456	553.455	553.457	14.1288	14.0974	14.1926	16	5	11	3188	9088.48	6147.35	23321.1	18984.5	19409.2	16838.8	7455.45	8530.99	8236.01	7096.07	1466.52	1949.88	10511.8	18474.1	3839.41	5253.54	8163.78	53573.1	50905.9	51142.4	36914.5	7668.39	10313.8	17749.9	14145.3	6707.12	9758.08	12810.8
M909T26_1	1.38058	-0.465273	-2.35898	0.0277631	0.335704	DOWN	908.805	908.803	908.806	25.882	25.8598	25.9258	12	6	6	8228	90508.9	27422.6	65558.7	24298.1	116644	95665.8	93774.1	78303.5	74245.5	83995.7	41972	52259.6	87657.1	101121	130156	130312	35363.5	33398.7	34172	90886.3	80901.3	80591.1	79414.6	95735.8	86902.9	51161.7	76569	41607.3
M860T26_2	1.21358	0.279266	2.41322	0.0278461	0.335877	UP	859.736	859.735	859.738	26.142	26.1137	26.1802	13	5	8	13008	86596.5	12098.2	105092	23632.4	65843.4	68494.8	95834.5	88404.7	86931	83882.9	98364.5	109749	84006.6	92837.2	82062.2	82746.9	100104	136076	160874	115865	109355	91059.4	87469.7	88901.9	89696.5	81107.8	112228	88362.3
M742T18_2	1.69218	-0.758881	-2.40006	0.0278497	0.335885	DOWN	742.019	742.018	742.02	17.5623	17.5044	17.6684	17	10	7	1914	11109	5709.86	6564.9	3226.96	12745.5	11806.5	10654.1	5751.29	8524.08	14452.4	7214.5	3995.77	22295.2	20736.4	7586.82	7545.1	5417.5	3551.57	3820.16	8074.02	6717.63	5683.5	4513.49	6308.26	11825.3	3011.03	13557.2	6299.2
M407T21	2.78209	-1.47617	-2.4868	0.0278594	0.335905	DOWN	407.309	407.308	407.31	20.9658	20.9069	21.0437	9	7	2	4330	57109.9	49266	20527.7	13025.9	80707.4	57797.6	11566.3	10543.7	24542.9	27736.2	4301.77	4825.33	107971	137744	112111	105472	7294.2	22113.1	20440.4	33386	25463.7	14443.7	6147.14	24518.8	19905.5	13989	52138	6493.1
M660T23_2	3.56806	-1.83514	-2.51679	0.0279398	0.336072	DOWN	659.582	659.582	659.583	22.5593	22.4753	22.6352	9	7	2	5816	118509	116291	33214	16103.6	51164.6	101900	35731.2	32744.1	40979.7	77161.7	12709.1	15536.5	166854	343553	281624	262155	17312.5	21631.5	22046.5	20819.6	30250.5	32245.9	50585.2	65755.7	42744.6	25531.2	53012.5	16631.9
M532T15	1.61434	0.69094	2.4446	0.0279608	0.336116	UP	532.496	532.495	532.497	15.2691	15.1654	15.352	23	11	12	3752	39735.4	12716.8	64146.3	32168.9	40175.5	60391.5	65286.2	36429.3	35134	44807.5	30720.4	17523	33930.7	34058.6	38918.1	39450.4	40730.4	108347	116623	75774	76688.9	19316.9	64926.1	84379.5	17803	52115.6	78959.3	34091.6
M696T24_1	3.33226	1.7365	2.51398	0.0279893	0.336174	UP	695.628	695.627	695.628	24.0971	24.0331	24.2283	12	4	8	7428	26974.1	12668.4	89884.8	85756	25955.1	22056	61313.6	23291.7	41020.1	24036.3	15584.3	14560.1	24028.1	27348.4	20812.3	23683.4	25737.2	130505	188316	229635	238537	18280	21198.9	15390.4	24590.1	92336.8	62524.5	31565.9
M853T25_1	1.53265	0.616031	2.35291	0.0279987	0.336194	UP	852.697	852.697	852.699	25.0413	24.948	25.1375	11	4	6	12104	72053.9	40801.1	110434	39090.7	29520.3	39601	117664	134310	82194.7	108065	59243.7	53798.4	120311	78117.9	21051.3	20770.7	72103.5	84689.7	133487	172862	150985	123092	108977	69089.1	58013.2	92705.4	167909	91290.2
M641T20	1.69866	0.764397	2.49957	0.0281585	0.336703	UP	640.569	640.568	640.569	20.1778	20.0879	20.29	24	12	12	133908	1.38205e+06	258185	2.34764e+06	1.31304e+06	1.57768e+06	1.42083e+06	1.91984e+06	1.22657e+06	1.60118e+06	1.62861e+06	1.31758e+06	1.28684e+06	1.21187e+06	1.29154e+06	1.02135e+06	1.08073e+06	1.01191e+06	3.34354e+06	2.84025e+06	4.92897e+06	4.0894e+06	1.32861e+06	875212	1.32083e+06	1.61201e+06	2.46228e+06	3.00918e+06	1.34944e+06
M604T15	1.98198	0.986941	2.47576	0.0282572	0.337015	UP	604.484	604.483	604.485	14.7965	14.7207	14.886	11	3	8	2300	15033.4	5495.69	29795.8	19911.3	25677.6	19232.3	21079	13119.9	16431.6	20750	9809.24	8395.12	10062.7	12264.6	10874.7	12703.9	13035.3	49936.5	78802	39761.7	34126.5	10451.6	11798.7	30371.1	11497	19085.6	31131.1	27553
M1100T17_2	1.3405	-0.422767	-2.45385	0.0283409	0.337279	DOWN	1100.41	1100.41	1100.41	16.8962	16.8495	16.9533	19	9	10	952	9119.16	3093.41	6802.82	1059.99	13488.8	14078.7	7162.61	6596.97	8227.03	6931.69	7675.67	6429.53	13868	11010.3	6204.6	7755.88	5877.87	8112.87	6784.82	6626	6559.39	6904.91	4887.84	5367.33	7603.26	6745.73	7936.24	8227.6
M729T15	1.78446	-0.835486	-2.39012	0.028602	0.338094	DOWN	728.512	728.511	728.513	14.6547	14.5438	14.796	21	10	11	2372	27044	15088.7	15155.3	8320.66	41154.5	39251.6	28763.2	9115.69	20635.4	30609.6	20716.7	8025.45	48087.4	50927.8	14771.3	12469	8968.93	18520.1	32696.8	9878.18	18442.3	1415.19	9679.12	15878	22321.3	10624.5	22616.4	10822.8
M469T9	2.11823	1.08286	2.42268	0.0286473	0.338234	UP	469.357	469.357	469.358	8.59803	8.35205	8.73317	15	8	7	11238	65933.8	41380.3	139663	96961.6	155633	3650.13	112677	113184	52555.9	40658.2	63947.6	55790.5	55191.7	45450.7	34892.6	57575	76155.8	368214	277343	88809.2	130085	45562.5	80310	137558	56086.7	115099	201916	98813.5
M751T30	2.09007	-1.06355	-2.41702	0.0287194	0.338456	DOWN	750.787	750.784	750.787	30.4089	30.2465	30.4748	16	9	7	2056	16530.6	11302.7	7909.13	4993.04	18541.9	12977	32484.7	27845	23305.5	8331.79	7886.41	8306.64	21565.8	33533.9	2734.99	853.62	10911.7	3698.68	4959.79	16906.6	8157.72	6434.02	10790.6	16382.7	2663.04	7406.05	1683.49	4915.15
M603T16	1.63228	0.706885	2.38482	0.0287538	0.338563	UP	603.414	603.412	603.418	16.4148	16.0544	16.5931	29	11	12	3474	31192	14055.3	50913.9	24962.5	28540.4	28291.6	32197.4	52364.1	13460.8	40228.5	23557.1	26903.7	61323.4	28155.7	14560	24721.1	43279.2	66360.2	26756	50608.4	103523	40836	58847	85153.2	28626.5	20977.4	29750.6	56250.3
M430T13	1.8036	0.850878	2.45716	0.0287657	0.338599	UP	430.369	430.369	430.37	12.7396	12.668	12.8683	23	11	12	40254	323704	107384	583832	350653	464034	292162	466591	402618	333375	358163	468838	184669	239464	254164	218319	202050	218459	683703	685215	1.28376e+06	483022	208570	1.11166e+06	363785	270925	821661	567294	307920
M452T15	1.27335	-0.348629	-2.34114	0.0287861	0.338662	DOWN	452.355	452.355	452.356	15.3646	15.0644	15.5277	31	12	12	9910	254027	54207.2	199495	59768.6	279122	337853	223370	184092	218029	202950	237147	305556	255457	272825	341296	190631	150884	146465	143778	156816	162160	199939	185452	248760	283379	313510	150742	252058
M686T19	1.71325	-0.776732	-2.42008	0.0288206	0.338768	DOWN	685.518	685.517	685.519	19.2775	19.136	19.3803	9	6	3	4294	44095.4	24182.6	25738	10279.9	40857	33311.3	37371.6	18634.7	36012.9	32978.3	18015.2	14176.5	83413.3	65883.5	72052.2	76438.6	19275.7	32802.1	29394.3	18045	46625.1	23237.2	27107.7	19376.8	5949.29	33358.2	32376.9	21307.2
M685T23	2.50781	-1.32643	-2.45093	0.0288451	0.338843	DOWN	684.595	684.594	684.595	22.5666	22.4803	22.6569	20	10	10	188496	3.63918e+06	2.94377e+06	1.45114e+06	947636	4.87471e+06	4.9337e+06	1.17631e+06	943372	635553	2.74219e+06	291243	285540	5.86762e+06	8.15851e+06	7.10488e+06	6.65658e+06	270059	752633	407474	2.56897e+06	1.3745e+06	1.19929e+06	1.49873e+06	3.06483e+06	2.02584e+06	979408	2.72222e+06	549744
M823T18	1.37938	-0.464022	-2.36145	0.0288584	0.338883	DOWN	822.512	822.511	822.513	17.5963	17.5374	17.677	24	12	12	13648	195573	65405.9	141783	44139.4	213202	204499	173650	134274	224947	297306	128563	101561	307841	245081	159590	156360	155178	49632.1	67562.1	166451	163928	167742	143118	162629	191214	104546	155696	173698
M882T26_3	1.44183	-0.527904	-2.3362	0.0289952	0.3393	DOWN	881.786	881.784	881.787	25.8565	25.8274	26.0929	26	12	12	13078	204823	65598.1	142057	66019.7	304293	188487	277908	228622	165378	223754	61063.8	130883	233246	177258	235189	231795	98324.1	13231.4	66188.6	176593	132278	139959	219052	265507	162269	149923	159980	121383
M656T17	1.74034	0.799368	2.42354	0.0290052	0.339331	UP	656.447	656.446	656.451	16.8737	16.589	17.0169	25	12	11	3148	24176.3	9550.09	42074.9	23734.2	30598.8	31662.1	29722.6	19856.7	26918.3	43918.5	11262.3	14949.7	30554.4	16947.4	14933.7	18790.7	20917.5	66154.1	35034.9	83869.3	88412.3	22621.4	24738.4	37363.8	27009.5	33580.3	37372.3	27825.2
M638T19_1	2.43326	1.28289	2.49993	0.029184	0.339871	UP	637.55	637.549	637.551	18.7061	18.6139	18.8201	24	12	12	471206	2.76171e+06	507575	6.71997e+06	5.46134e+06	3.17554e+06	2.83014e+06	3.67397e+06	2.22654e+06	3.27377e+06	3.24109e+06	2.6227e+06	2.34113e+06	2.53464e+06	2.92551e+06	2.05046e+06	2.24507e+06	1.81876e+06	1.69922e+07	1.49605e+07	1.19152e+07	9.76359e+06	2.43364e+06	1.59922e+06	2.54416e+06	3.15124e+06	5.55099e+06	7.40689e+06	2.5032e+06
M407T15	1.42508	-0.511048	-2.3349	0.0292026	0.339927	DOWN	407.322	407.321	407.323	15.3099	15.1492	15.5192	29	12	12	18740	417691	137879	293099	123116	280585	131409	521820	438515	274338	494985	352796	561876	416215	413786	522211	603751	331633	117478	84096	172945	253866	430115	311426	345065	503932	329343	264474	372812
M637T19	2.48721	1.31453	2.49925	0.0292737	0.34014	UP	636.547	636.546	636.547	18.7082	18.6156	18.8288	24	12	12	1129868	6.35925e+06	1.10615e+06	1.58168e+07	1.30619e+07	7.37524e+06	6.55373e+06	8.26829e+06	5.12073e+06	7.31234e+06	7.49422e+06	6.01531e+06	5.42789e+06	5.95145e+06	6.76056e+06	4.80285e+06	5.22837e+06	4.28407e+06	4.05031e+07	3.55997e+07	2.82203e+07	2.29791e+07	5.43152e+06	3.63494e+06	5.97007e+06	7.3369e+06	1.28703e+07	1.72518e+07	5.71954e+06
M813T24	2.37385	1.24723	2.46842	0.0292937	0.3402	UP	812.72	812.718	812.721	24.2362	23.9398	24.3942	19	11	7	83082	518274	227199	1.2303e+06	973068	832326	427231	367947	315972	419232	451631	933346	112885	602322	463001	687891	605500	1.45475e+06	2.88365e+06	2.63522e+06	546354	2.29553e+06	451084	828897	591190	573565	86491.6	454164	1.96272e+06
M749T30	1.94797	-0.961969	-2.38839	0.0293379	0.340332	DOWN	748.78	748.779	748.781	30.4258	30.3196	30.5926	24	12	12	10324	105445	66377.9	54130.7	33661.9	109929	75042.2	192629	180175	138936	58554.6	82684.6	56315.7	129854	211032	17612.4	12573.5	68684.4	19667.7	13269.6	104837	91794.5	38692.2	61177.9	98493.3	17834.3	77079.7	24317	33721
M689T23	1.95057	-0.963894	-2.39549	0.029377	0.340449	DOWN	688.547	688.546	688.547	22.5594	22.4162	22.8081	29	12	12	63816	1.73761e+06	1.10495e+06	890823	527790	2.73999e+06	1.20662e+06	968170	985057	1.49723e+06	993425	278410	582762	3.27333e+06	2.98359e+06	3.46374e+06	1.87899e+06	653881	350538	330639	664399	823838	415876	1.83252e+06	1.77574e+06	1.45869e+06	539980	964500	879274
M357T1_4	1.59994	0.678014	2.3971	0.0294393	0.340634	UP	357.26	357.259	357.261	1.29976	1.28627	1.31064	16	5	11	4632	5957.5	2188.8	9531.61	4678.33	5178.48	4423.35	5229.9	6746.39	5232.16	12392.4	4254.41	6535.11	6034.8	4176.89	5792.35	5493.73	8821.13	10324.9	22856.2	12231.3	6784.32	10794.1	7279.31	6024.08	6307.03	6092.76	9779.31	7084.93
M901T30_1	2.48864	1.31536	2.45358	0.0294644	0.340709	UP	900.788	900.787	900.79	30.4867	30.0853	30.7239	30	10	11	270270	963254	537032	2.3972e+06	1.95199e+06	1.50295e+06	1.03689e+06	842115	110300	110765	1.16813e+06	1.27593e+06	1.29028e+06	1.02103e+06	1.54761e+06	202864	1.4502e+06	1.04586e+06	6.00936e+06	5.28781e+06	5.26929e+06	1.13941e+06	630072	1.19564e+06	1.53252e+06	1.01636e+06	2.01965e+06	2.44265e+06	1.17775e+06
M683T21	2.64711	-1.40442	-2.45395	0.0295394	0.340931	DOWN	682.579	682.578	682.58	20.9356	20.8272	21.0039	23	12	10	85234	1.51017e+06	1.28091e+06	570497	344714	2.13812e+06	1.65556e+06	124040	10228.2	807962	1.39664e+06	74169.6	66681.5	3.04071e+06	3.41118e+06	2.57674e+06	2.81996e+06	194750	489944	454212	1.12601e+06	843847	563658	345975	582183	406041	477677	1.25179e+06	109870
M690T24	1.40142	0.486887	2.40503	0.0295896	0.341079	UP	689.559	689.558	689.56	23.6399	23.5599	23.6949	24	12	12	101646	1.49102e+06	340880	2.08954e+06	791829	1.75274e+06	1.65914e+06	1.98369e+06	1.90244e+06	944707	1.09888e+06	1.12444e+06	1.53631e+06	1.64069e+06	1.72329e+06	1.27714e+06	1.24878e+06	1.8293e+06	1.7941e+06	1.85436e+06	1.57497e+06	1.14111e+06	2.3402e+06	3.78431e+06	3.28515e+06	2.58925e+06	1.23788e+06	1.68149e+06	1.9624e+06
M632T23	1.31711	0.397371	2.32577	0.0296571	0.341278	UP	631.612	631.611	631.613	22.8712	22.7767	22.9753	10	4	6	2980	34610.1	11759.4	45585.2	11354.8	38163.3	35200.6	41352.1	32316.6	31566.1	36684.1	49330.1	49302.6	9931.33	34838.5	15608.8	41027.2	53230.9	41089.2	50998.9	41400.7	35872.7	53604.8	28697.3	36210.4	67340.7	44753.8	35005.3	58817.2
M890T28_3	1.46455	0.550461	2.37405	0.0297885	0.341663	UP	889.828	889.827	889.829	28.4285	28.4093	28.4723	18	8	10	58664	254514	81297.1	372750	152168	193109	267063	151444	331297	165437	246023	274349	447976	283481	182087	268942	242962	505255	528266	645089	219761	184211	459069	388642	254811	315648	191834	286210	494199
M886T15_2	1.4274	0.513395	2.32703	0.029877	0.34192	UP	885.746	885.744	885.749	15.308	15.1576	15.5004	19	8	8	1140	11515.2	4704.46	16436.9	5616.65	10693.1	1736.78	13627.4	4433.34	13186.2	14447.7	9534.02	13159.1	10837	11908.9	15471.5	19147.8	21156.4	22251.3	15916.1	16661.6	16402.1	9853.94	25087.2	20649	10923.5	5388.61	15418.4	17534.6
M623T20	1.73622	0.795946	2.45566	0.0298918	0.341963	UP	622.54	622.539	622.541	20.1599	20.0669	20.274	24	12	12	17016	160921	39016.5	279394	162507	194604	166337	212768	135116	204558	191492	151201	153215	143357	168943	69043.1	140421	117701	393015	342139	605503	489062	144669	101982	142712	190272	304691	359459	161525
M624T20	1.98656	0.99027	2.41015	0.0299118	0.342021	UP	623.543	623.542	623.545	20.1513	20.0037	20.2662	25	12	12	4534	30739.2	15975.4	61065.1	40554.2	6949.88	3580.86	47742.3	31163.5	50381.7	48542.6	38147.1	33831.1	33587.7	39749.8	15089.8	20103.6	29716.4	39915.3	81620.1	148190	116758	31775.1	26817	23076.3	43732	73194	87418.8	30568.1
M538T15_1	2.16479	1.11422	2.4589	0.0300261	0.342352	UP	538.446	538.446	538.447	15.2971	15.2299	15.3201	6	0	6	2216	8458.04	2964.31	18309.9	13559	12910.8	9202.21	7733.63	6162.67	9360.87	11486.2	5557.63	4990.09	11487.5	11865.3	5686.14	5053.57	8071.54	40286.7	39210.3	34845	25545.3	6118.39	10471.6	15649.6	655.128	10184.8	19112	9567.94
M433T15_2	1.75351	0.810246	2.43667	0.0300894	0.342534	UP	433.387	433.387	433.388	15.2708	15.1995	15.3437	17	9	8	20132	156935	47505.8	275187	161262	230828	228836	145151	123961	157665	230691	97197.4	112493	137695	129823	127600	161276	165974	562948	545616	302160	333829	38091.3	236591	325424	104773	190955	337876	158000
M917T25_1	3.30634	1.72524	2.43298	0.0301562	0.342726	UP	916.729	916.727	916.732	25.0055	24.7805	25.0567	15	5	9	33756	103148	98257.7	341043	324152	521.362	293.32	256712	209620	169445	167526	6934.69	2701.53	197505	161478	33578.7	31461.6	215969	918025	909734	594430	559475	160890	6309.98	452.018	150471	149060	159497	268199
M708T19	2.85057	1.51125	2.4657	0.030245	0.34298	UP	707.627	707.627	707.628	18.7745	18.4103	18.9633	27	12	12	10832	41947.6	18648	119574	107453	47980.2	13625.2	42095.4	59143.6	76130.6	61642.1	56473.9	27249.1	22704.3	37219.1	27596.1	31511.6	42517.3	361515	273125	171583	165422	37758.9	21768.8	47232.2	35160.7	131210	98345.8	49253.4
M1198T16	1.36979	0.453953	2.32167	0.0302921	0.343114	UP	1197.87	1197.86	1197.87	16.3961	16.1364	16.6009	27	12	12	5344	70989.6	30279.9	97240.8	24845.7	37405	41572.3	112053	60601.6	61362	100647	56085.4	58788	133541	39616.7	71622.4	78581	74131.8	102846	41154.9	83350.4	100242	98594	133047	130940	115992	92768.6	90356.2	103466
M878T40	1.43705	-0.52311	-2.34249	0.0304295	0.343504	DOWN	877.792	877.791	877.793	40.1272	40.0766	40.3205	13	6	7	32712	596168	226355	414856	143720	610785	714283	586409	457058	500059	527697	316133	1.05855e+06	911600	734895	393076	343468	197691	471310	319481	764138	417202	385540	312805	414317	364680	544059	478276	308769
M1117T30	1.77735	-0.829731	-2.4013	0.030446	0.34355	DOWN	1117.03	1117.03	1117.04	29.9921	29.9493	30.1283	14	8	5	3346	47816.5	28080.6	26903.2	11030.6	68243.9	75843.2	70397.4	65618.4	90915.1	31299	21049.3	17084.2	42638.7	65763.3	14148.3	10797.4	36342.6	11901	25513.5	38582.2	29122.7	32108.5	26599	49913.9	18990.2	19212.4	14345.2	20207.3
M962T26	1.26773	-0.342247	-2.31453	0.0304704	0.343619	DOWN	961.849	961.848	961.85	25.6839	25.6433	25.7556	24	12	12	21846	420742	89023.3	331887	98796.6	479065	430538	445473	308811	397943	333714	318794	304956	456117	511415	580240	481841	215006	214651	195994	377033	356246	293104	394520	411592	341706	431841	504309	246637
M879T25	1.46132	-0.547271	-2.31459	0.0305647	0.343885	DOWN	878.767	878.765	878.77	25.0711	25.0139	25.2478	12	4	8	20660	389581	120505	266595	139133	475218	150371	400719	404370	378282	399028	252991	245474	394424	508336	534441	531312	86421.7	70036.9	131076	422523	298145	334016	262462	473960	439627	197776	327204	155894
M821T25_1	1.69139	0.758211	2.47128	0.0305986	0.34398	UP	820.639	820.638	820.64	24.8495	24.7931	24.9081	24	12	12	42644	334570	35018.8	565888	322353	339654	352203	358524	340894	324342	313251	392885	378508	346004	297614	272591	298366	573391	1.28234e+06	1.18873e+06	429509	282334	453572	380914	384260	431279	434832	400568	548929
M942T29_1	1.25788	0.330998	2.31209	0.0306201	0.34404	UP	941.825	941.82	941.827	29.1339	29.1007	29.2267	6	0	6	2712	33700	8734.69	42390.7	9656.47	30890.7	37652.5	26575	33234.9	14073.8	28556.4	33491	41269.9	44534.3	35648.1	31710.9	46762.3	44279.2	44425	66874.8	39137.2	26885.7	44543.9	44805.6	40910.4	30979.1	37944.9	44085	43816.9
M666T1_3	2.42313	-1.27687	-2.37165	0.0307452	0.344389	DOWN	666.463	666.458	666.468	1.30791	1.2971	1.6232	10	8	1	4204	6518.02	5039.16	2689.92	2423.01	4475.42	1362.24	18316.5	13412.2	2732.44	5524.46	7075.38	3195.21	8246.56	8274.93	3652.94	1948.01	1722.15	1780.55	1220.82	1745.13	1869.26	2018.35	3250.51	2755.81	1929.1	2570.25	10153	1264.14
M802T18_1	1.44273	-0.5288	-2.32252	0.0307677	0.344452	DOWN	801.527	801.525	801.528	17.734	17.6354	17.8136	24	12	12	2838	29430.9	10860.8	20399.5	7968.7	37678	25862.6	20173.7	18621.7	29667.9	44495.8	20535	16545.1	51834.2	33914.1	28851.3	24991.1	22164.8	15352.5	20513.6	24726.7	13120.9	21473.7	13756.7	20109.5	30254.7	13626.3	38453.4	11240.6
M1014T28	1.36625	0.450222	2.39571	0.0307706	0.34446	UP	1013.92	1013.92	1013.92	28.0116	28.0067	28.0199	6	0	6	4172	12298.3	2382.9	16802.5	6061.39	9189.49	11464.4	11349.2	14932.5	9806.28	12316.4	10870.2	11200.1	14433.9	10234.7	16182.1	15600	12787.7	23434	30370.2	12949.6	16545.2	13617.7	14574.8	24390	11307.9	14287.7	16546.1	10819.3
M944T25	2.23752	1.1619	2.45709	0.030782	0.344492	UP	943.745	943.744	943.747	25.1943	25.0469	25.2975	22	11	11	20256	101632	29446.2	227404	174856	80243.6	40468.9	129348	93880.1	99840.2	141576	110381	77421.9	127786	136610	83370.9	98661.1	128311	537664	467899	342988	454213	119142	42028.7	44092.9	130430	169805	177623	114655
M886T25_2	2.10463	1.07357	2.45655	0.0308101	0.34457	UP	885.761	885.76	885.762	24.8795	24.8008	24.9413	24	12	12	37752	195905	50726.4	412308	300915	258681	235230	235957	183881	196063	198636	73724.9	150531	249094	215033	167906	186128	271941	1.13839e+06	950823	292459	323780	326067	248811	335887	290750	207669	227792	333331
M671T26	1.59009	0.669106	2.33321	0.030865	0.344722	UP	670.624	670.623	670.626	25.6576	25.5491	25.9403	23	10	12	2412	15221.5	7256.64	24203.5	11188.3	7601.77	10310.3	23459.6	24496	23119	26161.5	9975.32	11764.9	9298.84	15240	5916.99	15313.6	18044.7	23535.3	29180.3	47785.5	41260.6	14496	9603.32	18589.8	16547.5	28365.1	25845.4	17188.3
M584T24	1.43287	-0.51891	-2.32233	0.0310259	0.345165	DOWN	583.557	583.557	583.558	23.9337	23.8229	24.0737	25	12	12	10544	177382	45995.8	123795	65373.5	205010	208502	262989	185416	107517	163073	168079	221990	107183	133303	177476	188044	103357	59795.1	116939	104217	32932.2	141887	45187.5	99352.1	189782	214308	242205	135572
M908T26_3	1.58201	-0.661756	-2.34926	0.0310876	0.345335	DOWN	907.801	907.8	907.803	25.8961	25.8714	25.927	18	9	9	21154	262645	124865	166020	68620	306745	240697	242972	209046	201520	221998	144074	148633	224428	251372	616486	343769	90813	57091.8	64440.3	239406	217348	201866	209000	243772	211480	145725	200729	110568
M577T21	1.36196	0.445684	2.35318	0.0310947	0.345354	UP	576.563	576.562	576.563	21.0768	20.8879	21.2121	25	11	12	3970	42607	10664.3	58029	20042	44183.8	38519.5	23478.5	43113.6	32284.6	42698	31043.3	61119.9	39223.6	50022	54856.3	50740.7	37245.2	74245.4	72234.4	68772.6	52315.9	42892	58441.2	80204.1	61780.9	28797.2	89529.3	29889.5
M964T25	1.54419	-0.626854	-2.35354	0.0311718	0.345565	DOWN	963.709	963.708	963.711	24.9455	24.8382	25.0272	14	7	7	1764	27292.2	12532.4	17674.1	6583.94	21318.3	19082.8	21538.3	15607.4	21705.7	19473.8	26327	24012.5	36684.7	31772.7	62542.9	27440.6	12116.6	14146.6	17010.2	18803.7	23854.1	11376.8	13904.5	26259.3	10594.3	20548.5	31081.1	12393.3
M731T18_2	1.78397	-0.835092	-2.33667	0.0313166	0.345958	DOWN	731.028	731.027	731.029	17.572	17.488	17.68	15	10	5	1778	10897.7	6110.8	6108.65	3614.34	13853.2	12975.7	9083.08	5740.4	7318.23	14568.8	5593.61	3842.88	23517.9	19726.6	7567.41	6984.19	4628.68	2350.31	3018.84	9281.68	5809.99	4621.83	3823.9	5732.21	10787.2	2679.16	14258.2	6311.87
M659T23	3.59227	-1.8449	-2.43131	0.0313792	0.346127	DOWN	658.58	658.579	658.58	22.5593	22.4315	22.7502	14	9	5	31552	632896	633828	176183	147300	637118	389891	169767	130966	127116	470507	41408.6	51484.8	886234	1.96836e+06	1.27213e+06	1.44978e+06	77158.2	89730.6	22179.3	91676.6	146688	121735	276087	350524	233658	104160	531621	68975
M531T15	1.51028	0.594814	2.39321	0.0316119	0.346752	UP	531.493	531.492	531.493	15.2776	15.2268	15.3437	24	12	12	9670	105829	26049.4	159832	73698.4	157640	148240	82880.8	96080.2	106645	128910	78390.8	92315.8	93429.3	80612.5	96174.7	108631	104661	267701	285689	194430	192429	52878.8	160086	168845	77648.4	124686	203558	85366.2
M988T17	1.24399	-0.314973	-2.31751	0.0316781	0.346928	DOWN	988.437	988.434	988.439	16.5562	16.4208	16.666	13	8	4	820	7873.77	1919.94	6329.46	1281.55	6240.9	6823.24	7776.2	7313.2	7580.75	8419.25	6883.18	5960.61	5726.1	12036.7	8974.73	10750.4	6902.67	6138.8	7847.92	4181.64	5175.21	4447.07	6738.53	8486.39	6589.49	6452.68	7185.1	5807.97
M957T21	1.86149	-0.896458	-2.44473	0.0317284	0.347062	DOWN	957.475	957.474	957.477	20.9153	20.8887	21.0183	6	6	0	1272	16382.8	10630	8800.89	1555.81	9514.53	16395.2	7612.26	6565.54	10498.8	14075.6	9149.84	6150.23	33914.3	18174.5	30025.6	34516.8	8212.73	8414.36	7035.64	7977.21	8917.68	9142.63	10390.6	11070.8	9182.99	6645.48	11456.9	7163.73
M682T1_3	1.48708	0.572478	2.39055	0.0317486	0.347116	UP	682.412	682.411	682.414	1.28474	1.25766	1.29225	9	1	8	1990	2999.44	707.939	4460.39	1995.17	2742.09	2240.32	2067.13	3411.5	1954.3	3392.34	2761.17	3259.67	3600.26	3076.79	4445.64	3042.08	4192.67	3391.85	4543.17	3172.71	1602.97	3621.47	5852	6006.17	5418.14	5618.4	8570.74	1534.43
M383T23	3.2946	-1.7201	-2.42656	0.0318263	0.347321	DOWN	383.309	383.309	383.31	22.5404	22.4336	22.6096	9	8	1	11208	180622	175363	54823.5	38715.7	133738	133287	40712.9	35686	41088.9	141287	12712.4	14191.8	299745	473327	443969	397713	25450.6	22802.6	23188.8	80257.7	52876.3	41947	61370.7	79213.8	56238	36297	157848	20391.3
M1107T19	1.35514	0.438446	2.31006	0.031829	0.347328	UP	1106.96	1106.96	1106.96	18.7761	18.7027	18.9901	9	2	7	704	5354.91	1640.41	7256.68	2332.82	5642.33	5305.56	5927.21	5594.46	4932.79	5602.55	6562.56	9217.41	3788.97	2443.59	4116.98	5124.54	4609.36	7233.73	8254.11	9738.19	6020.31	4116.84	9304.14	9025.05	4335.06	9481.57	10070.1	4891.67
M894T26_2	1.53075	-0.614237	-2.32572	0.0318323	0.347337	DOWN	893.785	893.784	893.787	25.57	25.5369	25.6673	16	10	6	159284	2.21009e+06	975970	1.4438e+06	591794	2.51669e+06	2.18954e+06	1.5254e+06	1.22399e+06	1.60819e+06	1.52683e+06	1.64273e+06	1.58364e+06	2.05884e+06	2.41163e+06	3.93789e+06	4.29571e+06	683970	625373	588367	1.78064e+06	1.79123e+06	1.9425e+06	1.83319e+06	2.09921e+06	1.87828e+06	1.43358e+06	1.88084e+06	788391
M640T20	1.70954	0.773604	2.43631	0.0318446	0.34737	UP	639.566	639.565	639.566	20.173	20.1066	20.2981	24	12	12	599728	5.88061e+06	1.03905e+06	1.00531e+07	5.84103e+06	6.78841e+06	5.98313e+06	7.80571e+06	5.11364e+06	7.19653e+06	6.61711e+06	5.35733e+06	5.49364e+06	5.12962e+06	5.9133e+06	4.33519e+06	4.83373e+06	4.55846e+06	1.39202e+07	1.21851e+07	2.16746e+07	1.79468e+07	5.22656e+06	3.60639e+06	5.19198e+06	6.75076e+06	1.07289e+07	1.31382e+07	5.70941e+06
M355T21	2.93039	-1.55109	-2.42398	0.0319629	0.347681	DOWN	355.278	355.278	355.279	20.5293	20.4756	20.5889	9	7	2	5070	77401.9	71139.2	26413.5	15775.7	128784	4855.54	26432.8	23085.1	37613.6	45699.7	7884.19	9250.54	156819	198968	146198	143232	12850	14663.9	15682.3	37145.6	28953.6	20970	27983.2	38430.4	25627.9	17216.9	67129.1	10309.5
M777T19_2	1.7226	0.784589	2.44677	0.0319876	0.347746	UP	777.475	777.474	777.476	18.731	18.6467	18.8797	24	12	12	6048	57841.5	6270.01	99637.9	58841.6	61980.6	49960.5	63110.7	54483.2	67906.5	53107.1	63303.4	65753.9	57588.9	54109.6	52086.5	50707.6	60169.5	209534	160516	133547	167908	58388.7	55460.3	72571	66633.2	110561	97344.4	3022.73
M368T2	2.51647	1.3314	2.43995	0.0320242	0.347842	UP	368.274	368.273	368.274	1.99082	1.96447	2.01478	10	4	6	1926	1884.47	579.578	4742.22	4015.65	2952.2	1101.44	1599.97	1218.57	1390.87	2053.83	1766.64	1728.3	1981.69	2360.76	2791.93	1667.5	3028.96	7299.08	16042.3	6513.48	5771.98	2335.49	1378.46	2203.76	3554.91	2104.51	3611.2	3062.53
M729T24	1.71678	0.779706	2.3229	0.0321005	0.348041	UP	728.612	728.611	728.613	23.7215	23.6034	23.7725	17	7	10	5282	40719.6	22381.4	69906.7	37331	66291.9	60425.4	55321.5	55681.5	41796.8	16108.6	26736.4	44264.4	24318.6	74103.4	2876.83	20710.2	33458.6	58539.7	75662	74772.7	40820.8	29635.8	161776	103949	96069.4	42074.3	69216.2	52906
M1005T26_3	1.27903	-0.35505	-2.30344	0.0322353	0.348392	DOWN	1004.88	1004.87	1004.88	25.6657	25.596	25.7028	18	9	9	3362	44657.6	11964.2	34915.2	8456.95	46038.8	43127.3	37386.4	30821.9	35572.5	42454.9	41299.1	43748	38837.3	39093.6	68376.6	69134.2	20438.6	33295.7	31123.9	35741.2	39010.6	28070.9	48759.2	34189.4	30665	44010.4	46725.1	26952
M656T26	1.35944	-0.443007	-2.2952	0.0323125	0.348591	DOWN	655.612	655.611	655.613	25.8873	25.8406	25.9523	24	12	12	2788	23810.6	7530.78	17515.1	5793.99	31996.1	28850.7	29662.4	27560.3	31784.2	30003.8	18527.6	15802.9	24148.6	23753.7	10976.8	12659.9	21676.3	13993	13259.9	27731.4	26568.4	11445.8	16844.5	14688.9	8948.65	15455.1	18806.6	20761.9
M535T4	3.38181	1.75779	2.39284	0.0323405	0.348663	UP	535.392	535.391	535.393	3.92886	3.84608	3.96327	8	2	6	7008	18844.2	19411.9	63727.4	62009.8	4844.29	4661.98	26899.9	22892.3	18157.8	76472.2	12336.5	11629	10263.8	7443.33	18544.3	11984.9	129193	30039	203937	25594.6	29056.3	22281.8	18858.7	17987.8	35661.1	19011.3	130156	102951
M428T5	4.412	2.14143	2.43977	0.0323946	0.348803	UP	428.363	428.356	428.367	4.83297	4.74182	4.92026	14	5	9	7246	9017.48	4606.27	39785.1	43441.9	8999.81	7203.06	9845.71	8286.58	4605.57	8475.51	8613.82	7028.75	22037.9	11790.3	7283.01	4039.77	8386.48	13803.4	21069.9	13761.9	12115.3	4809.06	109461	96073.5	9391.39	67460.4	113019	8070.58
M338T19	1.93876	0.955131	2.39067	0.032434	0.348904	UP	338.271	338.271	338.272	18.6378	18.5158	18.795	21	11	10	12656	95095.9	38895.5	184368	123370	132723	115025	129794	81663.1	113669	36627.6	5980.46	93116.3	108010	82524.6	115205	126811	68911.2	418741	379980	218513	263134	83464.5	61287.5	100095	93365.8	176968	253164	94788.7
M507T1_1	1.36089	0.44455	2.3437	0.0324501	0.348945	UP	507.306	507.305	507.319	1.28627	1.27913	1.37035	9	3	6	3134	5145.72	1194.28	7002.76	2471.35	5773.52	4204.65	5351.71	3594.88	4340.13	6870.64	4241.91	4287.98	7666.2	5629.2	5083.33	4704.51	5415.1	5457.89	11407.5	5141.59	4965.55	9349.29	5630.86	3482.76	9839.63	7131.06	9684.37	6527.52
M279T1_1	1.92909	0.94792	2.38613	0.0324613	0.348974	UP	279.091	279.089	279.096	1.30608	1.2902	1.31912	23	11	12	18872	22435	9472.15	43279	28740.1	23176.4	15095.6	14289.1	13470.3	13037.2	24202.6	18367.2	25733.4	47146.9	25379.9	20320.2	29000.9	30288.1	76963.3	14222	31651.3	95986.4	80009.7	19694.1	16410.6	63995.8	24503.8	18726.2	46897.4
M1141T30_1	1.77219	-0.825532	-2.33118	0.0324795	0.349021	DOWN	1141.03	1141.03	1141.03	29.5482	29.4225	29.7588	25	11	11	3556	49835.2	28474.3	28120.7	15179	89879.9	75365.2	56377.9	52874.1	96372.3	39556.6	28577.4	11867.5	66959.4	45764.2	19251.9	15175.4	19839.9	22940.2	13666.1	59098.6	55925.7	25220.1	13659.2	39021.8	22309	24546.5	19715.6	21505.3
M1160T20_2	1.34075	-0.423039	-2.28081	0.0326084	0.34935	DOWN	1159.99	1159.99	1159.99	19.8606	19.7914	19.9491	24	12	12	5776	100421	27102.3	74899	27712.8	103093	101488	150266	122094	82273.1	66354.4	50156.8	87433	95089.6	125370	104821	116610	48888.7	63241.3	72226.8	111414	83051.1	45228.5	52658.2	68735.8	63483.1	105285	132020	52555.4
M947T34	1.37084	-0.455059	-2.28471	0.0326464	0.349447	DOWN	946.866	946.865	946.867	33.9063	33.5531	34.1928	25	6	9	53766	399687	125502	291563	105474	374768	347121	413249	284052	447737	610266	314507	361860	164627	464473	603192	410386	435661	456282	196677	152558	350318	409614	232793	188044	285112	300060	174086	317557
M1043T11	1.67184	0.741434	2.33934	0.0326684	0.349503	UP	1043.41	1043.41	1043.41	10.8111	10.6279	10.8868	10	4	6	796	6617.93	2882.96	11064.1	5919.14	3628.07	4057.68	4874.81	3176.99	3157.51	10888.8	9757.14	9007.48	10275.6	7183.2	7587.27	5820.61	6153.69	8144.4	9072.11	14160	12252.2	8128.29	9463.44	10035.1	7309.34	10724.2	28559	8767.54
M712T17	1.78047	-0.832261	-2.3592	0.0327275	0.349652	DOWN	712.478	712.478	712.48	16.5725	16.5015	16.6177	24	12	12	2942	25252.3	15043.6	14182.9	6153.85	45674.2	40250.3	15156.2	10852.3	21971.6	29930.8	12115.7	7872.86	42559.9	46736.6	20321.2	9586.36	8975.52	6968.36	10827	21112.1	17690.6	11639.3	9354.7	15714.4	20716.1	9699.31	26786.7	10711
M792T30	2.06485	-1.04604	-2.35737	0.0327581	0.34973	DOWN	791.785	791.783	791.786	30.4659	30.279	30.4996	10	6	4	1136	8741.94	6121.15	4233.69	2533.57	8432.44	6173.4	12366.8	15890.3	9180.67	3506.95	4648.18	7746.54	13341.2	21340.1	1574.04	702.694	4820.13	1510.49	2160.81	8652.58	3851.45	2924.08	6606.12	7438.22	1296.33	6587.38	3162.64	1794.02
M895T24	1.39229	0.477463	2.32518	0.0328343	0.349922	UP	894.523	894.521	894.524	23.6407	23.5351	23.7009	9	2	7	1464	15882.3	4381.97	22112.8	8182.9	19788.5	19230.6	14756.2	23305.9	12316	14489.2	13143.5	14798	20792.1	6899.95	15495.5	15571.9	21995.4	22067.1	9039.79	15607.2	16623.9	28736.2	37490	31285.7	27887.1	14362.1	16425.8	23833.1
M997T13	1.5375	-0.620587	-2.2889	0.0328924	0.350068	DOWN	997.487	997.485	997.488	13.2521	13.1769	13.3685	12	7	5	804	8628.48	3656.96	5612.02	2732.75	10961.1	10407.1	8968.89	5794.96	7302.66	8962.75	9071.56	6521.36	12227.9	16253	2871.96	4198.5	4812.92	6718.46	7241.47	5540.23	5855.51	1385.08	2911.23	5978.02	4178.63	5635.39	12607.2	4480.05
M662T21	2.09084	-1.06409	-2.36064	0.0329011	0.35009	DOWN	661.519	661.517	661.52	20.6603	20.5257	20.8847	20	10	9	8292	116078	82680.3	55517.3	32584	139804	127207	47834.1	5161.16	104158	130245	20103.9	25034.6	196054	222920	110472	263944	42659.2	9344.37	29282.6	75847.1	46288	54429.9	94751.5	92256.1	62910.6	14314.5	110823	33300.8
M1141T18_1	1.38278	-0.467573	-2.29217	0.0329589	0.350235	DOWN	1140.98	1140.98	1140.98	18.239	18.089	18.3067	10	6	4	894	10363	3533.23	7494.29	2512.31	10309.7	13732	9130.42	7386.34	9998.36	10087.2	5401.37	5771.49	15832.3	16586.5	10711.9	9408	6964.66	5560.89	2712.74	10068	8673.6	6912.37	3967.1	10643.6	9762.12	6893.84	9994.28	7778.28
M853T26_1	1.48178	-0.567332	-2.28952	0.0330053	0.350351	DOWN	852.755	852.754	852.756	25.7674	25.7146	25.801	11	7	4	14818	188669	75069	127326	54580.6	208426	165081	306659	215828	187090	171136	67038	76040.2	225222	314781	157321	169412	47223.2	63441.1	61824.2	193357	118394	123006	191260	208379	137180	113524	170199	100126
M669T24	2.15631	1.10856	2.40466	0.0330169	0.35038	UP	668.609	668.608	668.61	24.2219	24.067	24.3226	24	12	12	43132	240746	89201.9	519123	390977	316767	222266	430315	344710	264080	288216	143457	151309	166448	184867	177146	199375	182550	638719	692985	1.32913e+06	1.0601e+06	132312	208771	267161	176476	630620	707824	202826
M745T5	3.17196	1.66537	2.34342	0.0330527	0.35047	UP	744.572	744.572	744.573	4.89818	4.81768	4.94457	8	1	7	5724	23160.7	30418.9	73464.8	67854.5	2406.53	1577.61	21885.1	19259.4	32755.3	115085	10282.3	11014.2	14682.6	9402.49	27710.6	11866.7	189765	27753.4	118174	59841.5	40176.1	20624.1	22083.4	24809.6	25057.6	16388.6	156347	180556
M951T31	1.55463	-0.636572	-2.27076	0.0332997	0.351082	DOWN	950.923	950.921	950.925	30.5251	30.4074	30.6431	16	7	9	4252	44583.6	17149.3	28677.9	17165.7	58422.7	43999.2	69899.3	57934.6	66862	39645.5	23109.3	20258	37132.8	52164.2	21402.5	44173.1	24543.6	14211.1	29263.9	24248.4	42825	14906.9	8705.09	32349.4	24352.5	28399.7	25159.1	75170.9
M369T29_1	1.52423	0.608077	2.29293	0.0333702	0.351256	UP	369.345	369.345	369.346	28.5322	28.4735	28.6578	23	11	12	22546	97071.2	42465.3	147958	64086.5	56381.6	71766.6	65089.2	106418	67580.2	42315.1	117643	158691	157738	151528	111284	58419	185408	171885	318878	110127	82924.1	118177	149728	93182.3	93507	124716	178502	148467
M755T24	1.57784	0.657951	2.33166	0.0334679	0.351495	UP	754.681	754.68	754.682	23.7362	23.6259	23.8414	24	11	12	63116	765063	278836	1.20715e+06	594668	698812	1.1929e+06	1.01608e+06	905212	239876	659406	469848	441034	989057	999715	779557	789266	716109	1.07512e+06	1.00583e+06	957259	747145	1.52571e+06	2.04177e+06	2.54819e+06	1.51141e+06	549974	827383	979874
M827T18_1	1.33458	-0.416387	-2.27747	0.0336643	0.351974	DOWN	826.532	826.531	826.534	17.6404	17.5837	17.7539	21	10	11	1598	16417.9	5009.31	12301.9	3755.14	19596	17999.6	12301	10090.9	14891.9	26791.7	13026.1	9457.11	18879.6	20208.9	19685	14086.7	7605.59	12175.5	17227.8	12682.3	10197.7	7427.46	10954	14671.2	15434.6	7135.92	18096.9	14013.8
M723T19	2.19499	-1.13421	-2.36825	0.0337132	0.352092	DOWN	722.619	722.618	722.62	19.1228	18.9999	19.1928	11	8	3	18518	238825	181046	108805	58243.1	313044	167090	98308.5	77338.9	218887	315042	35398.3	35259.6	668109	363305	214200	359922	47771.2	175266	131403	129320	123344	81647.5	56870.8	106684	84902.4	81854.9	245555	41037.9
M854T26_1	1.39603	-0.481334	-2.27652	0.0338225	0.352356	DOWN	853.757	853.756	853.758	25.7471	25.7033	25.7969	14	6	8	8242	108887	37828.9	77997.6	27898.6	124193	105505	162182	135450	112170	102699	37406.8	48083.1	139092	148744	84654.2	106468	58536.7	38768.2	38943.9	56611.2	75182.4	77073.1	117438	122513	92054.8	84162.5	106121	68565.9
M710T20	1.65965	0.730879	2.3115	0.0339021	0.352548	UP	709.643	709.642	709.644	20.1887	19.9909	20.3696	26	12	12	6980	75359.3	34634.8	125070	65957.9	78986.6	75150.2	146832	84388.5	108137	92975.9	3915.07	86029	60996.4	57131.7	52394.4	57374.8	74196.3	188450	175625	166023	239883	45979.3	28050	75690.2	87596.3	172947	155017	91382.8
M240T2	1.5164	0.600652	2.27987	0.0340266	0.352845	UP	240.228	240.227	240.229	1.76652	1.69391	2.11785	24	12	11	4370	9635.91	4281.73	14611.9	6231.44	13178.6	5119.43	10418.8	5524.6	8630.01	14733.6	8205.15	18946.2	10104.7	6558.47	9653.04	4558.27	12456.3	9702.97	13416.1	8679.18	12323.8	16655.1	9874.29	21485.9	30685	14541	15716.6	9806.69
M604T20	1.76424	0.819051	2.40714	0.0340539	0.35291	UP	603.526	603.525	603.526	20.11	20.0508	20.2257	24	12	12	51132	486673	72331.1	858610	530343	536783	509834	635531	430379	567967	548778	439688	433995	404641	476288	431734	424458	380141	1.17375e+06	1.07908e+06	1.93921e+06	1.55416e+06	430939	293601	374701	544758	969446	1.10321e+06	460321
M891T25_1	3.5856	1.84221	2.34293	0.0341341	0.353101	UP	890.715	890.712	890.717	24.9762	24.9425	25.0126	11	4	7	39914	99060	138606	357739	356466	0	0	371240	272987	235146	239798	247.978	0	62431.1	6870.88	0	0	226399	743591	677898	995085	851074	119932	0	0	81825.6	141366	155976	299716
M532T16_1	1.11519	0.157292	2.25997	0.0341697	0.353186	UP	532.431	532.431	532.432	16.4522	16.3718	16.567	20	10	10	21078	570219	67555.5	635904	74653.6	649375	555582	612095	504339	567183	579417	525992	487418	674063	663891	545546	477726	539493	629443	638767	716365	747556	677214	498470	621684	627154	563994	717640	653064
M921T26_3	1.37519	-0.45963	-2.26207	0.0342446	0.353363	DOWN	920.811	920.809	920.813	26.0506	26.0087	26.113	24	12	12	96106	1.50935e+06	483577	1.09756e+06	404754	2.24804e+06	2.10245e+06	1.20654e+06	1.01524e+06	1.07215e+06	1.03237e+06	1.07154e+06	1.03573e+06	1.59956e+06	1.80733e+06	1.96865e+06	1.95265e+06	516185	716091	684844	1.68314e+06	1.42979e+06	963415	1.17747e+06	1.39254e+06	1.1509e+06	1.3089e+06	1.59088e+06	556566
M440T14	1.56032	0.641845	2.25994	0.0344878	0.353934	UP	440.351	440.35	440.352	14.4649	14.4172	14.5713	17	8	9	2232	16887.7	9181.2	26350.3	11228.8	24417.9	11983.5	16461.2	13554.7	12976.8	42926.7	14844.8	15837.4	6855.59	11148.4	15215	16430.4	21428.9	42890.4	39846.4	14806.4	14031.6	14547.4	24291.1	33978	13375.8	23315.7	40192.8	33498.9
M1172T1	1.45814	-0.544133	-2.28915	0.0344925	0.353945	DOWN	1171.91	1171.91	1171.92	1.2927	1.27125	1.3161	7	6	1	1112	2070.46	847.719	1419.93	500.478	1942.83	2813.28	1376.31	1752.93	2298.52	2350.72	1597.29	3623.73	588.761	3038.27	2290.53	1172.38	820.122	1428.32	2243.87	959.553	1262.4	1695.75	717.615	2270.38	1271.63	1390.36	1211.55	1767.63
M888T25_1	1.6873	0.754718	2.39944	0.0345034	0.353971	UP	887.622	887.621	887.623	24.8337	24.7682	25.0209	25	12	12	9752	72247.8	9845.88	121904	71009.7	79767.9	88143.8	77879.7	68944.6	73812.7	71111.3	62241.6	55638.3	87787.1	68553.9	63842.2	69250.6	102425	279769	257072	92196	119975	103543	82031.8	92929.1	94805.5	47036.5	79536.9	111526
M319T1_3	1.34681	0.429546	2.26405	0.0345052	0.353975	UP	319.22	319.218	319.221	1.31913	1.29865	1.54746	24	12	12	6158	9198.56	2965.26	12388.7	3877.13	7283.41	7127.93	6499.07	8388.01	8410.73	11285.6	9317.59	7071.56	10675.8	5635.03	13026.1	15662	11719	16493.2	21663.2	15454.7	9476.34	9940.78	11233.9	10741.8	9723	12059.2	12929.5	7229.84
M957T17	1.32067	-0.401266	-2.26	0.0346375	0.354283	DOWN	956.979	956.978	956.983	17.3206	17.2639	17.3767	18	11	7	1006	7352.46	2147.55	5567.23	1695.81	5452.87	5554.44	8093.67	6211.46	6959.64	10350.6	6442.32	5159.6	6747.09	5685.52	10269.7	11302.6	7224.29	3737.83	5020.35	4253.61	3769.51	3378.22	7278.81	8494.55	6349.11	6432.16	6574.2	4294.16
M974T31_2	1.53949	0.62245	2.27512	0.0346653	0.354347	UP	973.886	973.884	973.886	31.2071	31.081	31.3735	11	4	7	27292	142617	64353.1	219556	97890.4	239748	207868	94004.1	130398	219410	19048	171255	82587.9	115750	187769	113686	129875	122741	399859	159933	300960	209559	189177	125953	150227	395419	159318	165810	255722
M651T18	3.49037	-1.80338	-2.36516	0.034784	0.354622	DOWN	650.526	650.525	650.526	17.9331	17.6292	18.4171	23	10	9	15904	228720	230665	65528.7	62628.2	174620	323339	45704.4	30188.7	72053.4	236587	18725.1	22282	305505	788964	234592	492075	26247.4	4727.45	129833	213017	108293	34782.8	13197.8	54524.8	29173	34559.4	114156	23833.2
M767T24_1	2.51384	-1.32989	-2.37686	0.034937	0.354974	DOWN	766.679	766.678	766.68	23.8219	23.5684	23.9917	10	6	4	7504	81246.2	69712.3	32319.6	14996.5	48741.3	177242	47199.6	3000.82	43039.2	68828.3	23762.8	27597	212300	183289	81512.8	58441.5	25233.5	29304.9	27796.1	53568.4	42011.5	11694.1	56302	7440.59	28550.7	27468.6	46152.8	32311.9
M852T25	1.53838	-0.621415	-2.25174	0.0349498	0.355003	DOWN	851.742	851.74	851.747	25.0052	24.9567	25.4729	28	10	11	15102	349638	143665	227276	121638	438592	359089	587800	395405	255535	332175	90430.3	159055	395895	555941	321314	304421	99993	134147	136977	395089	210321	159632	336177	410169	365075	103706	271828	104198
M939T9	1.37334	0.457693	2.29002	0.0349979	0.355113	UP	939.1	939.099	939.1	8.50177	8.36108	8.61716	9	1	8	1306	12222.1	6047.72	16785.1	3327.03	2264.89	1767.89	10695.8	7985.68	6857.28	16713.1	16815	17481.3	17496	15510.4	16460.8	16616.9	17311.8	14048	17540.9	12230	15234.9	13595.6	16241.2	22789.5	14770.2	16619.9	18094.3	22945.1
M515T17	1.20647	0.270795	2.25939	0.0349983	0.355114	UP	515.405	515.404	515.406	17.2026	17.0612	17.3228	22	11	11	21778	286702	54130.3	345898	72850.6	296321	273618	315984	245605	281027	278253	257053	229375	442652	281264	280102	259166	284495	340104	342202	341993	488447	399440	228120	271359	360175	296186	441494	356759
M973T39	1.70618	0.770773	2.31421	0.0350251	0.355175	UP	972.881	972.881	972.882	38.9628	38.7041	39.2685	18	3	9	12576	38738	16684.7	66094.2	37395.7	57830.8	53888.9	51160	36829.2	50571.1	31163.3	40246	35696.7	48753.3	44052.8	7275.74	7388.51	35088.5	153226	41075	52457.5	44037.5	60554.6	47976	126856	85292.3	59517.9	38548.2	48500.5
M918T30_2	1.78591	0.836662	2.37711	0.035085	0.355311	UP	917.82	917.819	917.821	29.9106	29.6867	30.1309	12	4	7	11408	130522	29866.6	233102	146472	102158	114990	164897	78660.2	125916	177212	128355	145604	105893	169511	138853	114221	122149	113374	415846	302353	258115	558271	144297	133300	61107.5	179360	172176	336873
M901T34_2	1.54044	0.623343	2.2678	0.0351011	0.355348	UP	900.788	900.787	900.789	34.4367	34.1673	34.647	21	11	6	127192	736161	336649	1.13401e+06	505961	670643	795252	300380	408784	699897	811786	1.26107e+06	1.11135e+06	113638	1.0184e+06	685811	956931	455142	2.32702e+06	1.45901e+06	1.10202e+06	1.2808e+06	1.46417e+06	590450	694454	1.12664e+06	872382	856372	1.37968e+06
M891T27	1.28698	-0.363988	-2.26185	0.0351535	0.355467	DOWN	890.804	890.803	890.805	26.7114	26.6653	26.7617	24	12	12	101742	2.64894e+06	739917	2.05826e+06	520484	3.22671e+06	3.26288e+06	3.41472e+06	1.9922e+06	2.3697e+06	3.65101e+06	3.29544e+06	1.71613e+06	3.14275e+06	1.99816e+06	1.79753e+06	1.92003e+06	1.98293e+06	1.20959e+06	2.19228e+06	1.96196e+06	2.03138e+06	3.47523e+06	2.01324e+06	2.2391e+06	1.99517e+06	1.86156e+06	1.68298e+06	2.05371e+06
M836T18_2	1.43934	-0.525412	-2.26253	0.0352145	0.355605	DOWN	836.021	836.02	836.022	17.7308	17.6525	17.7954	19	10	9	1520	16417.2	6310.16	11406	4364.51	17063.6	18951.8	12190.9	8040.73	17552.3	26099	14330.9	9647.96	28032.5	20924.8	13695.3	10477	12900.8	9572.45	13340.8	10991.6	875.082	12423.9	9622.66	12592.8	16568.6	7753.67	17943.1	12287.2
M592T24	1.48437	-0.569849	-2.24527	0.0352678	0.355726	DOWN	591.562	591.561	591.563	23.9916	23.8396	24.1259	13	7	5	1206	17313.6	5804.37	11663.9	6502.82	24735.3	24284.9	7862.93	15578.3	18229.9	16046.8	15775.4	20301.8	8813.31	11284.9	22461.2	22388.3	10833.4	11243.8	10392.1	10800.4	8519.22	5436.7	643.104	7311.39	14908.3	22258.5	23706.3	13914
M667T22	2.33502	1.22344	2.38507	0.0353173	0.355837	UP	666.593	666.592	666.594	22.025	21.9269	22.089	24	12	12	111590	599138	168423	1.399e+06	1.14945e+06	525181	463186	982975	609393	786853	746337	428714	456034	436630	543926	556836	653590	463612	1.57497e+06	1.78105e+06	3.76596e+06	3.45053e+06	579643	329745	475104	764511	1.27027e+06	1.65352e+06	679074
M591T18_1	2.82341	-1.49744	-2.33738	0.0353551	0.355922	DOWN	590.561	590.56	590.562	18.1794	18.0716	18.5405	14	6	6	3384	32072.5	29046.8	11359.5	9931.27	26345.5	80159.4	85280.3	61226.8	4003.28	22631.9	12990.4	12413.9	7893.57	9753.98	47553.9	14617.5	5176.34	4093.76	24411.4	3157.26	4066.04	7266.54	11571.1	32825.9	11891.2	5549.88	22770.5	3534.25
M772T25_1	1.29561	0.373628	2.24565	0.0354574	0.356152	UP	771.563	771.562	771.565	24.658	24.5992	24.7346	13	7	6	1630	21880.4	7668.09	28348.5	6383.53	14125.6	29607.4	36076.3	18678.3	14352.2	28446.5	24593.2	9666.95	28357.6	18995.5	20149.4	19516.5	29816.2	24718.5	23602.8	25602.1	24271.1	26426.6	41541.6	35497.4	35586.5	23038.1	19801.4	30279
M1142T30_1	1.81621	-0.860931	-2.29198	0.0355423	0.356341	DOWN	1142.04	1142.03	1142.04	29.5702	29.4484	29.7104	25	11	12	2728	35490.9	21507.2	19541.2	10888.4	40063.8	56603.2	22831.7	41767.3	81079.2	30886.4	19794.7	17544.7	27713.5	61554.3	14571.5	11480	1746.86	11377.6	22152.3	41146.9	18952.9	33199.6	11747.3	30179.5	11733	18320.6	14654.6	19282.9
M434T15_1	1.7391	0.798339	2.36854	0.0357087	0.356711	UP	434.391	434.39	434.391	15.2883	15.1734	15.352	16	6	10	2512	18697.4	3940.77	32516.7	19823.4	26590.7	23677.3	14644.7	12901.8	20171.9	20426.4	15438.3	15882.7	18468.7	17585	17290	21291.8	10920.5	73108.2	60243.4	35439	38902.1	8795.38	25986.7	43972.7	13948.7	21531.3	37590.9	19761.4
M893T26_2	1.4614	-0.547356	-2.2573	0.0357744	0.356856	DOWN	892.779	892.778	892.782	25.6191	25.568	25.6751	17	7	10	314230	5.4418e+06	2.1868e+06	3.72368e+06	1.47306e+06	5.74013e+06	4.95428e+06	3.76927e+06	3.25679e+06	3.48121e+06	3.35609e+06	6.49659e+06	4.47662e+06	5.59666e+06	5.01637e+06	9.45311e+06	9.70454e+06	1.87799e+06	1.82032e+06	1.73961e+06	4.26502e+06	3.83475e+06	4.89653e+06	4.62675e+06	5.69865e+06	5.11991e+06	3.45099e+06	5.17314e+06	2.1805e+06
M922T26_4	1.41835	-0.504212	-2.24805	0.0359268	0.357192	DOWN	921.816	921.814	921.818	26.0386	26.0005	26.0864	23	12	11	54348	766832	281438	540651	205587	1.16722e+06	1.08433e+06	570449	489197	545472	499136	508259	475037	810771	877267	1.12034e+06	1.05451e+06	236696	352231	289325	812677	749911	525314	671737	714890	584390	565644	717370	267634
M590T18_1	2.64511	-1.40333	-2.32916	0.0359875	0.357325	DOWN	589.558	589.556	589.558	18.1566	18.0789	18.2583	17	10	7	6322	78112.8	68460.3	29531.1	23106.5	167481	182422	167641	142178	10360.5	48664.4	27129.2	22860.4	17273.7	19394.1	97712.8	34237.1	12679.8	22573.3	56104	7342.57	8667.04	15023.4	56594.4	73660.6	28026.4	13697.3	49535.9	10468
M639T20	1.69987	0.765426	2.36442	0.0360663	0.357497	UP	638.562	638.561	638.563	20.1734	20.1181	20.29	24	12	12	1397812	1.36794e+07	2.65051e+06	2.32532e+07	1.37738e+07	1.60818e+07	1.41881e+07	1.86297e+07	1.16843e+07	1.71462e+07	1.56015e+07	1.21467e+07	1.24233e+07	1.13954e+07	1.34292e+07	1.0363e+07	1.10635e+07	9.81559e+06	3.23476e+07	2.95528e+07	5.09039e+07	4.18033e+07	1.18321e+07	8.2844e+06	1.22465e+07	1.59456e+07	2.43076e+07	2.92139e+07	1.27852e+07
M1051T20	1.40165	0.487127	2.2445	0.0360795	0.357526	UP	1051.44	1051.44	1051.44	20.4877	20.4102	20.6407	13	5	8	896	6751.11	3357.06	9462.7	2498.86	5629.51	4451.33	11003.9	10366.4	11072.2	450.576	9518.34	8773.14	5840.59	4058	4089.24	5760	10587.9	13887.4	7694.16	8048.83	9843.09	10277.3	8919.01	8749.31	7397.23	12358.1	4464.33	11325.7
M891T26_2	1.25594	-0.328763	-2.23591	0.0361734	0.35773	DOWN	890.768	890.767	890.769	25.6714	25.6333	25.7337	24	12	12	629228	1.27244e+07	3.08453e+06	1.01314e+07	2.57381e+06	1.38464e+07	9.83679e+06	1.21535e+07	9.04667e+06	1.03087e+07	1.08165e+07	9.03472e+06	1.29727e+07	1.46559e+07	1.7349e+07	1.44846e+07	1.81871e+07	6.05278e+06	8.71221e+06	9.08594e+06	1.02285e+07	8.9254e+06	9.68318e+06	1.21223e+07	1.27075e+07	9.28342e+06	1.36631e+07	1.42514e+07	6.86093e+06
M945T26_1	1.67829	0.746996	2.36209	0.0362275	0.357847	UP	944.757	944.756	944.758	25.9269	25.8696	25.9605	24	12	12	113162	603562	113100	1.01296e+06	589643	390146	404310	683883	621399	638932	580037	657242	583257	678727	589786	617680	797347	639088	1.67328e+06	1.67889e+06	1.68167e+06	1.99667e+06	694694	304204	348409	662246	940010	988259	548040
M1192T20_2	1.60463	-0.682237	-2.24662	0.0362655	0.357929	DOWN	1192.07	1192.07	1192.07	20.0047	19.9391	20.2606	22	11	10	892	11315.5	5376.22	7051.81	3783.85	17041	12566.4	16736.2	9226.87	21041.6	16460.8	8586.88	4202.37	5836.33	10300.4	6356.01	7431.31	2709.48	8584.41	5383.67	6213.04	4383.23	6229.68	5297.67	3985.07	5230.54	15312	13397.1	7895.75
M710T19_2	1.73001	0.790784	2.37351	0.0362668	0.357932	UP	710.492	710.491	710.493	18.7077	18.6305	18.8797	24	12	12	10258	91476.2	12261.8	158255	96688.3	108314	92977.3	106792	79374.5	108178	100669	90767.7	90315.2	87410.6	78639	73311.8	80964.5	81469.3	356988	290358	209010	235980	86947.2	74699.5	101773	103061	154748	160039	43987.7
M452T1_2	1.36246	0.446213	2.23907	0.0362703	0.357939	UP	452.387	452.386	452.388	1.25924	1.24019	1.2721	12	6	6	5572	5252.76	1803.48	7156.67	2328.92	5312.41	5522.44	5389.5	3565.58	3841.76	9153.15	4805.09	7259.34	6299.46	3972.53	5585.01	2326.88	6685.6	5300.46	6745.63	5779.51	9341.79	6706.08	3601.37	7666.11	12750.6	6948.96	8712.54	5641.4
M709T18	1.34824	-0.431079	-2.23856	0.0363633	0.35814	DOWN	708.534	708.533	708.535	17.5324	17.4212	17.6382	24	12	12	12744	173219	54957	128478	42110.9	206244	212441	204059	133213	118814	186187	107494	85257.7	241886	261515	156542	164978	102664	91040.4	131686	171808	126022	115903	85853.4	129885	164822	86574.6	228600	106875
M931T13	1.60138	-0.679316	-2.25768	0.0364842	0.358399	DOWN	930.503	930.502	930.505	13.2721	13.1854	13.3594	11	5	6	784	7588.19	3732.49	4738.53	2277.39	10198.2	10243.2	7913.9	4576.99	7206.7	8173.55	7031.5	5228.82	8730.15	16232.1	1975.83	3547.46	4273.56	7400.4	5166.93	5847.3	5287.02	920.137	4170.32	4075.35	2001.91	4493.99	9622.67	3602.84
M714T20	1.43334	0.519384	2.29507	0.0364861	0.358403	UP	713.511	713.51	713.512	20.277	19.9323	20.4561	29	12	12	2772	38931.5	10228.3	55802.2	23319.5	46352.9	37939.4	30191.2	24797.9	61353.8	35285	47125.6	46007.7	39797.5	25971	35330.5	37025.5	26966.6	88211	71475.3	62480.5	99752.4	49766.9	34652	46561	45104.3	72649.1	43963.5	28043.6
M320T1_3	1.34703	0.429782	2.22776	0.0364913	0.358415	UP	320.311	320.31	320.312	1.24187	1.23181	1.26175	9	6	3	2486	2302.83	847.841	3101.98	908.492	2259.26	2128.94	2781.45	1697.37	1810.11	4603.49	2003.49	1768.43	2449.04	1844.29	2881.02	1407.02	2959.12	2158.76	2764.44	2248.27	4754.95	3909.31	1782.18	2800.59	4486.9	3465.96	2873.96	3019.3
M512T1_3	1.40167	0.487146	2.30256	0.0365324	0.358503	UP	512.407	512.407	512.408	1.24889	1.23853	1.26529	12	4	8	10734	13753.4	3133.86	19277.6	7697.58	12458.7	9322.02	15739.3	13170.8	9633.37	19112	11150.8	16882.9	16104.7	14311.1	16249	10905.5	13370.1	13873.7	17569.1	24082.9	23809.3	13638.4	15138.6	15198	31097.5	17456.9	35379.3	10718
M403T5	2.15001	1.10434	2.29588	0.0365631	0.358568	UP	403.354	403.353	403.355	4.50766	4.46663	4.57012	21	10	11	3702	11137.8	7652.04	23946.4	17746.7	4776.46	5975.72	21277.7	3699.07	4396.86	24156.9	13246.6	12887	22042.4	6326.84	11101.3	3767.12	4273.24	9420.17	7992.91	7653.47	8067.88	32335.1	46285.9	43052.8	22548.8	40657.5	51653.2	13416.2
M922T17_1	1.38001	-0.464682	-2.23018	0.0366091	0.358666	DOWN	922.464	922.463	922.466	17.0023	16.9258	17.1065	16	6	10	1470	18017.7	5918.8	13056.2	4935.6	18613.4	27002.6	15387.2	11773.6	14357.7	19489.8	18972.1	16732.1	25086.8	26431.1	7573.74	14792.2	10925.2	9974.53	19655.8	17204.1	6298.89	20660.4	13856.5	10367.9	19142.3	10875.6	7316.87	10396.2
M606T16	1.78222	0.833672	2.27271	0.0366202	0.35869	UP	606.5	606.499	606.501	15.9653	15.7867	16.0216	24	12	12	8696	61894.4	34285.7	110309	65346.2	52577.5	38748.8	136203	39376.6	53080.2	90577.4	37910.3	58681.3	62238.7	76491.3	94342.7	2504.58	36676.4	165347	173837	231514	190337	70613.1	48049.2	78238.5	39717.8	119938	100902	68540
M918T25_1	2.2315	1.15801	2.34505	0.036792	0.359054	UP	917.731	917.73	917.734	24.9853	24.924	25.2899	24	11	12	22310	122307	49808.5	272929	216850	71148.2	49939.4	195325	136605	104082	151908	79779.7	83532	196717	180870	114024	103761	110574	691002	636473	484808	358209	154179	93984.6	79953.3	141253	142914	209962	171831
M1204T18	2.29123	1.19612	2.35314	0.0368052	0.359082	UP	1204.04	1204.03	1204.04	18.4975	18.4502	18.6159	24	12	12	12882	71395.1	25688.3	163583	133258	100621	40997.7	91145.6	38651.6	93205.4	93076	39596.8	34166.2	84958.8	86937.1	66846.2	86539.5	39804.4	306093	268328	393419	333589	45757	30708.1	68436.3	72184	119464	229883	55328.5
M707T24	1.46672	0.552598	2.26022	0.0368758	0.359231	UP	706.536	706.534	706.536	23.5076	23.404	23.6096	10	2	8	1550	12867.6	4545.46	18873.3	8003.84	13198.2	14473.2	20478.5	9734.43	12162.1	12324.8	16161.7	1244.18	16008.2	12690.5	13269.3	12666.4	12154.8	26723.1	14535	13881	13255.2	34570.3	22741.9	14652.1	31500.4	10843.3	15197.8	16424.2
M897T29_1	2.13866	1.09671	2.35567	0.036887	0.359254	UP	896.758	896.757	896.758	29.3214	29.1184	29.5503	12	5	6	27526	93083.2	26776.5	199073	153545	99335.3	95854.9	71189.2	96267.1	53383.6	66770.4	81324.5	104539	77524.7	106495	106302	158014	108823	426599	537852	352583	73185.8	103113	166826	147090	162148	56147.1	117715	136796
M679T19	2.36065	-1.23919	-2.33512	0.0369467	0.35938	DOWN	678.557	678.556	678.557	19.2564	18.868	19.3327	26	12	12	136412	1.94114e+06	1.60597e+06	822290	419276	3.1407e+06	1.57721e+06	685039	558338	1.36532e+06	1.63528e+06	127221	251595	5.78184e+06	2.96738e+06	2.42621e+06	2.77759e+06	400459	1.51591e+06	679904	1.06079e+06	1.00235e+06	791062	326759	1.11559e+06	825215	636553	1.38468e+06	128210
M227T42_1	1.39592	-0.48122	-2.29857	0.0370399	0.359575	DOWN	226.947	226.947	226.948	42.4426	42.3245	42.6124	15	8	7	26848	490178	194882	351149	76953.2	448454	476384	392689	409372	454392	381845	393327	315000	300403	619064	989553	701647	297102	370151	355292	322673	323618	380406	179042	311754	503191	378369	409223	382970
M797T18_3	1.32586	-0.406933	-2.22138	0.0370444	0.359585	DOWN	797.024	797.023	797.025	18.171	18.1115	18.2575	15	8	7	1938	22813.9	5855.35	17206.9	6493.89	30641.5	28678.5	21153.2	15303.3	19555.8	24094.3	32991.1	18272.4	27306.6	15745.9	20088.6	19936.1	24490.8	12271.4	22500.6	4935.34	9705.09	22991	14502.7	23120.8	17421	14627.2	14762.6	25153.7
M1002T34	1.43271	-0.518747	-2.23472	0.0370535	0.359604	DOWN	1001.92	1001.92	1001.92	33.8599	33.5607	34.0831	8	2	6	5982	23234.7	8846.72	16217.3	6329.58	25128	22291.6	23744	18677.9	26953.7	47075.3	25230.9	20754.4	10866.4	24468.3	18557.9	15067.7	12914.5	18686.8	12280.4	5215.39	28177.8	25929.7	11452.6	18289.9	14464.3	18872.8	15609.3	12713.9
M721T16_1	1.6017	0.679606	2.22507	0.0372381	0.359988	UP	720.562	720.56	720.563	15.6775	15.609	15.7709	14	6	8	1362	7624.77	4424.99	12212.6	5606.77	12256.8	799.344	3457.34	4610.4	4372.66	11534.9	8105.63	6936.7	7770.31	16313.9	10734.9	4604.27	4969.75	14162.9	21864	13571.7	13011.2	7189.34	7184.19	13466	15842	8475.57	20884.5	5930.22
M630T17_2	2.86717	-1.51963	-2.35685	0.0372896	0.360094	DOWN	630.468	630.466	630.469	17.3212	16.8934	17.5214	10	6	3	5650	68657.1	65135.7	23946	8717.48	32596.8	78234	12715.7	14685.4	26520.3	54583	8030.22	11233.9	190203	83611.4	147804	163667	15889.7	26398.9	20062.2	16336.8	23610.4	26943.3	26296.7	44862	31296.2	14070.2	26644.3	14940.7
M278T1_1	2.20935	-1.14362	-2.35182	0.0373174	0.360152	DOWN	278.125	278.124	278.127	1.30605	1.29091	1.31912	14	8	6	9938	16143.3	12850.8	7306.79	2065.1	6851.88	8890.69	20823.5	28571.7	30508.7	4663.49	45599	16159.2	5904.63	11436.5	9015.55	5294.69	4790.46	7780.13	6086.97	7221.14	7156.76	6859.01	9591.69	4837.12	6696.09	5956.3	8541.59	12164.3
M747T30	1.6671	-0.737339	-2.2489	0.0374421	0.360409	DOWN	746.764	746.763	746.765	29.8286	29.7432	29.9789	24	12	12	9540	92889.6	49370.4	55719.3	28995.5	88429.2	72366.5	148050	140951	125436	52550.2	88659.4	75730	126954	163526	20947.7	11074.4	79740.7	21896.3	29395.2	76598.8	91995.3	40370.6	78326	104498	22774.5	53165.7	35422.3	34448.8
M1194T16	1.52272	0.60665	2.23901	0.037458	0.360442	UP	1193.91	1193.91	1193.92	16.4934	16.3722	16.6102	20	8	12	1832	13619.3	5966	20738.4	9258.62	20517.7	17186	16261.6	9378.69	11055.7	22507.7	7970.1	5811.82	19023.5	18613.8	7398.25	7707.09	7990.62	25178.2	22457.8	20270.7	35293.5	14311.9	12297.5	25278.8	20022.3	11259.3	38144.3	16356
M871T29_1	1.71815	0.780854	2.21535	0.0375407	0.360611	UP	870.742	870.742	870.743	29.3095	29.0919	29.373	15	7	8	14210	98404.5	82508	169073	73508.8	70366.8	88482.3	67340.7	112202	48953.3	62007.8	75974.3	6260.69	69546.2	110607	129620	339493	221327	209539	279548	150608	66392.4	167860	224330	158843	261967	44857.5	109657	133951
M726T21	2.33147	-1.22124	-2.32088	0.0375546	0.36064	DOWN	725.638	725.637	725.639	20.5321	20.2692	20.7489	14	8	4	16302	289590	237557	124209	67070.5	458543	38570.7	103522	80564.1	217297	345880	33724.5	32580.6	557107	346887	584917	675485	73789	66872.8	63651	167985	164417	137809	111463	296447	149157	76536.7	117311	65073
M663T22	1.84664	0.884903	2.28089	0.0378285	0.361197	UP	662.531	662.531	662.532	21.662	21.5639	21.8325	23	11	12	42120	319692	159396	590356	378909	512497	409585	318938	385548	72424.3	214698	109617	234090	492202	536775	387606	162322	372338	507379	611759	338582	195911	645701	1.32399e+06	1.27572e+06	847118	231261	363995	370517
M384T14	1.34555	-0.428191	-2.29267	0.0379303	0.361402	DOWN	384.328	384.327	384.329	14.4008	14.2663	14.5864	14	7	4	2914	57647.8	20980.1	42843.5	7758.2	48939.3	39579.3	68829.7	45654.9	64096.4	109189	53216.8	47780.9	64359.6	31673.2	76987.5	41467.3	37584.2	41854.1	33815.5	53948.8	32917.9	33686.5	42141.7	55978.4	40315.9	47080.2	49319.9	45478.7
M537T15_2	3.00913	1.58935	2.34674	0.0379381	0.361418	UP	537.443	537.442	537.443	15.2594	15.2176	15.352	9	3	6	5308	19314.4	7759.41	58119.6	56753.7	30053.2	22193.4	18256.8	13590.7	11693.1	34522.8	13535.4	12802.5	23098.1	26046	12927.9	13053.1	14825.1	121999	201454	87844	81563.9	13433.8	25009.7	36775.5	22722.2	21947.7	47430.2	22430.8
M804T1	1.53187	0.615297	2.29296	0.0379789	0.3615	UP	804.478	804.477	804.481	1.30396	1.2902	1.32104	10	4	6	2814	2647.7	731.425	4055.94	1997.83	3271.44	2134.08	2029.7	2180.7	2103.37	2772.32	1905.54	2027.54	3123.36	4021.05	3757.48	2445.81	2747.52	3716.67	3493.41	3638.74	3517.11	5829.81	2282.31	2143.45	4681.88	2824.34	9475.14	4320.86
M807T24	1.42118	0.507092	2.21292	0.0379898	0.361522	UP	806.712	806.711	806.712	24.1667	24.1073	24.2362	24	12	12	72642	1.26419e+06	529976	1.79664e+06	643313	2.33015e+06	1.10852e+06	1.27169e+06	481949	1.20165e+06	1.45518e+06	736942	692158	1.84621e+06	1.78656e+06	1.23854e+06	1.0207e+06	1.16489e+06	2.43605e+06	2.18374e+06	1.78192e+06	937973	2.20972e+06	1.94906e+06	3.08167e+06	2.05716e+06	1.06004e+06	1.35856e+06	1.33892e+06
M840T25_1	1.44361	0.52968	2.24566	0.0380821	0.361707	UP	839.684	839.683	839.685	24.6227	24.3355	25.0128	27	12	12	27148	580298	193966	837724	346502	663086	583258	711431	348924	724997	865760	249430	342640	781406	430990	626615	635042	589724	1.14729e+06	114159	1.3959e+06	1.33793e+06	764961	743215	930430	809664	618444	842861	758111
M862T25_1	1.39458	0.479829	2.2071	0.0380829	0.361709	UP	861.607	861.606	861.609	24.622	24.4603	24.8972	29	12	12	4956	79102	35684.3	110314	33562.5	72097.4	146423	118844	43478.9	120792	112403	40605.3	68844.1	59165	53552.2	50503.1	62516.1	58185.6	126498	123701	144146	152205	48895.8	123158	130226	137116	83287.3	86866.3	109482
M903T37_2	1.50114	-0.586054	-2.2115	0.0382417	0.362025	DOWN	902.804	902.802	902.805	36.7854	36.4907	37.1304	25	8	12	215370	2.27549e+06	930072	1.51585e+06	742193	2.03363e+06	2.22015e+06	1.72011e+06	4.11782e+06	2.16491e+06	2.63261e+06	3.35495e+06	2.66476e+06	1.63144e+06	2.85898e+06	806812	1.09974e+06	1.34052e+06	2.50495e+06	1.96362e+06	1.89388e+06	1.88418e+06	1.38845e+06	346225	150571	1.20033e+06	2.41018e+06	2.0123e+06	1.09496e+06
M677T23_1	1.81767	-0.86209	-2.23864	0.0382478	0.362038	DOWN	676.547	676.546	676.548	23.1748	23.0017	23.3516	13	7	4	2856	41448.5	24901.5	22803.1	14572.8	24139.1	74800.2	30927.5	30732.9	27818.1	26703.7	12744.7	16422.9	76335.5	74092.8	71971.3	30693.7	19612.6	16874.2	18355.1	27949.4	20307.2	32740.6	18694.1	2035.1	6368.78	25200.7	60351.8	25147.9
M221T2_1	1.51908	0.603197	2.21621	0.0383245	0.36219	UP	220.93	220.93	220.931	1.57577	1.45543	1.97295	19	9	10	3390	45439.2	21811.6	69025.8	29723.2	27726	51719.7	32010.2	3249.62	35707.9	88948	70163	54251.2	50704	31922.7	48828.7	50039.7	125747	81091.6	52146.1	31258.8	83458.2	92274	84037.9	32014.2	62346	32848.3	54787.9	96298.9
M268T2	1.42665	0.512632	2.22182	0.0383837	0.362307	UP	268.26	268.259	268.27	2.26558	2.23232	2.51747	15	5	9	1066	3593.43	1344.58	5126.56	1976.34	3871.23	2090.72	2707.62	2457.45	3100.25	5251.39	3294.94	6889.62	3801.5	3210.82	3952.81	2492.77	4933.55	3182.93	5473	3514.87	4257.92	5725.61	3000.68	5891.48	10267.1	4344.78	6678.24	4248.6
M369T8	1.47974	0.565343	2.20277	0.0384373	0.362413	UP	369.193	369.192	369.193	7.71788	7.48061	7.94845	23	10	12	5294	97900.5	53979.7	144867	50413.9	51525.9	70337	34611.3	77796.7	70249	184199	24873.6	166283	137894	80865.2	164461	111709	180065	117853	154869	135446	5082.33	122054	186062	190451	181371	168562	153146	143445
M531T17	1.44621	0.532275	2.20402	0.038474	0.362485	UP	531.473	531.473	531.474	16.5038	16.4109	16.5943	24	12	12	22612	258514	119587	373865	136267	410839	322972	357683	245551	195567	249641	111174	124332	365366	444505	117437	157103	204397	421960	419496	532296	616242	193174	289136	452596	314862	264853	501515	275856
M795T39	1.3609	0.444564	2.24379	0.0385372	0.36261	UP	794.711	794.711	794.712	38.889	38.7296	39.26	20	7	8	20662	113686	30070.6	154716	55751.7	131497	138974	67396.2	150353	116936	152285	72407.9	86006.9	129151	125423	79698	114106	253177	101208	103416	203694	81868.9	154611	194598	178057	189247	69261.1	179584	147867
M779T31	2.14462	-1.10072	-2.24903	0.0386002	0.362733	DOWN	778.817	778.816	778.819	31.0161	30.9351	31.2237	16	10	6	1594	11544.1	8451.24	5382.84	4317.13	11812.9	9071.17	26633.7	19332.7	15315.9	4338.98	7129.61	4882.15	14810.3	23023.1	1279.76	899.399	8470.05	2214.45	2484.82	15519.8	8936.91	3668.19	4206.67	9467	1181.25	4258.84	1881.01	2305.08
M887T28_3	1.50631	0.591015	2.29408	0.0386437	0.362818	UP	886.807	886.805	886.808	28.0337	28.0084	28.0561	11	5	6	12440	32482.8	7708.62	48929.1	23607.5	23063.3	28462.6	33645.8	52192.2	28996.2	34980.4	34910.8	33383.2	33130.1	20997.8	32323.7	33707.6	56271.1	83976.4	106015	28266.3	36513.2	44922.5	41286.2	27156.1	32973.8	37113	41225.2	51430.3
M1200T19	2.34492	-1.22954	-2.32598	0.0387121	0.362952	DOWN	1199.97	1199.96	1199.97	18.5525	18.3837	18.6973	10	7	2	1660	21774.6	18276.6	9285.89	3451.23	21164.3	12713.8	2974.23	8124.66	10129.1	15298.1	4657.01	4149.64	46865	47318.9	42317.7	45583.1	8503.16	4133.02	5028.12	9478.22	7645.76	12543	15661.1	10882.8	12915.4	5986.53	10929.4	7724.26
M700T22	1.70176	-0.767024	-2.27124	0.0389004	0.363318	DOWN	699.544	699.543	699.545	21.5688	21.3828	21.7434	21	11	8	10118	148424	86638	87218.2	34761.6	174414	182665	46805	81336.2	93636.1	141204	42073.5	42042.7	239822	197955	264434	274702	64491.7	42898.1	129186	147292	99939.9	44066.5	100734	115650	110122	71280.3	70915.3	50044.3
M706T16_1	1.90387	-0.928933	-2.22458	0.0389334	0.363381	DOWN	705.516	705.515	705.517	15.7622	15.6151	16.199	27	11	10	5228	63318.2	39875.7	33257.7	24517.5	75581.7	70614.1	67190	44713.1	71965.9	90261.9	21916.1	8929.74	101592	148703	42704.6	15646.4	11498.6	54965.1	14885.6	74259.1	45286.5	27795.2	12492	6864.4	55642.5	1126.36	61761.9	32515.2
M818T23	1.84541	0.88394	2.31696	0.0389483	0.36341	UP	817.62	817.619	817.621	23.3813	23.2605	23.4266	24	12	12	18122	148968	39675.5	274908	184065	208878	104281	177534	127641	67184	161715	145145	115314	161852	192742	161489	163844	225895	632761	660813	335282	155159	203628	133534	159975	195847	108134	221024	266839
M707T19	2.28943	1.19499	2.32221	0.0390408	0.363588	UP	706.624	706.623	706.625	18.7874	18.3659	18.9633	26	12	12	21896	94400.3	32899.5	216123	178572	93492.3	68674	158780	117868	85779.9	114487	132534	105028	84094.2	70423.3	54253.3	47388.2	29227.9	525663	539824	340201	335972	98490.3	52764.3	90522.6	92695.8	193660	191666	102790
M693T17	1.52925	-0.612828	-2.22592	0.0390494	0.363605	DOWN	692.511	692.51	692.512	16.5067	16.459	16.661	13	8	4	3432	46226.9	21365.7	30228.4	12782.9	68623.7	66074.1	61853.8	36662.5	40776.7	27526.7	23940.8	20000.4	69508.6	79847.4	33443.9	26464.6	20483.3	21408.7	30816.1	46900.5	30822	22588.9	18916.8	24987	43855	19073.3	58334.2	24555.1
M673T19	2.32823	-1.21923	-2.32166	0.0391234	0.363747	DOWN	673.47	673.469	673.473	19.0772	18.8814	19.2177	14	8	5	3026	31159.8	26099.2	13383.5	4726.29	30523.4	13400.4	10785.4	10944.1	16058.3	33375.7	5064.94	5537.21	83277.1	47560.7	46836.4	70553.9	12919.6	9396.65	7739.83	16427.1	13543	10552.2	21727.2	21467.4	13776.9	8360.89	15341	9349.89
M1043T26_1	1.69927	0.764919	2.30622	0.0391616	0.36382	UP	1042.87	1042.86	1042.87	25.9295	25.8696	25.9859	24	12	12	4774	16775.7	4263	28506.5	17097	14007.9	13386.9	22898.4	15703.4	17029.8	16042.6	14257.8	9542.22	25526.3	18098.1	16040.3	18774.4	13600.9	43156.2	46400.3	45976.8	62579.5	21710.9	8575.01	11761.2	16582.5	25073.4	28844.9	17816
M946T26_1	1.67073	0.740479	2.32432	0.0391837	0.363863	UP	945.76	945.759	945.761	25.9227	25.878	25.9556	24	12	12	78156	402123	64414.7	671840	396783	261299	308221	448467	390720	425667	411593	433189	378957	488659	394880	411407	472423	374991	1.07557e+06	1.14347e+06	1.19848e+06	1.27934e+06	463531	202663	220318	439719	632678	657535	373787
M1051T16	1.45499	0.541011	2.21099	0.0391845	0.363864	UP	1050.83	1050.83	1050.83	16.4431	16.3218	16.5943	23	9	12	1388	11207.4	6589.89	16306.7	4516.99	921.312	15442.6	21840.3	12867.7	10448.1	9455.78	9353.5	6512.57	23903.2	7974.37	5118.93	10650.4	17033.6	19664.5	16155.4	23143	19597.2	8557.31	14800.1	17871	8398.87	13633.3	20833.9	15991.5
M791T28	1.51036	0.594896	2.23744	0.0392403	0.363971	UP	790.68	790.679	790.681	28.4505	28.3603	28.4621	7	1	6	1582	9245.8	3400.14	13964.5	6466.26	8535.69	13029.8	7016.2	9697.73	2711.35	8163.55	5231.95	7319.01	13635.7	10953.2	11256.3	13399.2	14165.6	14699.5	24730.3	5359.95	4011.13	20778.7	17960.7	13649	18311.2	7612.74	8286.01	18009.4
M493T1	1.39751	-0.482855	-2.27636	0.039273	0.364033	DOWN	493.348	493.346	493.353	1.31444	1.29954	1.33642	14	6	8	2400	5399	2197.66	3863.31	794.804	2919.97	3540.43	9978.91	5966.71	3988.11	5499.95	5298.85	4128.5	6761.36	8537.58	5394.81	2772.76	4345.15	4894.17	4187.89	4791.28	2513.15	3139.56	3703.5	3959.13	2454.36	3960.44	4402.07	4008.98
M625T17_1	2.60438	-1.38094	-2.30074	0.0392975	0.36408	DOWN	624.51	624.51	624.512	17.3482	17.2147	17.5302	23	11	12	30778	448364	402063	172158	106266	723083	484922	51350.1	27425.1	107145	422188	30772.4	27732.2	1.03263e+06	1.11128e+06	748610	613226	36859.3	240773	205335	193303	157571	132008	123312	259384	182739	52594.8	419819	62192.6
M402T5	2.04208	1.03004	2.26534	0.0394052	0.364285	UP	402.351	402.35	402.352	4.50012	4.4607	4.54552	24	12	12	12546	43804.5	25800.2	89452.3	64860.2	38544	18968.2	80257.4	28040.5	15924.8	85554.8	50759.2	45842	79749.7	13445.6	42422.1	26146.1	26725.2	30224.2	28432.5	29061	30087.6	117382	178472	156992	84424.4	146882	190125	54619.2
M668T22_1	2.31321	1.2099	2.32577	0.0394757	0.364418	UP	667.597	667.596	667.598	22.0133	21.9526	22.131	24	12	12	53364	284322	70783.7	657696	551597	240334	233196	393140	305096	411064	358685	202710	204336	232979	265900	264100	300321	214804	641682	817056	1.84343e+06	1.62648e+06	292152	179268	263698	336649	585820	800066	291245
M1145T18_2	1.56302	-0.644338	-2.19946	0.0394855	0.364436	DOWN	1144.96	1144.96	1144.96	18.4911	18.4061	18.5958	19	11	8	1016	8632.49	3907.2	5522.95	2952.77	13710.1	13458.4	9353.78	11232.3	6683.81	9126.12	3989.9	2598.27	9246.17	13469.4	3879.06	6842.59	6048	1955.24	2635.98	10452.2	8930.33	4611.58	5234.12	4213.68	403.2	7961.02	6940.72	6889.32
M267T1_4	1.53828	-0.621314	-2.22234	0.0396786	0.3648	DOWN	267.189	267.188	267.19	1.30473	1.2894	1.31912	14	4	10	18034	35321.1	16710.9	22961.5	9586.94	35300.1	29245	25107.3	51481.1	22226.3	33739.2	18024.1	23716.4	24237.3	29781.2	72086.7	58907.9	18506.9	21657	9744.97	21440.6	14620.1	31705.8	21155.8	29702.3	21166.3	22980.8	46776.6	16080.6
M1167T20	1.25774	-0.330838	-2.19712	0.03974	0.364915	DOWN	1167.06	1167.06	1167.06	19.9211	19.8576	19.9583	8	7	1	588	7133.51	1846.21	5671.67	1379.75	8633.66	8247.52	9862.34	6771.75	9504.91	5238.12	4587.77	4679.95	8186.06	7855.26	5475.44	6559.33	3847.96	5362.5	4538.19	6580.55	5716.26	5414.16	4064.51	6023.48	6616.54	7469.08	8203.75	4223.09
M461T4	4.98516	2.31764	2.32385	0.039758	0.364949	UP	461.179	461.178	461.18	4.36636	4.05545	4.84952	15	3	8	5724	10512.9	7040.2	52408.5	62054.6	1554.59	1802.24	6366.02	5445.51	3862	19582.7	15908	16988.6	10671.8	8126.66	21992.8	13853.8	33359.4	204601	158733	36670.8	29848	12265.6	28932.1	33903.1	17664.9	29579.5	39685.5	3659.23
M640T17	2.89738	1.53475	2.32285	0.0397687	0.364969	UP	640.49	640.489	640.491	17.3214	17.2382	17.5043	24	12	12	58354	233485	78501.3	676495	655987	355043	296609	137568	229983	94572	241525	165313	255797	329287	244707	171476	279939	257537	2.23454e+06	1.69109e+06	907447	822980	255865	251072	247335	268535	476979	536265	168293
M533T17	1.4019	0.487379	2.27086	0.0398098	0.365045	UP	533.434	533.434	533.435	17.1917	17.0157	17.3228	22	10	12	13034	191850	39350.4	268954	110841	192870	174605	235140	146203	177612	193572	195930	143952	289970	188559	196445	167340	181162	314271	222688	216870	315616	537601	151948	183761	207266	252465	410066	233729
M611T17	2.23052	1.15738	2.28585	0.0398102	0.365046	UP	610.522	610.521	610.524	17.1735	16.8647	17.5547	34	12	12	13300	104096	55114.5	232187	186129	232531	124184	101985	65717.8	62459.8	183738	101682	96474.2	44379.7	108279	57717	70002.6	97248.2	466975	442135	557599	397429	54618.5	98014.9	52704.6	99027.9	94900.7	288283	137313
M171T1_1	2.84409	-1.50797	-2.19696	0.0398646	0.365148	DOWN	171.061	171.061	171.064	1.30369	1.27153	1.55008	18	6	11	14048	39408.9	32486.2	13856.4	23832.1	5747.3	68876.3	47243.2	69405.2	4555.44	7345.61	78744.2	13379.6	83319.1	10213.5	15728.9	68348.4	88203	5856.4	10167	3536.69	6697.73	5578.91	5054.93	3160.11	4078.84	6256.65	19807	7879.43
M1177T17_1	1.88568	0.915081	2.3019	0.0399013	0.365216	UP	1176.99	1176.99	1177	17.2357	17.1761	17.3314	24	12	12	3356	15143.5	4401.12	28555.7	19698.2	14779.8	12729.2	16085.1	7697.18	14208.7	14762.2	24559.1	14906.6	17207.9	10906.5	12916.2	20963.3	13904.5	69605.5	61767	31499.2	25141.5	12606.1	10694.3	17724.5	19536.2	21015.5	43976.3	15198
M241T19	1.82031	-0.864187	-2.2514	0.0399147	0.365241	DOWN	241.267	241.267	241.268	19.3525	19.2585	19.6036	18	10	7	4578	61275.9	39078.1	33662.3	16675.9	24699.6	20899.8	127805	80728.9	125481	104692	50184	25852.1	52625.3	28043.6	52715	41583.2	29482.1	22485.6	25762	30911.4	29497.1	55449.6	20642.8	28441.6	40810.5	76017	27276.8	17170.6
M992T29_1	1.74718	-0.805028	-2.24641	0.0399786	0.365359	DOWN	991.854	991.853	991.856	29.0708	28.9707	29.212	17	6	10	18106	172843	104182	98926.9	46240.9	270054	82963.4	358407	99627.6	351512	173350	66898.9	66977	178185	197138	102469	126536	105089	113546	184726	19632.4	87479.5	98510.6	59028.2	60331.4	72334	116733	97433.8	172278
M1167T18_2	1.75808	-0.814	-2.23758	0.0399824	0.365366	DOWN	1167	1167	1167	18.3176	18.1463	18.4069	16	7	9	2094	24019.4	14447.1	13662.3	6955.45	46244.7	30397.9	12867.2	9930.1	13212.9	18141.1	8250.14	7567.02	40982	45053.1	25663.2	29923	10421.9	9601.78	6296.79	22060.5	17587.1	5351.05	11696.9	28090.1	15959	10310.9	19077.9	7493.61
M893T20_1	1.24337	0.314253	2.18373	0.0400576	0.365505	UP	892.516	892.514	892.518	19.5499	19.3938	19.6891	20	9	11	2242	34740	8967.68	43194.6	9972.74	35122.1	37534.1	33311.5	36267.9	27569	23400.6	49846.2	27606.2	30481.8	25183.9	51666.8	38889.9	48265	37027.5	52624.9	33428.1	35923.6	49508.1	57036.9	38610.8	55805.9	23900.6	45256.4	40947.2
M667T20_1	1.75259	-0.809491	-2.22332	0.0401356	0.365649	DOWN	666.557	666.556	666.559	19.9366	19.8062	20.2575	16	8	8	13774	319136	187974	182094	101280	395324	291382	219300	182220	249742	192095	68223.1	76199.8	639752	554650	470301	490441	79488.3	329417	283760	193888	96626.6	150448	194766	337005	158503	28545.2	247060	85614.6
M468T24	2.16395	1.11367	2.30513	0.0401393	0.365656	UP	468.406	468.405	468.406	23.7064	23.6364	23.8571	10	2	8	5748	28158.6	9316.74	60933.7	48364.6	40565.3	30336	43954.5	39564.9	16026.4	22010.2	16340.6	25076.2	32683	24632.4	24652.7	22060.9	30945	57087.7	23366	44325.4	26337.9	71932.4	157943	150001	90034	20919.3	29071.7	29241.1
M622T20	1.66646	0.736786	2.30307	0.0402233	0.36581	UP	621.537	621.535	621.537	20.1653	19.8677	20.2355	25	12	12	37408	358478	69478.6	597389	352571	432592	399074	480823	332565	220591	426084	348531	358716	326121	360308	291976	324359	216699	907291	809580	1.41341e+06	635749	322786	242030	330379	435480	680278	819610	355379
M652T26	1.41275	-0.498504	-2.18094	0.0402525	0.365864	DOWN	651.675	651.673	651.676	25.9538	25.9046	26.0001	21	12	9	1248	7481.6	2562.31	5295.78	2342.73	4316.66	4799.53	9898.85	10480.7	10636	11110.7	4635.72	5817.1	5092.42	7822.23	7175.03	7994.28	4432.68	4052.11	5180.68	9083.58	8250.25	2305.34	3795.06	2681.39	4194.83	7571.94	8188.69	3812.83
M530T17	1.42714	0.51313	2.18762	0.0403254	0.365997	UP	530.47	530.469	530.47	16.5015	16.4047	16.6106	24	12	12	63030	710611	294038	1.01414e+06	380211	1.15344e+06	917646	999253	701781	539876	706797	300213	344173	1.00513e+06	971122	445542	442367	563336	1.19068e+06	1.18758e+06	1.30462e+06	1.72575e+06	550104	589341	1.2799e+06	888302	743857	1.36696e+06	779307
M419T11	1.45815	0.54414	2.28443	0.0403608	0.366062	UP	419.309	419.309	419.31	10.8723	10.6761	10.9989	9	2	7	6090	69566.4	12667	101438	46640.9	55527	54837.1	83762.5	67895.2	53905.2	78178.5	71515.5	94114.3	76899.9	57312.3	67655.8	73193.6	66068.5	97310.5	99320.1	133256	77033.4	178337	60679.5	86301.6	72528.5	67484.3	204136	74804.4
M944T28	1.41979	0.50568	2.26294	0.0404099	0.366152	UP	943.836	943.834	943.837	28.0389	27.9928	28.0965	18	9	9	15878	60395.9	12979	85749.7	36576.9	40611.8	87343.3	56169.6	80456.1	47449.9	64441	52481.2	62929.2	60524.1	52811.1	61146.3	58387.7	106557	94346.3	133885	59983.9	57675.1	53954.7	109682	52410.6	56724.9	101398	156783	45594.9
M203T1_5	1.75364	-0.810351	-2.26235	0.0404417	0.366209	DOWN	203.103	203.102	203.104	1.32722	1.30625	1.34888	19	8	11	15832	27825.4	17252.4	15867.2	6133.54	12667.8	43362.2	9296.31	26249.2	18742.4	11746	26249.5	41822.2	21983.5	65385.9	43570.7	12829.3	13975.3	22780.5	27766.2	20152.5	14713.3	16174.2	21585.2	7593.2	12975.2	7490.55	12750.3	12450.6
M703T18_2	2.669	-1.4163	-2.27515	0.0404627	0.366248	DOWN	702.556	702.554	702.557	18.2657	17.895	18.5422	25	10	10	20604	212945	193996	79784.8	58928.6	250221	218140	34589.9	22500.6	45980.9	162274	5698.64	7772.98	448804	451773	441472	466120	19686.6	182012	154125	105243	125075	34618.5	36387.4	56510.7	48901.7	36635	144795	13427.2
M1044T26_2	1.43252	0.518555	2.2174	0.0405302	0.36637	UP	1043.93	1043.92	1043.93	26.0335	25.9877	26.2942	13	9	4	1804	8146.8	2629.06	11670.4	4836.39	6899.14	5523.49	11229.5	7824.29	5382.4	4901.85	9231.94	6656.69	11338.8	8777.14	6917.97	13078.4	8270.57	17909.2	20658.8	15891.5	16105.3	11909.1	5703.75	6433.19	9881.56	8044.41	9032.56	10205.4
M578T17	3.05048	-1.60904	-2.29875	0.0405445	0.366396	DOWN	578.438	578.438	578.44	17.0891	16.9694	17.155	9	7	2	2440	23241.1	23099.8	7618.83	4541.41	20122.4	1446.48	6766.77	6420.74	8296.79	20863.3	1984.86	2928.18	62554.8	41621.1	46266.2	59621.7	4363.24	1801.35	6654.98	10394.5	7912.79	4938.45	8019.5	9278.55	9546.69	5316.96	19438.5	3760.42
M649T23_2	1.49397	0.579155	2.25647	0.0406292	0.366549	UP	648.619	648.619	648.62	22.8583	22.7689	23.0049	12	6	6	29374	412603	108330	616418	293543	434900	379521	424882	338194	266887	416415	623437	572017	247227	371194	425717	450845	590197	428149	460568	434537	382746	1.05699e+06	299626	378370	947898	515694	722499	1.17974e+06
M546T3_1	1.70908	-0.773224	-2.19493	0.040883	0.367005	DOWN	546.347	546.347	546.349	3.03915	2.89039	3.08075	18	10	8	2420	24618.9	13520.5	14404.7	8778.36	47064.3	33008.3	27205.3	21624.2	12428.7	35450.6	5032.89	4823.38	25257.5	33107.9	37590.1	12833.8	11731.9	14764	33804.6	14933.4	12899.4	6860.6	16779.2	1529.95	15850.4	8577.9	26975.1	8150.41
M907T39	1.72259	-0.784581	-2.19417	0.0409587	0.36714	DOWN	906.828	906.821	906.829	39.0074	38.595	39.2724	27	10	7	21414	110091	61182.7	63910.3	39654.2	83119.4	182236	183222	165768	206017	24498.2	95555.6	127679	88334.9	50374.2	64273.8	50017.5	77348.7	115968	69825.3	128122	60978.1	5540.64	6852.38	15801.9	69150.8	98304.2	62134	56897.8
M775T30	1.78291	-0.834231	-2.21166	0.0410508	0.367304	DOWN	774.795	774.794	774.797	30.4318	30.3358	30.5758	24	12	12	11934	116826	70705.9	65525.8	38171.3	113887	89033.7	194603	181162	158639	56613.5	98157.7	74542.7	159909	239578	20581.2	15211.2	91500.2	22409.5	31146.7	111629	99941	43195.3	79160	127261	21632.6	89126.5	27026.1	42281.4
M623T18	1.89474	0.922	2.25294	0.0410738	0.367345	UP	622.531	622.53	622.532	17.8968	17.7735	18.0275	23	12	11	8252	68253.7	31812.1	129323	88346.7	99904.6	69189.8	119178	49358.2	100414	100657	22092.4	39217.2	63952.4	78598.1	28395.3	48087.7	46223.8	258148	225158	219720	241865	59093.3	32710.2	82699.9	52297.2	119499	173895	40567.6
M765T21	2.24198	-1.16477	-2.26344	0.0411423	0.367467	DOWN	764.665	764.664	764.666	20.9355	20.9194	20.9929	9	7	2	11646	214089	173140	95491.3	54479.8	363505	260512	78289.3	56426.9	141963	8627.22	30985.1	32504.5	449937	429758	311721	404843	48484.5	89263.7	81093.1	151584	5240.14	117578	77533.1	153909	105607	64910.6	202347	48345.8
M901T32_1	1.54922	0.631539	2.20482	0.0411566	0.367492	UP	900.788	900.788	900.789	31.5523	31.3919	31.7037	16	9	6	191624	1.03349e+06	440895	1.60109e+06	775185	290264	820184	1.21091e+06	730960	554034	930345	1.02839e+06	1.23947e+06	1.59795e+06	1.49814e+06	1.7534e+06	747783	821049	3.54619e+06	2.10361e+06	1.46265e+06	1.90665e+06	1.39087e+06	563177	1.84165e+06	1.23627e+06	1.18704e+06	1.148e+06	2.00599e+06
M413T17	2.17913	1.12375	2.26482	0.0412246	0.367612	UP	413.371	413.37	413.372	16.7471	16.606	16.8714	26	12	12	7956	33553.8	17641.9	73118	57885.9	41445.5	34927	4083.3	48159.5	32646.3	37358.1	51928.1	52421.8	51019.8	19547.8	27696.7	1411.2	1030.2	104659	89127.4	52483.9	45467.2	32589.3	116359	215628	25249.5	67850.9	101528	25443.6
M901T33_1	1.52467	0.608493	2.196	0.0412269	0.367616	UP	900.788	900.787	900.789	32.5526	32.3595	32.7873	18	9	9	174744	810710	351444	1.23606e+06	571573	1.222e+06	792026	784139	570076	909444	909353	75886.3	899380	1.3506e+06	1.14875e+06	490439	576426	627456	2.67744e+06	1.80362e+06	1.53887e+06	1.22418e+06	799764	730122	821650	1.15781e+06	960137	1.37079e+06	1.12092e+06
M681T19_2	1.65514	0.726955	2.24326	0.0413784	0.367883	UP	680.609	680.608	680.609	18.5999	18.4718	18.7776	25	12	12	12868	156494	56644.2	259020	147844	188119	159620	210781	160713	239325	129989	167184	129613	163680	7816.03	141446	179644	68684	507472	396865	434828	407311	142426	101613	164699	158446	298402	275178	152320
M1015T26_1	1.79248	0.841956	2.22466	0.0414578	0.368022	UP	1014.84	1014.84	1014.84	25.9351	25.906	25.9481	19	9	10	4524	12192.3	6243.74	21854.5	13688.5	1363.18	3358.66	11879.9	15731.7	12823.1	13167.5	20754.1	19698.6	12216.7	4493.06	13184.9	17636.1	18544.8	34184.3	32233.3	32104.8	50116.9	17550	3316.07	1481.31	13596.1	23102.3	20253.6	15770.2
M645T19_3	1.42323	-0.509169	-2.16836	0.0415017	0.368098	DOWN	645.459	645.458	645.462	18.9222	18.8166	19.1836	25	11	11	1762	30418.9	10991.8	21373.1	9381.78	50851.6	40134.8	30524.5	38464.1	31205.6	15437.1	18400.2	20450.5	24840.9	43819.8	28868.8	22029	20845.6	24070.3	15546.5	40299.2	31853.6	15393.7	19862.3	15653.9	11456.6	32199.4	21048.5	8248.27
M945T26_2	1.85446	0.890999	2.21451	0.0415577	0.368196	UP	944.809	944.808	944.811	25.7554	25.6681	25.8548	15	10	5	71604	169858	100867	314995	203397	231395	135552	413670	98599.2	172064	117334	89390.8	84528.3	75313.5	129074	202062	289315	261385	786429	159962	168364	149846	366264	92687.5	125797	385134	453834	527031	303209
M691T17	1.68799	-0.755305	-2.21705	0.0418816	0.368756	DOWN	691.5	691.499	691.501	16.5793	16.4827	16.6142	22	12	10	3684	31303	18066.8	18544.6	8425.42	54963.4	49631.9	17226.5	14262.7	26164	32436.2	12522.5	10298.3	51773.6	60097.7	24322.5	21937.1	11226.9	12799.7	15497.9	28785.6	24985.8	17681.5	13853.5	20826	25284.2	12870.9	34054.3	4668.65
M688T23	1.72916	-0.790073	-2.22245	0.0418838	0.36876	DOWN	687.543	687.542	687.544	22.5677	22.4315	22.6227	25	12	12	135334	4.08167e+06	2.45306e+06	2.36049e+06	1.08617e+06	6.15382e+06	5.44841e+06	2.06586e+06	2.14858e+06	2.76677e+06	3.54729e+06	643914	1.27254e+06	7.32435e+06	7.77388e+06	6.49251e+06	3.34208e+06	2.17196e+06	1.19197e+06	510355	3.3474e+06	1.73408e+06	2.81435e+06	4.01719e+06	3.88275e+06	3.14895e+06	1.6329e+06	2.00585e+06	1.86812e+06
M790T25_1	1.27178	0.346844	2.15986	0.0419489	0.368872	UP	789.668	789.667	789.669	24.6119	24.5409	24.661	24	12	12	304344	6.6871e+06	2.06976e+06	8.50449e+06	2.0524e+06	1.04685e+07	8.87625e+06	6.49927e+06	5.62626e+06	5.8094e+06	6.41229e+06	3.86291e+06	3.87953e+06	7.12393e+06	9.69094e+06	6.03412e+06	5.96174e+06	5.38018e+06	9.88012e+06	1.11307e+07	1.10906e+07	9.35511e+06	8.32537e+06	7.8909e+06	1.06735e+07	8.89985e+06	5.25507e+06	7.59723e+06	6.57523e+06
M639T17	2.67729	1.42077	2.29556	0.041987	0.368937	UP	639.486	639.486	639.487	17.3317	17.1307	17.5126	25	12	12	132728	596467	139394	1.59691e+06	1.50327e+06	781287	655437	752646	515032	607746	554220	629408	576742	745292	276085	466480	597222	615803	5.17775e+06	3.9204e+06	2.2017e+06	1.85586e+06	571354	554089	608971	633607	1.08826e+06	1.23906e+06	696082
M748T30	1.6218	-0.697596	-2.18442	0.0419964	0.368953	DOWN	747.767	747.767	747.768	29.8224	29.7269	29.9621	24	12	12	5536	51428.4	26459	31710.7	16663.2	49150.7	38974.4	75627.4	73448.4	69889	33141.4	49186.1	43754.8	71501.2	93663.5	11837.2	6967.29	46986.4	13221.5	16197.9	45325.7	50410	23152.6	43145.5	60733.4	12649.6	29277.5	19732.3	19696
M872T16	1.40269	-0.488201	-2.19794	0.0420871	0.369109	DOWN	871.514	871.513	871.516	16.1626	16.0999	16.2087	15	10	5	1402	17355.6	6894.61	12373.1	3759.27	23604.2	20225.2	9780.69	13448.1	13428.5	32029.2	11864.7	8245.02	23977.9	20401	15624.8	15638.3	10502.9	12501.4	19354.5	8263.96	12723.6	10691	9299.95	12078.6	13433.2	8016.09	19688.9	11922.6
M582T22_2	1.4697	0.555517	2.16141	0.0422579	0.369399	UP	581.597	581.596	581.598	22.3582	22.1441	22.5501	28	12	12	3098	31110.6	14845.5	45723.1	18113.1	25323.4	15551	52629.8	34706.8	57042.4	36339.8	16062.3	41023.6	24419.3	10653.7	20264.4	39310.7	13794.1	56941.4	24923.2	61952.5	48293.2	31048.2	43446.1	54513.5	35530.4	66416.4	74929.8	36888.4
M687T18	2.05354	1.03812	2.26661	0.0423292	0.36952	UP	686.562	686.561	686.562	18.2729	18.1421	18.4006	17	8	9	14102	102934	38045.8	211379	161313	79715	82329.1	183649	113867	116932	81248	78976.7	75548.5	86061.7	67560.2	97344.6	171977	83382.9	309412	272270	451164	506160	74601.3	51623.1	58555.9	99720	188345	345944	95375.6
M597T1_3	1.29869	-0.377057	-2.18683	0.0423768	0.3696	DOWN	597.286	597.285	597.288	1.30515	1.2902	1.3187	10	7	3	2376	4202.01	1320.27	3235.57	774.953	2807.24	4041.73	1974.75	2737.95	4112	3837.82	4334.28	3622.16	5690.96	5763.47	5475.76	6025.97	3051.99	5211.01	3790.12	2453.39	2367.91	2592.84	3191.34	3303.34	2810.84	3822.72	3005.46	3225.93
M905T27_3	1.22192	-0.289145	-2.16325	0.0424197	0.369672	DOWN	904.82	904.818	904.821	27.033	27.0152	27.1185	13	8	5	43664	486701	86231.9	398309	112245	444841	467379	500637	669272	499768	645808	470289	389575	455992	453893	406861	436092	467746	151104	190168	425936	421120	498252	493620	454286	465139	381484	399496	431361
M816T25	1.90253	0.927917	2.27928	0.042489	0.369789	UP	815.684	815.683	815.684	24.8531	24.7895	24.9413	24	12	12	737304	4.64326e+06	1.01319e+06	8.83393e+06	6.28797e+06	6.21462e+06	5.35702e+06	4.67645e+06	4.22162e+06	4.02591e+06	4.29958e+06	3.21808e+06	3.14795e+06	5.55828e+06	6.1964e+06	4.43364e+06	4.36957e+06	5.50392e+06	2.19515e+07	2.23796e+07	7.56206e+06	6.52696e+06	6.11131e+06	6.06421e+06	7.49374e+06	6.52748e+06	4.28656e+06	5.64258e+06	5.95723e+06
M735T30	1.89181	-0.919769	-2.22222	0.0426231	0.370014	DOWN	734.764	734.763	734.765	30.0845	29.9506	30.2318	21	10	11	2456	22802.1	15529.9	12053	6292.02	16887.5	10544.5	40928.9	36377.2	35784.5	13389.7	17247.2	14011.6	33419.2	49064.8	3903.03	2066.67	8976.47	9433.41	12004.2	22099.9	15702.3	7334.49	14831.1	24165.3	4628.51	13167.4	5128.96	7164.32
M989T26_1	2.0065	1.00468	2.18626	0.0426369	0.370037	UP	988.823	988.821	988.826	25.9103	25.8814	25.9227	11	5	6	5276	11748	9563.26	23893.6	16700.1	93.5867	140.726	8790.14	20636.1	13309	16049.3	26120.1	23758.8	1587.4	0	12982.6	17508.5	35067.6	22325.2	23895.9	36984.9	62308.1	18299.5	332.247	442.719	13337.1	23571.6	20456.6	29701.2
M514T1_2	1.16314	0.21802	2.16248	0.0426547	0.370067	UP	513.881	513.88	513.881	1.29601	1.2741	1.30732	20	10	10	2810	6780.76	1420.12	7886.95	1059.86	6640.24	6802.53	6348.48	6250.98	6940.23	5495.69	7440.13	6127.83	8137.61	8840.18	3689.01	8656.2	8873.72	6636.88	7215.85	8014.34	6474.5	6846.42	9861.67	7313.02	7603.33	9031.8	8666.66	8105.18
M546T1_1	1.99745	0.998162	2.24365	0.0427593	0.370241	UP	546.366	546.36	546.367	1.30838	1.2534	1.32118	9	3	6	64904	34660.3	15829.6	69232.4	50976.7	45928.3	34797.9	32309.5	43897.9	10282.7	10539.9	28443.6	42368	34838.3	25420.5	68803.9	38293.2	25509.2	14363.3	154221	24403.4	15783.7	88287.8	132384	103947	69513.6	47223.5	129504	25648.3
M1044T26_1	1.71354	0.776982	2.25718	0.0427689	0.370257	UP	1043.87	1043.87	1043.87	25.928	25.8612	25.992	24	12	12	3600	12582.9	3374.88	21561.4	13359.6	12141.2	9759.93	16047.6	9680.7	13416.9	13797.3	10500.7	7288.92	18066.1	14255.5	9217.42	16822.5	10225	35351.8	38615.4	35832.9	44896.2	17148.7	6288.01	7900.84	13483.5	17370.7	18747.4	12875.7
M695T24	2.847	1.50944	2.26109	0.0427745	0.370266	UP	694.624	694.623	694.625	24.0981	23.7795	24.1928	21	8	12	14550	59224.1	38297.3	168611	163151	11788.3	23559	145904	88342.5	93808.9	86414.3	30576.1	31533.5	65705.2	41955.9	42987.5	48114.1	36249.9	207657	246564	451526	500517	16882.7	43278.4	99758.6	60646.2	66720.2	220981	72549.3
M1016T26_1	1.7245	0.786177	2.21073	0.0428501	0.370392	UP	1015.84	1015.84	1015.84	25.9283	25.8724	25.9845	20	10	10	3298	9579.56	4396.76	16519.9	9946.81	1418.89	2540.77	8005.05	9683.81	10800	9256.11	16524.4	13296	10896.6	6906.23	12274.3	13352.6	14882.6	24307.5	22908.5	24863.2	37125.1	13945.7	2020	1272.06	11016.8	17181.9	14888.2	13827.8
M646T23	1.34221	0.424606	2.15638	0.0428741	0.370431	UP	645.589	645.588	645.59	23.1522	23.0277	23.2619	24	12	12	5976	61488.1	20939.5	82529.6	26535.2	34130.8	67674.6	99034.8	79732.4	55223.6	36049.8	39479.9	93065.8	56198.7	51885.1	61501.6	63880	61513.1	111083	114827	89690.9	71304	33539.8	94025	87536.8	81159.1	57458.4	124209	64009.3
M814T18_3	1.44931	-0.535367	-2.17568	0.0429987	0.370637	DOWN	814.027	814.025	814.028	17.5122	17.4717	17.5964	18	12	6	1174	11841	4989.81	8170.1	3043.58	14800.2	12369.4	8787.61	6021.97	10495.5	19580.1	6310.3	3751.17	17181	17620.1	13255.9	11918.9	6348.48	5086.39	9724.21	8798.93	7846.63	6027.85	7237.16	9931.87	12522	5209.33	14422.9	4885.5
M989T37	1.50615	-0.590869	-2.20205	0.043185	0.370943	DOWN	988.91	988.909	988.912	36.8568	36.7011	37.1387	12	5	6	7352	52837.4	25354	35081	11722.9	53674.1	50497.9	41315.2	41895.5	104698	51290.4	38275.4	60006.1	98532.7	47111.2	23782.8	22969.5	20694.5	57216	31192.3	31982.2	36704.8	27244.3	13941.4	42980.8	35234.2	49502	37481.1	36798.2
M687T21	1.93532	-0.952575	-2.23374	0.0431916	0.370954	DOWN	686.531	686.53	686.532	20.9451	20.7877	21.0012	24	12	12	51626	1.06992e+06	761742	552838	250575	1.31569e+06	1.16223e+06	267938	320741	695378	1.0171e+06	57822.8	183268	1.83348e+06	2.05091e+06	1.96199e+06	1.9725e+06	329655	442575	448595	828868	499438	445967	676797	683644	569991	383688	1.13251e+06	192332
M591T28	1.43816	0.524227	2.15447	0.0432552	0.371058	UP	590.55	590.549	590.551	28.4175	28.3842	28.4477	19	9	10	1122	3492.4	1487.17	5022.63	1960.09	2048.29	3907.51	1622.82	4875.04	2434.05	1638.53	2988.35	6738.96	4288.86	3377.65	4278.22	3710.46	6351.72	6875.4	8944.56	2670.05	2152.01	5813.88	5368.08	3313.87	5072.9	3254.88	4509.7	5944.55
M990T17	1.29205	-0.369659	-2.18472	0.0432883	0.371112	DOWN	990.451	990.449	990.454	17.0208	16.9514	17.1141	13	6	7	1038	11825.7	3730.16	9152.65	2012.33	19768.6	17265.2	9003.7	7941.03	9574.52	8537.71	12338.8	11166	14461.8	13082.3	9766.85	9001.19	7471.84	10279.9	5938.14	12641.1	8112.34	10633.7	8690.08	9386.01	12127.6	7109.96	8011.49	9429.63
M813T28	1.4998	0.584773	2.16669	0.0432899	0.371115	UP	812.786	812.785	812.787	28.4334	28.4163	28.484	24	12	12	5712	21524.3	9346.44	32282.2	14438.6	12748.3	16241.5	32032.5	39991.8	23546.3	11246	19410	32171.3	24476.3	21644.5	13234.2	11549.2	42798.2	49697.5	55607.6	20512.4	10427.3	40357	28098.8	19294.9	26262	19476.8	27069.6	47784.8
M862T28_3	1.46724	0.553104	2.24604	0.0433588	0.371227	UP	861.797	861.796	861.799	28.0506	28.016	28.0881	15	8	7	23794	56523.8	10562.7	82933.9	39339.3	41889	48809.9	53909.9	78739	55756.9	65085	56687.7	66775.6	55816.9	41954.1	61973.9	50887.9	89141.6	133880	184649	49337.2	49762.1	66964.6	84062	59472.4	67764.4	56896.4	73450	79828.1
M709T30	1.83331	-0.874452	-2.21214	0.0433805	0.371262	DOWN	708.748	708.747	708.749	30.0708	30.0081	30.1452	10	7	3	1284	10685.3	7040.85	5828.41	2876.09	20828.5	15822.8	12632.9	11591.7	20353.1	6918.01	4982.82	4371.51	11795.6	17036.4	1123	767.214	6394.44	6446.31	8892.87	8880.53	7752.02	2948.73	6323.84	10580.8	1719.4	4202.53	2702.73	3096.8
M776T30	1.7876	-0.838024	-2.17841	0.0434265	0.371337	DOWN	775.799	775.797	775.8	30.4336	30.2871	30.6179	25	12	12	6870	69359	42316.2	38800	23891.4	66364.7	56255.2	115050	100915	94325.5	35076.6	57285.9	44919.3	94521.9	147886	12084.8	7622.46	54504	14360.8	19661.9	66966.6	59523.3	14317.5	45014.9	77239.6	12413.5	58863.5	17931.5	24803.4
M481T1_3	1.4037	0.48923	2.20924	0.0434935	0.371446	UP	481.33	481.329	481.331	1.32508	1.3079	1.34026	20	10	10	4574	7019.24	1703.02	9852.87	4103.83	8182.65	4130.55	9880.96	8249.33	7329.67	6224.41	7386.81	7177.58	9024.55	4836.36	5491.58	6316.4	7073.49	9728.6	10361.1	16304.1	15197.9	16760.7	7748.1	5104.88	10051.6	6061.96	7543.69	6298.33
M1198T19_2	1.77451	-0.827423	-2.22997	0.0435038	0.371462	DOWN	1197.99	1197.98	1197.99	18.8102	18.7108	19.0076	13	6	7	4680	35746	23025.9	20144.1	7563.66	47785.9	45589.5	22689.9	15528.9	20997.6	11720.1	12347	10242.1	45544.1	75779.8	53028	67698.6	16749.6	18370.6	17933.5	28698.6	36131.6	8965.08	20009	19945	21529.5	16587.1	26630.2	10179.4
M793T23	1.42013	0.50602	2.18533	0.0435687	0.371567	UP	792.608	792.607	792.609	23.16	23.084	23.3011	25	12	12	12572	168632	51776.6	239479	99656.2	206305	170095	116241	155663	147100	141304	152004	146710	260368	259288	180025	88485.8	82852.5	434291	414755	272100	241969	215138	174975	200344	252522	161559	190515	232734
M1169T20_2	1.23978	-0.310081	-2.14325	0.0436797	0.371746	DOWN	1169.29	1169.29	1169.29	19.7238	19.6229	19.7809	14	7	7	766	8015.47	1630.09	6465.25	1902.84	9377.45	8858.44	8613.22	7200.76	6943.27	4747.3	9922.77	6354.91	10706.9	7918.94	7622.46	7919.24	5008.48	7512.82	4626.33	4548.42	4375.85	8845.06	5311.79	8073.35	8911.95	5467.94	5622.21	9278.81
M575T25	1.329	-0.410346	-2.14888	0.0436879	0.371759	DOWN	575.494	575.494	575.495	25.4885	25.448	25.5633	22	11	11	4800	76817.1	18655.3	57800.5	24326	77493.6	88244.9	64188.2	55047.3	63482.2	72668	52411.6	61242.1	79286.1	98422.5	106564	102755	41487.1	37139	41912.3	84770.7	4279.75	68441.7	73495.9	72700.3	90063.1	59211.1	73040.6	47064.5
M165T15_2	1.58042	0.660307	2.21914	0.0437183	0.371808	UP	165.088	165.087	165.088	15.2785	15.2092	15.411	18	10	8	8314	70821.5	21856.6	111928	60330.2	106686	94159.8	70397.8	69027.4	88817.8	94692.7	55060.1	50581.1	47845.9	70665.5	34348.7	67575.5	63883.1	211017	216344	139130	150217	33185.3	95884.4	123786	47456.3	65242.9	125932	71054
M697T26	1.69913	0.764797	2.19963	0.0438523	0.372022	UP	696.64	696.639	696.641	25.6878	25.5905	25.869	23	10	11	8506	39195.1	17305.5	66597.7	39533.2	55065.8	55358.4	46231.6	60804	53972.9	53027.8	20306.3	23356.1	36491.7	36562.7	17859.6	11305	44657.7	59606.2	65794	154585	138358	34368.7	44086	45985	31520.3	57879.8	75890.9	46440.7
M547T27	1.17752	-0.23575	-2.1531	0.0438697	0.37205	DOWN	547.464	547.463	547.464	26.7871	26.7153	26.8357	16	8	8	2986	44789.7	6244.89	38037.4	8889.5	29041.2	41260.5	41207.4	43529.1	46687.1	48924.6	42351	48848.5	47301.8	54584.8	46693.8	47046.6	17869.7	26605.6	32078.2	47891.8	44578.3	38567.6	38271.3	36124.5	43607.3	43055.3	47607.9	40190.8
M678T18	2.74885	-1.45883	-2.24021	0.0439163	0.372124	DOWN	677.543	677.539	677.545	18.1268	18.0974	18.1983	9	7	2	6156	92156	87671.4	33525.2	23096	59273.3	104598	26197.7	18132.8	31875.8	44990.8	11618.3	10745.8	235662	191970	128116	242692	15092.3	66382.9	72078.9	49914.3	39300.6	16417.8	16683.5	10515	18263.1	19086.4	62158	16410.2
M889T26_2	1.42855	0.51455	2.15051	0.0439455	0.372171	UP	888.785	888.777	888.787	25.6447	25.5836	25.7164	19	9	10	61710	754132	422778	1.07731e+06	303766	1.30093e+06	1.12814e+06	1.05158e+06	658138	717480	954689	500036	116357	1.24479e+06	980588	138986	257871	705023	1.08121e+06	1.1418e+06	1.12905e+06	1.28661e+06	1.44915e+06	1.2073e+06	1.37666e+06	1.27338e+06	630560	496308	1.1507e+06
M644T19	1.5435	0.626206	2.2529	0.0440191	0.372288	UP	643.509	643.508	643.51	18.7577	18.6762	18.8876	14	6	8	18344	199610	32309.2	308098	163654	250235	194599	221305	155600	205470	223599	197340	250835	184103	186789	154926	170513	179371	545344	662588	474466	302045	189255	186888	186865	203414	286802	285858	194275
M821T38_2	1.58629	0.665654	2.13717	0.0440332	0.37231	UP	820.727	820.726	820.728	38.4178	38.2591	38.5802	19	9	8	53258	178968	115076	283895	125230	118900	178499	393895	208318	184603	296595	26365.2	151335	264265	38562.3	25818.9	260461	111149	199030	125980	497598	394872	287423	414088	319722	403111	286030	189631	178101
M749T16_2	1.42471	-0.510672	-2.14405	0.0441744	0.372533	DOWN	748.694	748.692	748.695	16.3443	16.2634	16.6828	18	8	9	944	10664.3	4090.6	7485.21	3106.31	6884.5	7173.91	8778.34	12772.6	18289.7	7678.66	8891.03	13956.8	7417.81	6497.82	13056.1	16574.1	12096.9	8901.21	6377.61	4071.79	7793.54	628.992	10679.5	7476.36	8179.13	9064.08	5083.26	9470.12
M861T28_3	1.44615	0.532216	2.22522	0.0442623	0.372672	UP	860.794	860.792	860.795	28.045	28.016	28.0881	16	6	10	39514	96944.3	19900	140196	64323.7	69424.4	75360.4	93463.3	132930	109429	112975	96967.8	117828	100612	72363	102993	78985.1	161015	224425	304431	89729	82612.2	108948	140996	103203	114434	97753.9	129745	125058
M467T15_1	1.45502	-0.541037	-2.14141	0.0442723	0.372688	DOWN	467.353	467.352	467.354	15.3503	15.1057	15.536	28	12	12	8410	146561	58504.8	100728	45545.5	54491.9	49645.2	166274	171068	122855	104737	173906	234452	144072	169251	135593	232394	111684	52557.8	95058.6	66844.5	42874.1	153332	61925.4	75620	195713	91371.8	134006	127752
M624T18	1.8645	0.898788	2.21204	0.0443965	0.372882	UP	623.534	623.534	623.536	17.9036	17.7478	18.0439	23	12	11	3738	27178.4	12389.7	50674.2	34646.2	14321.8	42071	39055.1	24451.7	35821.5	48163.7	23742.5	6152.58	20752	24318.7	16244.1	31046.6	23442.7	109293	95387.8	78808.1	68421.7	19902.5	20279.4	14170.9	37489.4	54145.8	78193.9	8555.01
M750T18_2	1.4146	-0.500399	-2.14101	0.0445188	0.373073	DOWN	750.004	750.003	750.006	17.636	17.5935	17.7182	21	11	10	2012	13339.5	5059.8	9429.85	3796.5	16125.5	14340.9	12322.3	6845.93	13187.2	17552.5	14321.2	10481.3	24628.1	15255.4	6164.55	8849.15	8588.68	6195.3	4508.45	12212.7	10944.8	13919	5017.81	6020.07	16429.5	6885.96	11293.3	11142.6
M864T26_1	1.47642	-0.562105	-2.13166	0.0446196	0.37323	DOWN	863.623	863.622	863.624	25.5589	25.33	25.6876	22	10	10	3642	54470.3	21377.9	36893.4	18943.8	36657.5	55484.8	55901.6	58767.5	81987.2	28751.4	100168	67778.8	34919.6	30151.1	48946.7	54128.8	4184.35	24321.6	24738.6	34464.1	34287.3	49082.4	34380.1	25140.2	37700.9	81951.7	40724.8	51745
M937T27_2	1.31328	-0.393178	-2.13263	0.0446444	0.373269	DOWN	936.847	936.846	936.853	27.1666	27.1413	27.366	21	9	12	4462	40961.5	10314.7	31190.1	12063.3	31112	31952.8	53551.3	51476.7	28517.4	44567	37258.4	58347.5	46341.6	28531.8	34757.7	45123.1	45225.4	19725.6	25067.8	26015.3	26414.1	43559.1	2833.96	33029.3	39200.4	34097.7	37085.3	42027.6
M547T26	1.2042	-0.268073	-2.12963	0.0446449	0.373269	DOWN	547.464	547.463	547.464	26.2471	26.1551	26.2866	20	10	10	3378	57846.5	11444.5	48037.4	11118	47649.5	45568.5	52993.3	63660.1	76598.9	75814.1	44806.8	46373.2	58868.8	69662.5	57756.6	54406	43622.6	44163.2	46883.4	74703.9	36245.8	44653.7	47661.3	30608.9	52996.5	53024.2	57726.7	44158.3
M664T22	1.71953	0.782014	2.19044	0.0447672	0.373459	UP	663.534	663.534	663.535	21.688	21.5507	21.8668	17	9	8	10662	84844.6	38184.1	145893	88673.9	119290	69858.3	91949.6	121381	43053.2	26314.3	35850.9	56877.6	120307	140611	107638	85005.5	94353.3	135416	128554	93992.8	58586.7	161127	324139	298696	210499	53013.4	93599	98740
M1200T20_2	1.92534	0.945114	2.16993	0.0448342	0.373562	UP	1200.11	1200.11	1200.12	20.4489	20.3457	20.4898	9	2	7	1056	3031.2	2075.71	5836.1	3967.61	1184.4	1125.85	7224.02	3532.2	5088.4	5826.51	3223.41	2744.2	936.3	893.768	1895.23	2700.14	2563.56	9262.71	7571.95	12351.5	9194.54	2027.65	1860.62	1292.22	2394.62	8995.59	9486.17	3032.05
M675T17	1.43028	-0.516295	-2.13998	0.0448396	0.37357	DOWN	674.502	674.501	674.503	17.3981	17.3013	17.4871	24	12	12	8786	97076.9	38296.7	67872.8	27716.6	115004	104924	73246.4	56177.7	126458	147894	63762.1	54827	139415	154140	63451.8	65622	47766.4	30294.9	34940.2	102103	71847.7	63674.8	55268.6	73847.2	102890	54510.8	119328	58002.7
M548T17	1.94654	0.960912	2.20718	0.0449319	0.373712	UP	548.467	548.467	548.468	16.8382	16.7286	16.9526	20	10	10	4766	33369.2	16419.4	64954.4	46773.8	56229	34850.9	18318.2	36322.5	28385.4	57488.2	9951.1	31186.6	49956.5	45556.4	19641.1	12544.3	34448.6	84043.6	102359	167504	125098	30785.2	29776.6	43672.6	40683.5	29631.9	75756.8	15694.2
M698T23	1.71014	-0.774115	-2.18299	0.0449544	0.373747	DOWN	697.607	697.606	697.608	23.2906	23.029	23.4455	23	11	10	34904	916565	549937	535959	249696	1.39714e+06	1.08377e+06	674211	344391	698427	395771	217050	234765	1.39427e+06	1.75053e+06	1.47278e+06	1.33567e+06	338072	309700	174338	861773	334334	748066	760212	502587	920351	343298	700527	438246
M607T21	1.46562	0.551511	2.12667	0.0449657	0.373764	UP	606.506	606.505	606.507	20.7006	20.6383	20.7802	24	12	12	4042	49870.4	27684.9	73091	25771.6	85442.9	81078.6	5272.85	64206.6	2942.35	23747.1	32815.6	67873.1	64132.6	65937.4	49166.5	55828.9	32748.1	71709.5	71433.8	114297	90398.1	47185.8	53343.6	52930.2	63788.5	97679.6	111898	69679.7
M770T24_2	1.52891	0.612506	2.18754	0.0449757	0.373779	UP	769.7	769.699	769.701	23.713	23.6307	23.8023	13	4	9	8524	106944	35566.7	163507	82208.4	136284	86125.9	156933	99872.1	78482.9	106788	68039.3	83325.3	148820	158690	54436.9	105525	121057	152348	136837	130048	108035	131262	281803	369962	186272	80539.2	116849	147076
M785T17	1.37794	-0.462514	-2.15589	0.0451605	0.374062	DOWN	785.48	785.479	785.481	16.5561	16.4615	16.6106	23	12	11	2118	26465.1	10090.9	19206.3	5849.12	42622	40487.8	11829.2	16204.4	21952.9	27084.1	18315.9	15066.2	35941.9	31682.1	29381.1	27013.8	9234.52	17882.3	30295.3	18826.4	14700	16344.2	16208.8	22395.7	23261.1	16414.4	27888.4	17024.1
M673T29	1.45067	0.536722	2.14958	0.0451753	0.374084	UP	672.647	672.645	672.651	29.1266	29.0583	29.1818	18	8	10	994	4797.65	1831.7	6959.82	2964.09	3992.15	4669.5	2918.62	6696.46	5639.91	1730.56	6753.52	6989.47	5764.71	6246.27	3940.02	2230.64	5484.23	7057.12	12343.4	4016.41	5183.07	5500.84	10542.2	11780.7	4490.6	4852.91	7465.19	4801.2
M961T27_1	1.3494	0.432316	2.12489	0.0451857	0.3741	UP	960.814	960.812	960.815	27.3802	27.3629	27.4126	16	9	7	1660	7859.32	3318.66	10605.3	3004.59	7815.03	8079.33	4299.63	6184.07	7881.62	10603.5	6350.76	8490.58	8523.76	831.66	12356.9	12894.9	6310	12462.9	13640.2	13467.4	11140.8	6498.81	9403.69	6031.72	11724.3	12342.8	14531.6	9709.87
M1203T19	2.25974	1.17616	2.23389	0.0453175	0.3743	UP	1203.03	1203.03	1203.03	18.5167	18.4154	18.6159	24	12	12	15700	86765.5	35134.1	196067	165813	126693	97322.1	109816	29573	111859	115225	24168.4	42223.7	99973.8	101292	79317	103723	46314	371190	329889	486716	393979	54975.5	36772.3	84110.4	45280.2	146419	288483	68678.3
M914T25	1.33134	0.412882	2.19501	0.0453236	0.374309	UP	913.638	913.636	913.639	24.9899	24.9065	25.0636	24	12	12	2914	25040.5	4681.11	33337.5	12228.7	21728.7	24849.7	28852.8	24852.4	26245.3	15250	29778.7	21037	33915.8	24849.7	24105.3	25020.9	33106.7	60143.3	50388.4	33966	38463.6	26891.3	17491.7	22296.3	20992.1	30920.3	28493.1	36897.4
M691T24	1.37229	0.456583	2.18814	0.0454599	0.374515	UP	690.562	690.562	690.563	23.6427	23.5855	23.6864	24	12	12	47998	695115	153921	953898	379672	796131	775726	847525	937802	451745	526341	506402	721540	687722	854442	632572	603433	807603	785535	903282	730905	509581	1.00139e+06	1.80186e+06	1.51036e+06	1.19615e+06	579491	723241	897378
M663T18_2	1.61236	-0.689172	-2.13319	0.0454841	0.374551	DOWN	663.486	663.485	663.487	17.5836	17.4138	17.7024	23	12	11	10614	171841	85970.9	106577	61977.1	248649	332429	110603	115300	239855	92909.8	105800	72772.3	237205	83929.3	175848	246789	61359.7	84558.4	32865.2	169602	251807	157029	51257.2	71253.4	68195.4	118080	126048	86873.7
M234T1_2	1.24064	0.311079	2.13679	0.0455099	0.37459	UP	234.129	234.129	234.131	1.28928	1.27341	1.30372	13	7	6	2690	7973.41	1758.75	9892.1	2565.56	5343.5	8507.36	5942.62	6968.94	8014.23	8807.8	10906	9514.03	9657.8	7190.51	9137.89	5690.22	10127.2	11395.1	8753.76	16239.6	7467.9	12286	10166.5	8309.72	10306.1	8717.87	8178.66	6756.78
M612T6	3.42654	1.77675	2.19307	0.045579	0.374694	UP	612.495	612.495	612.496	5.62583	5.55007	5.69322	9	2	7	5352	19883.7	26967.1	68132.4	71281.3	1515.54	1605.59	18742.2	15552.8	29451.2	101587	10556.5	10553.7	10168.1	6678.87	21991.8	10201.6	221616	21710.1	90287.9	43089.6	24462.6	19557	18910.3	21129.7	30597.9	13541.2	146073	166613
M919T25	1.74263	0.801269	2.18127	0.0455791	0.374694	UP	918.734	918.732	918.736	24.9756	24.8931	25.1512	20	9	10	9084	58393.7	27172.7	101759	63281.5	46895.3	18371.7	123534	52314	51718.2	60394.6	40236.3	40012.1	79601.2	86824.6	48661.7	52161.4	67176.9	249933	130947	185230	138239	73649.3	38742.2	51883.8	69875.1	48880.2	81964	84584.9
M728T1_2	1.41238	0.498127	2.12419	0.0456721	0.374833	UP	728.435	728.431	728.439	1.29524	1.28177	1.30838	16	6	10	2060	3100.92	1307.72	4379.67	1624.39	3149.27	1571.31	2841.06	3219.42	1521.81	2891.37	3119.48	3117.05	4149.41	2633.24	6575.27	2422.36	2870.97	3415.89	3442.88	3171.91	2913.56	7045.59	4822.94	2777.5	6620.56	4104.8	6901.33	4468.14
M722T30	1.72455	-0.786222	-2.16036	0.0456804	0.374846	DOWN	721.752	721.751	721.753	29.8722	29.7675	30.0043	19	10	9	2326	20911.4	12483.8	12125.7	6528.48	19602.8	13725.6	35174.3	35232.9	27108.1	12281.9	16718.9	15182.1	27081.1	41911.4	4134.64	2783.67	17992.2	3131.53	6941.67	19612	15755.1	8252.75	16273	23795.8	5130.23	13145.2	7197.74	8281.4
M852T17_1	1.29144	-0.368982	-2.13823	0.0457159	0.374899	DOWN	852.041	852.036	852.043	17.4121	17.3482	17.5913	11	5	6	820	7424.5	1488.72	5749	2269.77	9652.88	7505.84	7192.95	5754.58	6960.67	9308.64	8631.93	5606.56	4917.82	8703.9	7670.22	7188	5687.96	5850.38	9892.39	5829.42	1526.61	6527.3	5441.14	6218.19	5164.22	1962.53	7051.35	7836.53
M904T24	1.4181	0.503962	2.15284	0.0457175	0.374901	UP	903.578	903.577	903.58	24.4829	24.235	24.5643	27	12	12	2370	37215.6	21833.6	52775.6	12253.9	30981.5	10217.9	60871.4	55574.1	1921.25	62960.3	26414.7	15406	60448.4	52044.6	22464.8	47282.1	65658	48271.1	51473.5	24654.7	38896.2	58169.8	61583.6	51898.9	68331.7	52255.8	48669.5	63444
M554T20_1	1.3777	-0.462258	-2.15481	0.0457677	0.374976	DOWN	553.508	553.505	553.51	19.8047	19.5309	19.9361	25	12	12	11888	273099	105588	198229	57779.2	300626	266257	385531	140900	471141	353285	113422	174968	282190	346804	220607	221455	119118	167949	132150	234822	174801	218107	164154	230544	236746	255597	308260	136495
M465T11	1.30666	0.38588	2.12607	0.0457947	0.375016	UP	465.21	465.21	465.211	10.837	10.6565	10.9985	24	12	12	5344	100125	39799.5	130829	30310.6	113304	56598.5	83343.1	54413.4	64039.3	194179	133207	114518	125678	72624.4	88940.4	100653	90820.3	151753	114105	121845	156760	108517	101504	115119	110860	143617	161599	193448
M795T26	1.10334	0.141877	2.12654	0.0458691	0.375126	UP	794.696	794.694	794.704	25.5573	25.3208	25.6084	32	11	11	22950	182512	18383.4	201373	24617.3	186227	188111	174852	217053	192193	185847	165713	180092	171472	210700	158613	159274	206871	191427	141474	219085	218183	198233	238319	189968	209697	191271	223780	188169
M769T29_2	1.73556	0.795404	2.17955	0.0458725	0.375132	UP	768.694	768.693	768.695	28.8396	28.7658	29.0123	9	3	6	4812	34286.2	15586	59505.9	36929	31422.7	6323.99	49330.4	37729.7	26439.8	22136.2	20620.6	31333.9	35132.6	67066.6	37126	46772.5	45859	139147	28803.6	29269.9	15856.5	55230.1	69676.2	79311.4	58230.9	44853.6	31699.7	116133
M549T1_1	1.28481	0.36156	2.1401	0.0459225	0.375206	UP	549.34	549.334	549.341	1.24955	1.22339	1.29495	9	2	7	3410	4974.98	1217.15	6391.93	1943.95	5909.91	3955.65	4452.83	3542.16	5423.24	3557.13	5696.34	5190.46	7870.1	5086.55	4034.25	4981.16	7417.34	3196.08	5893.16	6658.34	7111.59	6760.64	3541.08	4368.5	9085.74	9021.78	7956.15	5692.72
M750T30	1.8763	-0.907889	-2.16686	0.0459438	0.375237	DOWN	749.783	749.782	749.784	30.4323	30.3278	30.6095	25	12	12	5734	59106.2	39844.6	31501.5	18972	60367.8	47407.4	124860	92619.8	86081.9	18051.6	43721.7	31319.5	77107.1	112354	9948.15	5435.58	40032.8	12024.4	14268.6	60013.5	51980.7	21798	32746.5	58896.6	9344.93	44300.6	13556.4	19054.6
M677T18	2.81918	-1.49528	-2.20652	0.0460434	0.375384	DOWN	676.54	676.535	676.541	18.127	17.9154	18.5952	22	10	10	13392	191523	185961	67935.6	55353.1	274156	197238	12894.5	17200.8	46776.9	137154	18958.9	16702.9	281346	534820	502241	258786	6042.66	148998	138505	115452	96928	20186.4	30133.5	38376.8	39393.9	12340	140070	28799.6
M447T4	2.61205	1.38518	2.15446	0.0460757	0.375432	UP	447.341	447.34	447.341	4.35326	4.30518	4.45563	8	1	7	8584	44861.4	54503.8	117180	102715	10482.1	10107.8	44143	41893.8	49706.6	211299	25723.8	23575.6	25095.7	17374.6	55739.4	23195.2	362990	55653.5	158871	66120.8	98159.7	38632.4	41475.7	41896.1	74731.4	33678.6	196039	237914
M658T21	2.05817	1.04137	2.14894	0.0460817	0.375441	UP	657.534	657.533	657.535	21.1266	20.856	21.2841	17	5	10	4718	27143.8	22635.9	55866.7	40391.1	11298.5	15459.6	72588.9	53832.9	27063.1	39496.3	43001.3	40866.7	7844.93	3558.2	4772.23	5942.86	41387.3	68334.9	51902	134356	127821	31643.6	17285.2	10164.4	24842.5	80934.4	44182.1	37546.7
M753T20	1.3924	-0.47757	-2.11605	0.0460903	0.375453	DOWN	753.475	753.474	753.476	20.1205	19.8598	20.4012	30	12	12	7844	239734	72969.7	172174	83113.8	247414	243252	319869	267720	324916	247730	237217	132789	233911	69019	258431	294538	266027	227749	107462	119043	135836	8956.08	211608	261329	207265	151798	90525.2	278485
M570T15	3.09862	-1.63163	-2.20753	0.0460996	0.375467	DOWN	570.463	570.462	570.465	15.3487	14.9311	15.411	14	7	5	5430	69129.2	70556.1	22309.7	20487	101499	68763.8	8216.93	7008.04	18799.1	26892.8	3057.83	2861.38	187419	99865.8	198421	106745	9200.68	8655.65	10395.7	52043.6	14579.3	10103.9	20589.3	68274.7	15157.4	6377.58	43099.9	9238.3
M1015T28_3	1.62631	0.701605	2.22738	0.0461015	0.37547	UP	1014.93	1014.93	1014.93	28.077	28.0389	28.1218	20	10	10	15816	103418	19388.8	168189	98852.1	83885.4	100212	75631.2	118865	89015.6	103902	96663.1	107048	140349	82366.2	120419	122655	129874	156936	189889	386270	149365	126338	103190	87606.8	111148	107413	355813	114431
M626T17_2	1.26994	0.344765	2.11402	0.0461029	0.375472	UP	625.615	625.614	625.616	17.1711	16.959	17.3228	25	12	11	1622	14675.9	4491.92	18637.5	4686.66	12264.9	13842.5	19396.6	6905.13	16075.4	20660.4	21513	13737.9	14705	8019.73	13269.4	15720.4	11904.3	26423.3	22132.4	14728.4	20624.1	15568.8	13632.2	22677.5	20836.4	14735.9	23970.1	16416.9
M637T21_1	1.97387	0.981029	2.22817	0.0461551	0.375549	UP	636.507	636.506	636.509	20.6401	20.5165	20.6801	7	6	1	5232	10030.7	2810.75	19799.4	14924.8	4452.84	9185.16	11010	9500.16	10345.8	15484.2	8843.46	8167.93	8716.63	11265.9	13967.9	9428.98	6339.45	47891.2	43991.8	34391.6	25232.1	8814.16	11162.5	10413.7	13606.2	21699.9	6511.82	7538.69
M769T23	1.36809	-0.452168	-2.11256	0.0462244	0.37565	DOWN	768.663	768.661	768.664	23.2188	23.1172	23.3412	12	3	9	6138	46925.6	14491.6	34299.9	14785.5	67914.2	54069.6	41203.6	19433.4	34271.2	44792.6	38827.2	32811.7	56203.5	68048.3	52677.3	52854.1	23448.7	15936.3	31255.4	39786.1	37085.7	26753.2	17979.5	67681.8	47886.8	36458.7	45387.3	21939.7
M815T25	1.88593	0.915273	2.22957	0.0462702	0.375717	UP	814.68	814.679	814.681	24.849	24.7895	24.9662	24	12	12	1389112	8.28201e+06	1.93756e+06	1.56193e+07	1.12341e+07	1.09698e+07	9.58703e+06	8.51151e+06	7.12221e+06	6.88122e+06	7.85469e+06	5.56215e+06	5.72195e+06	1.09442e+07	1.09261e+07	7.6325e+06	7.67072e+06	8.69122e+06	4.16002e+07	3.70292e+07	1.33641e+07	1.12135e+07	1.08284e+07	1.0934e+07	1.32413e+07	1.14669e+07	7.49047e+06	9.85042e+06	1.17213e+07
M666T25	1.22905	-0.297543	-2.11096	0.0463785	0.375911	DOWN	665.654	665.653	665.655	25.3863	25.312	25.5825	12	5	6	860	9686.05	2121.23	7880.93	2067.64	8268.48	8597.54	13836.4	11836.1	8734.35	10825.7	11851.6	8979.23	6290.91	7379.25	10113.9	9519.22	7362.81	5492	9117.94	8146.64	9556.51	6684.8	6747.8	6455.99	6475.79	11295.9	11548.1	5686.96
M1017T28_2	1.30677	0.386002	2.11639	0.0466399	0.376376	UP	1016.91	1016.91	1016.91	27.9733	27.9493	27.9909	11	4	7	4942	11215.1	3433.7	14655.5	4463.3	8354.97	13210.8	7145.64	12848.1	7630.94	10906.9	18765.5	14040	12837.7	7312.08	11788.7	9739.66	21664.8	16251.5	24561.8	10327.5	11877.2	14342.5	15380	11069.3	12689.3	9924.81	14879.9	12897.8
M215T1_1	1.62882	-0.703831	-2.13447	0.0467416	0.376555	DOWN	215.087	215.086	215.089	1.29328	1.28016	1.33642	7	1	6	15638	62200.1	20151.2	38187.1	33357.2	58045.7	61468.5	4050.87	61713.2	78065.2	62575.3	76203.3	62577.5	86179.2	61820.8	67541.6	66159.9	82874.1	66580.1	62777.1	53330.7	5482.25	83023.9	5152.3	6295.96	8369.63	4185.89	13991.1	66182.2
M964T26_2	1.56848	-0.649369	-2.13458	0.0467926	0.376645	DOWN	963.864	963.862	963.865	25.6222	25.2705	25.672	24	10	12	12658	310026	156376	197660	93804.5	516215	437450	417939	164721	300162	351643	96885.2	96845.3	578061	262170	289247	208979	45485.6	153768	104894	334198	202701	104809	321350	250719	314350	140381	219562	179703
M1073T28	1.26364	0.33759	2.11718	0.0468765	0.376793	UP	1072.93	1072.93	1072.94	28.05	28.0313	28.3242	25	11	12	1602	9651.03	3360.59	12195.5	2457.31	10527.2	11990.5	9041.05	13388.5	10716.1	10072.9	4397.83	4196.3	13131	14122.6	7048.81	7179.53	10690.1	13436.6	16441.4	14714.1	13999.7	10349.3	14085.2	13416.6	10127.9	9076.55	11210.6	8797.6
M639T18	2.31317	-1.20987	-2.16249	0.0469123	0.376856	DOWN	638.527	638.527	638.529	18.0089	17.9218	18.0739	10	7	3	2186	11716.7	9732.04	5065.21	4337.8	16258.4	12411.2	1417.82	3454.28	3316.36	9971.31	2177.75	979.429	30731.2	20367.3	19122.7	20392.4	1544.09	2750.1	3243.38	3830.06	3766.9	4080.54	7256.72	16728	5444.1	1021.18	9016.88	2100.67
M878T17	1.35492	-0.438213	-2.13135	0.0469299	0.376886	DOWN	878.478	878.477	878.479	16.6487	16.5966	16.7415	17	10	7	1828	20900.6	7592.52	15425.7	4640.83	27689.1	28938.3	11722.4	13867.2	14677.7	14546.9	25992.9	16784	17752.4	34932.8	27370.2	16533.8	13566.1	14018.8	27480	13125.9	11539.8	17597.7	16292.5	10798.3	19065.5	11268.7	17207.8	13147
M754T23_2	2.22485	-1.15371	-2.18429	0.0469387	0.376902	DOWN	753.669	753.668	753.67	22.5724	22.457	22.6976	24	11	12	48072	981710	809374	441248	282103	1.58376e+06	795116	275347	110418	632774	540389	91643.9	49103.2	1.92597e+06	2.0012e+06	1.87101e+06	1.90378e+06	262275	263298	245068	564846	645353	275495	370840	994404	609712	167792	818504	77393.8
M950T31_3	1.47823	-0.563866	-2.10515	0.0469439	0.376911	DOWN	949.92	949.917	949.922	30.5336	30.4011	30.6431	15	7	8	11756	127877	49129	86506.9	47123.5	150473	115697	209610	168985	198664	108067	71462.7	60630.7	107035	140750	66719.5	136427	65905	42606.4	88177.6	60535	129187	37256.9	83320	96564.8	70677	76874.7	72068.1	214911
M615T19_3	1.20408	0.267929	2.19191	0.0473331	0.377588	UP	615.487	615.486	615.487	18.5835	18.4903	18.6941	24	12	12	175448	4.60117e+06	420760	5.54017e+06	1.4231e+06	4.80689e+06	4.51898e+06	4.80972e+06	4.15345e+06	4.96338e+06	4.84836e+06	3.85005e+06	4.03698e+06	4.44608e+06	4.76642e+06	4.69134e+06	5.32236e+06	4.02198e+06	7.1272e+06	6.59957e+06	7.90814e+06	7.08827e+06	4.04291e+06	4.04151e+06	4.43758e+06	4.66136e+06	5.9187e+06	6.21438e+06	4.4204e+06
M655T26	1.32141	-0.402082	-2.10481	0.0473388	0.377598	DOWN	654.609	654.608	654.609	25.8819	25.8354	25.9148	24	12	12	4306	46985.6	14442.1	35557.1	12050.3	60355.6	57795	54369.1	58043.5	61290.9	54678.9	38003.2	35131.5	52083.3	49196.5	20791.4	22088.5	48875.4	26401.3	27873.7	51862.6	57706.1	23830.6	28097.3	29638	20271.6	32957.1	36459.5	42712.1
M877T25	1.42522	-0.511184	-2.10051	0.0473834	0.377675	DOWN	876.755	876.753	876.758	25.1061	25.0282	25.2155	21	9	12	40116	608964	208114	427278	215565	600867	167326	734114	416965	797511	401635	920410	636314	732192	695094	724680	480464	207756	259630	257807	610179	259298	410724	520901	796842	573892	382896	719810	127596
M516T17	1.24193	0.312589	2.13737	0.0475522	0.377966	UP	516.408	516.408	516.409	17.1966	17.0612	17.3141	23	11	12	7348	98996.7	18318.4	122947	34223.4	95856.1	83410	111156	88047.7	90485.5	98507.8	90556.6	81651.7	150596	100780	103919	92993.4	87837.4	118918	118988	107278	130587	160800	78525.8	99596.5	111052	112109	204160	145515
M772T18	1.41314	-0.498906	-2.10575	0.047571	0.377998	DOWN	772.018	772.016	772.019	18.1666	18.0915	18.2238	20	10	10	1448	12837.1	4867.3	9084.07	3798.27	20171.5	19625.9	9928.55	6484.75	8973.83	13092	15044.7	9392.25	20113.5	12892	9498.31	8827.56	6588.77	10117.6	15346.7	4587.23	5792.54	13941.4	7346.04	11359.8	13233.6	5684.14	4715.42	10295.6
M445T15_2	1.55636	0.638174	2.13784	0.0476488	0.378132	UP	445.363	445.362	445.366	15.2716	15.1583	15.3215	16	8	8	35960	474696	199553	738797	378568	714083	637253	389276	737219	280116	328146	244011	366468	210376	751788	559347	478269	263425	1.46381e+06	1.28873e+06	676764	904712	385991	491350	918269	584611	678589	928481	280829
M643T21_1	1.77069	-0.82431	-2.1938	0.0476891	0.3782	DOWN	642.564	642.56	642.57	21.3211	21.2235	21.6407	26	10	12	28348	447273	296876	252598	79740.3	377175	662056	349350	135112	286254	104327	126887	204070	791835	961898	612429	755877	141879	275105	248098	267376	188746	312090	395647	354967	183334	196513	303441	163981
M686T21	1.91656	-0.938517	-2.17997	0.0477012	0.378221	DOWN	685.528	685.527	685.529	20.9449	20.8715	21.021	24	12	12	112022	2.34119e+06	1.68976e+06	1.22156e+06	556888	2.84609e+06	2.59961e+06	360458	724032	1.50554e+06	2.23374e+06	311099	298972	4.10754e+06	4.61119e+06	4.22178e+06	4.27421e+06	711046	954124	975640	1.83087e+06	1.10731e+06	1.07992e+06	1.47944e+06	1.51602e+06	1.26838e+06	838796	2.49963e+06	397546
M526T14	2.13164	1.09196	2.17552	0.0477254	0.378262	UP	526.438	526.437	526.439	13.5414	13.4658	13.5816	9	3	6	3574	14445.6	8549.75	30792.7	24585.6	1562.57	22842.7	11389.5	9687.3	12807.4	18075.7	7859.68	8093.37	27164.8	30507	12374.8	10982.2	13944.4	41894.3	33822.5	81867.6	72239.2	13606	16236.4	26197	1473.7	13693.5	37294.2	17244.1
M548T15	1.40302	0.488537	2.12212	0.0477535	0.37831	UP	547.514	547.513	547.516	15.2791	15.2074	15.4387	11	4	7	1436	12705.3	4373.61	17825.8	7123.05	19057.7	18522.2	14112.4	12778.7	7616	16620.8	10847.3	6964.37	12869.1	11998.2	15369.4	5707.37	13187.1	35738.3	19979.3	22519.1	15577.8	8588.65	12664	18361	12888	16575.7	23576.2	14254.4
M784T19	1.4702	-0.556008	-2.09773	0.0478123	0.378411	DOWN	783.626	783.625	783.627	18.733	18.6487	19.1066	9	2	6	7100	147373	51607.4	100241	58263.7	189609	173429	177161	127070	147703	39512.5	152362	48568.9	166407	183011	189140	174509	20642.1	147727	149039	138989	133122	130308	22814.6	188531	75527.9	121878	42345.2	31964.7
M1077T16_1	1.45878	0.544759	2.09206	0.0484488	0.379483	UP	1076.84	1076.83	1076.85	16.4649	16.32	16.7446	26	11	10	4256	24437.9	12126.4	35649.4	14056.6	23092.4	31126.5	35379.2	8915.27	28346.8	20890.5	17291.5	10540.3	52741.5	27419.3	13112.1	24399	31360.5	30125.1	61684.5	48535.8	23820.2	26744.6	25036.8	31840.6	20855	28192.8	61188.1	38408.5
M864T28_3	1.41326	0.499023	2.09244	0.0484561	0.379495	UP	863.813	863.809	863.814	28.4098	28.3863	28.4477	24	12	12	139970	679684	301581	960568	353957	445878	639708	529052	1.08419e+06	541060	173524	744800	1.34019e+06	830148	599350	660432	567878	1.34936e+06	1.20626e+06	1.4794e+06	541352	412281	1.04872e+06	1.27663e+06	696569	787675	620700	852840	1.25503e+06
M476T30	2.00196	-1.00141	-2.14035	0.0485303	0.379619	DOWN	475.516	475.516	475.518	30.4844	30.4167	30.5227	10	6	4	1100	7787.74	5717.36	3890.06	2665.8	6714.21	5087	15210.9	13251.2	9456.76	4324.25	6186.71	4186.36	8375.16	19346	996.046	318.398	6204.43	496.955	1654.69	6938.42	4567.5	2173.05	4958.41	8283.83	984.978	6484.46	1422.89	2511.16
M839T17_1	1.51239	-0.596831	-2.14047	0.0487261	0.379943	DOWN	838.534	838.531	838.535	17.3836	17.3467	17.4715	11	4	7	2262	18859.3	4287.03	12469.9	9410.04	21280.5	22314.8	21469.7	16512.7	20002.1	22019.3	23355.7	14641.8	11005.5	23143.1	18210.1	12356.2	3686.53	20613	35434.4	17543.4	13301.2	2616.51	16226.1	6461.34	6200.36	5637.63	15370.3	6547.31
M636T1_2	1.46207	0.548015	2.1275	0.0487893	0.380047	UP	636.389	636.388	636.39	1.2335	1.21467	1.24605	10	4	6	6416	5678.33	1962.34	8302.13	3794.85	5811	3402.59	9733.78	5753.53	3718.69	7297.25	5505.75	7291.78	7232.72	3714.2	5276.36	3402.33	7193.84	4271.61	5578.67	8851.88	14285.5	6444.72	5268.82	6483.06	15356.9	8039.33	12852.5	4998.77
M948T33_2	1.25842	-0.331615	-2.08707	0.0489087	0.380244	DOWN	947.869	947.869	947.871	33.3427	33.1146	33.6118	21	6	7	28862	199369	44625.8	158428	51247	223653	201053	245897	149385	239404	214963	212872	174131	118762	253477	222795	136036	95337.8	165420	107887	76137.8	185933	211730	114317	188973	158642	186268	161095	249394
M755T23_2	2.36836	-1.24389	-2.18518	0.0489351	0.380287	DOWN	754.672	754.672	754.673	22.5677	22.3407	22.7782	11	6	3	13384	230798	205462	97450.5	49721.4	535330	246421	81197.3	63677.4	139297	250528	29158.9	30523.6	313237	544042	516918	19248.8	55796.6	54890.3	48704	49478.2	131322	118895	120098	195771	106635	68779.3	164225	54811.3
M814T28	1.52531	0.609107	2.10311	0.0490801	0.380525	UP	813.789	813.788	813.79	28.4324	28.4162	28.4723	21	11	10	1418	4436.65	2094.8	6767.29	3216.94	2073.32	3443.94	6711.32	8168.49	4670.82	2329.33	4093.92	7334.94	5086.98	4670	2658.66	1998.09	9251.88	10485.1	12245.8	4301.22	2078.67	8542.15	6100.37	3999.64	5529.29	3819.06	4837.56	10016.7
M638T1_2	1.54116	0.624016	2.17554	0.0491555	0.380648	UP	638.386	638.383	638.391	1.28413	1.26269	1.30113	15	4	11	2286	3450.65	791.102	5318.01	2866.2	3973.24	2728.39	2856.88	3421.34	2682.48	2977.2	3628.46	2333.57	3767.38	4136.4	5182.48	3720.04	3311.53	3226.36	5856.91	3091.9	1787.73	3889.4	7921.64	7284.91	7624.27	5881.3	11468.6	2471.56
M941T17_1	1.23195	-0.300941	-2.08234	0.0491624	0.380659	DOWN	940.513	940.512	940.514	17.3963	17.2723	17.4744	25	12	12	4372	71823.3	15649.9	58300.7	16159.9	74560.1	67119.3	73232.8	65772.4	69811.8	92442.7	60401.7	39987.7	79673.8	56661.9	94060.7	88155.1	77280.4	59866.6	77011.4	42437.9	49662.7	54878	61648.9	76938	54812.5	57420.2	21117.8	66533.5
M481T1_2	1.5361	0.619271	2.14884	0.0491983	0.380717	UP	481.254	481.253	481.256	1.31267	1.28894	1.3274	11	6	5	7900	7702.07	2437.24	11831.1	6194.13	9412.63	6263.57	11607	3031.98	7615.43	11150.2	9556.3	7734.56	6004.03	6711.69	5680.79	7656.68	9268.06	11814.9	4756.79	16537.5	16131.5	18202.9	10096.6	7746.11	12701.4	8171.9	24367.6	2178.47
M689T21	2.11312	-1.07938	-2.16913	0.0492283	0.380766	DOWN	688.538	688.537	688.54	20.9552	20.8636	21.2287	12	6	5	3184	39948	32174.4	18904.7	9704.75	25909.4	29872.6	13419.9	13604.7	26073.5	36877.5	6816.5	8464.34	83766.6	95519.8	87442.3	51609.2	13841.3	19286.6	12573.8	10709	20593.4	18132.8	12738.6	25508.9	21308.7	15146.5	46023.1	10994.2
M848T16	1.25336	0.3258	2.0819	0.0492327	0.380773	UP	847.504	847.503	847.505	15.5949	15.5341	15.6684	17	9	8	1560	14831.8	4294.04	18589.6	4544.96	10043.3	16601.1	20080.4	14994.3	17521.6	20137.4	16792.4	10987.4	18171.8	14707.6	11742.6	6202.21	18269	18227.7	25594.3	16036.4	16154.6	17659.5	11508.8	14413.5	22087.4	16013.5	27353.1	19757.3
M629T22	1.50303	-0.587876	-2.11272	0.0494012	0.381047	DOWN	628.528	628.527	628.534	21.6594	21.4731	21.7432	16	6	9	14370	114754	54849.8	76348.4	30933.9	148534	43606.1	84281	65761.1	72052.7	159968	65853.9	60580.2	142927	210701	158393	164391	86410	93255.1	80401.8	123190	117312	57593.3	15072.4	57361.1	75622.2	87465.2	36721.3	85776.7
M756T23_2	2.3298	-1.22021	-2.17039	0.0494947	0.381197	DOWN	755.675	755.674	755.676	22.6098	22.491	22.6945	9	7	1	3380	36906.5	32357	15841	9136.04	38062.6	54725	12173.5	9843.43	19946.6	29686.3	4551.93	6127.79	102110	91976	47694.7	25981	9754.34	7586.14	7689.49	18791.6	12893.1	17414.4	18998.8	26384.6	15932.3	8917.51	38012.2	7717.98
M789T17_2	1.47014	-0.555953	-2.08334	0.0495066	0.381217	DOWN	789.005	789	789.007	16.5196	16.464	16.5415	24	12	12	1866	16674	6850.99	11341.8	5627.91	28213.8	25939.6	12668	8977.4	13575.2	22035.8	14341.5	4279.66	20876	18456.8	15750.5	14973.3	9070.69	14020.2	23129.6	7401.13	5045.09	5100.34	8527.28	12893.4	14832.8	7565.17	19217.7	9297.47
M829T25	1.35028	0.433261	2.16914	0.0496026	0.381371	UP	828.695	828.695	828.696	25.2878	25.1839	25.4079	11	6	5	16814	231274	35185.9	312286	124498	233190	212291	290959	265970	244570	220135	213597	200370	248314	277793	182355	185749	236073	515528	484048	344511	404504	217635	163040	199045	223376	224185	463821	271662
M873T35_1	1.50496	0.589721	2.10836	0.0496765	0.38149	UP	872.757	872.757	872.758	35.2152	35.043	35.3964	20	10	9	51324	327923	135283	493509	236045	404544	321221	258124	208137	514253	330031	422250	385873	239786	40687.9	288846	521321	684115	984094	710896	744549	321476	222907	259496	438799	478567	333305	441199	302710
M889T21	2.1259	-1.08808	-2.19034	0.0500569	0.382096	DOWN	889.488	889.486	889.489	20.9261	20.8062	20.9702	10	8	1	2086	23740.5	19694.5	11167.2	2745.64	14941.3	25951.3	1446.73	7026.75	7482.75	19433.9	7429.05	5783.79	46192.3	47905.5	50037.4	51254.6	8021.15	9473.45	9625.37	12728.9	13128.4	11114.1	11571.6	14627.5	10312.2	9421.11	16693.5	7289.61
M1043T29_2	1.57003	-0.650794	-2.13124	0.0501144	0.382187	DOWN	1042.99	1042.99	1043	29.0934	29.0181	29.3098	22	10	11	12166	103742	56258.9	66076.5	24145.8	132692	118693	102571	97270.6	184099	59690.8	78257.9	70968.3	165520	186934	33269.6	14940.6	110264	65406.2	60931.7	90406.7	89371.3	69735.4	56184.5	58841.5	36009	38887.8	32213.6	84666.3
M1178T17_1	2.54865	1.34973	2.16132	0.0501892	0.382305	UP	1177.94	1177.94	1177.94	16.901	16.8125	17.0008	24	12	12	9186	35405.5	24392	90236.3	84428.3	68539.8	51326.4	33480.5	18022.2	36628.2	29520.3	15043.8	6505.96	72352.5	69205.2	9929.08	14312	17230.4	185740	159600	256245	181413	16980.8	18886.2	38639.5	33435.8	42620.4	107792	24251.7
M892T26_1	1.26954	-0.34431	-2.07577	0.050238	0.382382	DOWN	891.771	891.771	891.772	25.6729	25.6333	25.7337	24	12	12	384430	7.72626e+06	2.10983e+06	6.08586e+06	1.74437e+06	8.21724e+06	6.00823e+06	6.9655e+06	5.43162e+06	6.23752e+06	5.57286e+06	5.471e+06	7.74025e+06	9.07725e+06	1.07372e+07	1.09849e+07	1.02716e+07	3.1239e+06	5.12207e+06	5.31705e+06	6.27921e+06	6.1856e+06	4.74858e+06	7.36249e+06	7.54801e+06	7.14951e+06	8.15373e+06	8.48566e+06	3.55445e+06
M925T30	1.82677	-0.869298	-2.15241	0.0502673	0.382428	DOWN	924.862	924.86	924.862	30.006	29.8694	30.0973	22	11	11	7320	69580.9	48191.7	38089.5	15692.8	143026	122060	68317.5	67865.7	151502	49978.2	21874.2	14914.6	67694.5	86068.8	22630.7	19038.2	40317.7	26386.2	25946.1	56537	57366.8	42523.1	43265.5	65607.8	23068.6	34233.7	14862.1	26959.5
M803T11	1.65001	0.722476	2.14595	0.0503472	0.382553	UP	802.544	802.543	802.545	10.7965	10.703	10.9717	9	3	6	912	2844.5	988.079	4693.46	2816.38	5087.36	1676.33	3004.7	2681.15	2678.98	3791.13	1988.41	2057.93	2270.52	3908.73	2887.84	2100.94	3151.31	3821.96	5046.8	5070.54	7121.9	2076.01	3607.29	2851.36	3916.43	12638.3	3520.3	3499.36
M641T17	2.60801	1.38295	2.19068	0.0503655	0.382582	UP	641.493	641.493	641.495	17.3767	17.1838	17.4871	15	3	12	13944	51095.4	14022.5	133257	129163	64937.2	57168.8	58150.8	43365	51223.1	46105.6	67361.3	42727	61666.5	48995.1	14786.8	56657.1	47968.4	340598	400382	230009	199669	26913.2	18284	73995.9	42710.3	92961.1	75657.9	49937
M812T28_3	1.4988	0.583806	2.09002	0.0503763	0.382599	UP	811.783	811.781	811.784	28.4305	28.42	28.4723	24	12	12	19994	71794.1	32361.9	107605	49755.9	41196.5	52234.5	105640	135351	77166.4	36374	62808.6	113169	84215	69075.2	45394.4	38904.5	147700	167360	191156	64454.5	34329.6	135842	93144.8	61421.8	89134.1	67994	83892.7	154828
M1006T26_3	1.40676	-0.492371	-2.0949	0.0503779	0.382601	DOWN	1005.91	1005.91	1005.91	25.9867	25.9282	26.0699	21	12	9	3220	22168.7	9031.79	15758.7	5547.42	27325.1	23478.7	16078.5	13383.3	17659.3	16560.2	12023.5	10443.7	28962.1	38416.6	31791.2	29901.6	5740.39	20707	22236.4	17849.9	20332.7	12200.3	14019.5	16309.2	14156.1	13613.4	23817	8122.63
M902T16	1.33914	-0.421311	-2.08519	0.05045	0.382714	DOWN	902.438	902.437	902.44	16.1636	16.1178	16.2181	19	11	8	998	11629.8	4037.11	8684.49	2764.6	11829.4	7879.87	19137.2	10881.6	9379.67	16110	7781.39	6397.01	17348.3	10531.3	9331.84	12949.9	9100.71	7538.71	5290.48	5867.49	12292.5	12693.8	6995	7999.09	11603	4617.63	11004.1	9211.32
M724T20	1.68465	0.752451	2.13267	0.0505614	0.382888	UP	723.658	723.656	723.659	20.2424	20.0931	20.3283	15	3	11	1814	15564.1	6437.92	26220.1	16066.7	17442.1	16037.1	27378.2	10369.2	24978.6	20454.9	7802.81	18134.5	14491.5	7586.37	10499	11594.7	17888.3	46326	36472.7	29899.3	55291.9	11916.2	11475.4	8285.18	7506.26	39542.9	33011.7	17024.8
M369T13	1.53948	0.622441	2.13085	0.0506531	0.383031	UP	369.422	369.422	369.423	13.2866	13.1896	13.4308	14	5	8	2232	9223.97	3034.11	14200.1	7499.08	9241.42	7773.58	6980.47	7906.12	4862.06	8334.55	8159.78	16882.6	10578.8	10268.9	11979.9	7719.43	9433.51	7856.21	15966.8	8717.95	6377.59	25533.2	10168	9844.42	22614.9	15583.8	28528.5	9776.19
M810T25_2	1.22371	0.291256	2.06717	0.0506828	0.383077	UP	809.795	809.793	809.796	24.6962	24.6072	24.7812	14	5	9	860	6452.74	1710.23	7896.25	1710.74	5723.88	5337.69	9117.81	7486.8	6506.17	6522.82	5297.38	6761.33	9242.26	7418.09	4269.63	3748.98	9689.52	7951.36	8682.67	10075	5587.59	7950.15	4843.77	6211.82	8740.25	7086.09	7860.84	10075.9
M830T18_1	1.32331	-0.40415	-2.08606	0.0507125	0.383123	DOWN	830.479	830.477	830.48	18.2649	18.1803	18.3308	22	11	11	1544	21057.4	7146.28	15912.7	4681.73	31828.4	34235.9	16999.4	15665.7	9493.39	17271.8	18027.4	16980	27544.7	23760.6	19317.9	21564.1	8474.44	13912	21590.9	7474.17	13162.3	18595.1	20214.4	17956.5	21835.1	14062.3	17417.1	16258.5
M690T17	1.67876	-0.747399	-2.11423	0.0507171	0.38313	DOWN	690.497	690.496	690.5	16.5742	16.5219	16.6189	22	12	10	8272	74053.2	44204.8	44111.8	21275.2	136752	111426	41217.3	28929.8	68490.8	74808.1	29277.1	23815.9	115693	150901	56936.9	50391.2	11175.9	48444.5	35644.8	78655.1	53455.9	35401.9	29079.5	39427.5	57924.6	27534.2	83101.3	29496.2
M585T24	1.41282	-0.498583	-2.08089	0.0507174	0.383131	DOWN	584.561	584.56	584.561	23.9189	23.7889	24.1678	25	12	12	5224	70202.2	19582	49689.3	27976	71087.5	87996.9	64325.5	82496.5	88808.7	42041.2	75575.7	93018	28203.9	56538.5	77664.1	74670.3	49968.7	51190.9	53398	21628.6	17429.7	43938.7	41207.1	19512.7	35129.4	97023	106247	59597.8
M200T1_1	7.56799	-2.91991	-2.16323	0.0507486	0.383179	DOWN	200.034	200.033	200.034	1.28928	1.28016	1.29658	7	6	1	40276	46259.9	62359.8	6112.58	15636.4	974.091	1612.05	30369.8	27396.9	60141.2	106895	915.674	2782.44	136769	181670	3811.16	1781.71	1498.75	1663.94	3760.57	915.973	965.416	1376.63	843.695	1924.52	1935.03	1493.87	55704.7	1267.85
M1169T17	2.05478	-1.03898	-2.17138	0.0507599	0.383197	DOWN	1168.92	1168.92	1168.92	16.9409	16.7555	17.0336	11	7	4	2128	17530.5	14055.4	8531.57	2923.87	13889.9	21131.3	6776.46	5279.87	9164.95	14829.6	4750.85	2979.56	48118.9	38493.7	20921.8	24028.5	6109.27	8022.71	7918.55	15354.2	6881.65	6760.88	7294.45	11208.7	9877.2	5797.05	11504.7	5649.49
M1057T18	1.3909	-0.476019	-2.08859	0.0509476	0.383486	DOWN	1056.77	1056.77	1056.77	18.2289	18.1793	18.4424	9	3	6	810	8157.45	3234.19	5864.87	1999.63	15148.3	7364.79	7461.2	3545.2	6993.12	9755.11	7281.09	5044.78	12006.6	10822.2	6476.59	5990.53	5747.49	6606.53	7393.44	3247.62	2808.05	5930.47	3745.61	6578.37	7057.09	4943.42	10041.3	6279.09
M206T1_2	1.43113	0.517159	2.12591	0.0509738	0.383527	UP	206.114	206.113	206.116	1.46101	1.43404	1.48128	24	12	12	4680	8831.77	2363.05	12639.4	5736.87	13198.2	10121.7	7801.93	5811.22	7152.42	11438.2	9501.95	5476.08	6496.15	8709.19	10529.7	9744.48	8309.38	15708.1	20821	23710.2	18335.6	7447.97	5530.15	11277.2	12099.2	8933.91	10712.1	8788.45
M1056T17	1.26886	-0.343532	-2.10882	0.051012	0.383585	DOWN	1056.42	1056.42	1056.43	16.5884	16.4352	16.6271	10	8	2	886	7697.91	2402.7	6066.79	1185.83	10477.2	9835.42	7394.13	7992.26	8015.56	3293.54	7689.58	5538.06	10664.2	3977.05	7745.73	9752.23	6903.09	6516.2	6563.4	3978.88	5241.48	6859.39	5068.98	7773.78	4172.14	6186.12	7044.35	6493.72
M809T21_2	2.15385	1.10692	2.06678	0.0510321	0.383616	UP	808.627	808.625	808.628	21.0768	20.8958	21.3425	15	8	5	35368	241309	302576	519743	355298	4910.98	152631	13082.3	22069.8	694688	29194.5	100628	65366.6	896325	444367	425365	47077.1	677277	170114	219745	579861	810653	1.14079e+06	104729	950601	125386	581025	167064	709667
M724T1	1.34618	0.428875	2.14642	0.0510748	0.383682	UP	724.441	724.439	724.442	1.23973	1.22109	1.25923	11	5	6	3210	3874.35	647.374	5215.59	2065.55	4396.96	3043.66	3858.98	3022.4	4140.18	4105.29	2815.57	4962.28	4520.58	4092.79	3809.94	3723.61	2956.98	4397.41	5264.23	4441.96	6606.31	6284.92	2521.35	2890.4	7147.73	6566.42	9449.23	4060.11
M581T15	2.26209	1.17766	2.13925	0.0511398	0.383781	UP	581.488	581.487	581.489	15.4192	15.358	15.5925	21	10	11	8528	61677.9	40889.6	139521	119236	103537	151892	17490.3	32810	50590.8	76027.1	36551.7	23820	74403.4	103037	38467.6	31508	24508.6	200864	322208	310038	323036	21167.4	43649.4	108172	38090.9	111127	118872	52522.3
M791T25	1.25883	0.332082	2.06295	0.0511648	0.38382	UP	790.672	790.671	790.673	24.6047	24.5409	24.661	20	11	9	85250	1.82771e+06	579149	2.30078e+06	543698	2.53059e+06	2.57905e+06	1.91176e+06	1.50352e+06	1.68474e+06	1.925e+06	1.12008e+06	1.24412e+06	1.93684e+06	2.87641e+06	1.32312e+06	1.29732e+06	1.30082e+06	2.89174e+06	2.85824e+06	2.76308e+06	2.189e+06	2.43189e+06	2.15778e+06	3.05769e+06	2.28896e+06	1.48626e+06	2.13766e+06	2.04621e+06
M710T19_1	2.48869	-1.31539	-2.16074	0.0511997	0.383873	DOWN	709.527	709.526	709.528	19.3768	19.2416	19.671	25	10	11	18640	197631	184353	79411.4	43992.7	310708	252170	46119.9	41240.9	48040.5	84689.4	7676.97	37021.6	581977	207662	350688	403573	53051.9	112633	38077.3	147783	114877	85812.9	83239.5	149236	72686.8	34611.6	24367.4	36560.6
M416T2_1	1.18814	0.248708	2.09957	0.0512523	0.383953	UP	416.208	416.201	416.209	1.60516	1.56682	1.67875	19	10	9	1890	10841.3	2973.17	12881	1576.66	12529.2	11768.7	14191.2	11717.7	12961	4381.45	14534	10205.5	7176.24	8112.08	11111.1	11407.4	12707.8	13828.6	8497.13	12372.9	14004.4	12906.7	13885.7	13613.8	13504.6	12414.8	12204	14632.1
M780T20_2	1.32002	0.400564	2.07253	0.0512657	0.383974	UP	780.495	780.493	780.496	20.349	20.2223	20.5034	24	12	12	3066	47534.2	14996.2	62746.3	20532.9	54790.1	50064	45291.2	57194.8	76676.8	61391.1	25851.4	55496.1	47655.6	30993	29673.6	35332.5	57253.4	96743.9	77690.6	59396.4	105034	56673.5	43083.7	44615.5	51133.3	59126.4	39758.3	62445.8
M863T28_3	1.38493	0.46981	2.06371	0.0512931	0.384015	UP	862.81	862.805	862.81	28.4098	28.3863	28.4477	24	12	12	248818	1.14972e+06	485954	1.59228e+06	561881	725188	1.08126e+06	866481	1.84343e+06	943930	323121	1.35789e+06	2.14337e+06	1.37412e+06	992801	1.13625e+06	1.00885e+06	2.15691e+06	1.97129e+06	2.4949e+06	906099	738994	1.75691e+06	2.12318e+06	1.17185e+06	1.35132e+06	1.06272e+06	1.4085e+06	1.96472e+06
M756T18_1	1.3609	-0.44456	-2.07173	0.0512982	0.384023	DOWN	755.528	755.527	755.529	17.5971	17.5374	17.6943	24	12	12	26122	358531	128056	263451	94215.5	381550	377988	317062	219913	413310	511133	250244	166380	553235	544137	288535	278885	237007	119746	165352	315709	304835	280484	232048	288895	391539	155293	439861	230650
M826T26_1	1.40732	-0.492955	-2.06512	0.0513327	0.384076	DOWN	825.608	825.607	825.61	25.7994	25.7539	25.8488	15	9	6	954	8227.58	2542.78	5846.25	3080.65	5969.72	7927.6	9634.65	12312.9	10867.1	8745.24	11253.1	9292.08	4748.5	4692.24	6893.56	6394.24	11459.5	1001.79	1053.24	3913.41	5098.12	8396.79	7594.34	4785.86	6782.02	8735.48	4624.31	6710.19
M609T17	1.86741	0.90104	2.17083	0.0513434	0.384092	UP	608.515	608.515	608.516	17.1663	17.0331	17.5374	27	12	12	140700	1.39347e+06	330637	2.60218e+06	1.90025e+06	1.61379e+06	1.92355e+06	1.67489e+06	1.04418e+06	1.0559e+06	1.30861e+06	1.05965e+06	1.04112e+06	1.89334e+06	1.20306e+06	1.34654e+06	1.55695e+06	1.01529e+06	5.14285e+06	4.66584e+06	5.96565e+06	4.62568e+06	1.1087e+06	621163	1.67667e+06	1.50807e+06	1.69627e+06	1.74634e+06	1.45359e+06
M972T24	1.49259	0.577822	2.06799	0.0513441	0.384093	UP	971.565	971.564	971.566	24.4769	24.219	24.7067	25	10	11	1534	17217.4	8717.69	25698.6	11217.7	14316.7	24964	1848.67	19533.2	35348.9	14092.2	13526.5	28167.5	13531.9	12030.6	14700.1	14548.4	20447.1	32871.5	23148.7	15008.5	37970.4	14615.5	35345.1	11619.9	16150.5	21803.6	31915.5	47486.7
M914T19	1.28778	0.364888	2.11502	0.051357	0.384113	UP	914.452	914.451	914.453	18.7879	18.6303	18.9901	14	5	9	922	10576.5	2025.79	13620.3	4555.04	10251.3	8544.85	12840.9	11378	12701.3	10690	11913.2	12244.1	11883.4	6106.86	8697.47	9666.97	11789.5	24685.4	12544.6	12793.2	17261.6	11834.3	10533.8	13372.2	9469.6	19119.7	9257.06	10782
M919T28_3	1.15549	-0.2085	-2.10177	0.0513584	0.384115	DOWN	918.835	918.834	918.836	27.5412	27.5128	27.5869	14	8	6	44594	481084	48640.9	416348	94965.1	454648	456713	477424	499774	445852	572161	501781	415121	448607	431913	555401	513617	567630	229933	248749	396562	430276	444306	479138	447822	442562	381141	482761	445296
M1179T17_1	2.46293	1.30038	2.14786	0.0514286	0.384221	UP	1178.94	1178.94	1178.95	16.9097	16.8368	17.1482	25	12	12	6974	28698.3	18809.3	70682	65046.9	54002.4	38609.8	22199.5	15058.1	16580.3	44433.3	11229.3	7048.69	54918.6	53264.8	11996.5	15038.5	17926.8	149657	133383	196169	130143	11927.1	15718.7	31738	25544.1	32819.5	84115.8	19041.7
M870T18_1	1.42792	-0.513918	-2.07192	0.0514958	0.384323	DOWN	869.513	869.512	869.516	17.7287	17.6428	17.7967	21	10	11	1618	16086.1	6563	11265.4	4678.56	14968.7	19878.2	8125.01	8118.87	19529.6	25240	14068.7	11031.6	27320.8	21877.4	12675.1	10199.3	753.504	4026.09	12510.7	12048.9	14122.6	15642.9	9415.29	13566.8	14947.3	9098.83	14799.1	14252.6
M535T15_3	1.82218	0.865668	2.13894	0.0515934	0.384471	UP	535.483	535.482	535.484	14.6633	14.4323	14.7294	21	10	10	1558	11174.2	4565.95	20361.4	14161.2	14074.1	10180.9	21041.4	8224.74	10466.8	17996.6	9407.29	10214.1	8945.91	5989.34	5658.75	11890.1	7709.35	48914.2	41259	15653.1	15190.5	5737.21	11596.2	16687.3	6716.35	23655.2	35321.9	15896.4
M754T16_1	1.53817	-0.621212	-2.11405	0.0516579	0.384568	DOWN	753.513	753.513	753.514	16.0604	15.9651	16.2126	13	6	7	2644	39242.9	20634.7	25512.7	8965.69	48736.4	43607.4	30490.1	22233.8	40157.3	59133.3	15093.5	18318	69012.4	76881.2	24088.1	23162.7	22264.5	31711.1	35159.5	23723.1	26487.6	25776.4	18501.6	26232.6	14895.1	16631.3	46566.4	18203.7
M1003T26_3	1.23564	-0.305261	-2.05716	0.0517199	0.384661	DOWN	1002.89	1002.89	1002.89	26.4103	26.3699	26.445	10	6	4	2456	29022.7	6546.44	23487.9	6633.91	44073.2	38786.7	28033.6	22746.6	25869.3	26315.6	26955.5	19984.5	30157.8	29222.6	26882.6	29244.3	14632.5	17858.7	16023.5	28185.7	31610.7	21549.5	25544.6	30568.1	20670.1	28243.4	31897	15071.2
M949T29	1.49804	-0.583072	-2.09997	0.0518201	0.384812	DOWN	948.88	948.877	948.882	29.3107	29.2522	29.3918	24	12	12	138222	2.50529e+06	1.23044e+06	1.67238e+06	611381	3.59244e+06	3.24074e+06	2.91782e+06	3.96535e+06	3.78159e+06	3.39883e+06	760582	627023	2.74946e+06	1.73104e+06	781762	2.51681e+06	1.82593e+06	1.39075e+06	2.29189e+06	1.99573e+06	1.49608e+06	1.13415e+06	2.69387e+06	1.94202e+06	790076	2.32497e+06	771825	1.41129e+06
M343T2_3	1.51666	0.600896	2.07064	0.0518827	0.384905	UP	343.29	343.289	343.29	1.76054	1.70288	1.78774	24	12	12	14118	32864.3	16110.3	49844	23396	34990.1	19421.3	41365.8	15444.8	24317.9	51440.9	29630.4	71161	35677.1	21833.7	32630.2	16458.7	44927.7	35235.1	46190.6	23869.4	40777.3	54861.1	32783.7	75576.7	109386	41227.6	60698	32594.2
M380T1_2	1.41536	0.501167	2.07698	0.0518875	0.384913	UP	380.178	380.176	380.18	1.45672	1.43404	1.49655	24	12	12	2674	5602.54	2081.04	7929.6	3276.12	9484.28	7009.44	4529.31	3984.07	4017.1	9778.53	5331.22	3569.61	4577.35	4798.83	5526.89	4623.83	4887.46	9031.56	15032.1	11838	11056.4	5673.11	5008.99	5599.62	8467.35	5014.21	7662.4	5883.94
M854T25_2	1.58314	-0.662786	-2.05511	0.0519504	0.385007	DOWN	853.755	853.754	853.756	25.0375	24.8687	25.2552	26	12	11	8422	175242	75419.4	110693	78423.6	242435	214832	218222	103325	102572	182981	1979.71	143576	179076	208853	255219	249830	60248.2	58997.9	55682.7	195367	40932.4	195121	207526	224589	111404	27485.2	140643	10316.4
M653T25_1	1.39227	0.47744	2.05512	0.0520055	0.385089	UP	652.593	652.593	652.594	24.7773	24.6902	24.8876	10	8	2	5338	30215.6	13562.6	42068.2	14670	22807.2	24626.2	48826	15752.4	35331.7	21389.6	32088.2	46949.9	27673	32876.7	49059.6	5206.29	28619.7	40682.3	49162.4	24307.6	51224.9	30071.4	48735.8	42192	44373.8	46300.5	76131.5	23016.8
M696T17	1.44556	-0.531633	-2.08304	0.0520912	0.385216	DOWN	696.483	696.481	696.484	17.4133	17.315	17.4871	24	12	12	3016	35692.1	15832.2	24690.8	9168.27	44219.4	44689.5	29480.4	20851.1	49555.1	56440.7	11547.8	16899.3	53263.2	51393.4	24183.7	25781.7	18122.1	12184	11562.8	35059	29771.8	22567.7	21114.3	26228.5	36267.7	20632.6	40319.8	22459.1
M843T25_3	3.2904	-1.71826	-2.11901	0.052095	0.385222	DOWN	842.757	842.756	842.758	25.2544	25.1886	25.385	9	6	3	6660	36126.5	38301.3	10979.4	14934.4	39527.8	53485.9	8986.35	15351.9	4775.91	4556	3719.62	5831.55	40451.4	40417.6	96376.3	120038	638.33	1614.81	1649.66	4306.38	6087.09	8752.27	52748.7	24703.3	14593.2	3805.93	11872.2	980.56
M651T23	1.40897	0.494642	2.11106	0.0521108	0.385245	UP	650.626	650.625	650.627	22.8447	22.7289	23.038	14	7	6	3806	44722.7	11776.3	63013	27606.2	30059.5	44279.9	48606	39267.9	39580.9	51740.8	68195.3	63518.9	35682.2	36218.7	33349.2	46173.7	51163.4	49147.7	60925.9	53321.9	44804.9	129846	33920.1	43047.1	100364	57016.8	81403.3	51194.9
M827T25_2	1.32372	0.404598	2.06686	0.0521347	0.385281	UP	826.736	826.735	826.737	24.9579	24.904	25.0085	11	7	4	6818	99381.3	30961	131553	44145.7	135464	51419.6	67584.4	99623	161443	72387.6	87112.3	92690.5	91915.8	92959.9	130214	109761	123134	122589	116853	64106.3	180422	163216	125651	199310	155533	109885	52225.1	165712
M676T21	1.58049	-0.660372	-2.08221	0.0521613	0.38532	DOWN	676.49	676.489	676.491	20.6361	20.4673	20.8247	18	9	7	1574	20912.1	11053.4	13231.4	6411.05	23518.1	24263.6	15103.5	13035.4	20281.7	30135	8058.53	7562.49	31592	38876.3	5860.81	32657.7	13792.8	8927.24	8398.28	5410.46	14018	15909	22214.3	19630.5	12273.3	3812.24	24204.4	10186.1
M174T1_2	1.41234	0.498088	2.11356	0.0522229	0.385411	UP	174.109	174.108	174.109	1.32922	1.30422	1.3462	13	6	7	5694	9188.81	2352.2	12977.7	5747.28	8271.03	8532.07	7810.84	7442.61	8700.36	9126.24	6903.47	15581	8566.45	10236.2	11360.6	7734.94	8914.37	11012.8	15362.3	7524.7	6823.76	11125.7	23137.7	22714.8	12316.8	11775	18252.4	6772.3
M960T32	1.3569	0.440315	2.07912	0.0523047	0.385532	UP	959.87	959.869	959.87	32.0902	31.8381	32.3423	13	4	7	11776	65177.3	19718.3	88439.1	33366.4	85932.9	69101.3	87457.9	68180.6	39705.7	74131.9	56415.2	63061.9	27848.6	96453	55042.4	58796	52126.2	162738	87748.4	143890	68927.7	64868.2	74952.5	73170.1	66600.4	71153.2	101979	93115.5
M901T19_1	1.3556	0.438931	2.06515	0.0523311	0.385571	UP	900.52	900.518	900.521	19.0906	18.9664	19.257	20	9	11	2304	22135.1	10819	30006.3	7568.01	10583.5	13391.9	30886.1	24191.5	18652.6	32698.1	39184.6	37249.4	13772.5	15790.2	6529.38	22691.2	24671.1	48825.8	28611.5	21667.7	25982.7	29521	22394.3	25254.5	32317.1	35089.8	36830.7	28909.4
M904T13	1.45557	-0.541582	-2.06196	0.0523922	0.385661	DOWN	903.566	903.565	903.567	13.2373	13.1504	13.3251	24	12	12	7508	76002.3	32332.1	52214.9	23487.9	91372.8	98775.2	70162	47903.2	65106.4	94396.5	77806.7	84508.8	95497.5	136999	20661.9	28837.2	35144.1	61022.7	78646.5	52329.2	60464.9	10413.9	32554.6	53734.8	38465	39710.3	100368	63724.5
M711T19_1	2.1297	-1.09065	-2.14864	0.0524775	0.385787	DOWN	710.531	710.53	710.532	19.4022	18.9999	19.6457	17	6	9	8638	99135.8	82621.1	46549.1	19018.2	147891	66278.1	27585.7	29316.7	47823.8	67051.6	19089.6	23250	279070	125447	169156	187668	29184.9	37923.5	52504.7	73712.3	58068.1	43960.1	69552.4	68836.5	13414.1	39138.9	48288.9	24004.9
M368T1_1	4.9166	-2.29766	-2.16197	0.0525662	0.385917	DOWN	368.081	368.08	368.082	1.32133	1.28223	1.35025	17	10	7	17332	16480.3	20820.1	3351.96	3001.62	2762.38	5439.01	9909	9119.33	9193.23	12940.9	3957.74	3555.76	55248.2	65342.2	10725	9570.5	2095.17	4853.98	4484.17	1466.06	1259.07	2879.25	2379.49	2006.37	1192.67	2274.66	12139.7	3192.92
M681T20	2.22847	-1.15606	-2.14625	0.0525767	0.385932	DOWN	680.568	680.565	680.569	19.7294	19.5895	19.8666	10	7	3	21744	112188	97125	50342.8	23034.6	115099	96135.6	45759.3	30366.3	56845.3	53462.3	18699.3	12853.8	188832	323911	216074	188214	31674.8	79112.6	53149.1	16990.4	54653.2	85098.4	40253.4	36359.2	50685.3	32802.3	88611.1	34724.4
M236T1_3	4.60591	2.20349	2.16753	0.0525858	0.385946	UP	236.179	236.178	236.179	1.48275	1.45135	1.49015	9	3	6	30246	8425.76	4567.46	38808.3	48341.4	7685.87	5627.54	18329.5	14913.4	4064.75	4563.53	6472.81	4027.06	5871.13	7128.56	11423.6	11001.4	3162.2	82237.8	82364.2	134755	107570	5746.95	5337.96	9881.2	4305.08	10660.3	11672.4	8006.5
M787T20_2	1.52125	0.605257	2.05883	0.052592	0.385955	UP	786.589	786.586	786.59	19.6071	19.3213	19.7443	13	6	7	258028	2.61937e+06	1.36683e+06	3.98471e+06	1.84641e+06	4.70943e+06	4.98556e+06	85456.9	1.48087e+06	1.76738e+06	2.88809e+06	3.37149e+06	2.53889e+06	2.70385e+06	3.09422e+06	2.2492e+06	1.55796e+06	2.39669e+06	4.0211e+06	5.06061e+06	7.5687e+06	3.35658e+06	2.95772e+06	1.92454e+06	2.78197e+06	6.35231e+06	2.36391e+06	6.10335e+06	2.92903e+06
M994T25_1	1.9528	0.965544	2.15271	0.0526396	0.386024	UP	993.76	993.758	993.762	25.1331	25.0639	25.2174	11	4	7	1894	10435.1	3113.81	20377.7	15693.5	7935.42	6924.59	16901.6	12628.7	12886.3	9730.39	6506.05	9271.03	7166.3	12164.3	10558.2	12548.5	8182.97	35102.5	16677.5	50118.9	49272.5	12966	6067.28	8151.8	10522.1	19413.9	17389.6	10667.5
M671T24	2.2883	1.19428	2.15412	0.0526634	0.386059	UP	670.615	670.604	670.616	24.2096	24.0839	24.3196	17	5	11	5530	22746.7	8736.36	52051.4	46308.7	29852	22160.1	38917.3	23352	14762.9	33496.9	16405.2	17758.4	6677.09	26657.4	19781.3	23140.3	17101.6	52317.6	62562.5	154604	122913	4633.35	21553.4	22769	16451.4	60146	69727.4	19837.7
M623T22	1.46809	0.553945	2.10301	0.0526904	0.386099	UP	622.568	622.567	622.569	21.7114	21.543	21.8689	26	12	12	16408	243705	75259.3	357782	172180	314564	301841	365773	249331	342496	145170	224598	204732	123288	242048	196188	214432	224179	409339	357519	618849	595686	325203	75318.5	74994.5	387662	365059	495786	363790
M426T5	1.59555	0.674051	2.08727	0.0528767	0.38637	UP	426.351	426.35	426.352	4.75312	4.72486	4.82075	24	12	12	18482	103585	46404.4	165274	91262	120501	91486.6	108967	76386.8	61183.5	143144	81506.6	67478.9	136188	218644	86166.1	51364.8	122878	187829	361361	284105	249328	96123.9	75643	105171	159206	59661.6	161923	120062
M659T18_1	1.61541	-0.691899	-2.07516	0.0529028	0.386408	DOWN	658.531	658.53	658.532	17.6178	17.2691	17.769	25	12	12	21760	380577	209486	235591	121211	855674	619768	336370	217846	369013	358812	129749	84568.1	388794	296740	422322	487261	110767	219410	184472	338939	455800	207731	77097.2	135832	246843	272996	431765	145446
M425T3	2.20112	1.13824	2.08158	0.0529883	0.386531	UP	425.334	425.328	425.337	3.3855	3.04855	3.41938	9	3	6	4120	14028.9	13214.2	30879.2	24733.1	9884.11	9717.72	13751.1	12053.1	15243.9	54438.7	11177.8	3293.61	4849.06	10207.5	14600.8	9128.98	79288.5	24681.8	64121.7	13118.5	23393.2	13680.5	12240	7979.38	18377.8	9926.17	41234.3	62508.9
M859T17	1.54534	0.627928	2.11474	0.0530979	0.386689	UP	859.402	859.401	859.404	16.882	16.751	17.0356	22	10	11	1372	10313.8	3136.23	15938.4	8663.25	13692	7618.61	10201.5	11972	12946.8	13076.8	4860.3	7889.36	10966.1	13787.7	5498.2	11256.3	10927.6	22420.3	19110.8	23344.5	36099.9	6818.25	11198.9	16639.5	6133.96	13537.6	17786.2	7242.96
M855T27_1	1.11101	-0.151872	-2.09051	0.0531363	0.386745	DOWN	854.718	854.717	854.719	27.1975	27.1657	27.254	24	12	12	3706	37871.2	2701.98	34087.2	5658.34	34571.3	37625.5	33617.8	35452.7	36391.1	38701.3	41278	41342.4	37453.8	39901	41485	36634.9	35143	21743.3	23147.5	36870.4	36146	38149.1	38716.8	37536.7	37709.3	34034.2	33767.9	36082.3
M521T15_1	1.60295	-0.680729	-2.04344	0.0531669	0.386789	DOWN	521.349	521.349	521.35	15.2639	15.1839	15.3352	11	3	8	3762	71281.7	32203.8	44469.1	32077.3	28297.7	94253.8	91805.1	84695.5	90081.4	14765.7	12934.7	83073.4	97154	83663	86129.5	88526.6	92645.4	21362.3	32881.3	23400.6	30873.2	83653.8	17595.8	27424.5	81662.7	90214.5	20987.2	10927.5
M307T1_2	1.24305	0.313883	2.04329	0.0532114	0.386853	UP	307.183	307.183	307.184	1.31129	1.2902	1.32281	22	11	11	4548	12080	3433.02	15016	3604.3	12729.9	5108.94	12155.2	14806	18772.6	13858.2	12271.1	10020.1	11062.5	8233.16	11642	14300.2	14571.4	14452.3	10685.9	14291.6	12586.9	15753.8	15651.7	13397.7	14823.9	20312	23115.8	10549.3
M697T16	1.62344	0.699058	2.04665	0.0532545	0.386915	UP	697.414	697.413	697.414	16.2598	16.2031	16.3109	11	6	5	1898	8683.28	5843.34	14096.8	7057.77	18143.7	11778.1	14525.8	5040.45	13313.5	16357.3	4623.22	4037.79	2081.68	1168.27	5647.91	7481.63	9210.41	18573.1	9153.91	29947.3	25385.7	9721.49	8948.24	15595.5	9183.53	10033	11029.2	12380.4
M825T18	1.34606	-0.428745	-2.07006	0.0533724	0.387083	DOWN	824.518	824.517	824.52	17.6089	17.521	17.7284	21	11	10	2034	24594	9144.22	18271	5323.51	26740.1	28875.4	11919.1	18871.8	33678.6	37672.7	17865.2	13145.5	38801.7	28776.9	19470.2	19310.5	19203.5	11659.2	5650.98	19801.4	20502.8	20529.9	20248.1	22318.4	25443.5	14777.5	21584.2	17533.1
M811T28_3	1.47909	0.564706	2.05855	0.0534682	0.38722	UP	810.779	810.778	810.78	28.4287	28.4116	28.4723	24	12	12	34624	130417	57951.3	192898	87729.9	72051.3	94070.3	194765	245695	135806	67732.4	117805	198070	152556	130978	82710.7	72764.5	259735	305431	338922	115401	64034.9	239907	170071	111990	157326	122485	154978	274494
M565T18	1.23068	-0.299459	-2.05359	0.0534892	0.38725	DOWN	565.462	565.462	565.463	18.1129	18.011	18.2714	25	12	12	7136	169975	43936.5	138115	30952.2	217845	197248	221027	189467	142917	127587	83742.8	112384	177303	203297	169220	197667	123202	123542	120933	91909.4	167771	98864.5	149576	150468	127477	169891	199982	133759
M905T33_2	1.35982	-0.443417	-2.0402	0.053515	0.387287	DOWN	904.818	904.817	904.819	32.9648	32.7462	33.123	17	7	8	174616	1.52832e+06	487776	1.12391e+06	483287	2.25556e+06	1.62715e+06	1.76204e+06	1.58122e+06	1.75636e+06	1.23077e+06	1.71439e+06	2.04771e+06	791602	1.83641e+06	1.05167e+06	684929	792028	1.17563e+06	770821	557030	1.40778e+06	1.21869e+06	1.22578e+06	143783	1.4362e+06	1.21633e+06	1.82217e+06	1.7207e+06
M548T19_1	1.50006	0.585024	2.06926	0.0538062	0.387699	UP	547.506	547.506	547.508	18.8416	18.622	18.997	18	9	6	6008	29181.9	11945.5	43774.7	21309.7	43777.6	37434	13199.2	27949.1	26751.5	31264.3	31758.1	29792.3	17129.7	32659.2	8534.21	49933.4	68320.8	46413.7	34471.3	33077.5	16852.7	56147.7	41391	45952.7	44874.3	89674.6	38395.6	9724.56
M635T1_2	1.58505	0.664528	2.1097	0.0538548	0.387768	UP	634.919	634.917	634.92	1.30924	1.29865	1.32104	24	12	12	7668	6699.16	2124.38	10618.5	6074.77	8176.37	6200.34	3827.25	4075.41	4215.11	8479.07	5943.34	7839.36	10835.3	5522.13	7084.25	8192.02	7429.53	12690.6	12750.7	4458.45	5857.77	24628.2	6938.22	5807.87	19416.6	7601.51	11634.6	8208.06
M669T11	1.4026	0.4881	2.04454	0.0539286	0.387872	UP	669.17	669.169	669.171	10.8126	10.5887	11.0454	24	12	12	3250	75505.3	31192.6	105903	40984.2	48717	58935.4	77319.4	49769.5	52831.7	103476	101874	154741	70140.3	50184.5	65768.4	72306.2	143678	83842.7	163129	106664	104408	160181	77266.4	58817.1	160316	84149.7	50244.4	78145.8
M849T26_2	1.07225	-0.100642	-2.03987	0.0539304	0.387874	DOWN	848.742	848.741	848.743	26.3144	26.3033	26.3289	8	2	6	32810	187515	16447.5	174880	13779.8	154917	172790	190416	184231	187783	201686	185320	181887	181670	220783	204483	184216	178669	155215	167565	190655	160793	166664	165383	184601	169666	186239	202458	170651
M657T21	2.33081	-1.22083	-2.10863	0.0540308	0.388015	DOWN	656.563	656.562	656.564	20.6115	20.3623	20.9237	15	8	3	52558	805750	714149	345696	247403	575017	513569	296957	254238	319806	912344	111005	163472	1.60887e+06	808481	1.97723e+06	2.12801e+06	185031	222201	235050	652311	288329	317375	391306	567194	85428.6	268601	896280	39244.5
M723T25_1	1.33357	0.415296	2.03619	0.0541869	0.388234	UP	722.692	722.691	722.693	24.6887	24.5757	24.7778	24	12	12	2136	21821.2	9345.87	29100.2	8124.24	11605.3	19992.2	38462.4	27810.3	10724	15705	19651.8	25231.8	30441.5	34478.3	12727.8	15024.4	32707.7	26529.8	29262.1	39265.4	32268.6	27631.6	19908	10172.7	37805.6	26357	30221.8	37072
M840T24	1.56015	-0.641686	-2.03242	0.0543771	0.388498	DOWN	839.739	839.738	839.741	24.3945	24.3099	24.6755	23	12	10	34196	886569	391411	568258	375688	1.20136e+06	956245	842865	499485	731241	766598	381360	422910	935787	1.17409e+06	1.79984e+06	927033	62932.1	233380	205502	455733	662811	202612	1.02812e+06	1.2613e+06	920237	374963	766278	645227
M736T20	1.25876	0.331998	2.07655	0.0546087	0.388818	UP	735.562	735.561	735.563	19.6099	19.4604	19.789	24	12	12	148736	2.04283e+06	378462	2.57142e+06	796449	2.03868e+06	2.07959e+06	2.46504e+06	1.7219e+06	1.25044e+06	1.95481e+06	2.36221e+06	1.63245e+06	1.99949e+06	2.53692e+06	2.41803e+06	2.05436e+06	2.21363e+06	2.09241e+06	4.19759e+06	2.81792e+06	2.1769e+06	2.06003e+06	1.98213e+06	2.30427e+06	3.4612e+06	1.55918e+06	3.66765e+06	2.32412e+06
M1178T17_2	1.79134	0.841036	2.10004	0.0546533	0.38888	UP	1178	1177.99	1178	17.2528	17.1838	17.3488	23	11	12	2470	10641.2	4676.78	19061.9	13079.4	8431.83	6863.52	11920.2	5929.23	9578.64	9444.83	21582.1	10534.6	13111.4	4433.64	9754.29	16109.9	10803.6	48309.9	41219.1	15230.3	13195.3	9186.45	7582.58	12517.8	14116.8	16992.1	27415.3	12173.9
M907T38_1	1.59308	-0.67182	-2.06322	0.0548342	0.389128	DOWN	906.829	906.827	906.829	37.9215	37.7114	38.0594	16	8	6	40366	299603	164950	188065	88665.1	260579	514954	143322	617148	246761	533964	221748	276083	170694	310934	147387	151658	231638	78837.8	63259.4	326267	217038	225896	196675	22952.2	210586	264519	232878	186230
M465T25_1	1.35204	-0.435136	-2.02889	0.0548831	0.389195	DOWN	465.386	465.386	465.387	25.3747	25.3364	25.4551	24	12	12	5526	94763.1	31332.7	70089	28161	127573	140795	79139.6	80937.2	91639.1	96301.2	47686.4	54399.6	112954	131974	114001	59758.6	68566.3	28654.8	31640.7	105324	46881.6	42399.1	95644	101436	104023	61728.1	80179.9	74590.5
M1165T19	1.28435	-0.361036	-2.03286	0.0548978	0.389215	DOWN	1165.03	1165.02	1165.03	18.6243	18.5511	18.8335	25	12	12	1804	22513.2	5313.05	17528.9	6626.56	20530.7	16159.6	29439.6	19477.5	25016	28623.5	18490.8	21083.4	15850.5	19844.6	23385.6	32256.2	21816.2	9357.65	15582.3	34613.3	10601.9	13586.1	15840.3	16686	19101.8	14246	16771.8	22143.3
M721T30	1.67287	-0.742326	-2.0544	0.0549402	0.389273	DOWN	720.749	720.748	720.75	29.8807	29.7821	30.0296	23	11	12	4220	37902.7	22168.5	22657.3	13014.8	34573.2	28731.3	38266.4	60448.1	65058.4	24963.8	32575.8	25820.8	54485.7	76516.2	8862.77	4529.94	32612.9	4933.49	13957.5	34787.9	33926.1	15715.4	30291.9	46347.4	4631.35	23924.1	15391.5	15367.9
M469T14	1.79707	0.845643	2.12086	0.0550005	0.389355	UP	469.358	469.357	469.359	14.1383	14.0301	14.2672	23	11	12	86634	1.03625e+06	312890	1.86221e+06	1.31229e+06	1.00714e+06	928553	1.33452e+06	1.12969e+06	1.84587e+06	1.13121e+06	864817	868846	690247	741037	841932	1.05113e+06	738146	4.49496e+06	4.0232e+06	1.79628e+06	2.37764e+06	523158	1.05926e+06	1.20714e+06	664681	2.58069e+06	2.0045e+06	876836
M1017T28_1	1.15833	0.212052	2.02653	0.0551285	0.389529	UP	1016.91	1016.91	1016.91	27.6232	27.6078	27.6555	16	7	9	3414	20441.9	4104.56	23678.5	3709.81	21397.8	25465.5	13411.5	21007.9	14133.3	20000.1	23586.6	24282.4	26090.8	19053.2	19642.7	17230.3	25557.1	20352.5	31253.6	22849.6	19826	27617.4	23614.3	18110.5	23503.2	20433.5	25311.3	25713.1
M710T30	1.88811	-0.91694	-2.07947	0.0551404	0.389545	DOWN	709.752	709.751	709.753	30.0335	29.9843	30.1187	7	6	1	696	5091.11	3659.51	2696.41	1588.09	10956.9	7683.73	5430.9	5016.72	8773.05	3206.13	2141.22	1556.11	6457.82	9408.22	307.256	155.242	3241.48	3009.07	4255.84	4348.4	3360.81	1555.91	3618.5	5196.36	452.116	1783.77	893.901	640.772
M880T26_1	1.30782	-0.387159	-2.02461	0.0552362	0.389675	DOWN	879.772	879.771	879.773	25.8558	25.8278	25.8955	23	11	12	26540	441964	123162	337940	128488	543984	467199	560726	477406	428328	459579	200864	187272	469388	560978	474780	473059	171345	153946	169800	474548	342317	351777	474041	498816	384827	357520	451890	224457
M799T18	1.44121	-0.527278	-2.02553	0.05525	0.389694	DOWN	799.042	799.041	799.046	18.2316	18.1133	18.3216	14	6	8	1176	9586.1	3730.66	6651.43	3357.34	15414.5	10911.3	8064.89	2342.11	7607.75	10853.1	14413.4	8377.31	10826.2	11525.1	10263.1	4434.35	571.536	6155.44	7398.59	3431.7	5299.01	11269.9	3503.12	6952.56	11790.4	5904.27	10606.7	6934
M1069T18_1	1.34519	-0.427806	-2.03076	0.0552685	0.389719	DOWN	1068.77	1068.77	1068.78	18.2067	18.0881	18.2731	18	10	7	1042	9607.81	3314.19	7142.37	2589.04	9107.9	14275.2	9283.13	4120.58	7464.51	13412.9	8887.01	5761.14	14542	11985.3	7795.86	8658.19	5320.52	7537.31	9224.43	6477.38	6206.6	8585.76	2439.78	9505.13	9514.28	6300.68	11069.4	3527.12
M336T1_2	1.40295	0.488465	2.05514	0.0553982	0.389893	UP	336.305	336.305	336.307	1.25049	1.23853	1.29567	13	6	7	6182	5010.67	1650.02	7029.73	2976.53	5592.95	3774.65	6379.17	3136.65	3863.88	8405.55	4560.37	5304.7	7040.48	2805.26	5017.38	4247	5610.17	3278.89	6255.24	5899.67	10857.2	9938.34	4447.61	4873.26	13535.7	7387.78	6849.35	5423.47
M793T29_2	1.62772	0.70285	2.04692	0.0555824	0.390141	UP	792.696	792.696	792.697	28.8155	28.7429	28.9336	12	6	6	13930	70234.8	38264	114322	64052.7	56560.2	139961	84710.4	78458	24234.2	39945.1	43137.6	67299.5	77102.5	104422	10125.1	116862	98897.2	156351	143081	64918.2	39734.7	123076	180689	241891	101414	64166.6	14259.2	143389
M750T19	1.98968	-0.992537	-2.09857	0.0555927	0.390155	DOWN	749.638	749.636	749.638	19.2585	19.1832	19.3547	11	8	3	7102	74347.8	58136.2	37366.7	18617.9	73273.7	51958.5	31949.4	24864.7	42390.8	96072	16278.4	14749.4	200647	101288	78827.6	159875	17752.1	54333.6	46643.5	39085.3	41215.2	34529.4	19842.8	38471.8	28090.1	27721.7	83550	17165.2
M522T17_2	1.65965	0.730879	2.06064	0.0556044	0.39017	UP	522.451	522.451	522.452	16.6099	16.3956	16.7576	26	12	12	8226	63424.6	31961.3	105263	62651.5	118763	44073.4	82586.8	55871.7	27418.6	95209.1	14359.4	28893.7	92832	86394.9	56120.2	58572.6	50510.8	109234	111485	288145	129738	58655.7	64453.2	106172	85009.4	77538.2	109299	72912
M873T37_1	1.41856	0.50443	2.11008	0.0556758	0.390266	UP	872.758	872.756	872.759	37.206	37.0799	37.377	18	8	8	58814	312114	53810.2	442754	207610	368157	286530	376642	305164	260784	296616	237047	307141	328038	423553	289859	265841	324321	892867	752644	426025	566743	234145	279853	288761	366119	500514	445237	235819
M791T20_1	1.50509	0.589848	2.02871	0.0558048	0.390438	UP	790.644	790.643	790.645	19.9593	19.8265	20.1355	25	11	12	9152	134132	68984.5	201880	92863.7	154253	71461.1	126218	105577	70931.1	187805	207698	212366	217108	176885	72496.7	6783.81	145229	388151	267067	55761.8	257139	230781	101803	129467	218684	154940	297128	176412
M244T8	2.26324	1.17839	2.10268	0.0558413	0.390486	UP	244.186	244.186	244.187	7.85228	7.73094	8.0686	12	5	7	7048	40344.5	23251.3	91309.5	80679.6	41486.3	17191.6	30631.6	16885.1	32881.4	52856.4	27448.8	67027.5	83548.3	7632.48	39070.9	67474.1	36770.7	40610.4	160246	44333.4	226063	35178.2	28394.8	30959.5	39450.9	51574	231284	170850
M901T12	1.78289	-0.834221	-2.08019	0.0559004	0.390565	DOWN	900.547	900.546	900.548	12.2334	12.1862	12.3562	10	7	3	1312	9961.45	6776.68	5587.24	2671.64	19887.9	12727.1	10178.8	4128.71	6224.38	7737.83	7253.96	5850.47	17278.1	22772.3	2940.66	2557.25	3448.02	6545.74	6972.08	8573.23	7806.12	1715.25	2644.92	3863.77	4512.64	3981.57	10731.9	6251.58
M634T24	1.96749	0.976358	2.10508	0.055936	0.390612	UP	633.572	633.571	633.572	24.0968	24.0334	24.2216	8	2	6	2862	16231.3	6771.23	31934.9	24938.9	16845.9	15330.3	31384.6	23124.3	22055.4	5922.47	12459.1	9090.06	13171.7	13320.9	14874.9	17195.6	12826.4	34678.9	40631.6	86793.7	64869.3	11030.1	14254.7	5699.9	13144.3	36558	46954.2	15777.5
M471T14	1.66548	0.735937	2.09517	0.0559526	0.390634	UP	471.364	471.363	471.365	14.143	14.0302	14.305	21	10	10	5022	53165.3	17805.6	88545.7	55721.2	43180.5	92167.9	77888.7	61668.7	51833.1	53380	52925.9	49605.7	30062.7	29233.3	45899.4	50137.8	79831.4	130130	222614	82227.5	37127.8	32315.8	65359.8	66541	42693.2	143825	113109	46773.3
M895T29_2	2.12376	-1.08662	-2.09753	0.0561466	0.39089	DOWN	894.829	894.828	894.831	29.1346	28.9874	29.1865	12	8	4	9798	68656.8	57486.7	32328	17175.5	166885	34691.2	86787.4	22946.2	160254	71613.4	143895	20033.3	16162.4	40674.2	20603.6	39335.7	15846.5	19668.3	10722.8	40040.2	13734.3	34791.5	24329	60059.2	32547.8	47379.6	27327.1	61489.4
M903T13_1	1.42003	-0.505921	-2.02802	0.0561741	0.390926	DOWN	902.562	902.561	902.564	13.2399	13.1769	13.3251	24	12	12	13848	141649	58289.8	99750.6	41523.2	170240	207191	149583	73888.5	124961	166915	159003	122200	158943	250147	52677	64036.2	69879.7	106552	125061	133063	122368	22014	74514.5	81223.1	73138.9	79158.5	182416	127618
M623T23	1.26453	0.338599	2.0741	0.056281	0.391067	UP	622.604	622.603	622.605	23.1528	23.0195	23.2708	24	12	12	32424	456348	75874.2	577065	186796	566564	513008	552184	440715	297957	406809	408926	466346	380275	506942	471350	465105	269946	762003	792125	620691	453823	368395	623377	650271	534193	599579	883964	366413
M524T16	1.2249	0.292658	2.06769	0.056294	0.391084	UP	524.496	524.495	524.496	16.3355	16.2464	16.4217	23	11	12	2524	29719	4489.32	36402.6	10258.1	28594.4	23291.5	32179.3	26226.7	33285	39748.5	32459.7	31962.6	25981.7	29859.6	27044.5	25994	23863.8	42004.8	39646.7	33631	41517	31328.9	22852.9	38095.8	33453.5	29133.9	61713.7	39589.3
M1018T26_1	1.63382	0.708253	2.01639	0.0563618	0.391173	UP	1017.86	1017.85	1017.86	25.8825	25.6888	25.9841	18	9	9	8676	32840	23502.9	53654.8	26950.6	12686.4	103085	25066.7	23101.3	26298.8	29866.4	41708.1	38375.4	29494	23131.8	17794.8	23471.5	17292.3	74078.5	79683.6	62498.5	81447	22828.7	63907	87033.3	24439.5	73396	23304.3	33948.8
M779T26_3	1.35597	-0.439323	-2.01977	0.0564087	0.391234	DOWN	778.754	778.752	778.754	26.3537	26.3127	26.4011	24	12	12	3970	22713.6	6350.56	16750.8	8015.98	13122.5	16552.7	23812.3	24190.6	21798.4	20908.1	33804.6	35033.8	20832.7	24168.3	18611.4	19727.8	19486.6	8427.76	9515.12	23574.4	22287.1	12784.7	7705.78	5348.77	18435.2	29472.8	27155.2	16816.6
M625T22_2	1.34801	-0.430832	-2.03352	0.0564582	0.391299	DOWN	624.578	624.573	624.581	21.6985	21.508	21.9084	18	8	10	3782	50911.2	12039.1	37767.6	18877.9	65014.7	51341.4	57482.7	41119.8	60582.7	39643.6	41834	34125.1	38463.1	47721.2	67611.5	65994.5	31677.9	26095.4	22264.6	28657.6	23935.1	56864.4	22341.3	25235.7	80438.7	27284.5	54954.6	53462
M888T27_3	1.14991	0.20152	2.01415	0.0564679	0.391311	UP	887.776	887.775	887.777	27.0784	27.0616	27.1269	24	12	12	109136	631973	110339	726712	119894	539030	609061	531711	658272	546443	610775	767065	912830	650655	574438	624974	558422	729332	764636	987500	648559	662088	740602	647346	519607	734793	732275	886132	667667
M769T18_2	1.50088	-0.585805	-2.02204	0.0567442	0.39167	DOWN	769.042	769.041	769.043	17.534	17.4391	17.6598	24	12	12	4920	52737.8	24448.8	35138	17645.7	62626.8	60994.8	33687.6	26057.8	46982.1	98607.1	33699.8	20558.6	80045.9	82196.6	47046.4	40350.7	35251.6	16914.6	31392	38200	33213.9	27189.5	24267.8	37009.9	53136.8	11742.9	79934.3	33403.1
M384T1_1	7.50532	-2.90791	-2.09918	0.0567466	0.391674	DOWN	384.076	384.067	384.076	1.29262	1.28016	1.42867	10	7	3	129204	156858	217103	20899.5	56604.2	2321.98	6330.67	97553	91940.2	202481	366785	3751.17	6371.03	464450	635924	2169.79	2214.55	4743.37	4514.47	6854.49	2180.49	3123.39	3625.84	4867.8	3751.92	8594.84	2119.6	200543	5874.81
M377T1_1	1.15953	0.213544	2.02713	0.0567738	0.391709	UP	377.224	377.223	377.225	1.29608	1.28177	1.31064	24	12	12	2764	8768.09	1987.76	10166.9	1327.68	8251.83	8253.94	6222.21	7643.34	8833.55	7783.6	9146.68	8502.95	10128.4	5960.95	12029.7	12460	11702.7	10017.9	9532	9051.43	7909.32	11509.7	10443.3	10913.1	10890.2	12129.2	9453.3	8450.56
M474T1_2	1.35199	0.435081	2.02591	0.0568857	0.391853	UP	474.292	474.286	474.297	1.30732	1.2869	1.32281	13	7	6	4554	8904.44	2982.45	12038.7	4452.69	10481.5	4892.03	14982.9	10040.2	5764.22	9603.83	10973.5	7659.37	11527.1	5882.85	9106.3	5939.53	10844.4	14697.4	20784.8	6463.26	18085.8	12116.9	8632.9	9942.17	14331.3	7108.01	13596.3	7860.97
M1204T17	2.99376	1.58196	2.11635	0.0569248	0.391904	UP	1203.96	1203.96	1203.96	17.1177	16.8876	17.3602	27	11	12	10418	28728.4	13612.6	86005.8	92759.9	34374.7	45917.1	41631.1	16140.6	34232.1	36629	19251.4	3874.45	9605.9	43488.6	29806.6	29788.7	25582.3	244642	237500	198495	133417	9649.43	12630.5	14900.8	17763	39107.4	81920.3	16461.5
M568T6	2.70246	1.43428	2.02818	0.0569283	0.391908	UP	568.469	568.469	568.47	5.99595	5.7856	6.08058	9	2	7	5914	22257.2	35144.2	60149.2	54345.7	1378.24	1063.69	20918.9	16044.8	22335.3	131350	9922	12325.6	8740.18	7504.6	23574.7	11928.3	186119	19725.7	75966.1	36182.3	65349.6	20213.3	21405.8	22200.2	27910.4	13606.1	120356	112757
M657T23	2.09316	-1.06568	-2.04235	0.0569486	0.391934	DOWN	656.573	656.572	656.575	22.5421	22.4416	22.7674	14	9	5	446656	7.73029e+06	6.01395e+06	3.69313e+06	3.27439e+06	6.17623e+06	9.84606e+06	3.22656e+06	2.64283e+06	3.37972e+06	6.45856e+06	963544	245402	1.36871e+07	1.81137e+07	1.43379e+07	1.36859e+07	1.95401e+06	3.15286e+06	3.25312e+06	1.88725e+06	1.22666e+06	1.37242e+06	9.15715e+06	1.13275e+07	1.73131e+06	1.95043e+06	5.18039e+06	2.1244e+06
M768T24_1	1.13535	0.183143	2.04645	0.0569547	0.391942	UP	767.605	767.604	767.606	24.4707	24.4082	24.5263	24	12	12	53040	1.57998e+06	321252	1.79384e+06	166868	1.86856e+06	1.93204e+06	807797	1.65846e+06	1.73231e+06	1.69619e+06	1.36863e+06	1.38918e+06	1.82712e+06	1.87096e+06	1.4166e+06	1.39193e+06	1.90864e+06	1.51007e+06	1.75166e+06	1.86006e+06	1.84859e+06	1.92174e+06	1.84252e+06	1.89205e+06	2.05692e+06	1.62393e+06	1.51639e+06	1.7935e+06
M851T34_1	1.2554	-0.328147	-2.01191	0.0569556	0.391943	DOWN	850.772	850.771	850.772	34.4452	34.3024	34.63	17	8	8	81200	902281	204860	718720	240672	1.03908e+06	790658	1.0669e+06	975547	989979	1.2284e+06	993004	861874	404797	898560	812255	766317	382736	701711	486901	1.15898e+06	797359	818790	323426	635909	764081	1.0171e+06	791054	746592
M850T21	1.37656	0.461071	2.00735	0.0572014	0.392258	UP	849.595	849.594	849.596	20.8233	20.6483	21.1075	26	12	12	3806	50698.5	22557.5	69789.7	24012.2	67415	63580.5	77923.1	62169.4	21366.8	2989.73	72390.9	59417.1	26451	49595.1	52322.2	52761.1	64785.6	83266.4	106840	62820	73706.8	20201.1	82999.1	97250	44423.4	56234.1	87804	57146
M627T17_1	2.42318	-1.2769	-2.10334	0.0572159	0.392277	DOWN	626.517	626.516	626.518	17.3685	17.2527	17.623	9	7	1	3374	45440.4	42991.5	18752.4	9147.5	85804.4	22237.8	9774.43	7265.06	17219.5	32725.1	4619.89	4138.15	111479	122979	69703.1	57339.3	6725.11	24932.4	23616.9	34860.9	22452.3	13046.2	11690.5	24945.3	17073.8	8992.88	28871.9	7820.56
M858T26_1	1.33898	0.421134	2.09517	0.0572493	0.39232	UP	857.723	857.721	857.726	25.6024	25.5799	25.6164	11	2	9	7252	53632.6	7453.74	71813	29120.1	42034.9	43347.3	59369.7	58857	49615.2	45241.7	56643.7	62849.3	51347.3	51522.2	61771	60992.4	69598	120741	140743	70900.4	58755.7	62416.8	45146.3	53795.7	53487.8	48941.5	69821.1	67408.7
M386T1_1	2.58762	-1.37162	-2.09162	0.0572726	0.392349	DOWN	386.074	386.074	386.075	1.28958	1.28177	1.30538	7	6	1	6994	9826.78	9632.27	3797.62	2632.02	2782.79	4343.35	4951.57	4797.5	10670	19855.6	2227.29	4754.9	23993.4	30687.3	6972.97	1884.67	2707.63	2374.87	5652.53	2161.5	1594.6	3234.26	2932.36	2225.52	5247	2453.18	11185.1	3802.88
M646T22	1.37977	0.46443	2.08189	0.0575202	0.392664	UP	645.533	645.533	645.534	22.0544	21.9526	22.1625	24	12	12	98742	1.47442e+06	276003	2.03436e+06	889881	1.73899e+06	1.72252e+06	1.20604e+06	1.72635e+06	1.78701e+06	1.40927e+06	1.64705e+06	1.6781e+06	1.10455e+06	1.07195e+06	1.16196e+06	1.43923e+06	1.37684e+06	2.46393e+06	2.19499e+06	3.34804e+06	3.13209e+06	1.16129e+06	936129	1.16775e+06	1.24169e+06	2.89228e+06	2.94211e+06	1.55519e+06
M942T17	1.23982	-0.310135	-2.01168	0.0575255	0.392671	DOWN	941.516	941.515	941.517	17.3961	17.2723	17.4717	24	12	12	2198	41088.4	10871.5	33140.6	8313.97	46607.1	41059.8	42580.9	31814.5	37156.9	59458.8	31900.3	20983.5	43915.3	32618	52938.1	52028.2	41257	35685.4	42636.6	23728.5	29832	31107.3	20411.5	43796.3	30275.6	28372.7	25847.9	44735.9
M934T26_2	1.26884	-0.343508	-2.00702	0.0575293	0.392676	DOWN	933.814	933.813	933.816	25.9208	25.8865	25.9522	9	7	2	10600	125915	29773.1	99236.3	35126.7	159799	134738	135308	122851	145988	124044	65978.9	66209.7	144316	127596	142251	141899	55037.2	54651.4	55426.4	153370	128996	107524	105828	135182	110356	88296.7	131593	64575
M884T25	1.2752	-0.350721	-2.0231	0.0576482	0.392826	DOWN	883.718	883.716	883.721	24.9633	24.9256	25.0384	10	6	4	2838	50694.7	15811.6	39754.4	10045.5	50316.5	66494.9	44984	46077.7	50674	53799.3	41020.1	22903.7	42586.2	45818.7	54686.6	88974	29694.7	49368	46237	52820.5	46826.7	28046.8	31268.9	25191.7	34864.2	39027.1	54177.4	39529.2
M795T32_2	1.54547	0.62805	2.0112	0.0576706	0.392854	UP	794.711	794.711	794.712	31.9437	31.7458	32.0902	14	5	8	38614	208782	118077	322667	156637	27453.4	265626	354361	295932	129035	31238.9	172817	226723	200076	417733	240566	143819	396681	257878	190535	158769	295553	142254	443135	437383	695566	207784	286629	359835
M1105T18	1.40144	-0.486912	-2.01724	0.0578306	0.393055	DOWN	1104.93	1104.93	1104.93	18.1009	18.0273	18.1989	24	12	12	9670	149615	61083.7	106758	41051.1	213095	190873	228909	172974	90800.4	79260.1	47445.9	74973.1	166434	187969	145222	197428	99886.9	72570	79436.4	143994	68935.1	59511.6	127863	111353	77925.5	132217	204554	102852
M909T29_1	1.77854	-0.83069	-2.00644	0.0579327	0.393183	DOWN	908.766	908.765	908.767	28.925	28.8809	29.0189	7	1	6	94596	359570	168469	202172	213224	449982	364068	654406	224656	565139	230698	451162	24594.5	237470	391004	402718	318940	11867.2	224918	174671	317218	588893	544085	21040.4	399840	30054.9	46210.5	21735.3	45526.6
M535T27_2	1.29453	-0.372428	-2.02369	0.0580052	0.393274	DOWN	535.464	535.463	535.464	27.0468	27.0199	27.0713	13	6	7	1132	5980.14	1207.12	4619.55	1991.8	4878.82	5833.39	7221.01	8365.59	6136.91	7202.15	4252.6	5772.77	5841.79	6564.72	5052.17	4639.77	5293.96	1420.36	1221.72	6018.34	4860.18	5515.58	7616.01	4824.06	6701.35	4374.7	5174.47	2413.85
M460T1	1.30935	0.388854	2.03696	0.0580193	0.393292	UP	460.274	460.269	460.275	1.30586	1.2902	1.32378	17	9	8	4826	8397.52	2032.07	10995.3	3922.79	6271.05	8900.38	6998.35	6241.65	10446	9906.2	13050	7887.94	7111.21	6470.33	8576.22	8910.95	13661.3	6846.02	7870.58	9977.86	11705.5	19448.3	12099.5	8015.64	6401.61	15836.8	11732.7	8348.13
M684T27	1.25352	-0.325991	-1.99922	0.0580908	0.393381	DOWN	683.643	683.642	683.644	26.5813	26.5287	26.6545	23	11	12	1140	7942.58	1986.52	6336.2	1949.67	9509.83	10929.5	7609.37	10922.1	8042.34	4681.41	8380.74	6750.83	9116.9	7757.61	5462.58	6147.77	8795.77	3563.26	4934.52	9447.2	9271.84	5227.17	6990	5382.82	4266.51	5424.01	6620.37	6110.9
M575T19_3	1.55162	0.633771	2.09173	0.0581032	0.393396	UP	575.495	575.494	575.495	18.5223	18.4012	18.6075	24	12	12	44026	587436	120123	911476	523023	688269	562345	650307	434991	685961	696307	396780	391666	554291	719407	606512	662404	391951	1.42117e+06	1.31589e+06	1.83883e+06	1.49274e+06	430189	343129	516074	601693	822704	1.26985e+06	493488
M926T30	1.88012	-0.910824	-2.05552	0.0582501	0.393579	DOWN	925.858	925.852	925.863	29.9822	29.9253	30.0694	20	11	9	4970	45990.5	33611.1	24461.5	13663.1	96660.7	82684.2	43845.8	48428.7	95954	34165.5	10223.7	6754.32	52007.3	62601.9	13747.5	4812.12	32835	11428.8	13014.5	38131.8	44433.2	30316.2	27974.2	42850.8	6010.56	24591.9	9006.28	12944.5
M917T1_1	1.98548	-0.989484	-2.08486	0.0583437	0.393695	DOWN	916.557	916.555	916.563	1.30488	1.28894	1.32281	12	7	5	2466	3610.06	2885.17	1818.24	734.56	1456.25	1540.57	10414.2	7346.25	1072.42	1507.91	5934.33	4042.9	2572.68	2436.36	3211.16	1785.71	1769.38	1806.85	2197.09	1476.12	1304.11	1781.24	1369.06	1297.4	1722.38	1485.22	4002.09	1607.88
M905T1_1	5.38409	-2.4287	-2.10976	0.0583495	0.393702	DOWN	904.608	904.606	904.609	1.29773	1.28257	1.31027	11	6	5	15584	14146.6	18865	2627.48	1357.06	1183.03	1714.15	54518.1	47435	3114.53	14323.2	23314.9	17870.4	638.243	2034.95	2418.87	1193.42	1274.69	2302.42	4943.98	1676.99	1549.65	1255.62	3464.7	4356.69	1737.33	3136.58	4347.35	1483.7
M1104T18	1.38797	-0.472972	-2.01661	0.0583556	0.39371	DOWN	1103.93	1103.92	1103.93	18.0982	18.0186	18.1905	24	12	12	13314	202131	81855.8	145631	52145.9	282462	251719	305249	236300	119883	110063	65255.2	99152.8	228506	254658	199830	272491	133154	101289	106661	120188	173556	81482.5	176466	150724	109672	179411	277004	137966
M762T17_3	1.40751	-0.493143	-2.00311	0.0583861	0.393747	DOWN	762.494	762.493	762.496	16.5362	16.474	16.5861	24	12	12	14038	165257	65231	117411	50905.2	280616	250071	114330	89091	119170	182535	115346	80725	216877	218868	167691	147764	80562.3	110117	232208	79271.8	84502.5	87829.1	91689.2	118834	141124	82606.6	204541	95647
M705T16_1	1.87998	-0.910715	-2.0293	0.0584063	0.393772	DOWN	704.512	704.511	704.514	15.7511	15.6071	15.8656	27	12	12	11204	136692	95964	72709.6	52155.6	168000	159270	139358	90791	80191.5	202148	27765.8	21240.8	273489	332101	71000.7	74952.9	59256.1	2972.6	55261.8	158065	69814.4	37286.8	63391.7	77406.4	124999	26083.5	168367	29610.9
M854T13	2.04702	-1.03353	-2.05325	0.0584445	0.393819	DOWN	853.551	853.547	853.552	13.2805	13.1875	13.3785	17	11	6	1812	14980.9	11965.9	7318.41	4893.17	31260.8	35523.5	5018.28	6007.48	7106.21	13374.5	8286.13	6989.39	18061.3	34608.4	5143.95	8391.28	3314.98	7965.8	10765.7	11709	17491.6	2443.36	5230.47	711.744	3771.74	5090	12108.4	7218.07
M872T25_2	1.44843	-0.534488	-1.99602	0.0584703	0.393851	DOWN	871.724	871.72	871.727	25.3905	24.9562	25.6451	18	8	9	7878	115282	43090.1	79590.8	44497	94183.9	128331	100509	104329	46174.3	112565	131960	125303	90187.5	87496.3	135211	227130	6900.82	78273.2	166847	103131	73168.4	34673.1	54491.6	42125.7	78417.4	67782.1	128785	120494
M1116T30	1.58958	-0.668646	-2.06138	0.0585891	0.393998	DOWN	1116.02	1116.02	1116.03	29.5316	29.4803	29.6713	23	12	11	3204	43480.1	25485.7	27353.2	9216.34	63557.1	61850	53305	52408.6	86288.4	36888.3	22333.8	17406.5	51830.5	63078.9	3069.65	9744.39	33702.3	23898.2	17747.9	36478.6	44506.1	33676.2	26699.5	35671.3	19601.8	20722.3	15037.3	20496.9
M962T33_2	1.35989	0.44349	2.00185	0.0586368	0.394056	UP	961.885	961.884	961.887	32.5569	32.3593	32.7629	22	11	8	15316	80720.1	39893.6	109770	30587.4	54171	18604.6	146383	89340.6	14574.8	66667.4	86949	107520	59134.8	125795	98051.8	101450	69959.2	100291	70974.5	180963	132094	97096.9	97954.6	134852	90334	103374	119116	120236
M762T30	1.72365	-0.78547	-2.03003	0.0586602	0.394085	DOWN	761.783	761.782	761.785	30.0579	29.9337	30.1115	18	10	8	2018	16799.5	10656.4	9746.45	5594.23	15644.9	6498.04	26229.5	26048.5	22689.1	9740.08	15789.1	12338.7	26991.6	35081.9	3141.81	1400.77	14682.5	4301.18	4360.44	13543.5	16603	6875.67	13101.5	19706.7	3223.74	9788.39	4883.24	5887.44
M995T30_2	1.38205	-0.466806	-1.99836	0.0587094	0.394145	DOWN	994.941	994.939	994.943	30.1245	29.9927	30.1913	16	8	8	3184	40877.5	15192.9	29577.6	12364.2	59796.4	26298.2	67527.9	47580.2	56975.6	17427.4	33060.4	24278.4	33129.4	42163	42863.1	39430.6	36821.9	25165	13143	52236.7	49635.9	16889.7	20977.4	19656.4	29638.9	23140.6	36371.9	31253.3
M288T1_1	2.51445	-1.33024	-2.03055	0.0587141	0.394151	DOWN	288.069	288.066	288.07	1.32753	1.3079	1.49594	14	5	9	93172	28676.8	26153.8	11404.8	13572.7	4274.73	18869.5	14693.5	12527.4	24578	7338.41	27096.8	31368.9	102238	22584.1	49796.8	28755.5	7444.32	4227.43	24868.3	5160.9	5698.84	2285.02	2607	1588.01	23236.8	4177.76	46766	8797.35
M835T28_3	1.33694	0.418932	2.01029	0.0587879	0.394241	UP	834.779	834.777	834.779	28.0442	28.016	28.0965	16	7	9	48706	142648	45560.8	190712	69164.8	86251.7	108902	145886	229482	187874	196479	117000	157244	160286	120233	122031	80109.2	208013	262938	345917	106868	101023	167924	245158	160212	151081	152460	177981	208964
M803T31	1.8246	-0.867579	-2.02361	0.0588299	0.394292	DOWN	802.826	802.825	802.828	31.0722	30.8757	31.2322	23	10	12	3374	32288.4	21834.5	17696.2	12134	30167.5	21829.8	66065.3	47454.4	47328.5	15190.4	23967.7	14593.3	45190.5	66392.1	4942.55	4338.44	31664.3	7352.4	9562.92	41310.4	27781.3	13533.8	19925.5	17457.6	4126.6	25936.2	433.136	13269.7
M736T17	1.3911	-0.476229	-1.99566	0.058905	0.394384	DOWN	735.667	735.666	735.668	17.2019	17.1056	17.3486	12	6	5	862	6692.3	2092.87	4810.78	2507.26	4955.44	4452.82	10023.1	9008.57	6239.6	6342.62	9687.38	7373.18	7388.74	3308.34	6130.2	5397.55	10317.7	2655.21	1352.01	2881.01	3663.75	5760.16	5872.66	4548.41	5758.26	3673.77	3218.43	8028.01
M887T28_2	1.32243	0.403196	2.01732	0.0589098	0.39439	UP	886.809	886.808	886.81	28.344	28.31	28.3905	24	12	12	25226	138437	39144	183073	65900.2	73652	112268	135752	191277	104785	85769.8	140933	198268	162765	142606	142201	170962	327028	226602	251495	164411	160733	184901	107657	78221.2	168203	143075	170492	214062
M818T30	1.75187	-0.8089	-2.03267	0.058939	0.394425	DOWN	817.801	817.799	817.802	30.4162	30.311	30.5504	13	8	5	1160	8221.39	5389.64	4692.91	2666.72	7991.14	6007.75	11761.2	13715.6	5484.08	4165.89	6687.02	7811.97	12834.8	19560.9	1650.95	985.351	7145.43	1189.37	2879.25	7683.62	5381.17	2804.88	7944	8106.02	1731.28	6415.72	2861.41	2172.77
M480T17	1.8981	0.924555	2.08357	0.0589557	0.394446	UP	480.442	480.441	480.442	17.2522	17.1752	17.3313	15	8	7	2668	19045.7	6362.03	36150.6	27717.6	14794.9	12124	21262.5	32386.3	23301.9	24092.5	17233.9	25990	12382.7	16445.7	12776.5	15757.4	9103.89	69943.7	32688.6	27502.3	17790.3	10125.9	26368.8	72245.1	14799.9	52954.9	88534.7	11749.6
M644T29	1.41007	0.495771	1.99459	0.0590377	0.394545	UP	643.612	643.61	643.613	28.5928	28.5146	28.6924	23	11	12	3608	16485.8	7516.44	23246.2	9019.79	8948.42	11647.7	14764.1	19264.5	14221.9	6658.29	17815.4	23620.9	27275	28384.3	19255.9	5972.79	32417.7	23663.7	47058.5	18691.8	13060.6	20232.8	23321.3	16244.3	16426.3	19917.6	25054.3	22865.1
M710T1_4	1.68195	-0.750133	-1.99063	0.0590971	0.394617	DOWN	710.488	710.484	710.493	1.31111	1.2977	1.32782	12	9	3	3184	4826	2441.42	2869.29	2373.6	5162.01	1800.27	10249.2	7005.61	3638.13	4563.77	3033.92	3109.32	6669.5	6778.35	3308.45	2593.44	2028.35	2300.43	2677.33	1465.08	739.442	3142.28	3083.4	1986.58	2107.34	2541.04	10109.9	2250.29
M195T1_3	1.07344	0.10224	1.99061	0.0591418	0.394672	UP	195.119	195.119	195.119	1.29812	1.28177	1.31064	24	12	12	97310	394571	34502.2	423548	36775.3	379817	357782	408182	399966	389195	409364	392681	467782	400292	374353	426134	329302	406307	441006	421310	392126	419450	446556	394172	370886	449399	382303	494735	464324
M930T25_2	1.30178	0.380491	2.03609	0.0591551	0.394688	UP	929.779	929.777	929.783	24.9821	24.8867	25.1	18	8	10	5370	97668.3	21140	127143	45473.3	85822.1	74945.6	96132.7	76523.5	94325.1	94249.8	85965.7	139192	95414.4	110547	136627	82273.4	71901.9	218372	173102	160673	119709	92019.4	97663.1	153160	128429	79787	152750	78149.8
M674T24	2.09284	1.06546	2.06369	0.0592023	0.394745	UP	673.564	673.563	673.565	24.2088	24.0731	24.3517	23	10	11	7406	44855.7	25201.5	93875.9	78330.9	37598	38254.3	100662	78721.5	42828	61498.7	3141.37	40844.4	30801.9	28574.2	34084.5	41260.1	19904.6	137305	122146	228787	222480	15900.1	38044	21103.2	29466.4	92480	153715	45179.4
M1004T26_1	1.74675	0.804674	2.04654	0.0593085	0.394873	UP	1003.84	1003.84	1003.84	25.8854	25.6959	25.9357	16	7	9	2202	10281.8	4855.77	17959.8	12055	1803.58	3369.02	15378.3	9256.72	14487.3	14794	15692	9753.33	13138.4	4345.35	9859.02	11505	15629.4	36076.3	16415.6	29946.8	41360.6	9968.51	3743.54	2254.11	10880.2	15850.6	16042.9	17349.1
M637T17_1	4.17956	2.06335	2.09902	0.0593182	0.394884	UP	636.537	636.537	636.538	17.3645	17.2305	17.5043	22	10	12	35478	79696.2	36969.9	333095	416557	123809	143537	79726.1	60176.7	70486.6	45607.2	76702.7	49921.9	48952.7	140314	36465.9	80653.9	34816.7	1.24412e+06	1.09755e+06	502959	317588	42494.4	52844.2	49766.1	103969	174240	270308	106482
M431T13_1	1.67259	0.742086	2.06086	0.0593363	0.394906	UP	431.345	431.345	431.346	13.3775	13.2155	13.4354	20	8	12	7098	69686	24667.6	116556	74823.1	89250.7	110264	77823.7	54330	101904	70564.4	84765.8	41912.6	43087.3	41889.9	78456.9	41983.1	107762	267630	241704	77444	61740.3	63966.4	111389	189998	39534.9	87934.3	80226.2	69346.8
M415T14	1.71121	0.775016	2.05631	0.0594192	0.395006	UP	415.35	415.35	415.351	14.4936	14.2493	14.5692	12	5	7	5824	53315.8	21025.9	91234.5	60319	95069.9	39914.4	60712.5	55190.2	53335.4	56848.8	80153.3	46432.6	15120.9	28693.4	49970.9	58347.6	86855.2	159875	252226	59227	75551.8	49539	48299.4	110805	55919	61363.4	46613.4	88539.2
M494T15_1	1.86785	0.901381	2.06246	0.0594318	0.395021	UP	494.421	494.42	494.421	14.8552	14.756	14.9296	20	8	12	4002	32935.6	14515.7	61518.9	45761.4	63686.7	20524.3	31437.7	30404.2	32381	51677.6	20078.1	19386.7	42015.4	41110.6	27864.6	14660.5	22491.5	31654.5	50336.7	173080	128211	42964.7	25754.1	84621	55712.7	40890.2	32203.4	50306.9
M537T16_3	1.37551	0.45997	1.99158	0.0594792	0.395078	UP	537.499	537.498	537.5	15.6566	15.376	15.7878	28	12	12	4792	52416.6	21669.3	72099.7	26506	70851.8	58152.7	53724.2	30286.7	65275.2	79380.6	77088.4	75422.9	23384.1	23310.6	40828.7	31292.9	47605.4	94714.1	85867.7	53434.7	73859.3	51801.5	28059.5	80491.6	75888.9	80936.9	130860	61676.9
M803T16	1.37601	-0.460493	-2.00326	0.0595602	0.395175	DOWN	802.524	802.523	802.525	16.2148	16.151	16.248	24	12	12	6608	107386	42319.8	78041.1	27998.2	158279	123858	115049	66676.5	94350.1	146899	31541.8	41371.8	137651	150569	126552	95827.5	88088.2	69714.1	131803	91054	80356.5	62819.1	44091.2	63140	72328.3	42815.1	126149	64135.2
M763T17	1.40829	-0.493944	-1.99055	0.0596439	0.395275	DOWN	763.498	763.497	763.5	16.5472	16.4827	16.5943	23	12	11	6830	79739	31256.9	56621.2	25329.2	138644	118229	53584.5	43734.8	61400.5	91269.8	53981.9	39335.1	102304	101774	80292.1	72318.2	39643.7	55245.1	112031	52477.2	22652.5	44668.7	46211.1	58299	67138.9	39919.2	97899.1	43268.5
M625T22_1	1.7151	0.778291	2.07394	0.0596608	0.395295	UP	624.557	624.556	624.558	22.0439	21.9616	22.131	21	11	10	8474	61395.6	17519.6	105299	71209.1	81259.3	75923.2	95926.3	70270.5	55815.7	64085.6	54547.1	53554	50555.7	55291.3	51198.9	28319.5	41320.7	115631	67594.2	257745	203097	70703.1	44970.5	59755.6	88404.3	75617.7	186006	52747.7
M957T28	1.75716	0.813245	2.07859	0.0597221	0.395368	UP	956.851	956.848	956.851	28.3466	28.0844	28.3825	25	12	12	242384	615516	164162	1.08156e+06	759145	420297	556555	537134	848765	538293	503692	355355	571845	786644	664131	852926	750559	691177	2.29356e+06	2.83562e+06	927415	1.49037e+06	433790	788153	550501	595889	689911	1.12206e+06	560278
M815T23	1.29001	0.367384	1.98925	0.0597323	0.39538	UP	814.675	814.674	814.677	22.968	22.7362	23.5352	24	12	12	188060	1.21081e+06	388043	1.56196e+06	472597	1.46906e+06	1.38303e+06	1.12394e+06	839879	945019	1.77163e+06	1.28498e+06	1.02457e+06	362213	1.5475e+06	1.60407e+06	1.17384e+06	1.33546e+06	2.14313e+06	2.70732e+06	1.82335e+06	1.4105e+06	1.26813e+06	1.23219e+06	1.49e+06	1.47878e+06	921049	1.58634e+06	1.34727e+06
M1100T28	1.35126	0.434305	2.00434	0.0598611	0.395533	UP	1099.95	1099.95	1099.95	28.0612	28.0334	28.105	22	10	12	1580	7639.05	2471.87	10322.3	3923.86	7781.09	9411.33	6255.39	9230.29	9793.34	7717.55	3995.13	4380.25	10746.5	11191	5173.73	5993.13	8316.22	13894.9	21184.6	11325.3	9818.5	7945.45	9998.53	9817.62	6982.74	6956.93	8434.51	9192.94
M1134T29	1.49107	-0.576351	-2.00347	0.0601355	0.395858	DOWN	1134.03	1134.03	1134.03	29.463	29.3858	29.5846	24	12	12	22172	271062	131308	181790	81141.3	396637	410876	341867	374463	325714	154600	82215.5	85295.5	363593	403056	158900	155519	171743	97477.2	83327.3	230955	219964	169202	306699	336583	120430	197011	149102	98981.5
M810T24	1.47542	0.561129	1.98511	0.0601519	0.395877	UP	809.576	809.576	809.578	24.1348	23.9068	24.2442	24	10	12	13502	213067	113195	314364	135770	411213	269317	98650.3	140026	263125	132711	210677	177951	363406	191968	9949.97	287814	125208	268774	460822	180262	372980	437473	439683	477176	406033	104265	206239	293458
M661T1_2	1.55903	0.640651	2.03347	0.0601931	0.395926	UP	661.398	661.398	661.403	1.29773	1.28435	1.31267	11	4	7	2984	3591.94	1348.95	5599.96	3143.53	3222.46	2257.63	3024.88	2586.07	2849.41	3667.25	2856.05	3142.74	7082.42	3983.15	5299.93	3131.31	3034.46	3413.38	4388.55	2776.04	3862.73	11198.9	4402.98	3972.2	10971.8	4362.98	9909.97	4905.41
M1001T28_1	1.71506	0.778262	2.0126	0.0602186	0.395956	UP	1000.91	1000.91	1000.91	28.0388	27.9966	28.1134	23	12	11	57466	508783	300902	872596	549163	403530	449910	318782	403005	356433	436018	505414	481535	1.44557e+06	349640	472608	482958	543850	1.74495e+06	1.91773e+06	452596	575423	1.39315e+06	1.2033e+06	382920	447003	429856	572991	807385
M1030T1_1	1.17596	0.233837	1.98099	0.0602301	0.395969	UP	1029.96	1029.95	1029.96	1.24248	1.23133	1.25618	20	10	10	1158	1869.76	407.994	2198.77	405.622	2007.38	2051.97	1920.09	1797.61	2078.47	1873.26	2470.79	704.312	1867.93	1921.91	1923.54	1819.92	2517.2	2618.94	1700.04	1702.25	2202.96	1861.4	2004.4	1795.21	2408.95	2208.52	3006.37	2358.95
M833T17	1.29241	0.37006	1.98156	0.0603448	0.396104	UP	833.387	833.386	833.388	16.7045	16.5556	16.7704	19	9	10	1164	13135.6	4454.16	16976.5	5024.56	15593.5	22066.4	15624.3	13502.4	13427.8	12571.5	7033.13	8315.09	16791.1	15858.8	8384.07	8459.09	18792.9	14329.2	9533.12	25259.6	23845.5	17648	20879.1	12001.9	13145.3	12365.9	14966.7	20951.2
M994T26_2	3.55041	1.82798	2.08486	0.0604009	0.396169	UP	993.905	993.903	993.907	26.0037	25.9765	26.0404	8	6	2	85372	63102.7	33782.8	224040	265264	22898.1	21569.4	87556.5	79368	86006.4	94796.3	118051	91416	17015.7	44045.7	44966.2	49542.9	135214	718533	826837	152752	213196	5800.78	12727.4	63295.5	79558.8	130351	159710	190507
M606T15	2.03669	1.02623	2.05975	0.0604016	0.39617	UP	606.5	606.499	606.501	15.4403	15.382	15.5153	13	7	6	8198	40795.3	19501.7	83087.4	68401.5	80330.8	55343	44169.7	29029.4	41172.5	54122.8	19673.9	17926	29092.9	64969.6	27892.9	25819.8	2316.38	168578	148390	209459	147603	25795.6	32417.3	66204.8	28908.4	40774	91528.9	35073.1
M641T19_1	1.76933	-0.823206	-2.02911	0.0605313	0.396321	DOWN	640.543	640.541	640.546	19.4163	19.2092	19.7294	28	12	11	12730	116192	79056.7	65670	34486.6	131531	83168.4	82746.4	108186	110036	274771	22509.8	28985.7	206090	170376	165613	10292.7	44167.2	51171.2	23167.1	70535.3	53736.1	121770	94194	64454.3	117951	23815	92810.8	30267.5
M1186T19	1.67699	-0.745878	-2.02578	0.0605936	0.396394	DOWN	1185.97	1185.97	1185.97	18.9355	18.8452	19.0042	7	7	0	1868	20156.3	12683.2	12019.3	5722.5	39181.8	27913.1	10670.9	8204.46	12344.8	13444	5294.79	4851.78	37654.6	19972.3	29677.5	32665.8	9906.78	4461.78	5772.25	23720.4	18735.2	7891.15	14610.6	15156.4	12536.2	6940.59	15236	9264.43
M365T2_2	1.44536	0.531432	1.9797	0.0606153	0.396419	UP	365.271	365.271	365.272	1.76943	1.72705	1.79568	22	11	11	3860	10462	5362.85	15121.4	6140.98	5607.72	5095.61	18391.5	13418.9	7337.31	15371	10977.2	18621.2	14403.4	4922	5497.11	5901	15301.1	11669.5	12686.1	17222	6025.1	17224.5	11719.7	24033.3	28646.2	12945.3	13880.8	10103
M789T25_1	1.26207	0.335797	1.97954	0.0606442	0.396453	UP	788.665	788.664	788.666	24.5989	24.5418	24.9809	25	12	12	577834	1.23588e+07	4.27405e+06	1.55978e+07	3.7227e+06	1.92331e+07	1.69727e+07	1.22004e+07	1.05974e+07	1.01892e+07	1.23212e+07	6.84672e+06	6.97845e+06	1.60152e+07	1.79683e+07	8.08562e+06	1.08977e+07	9.68548e+06	1.90986e+07	2.01157e+07	2.01776e+07	1.69205e+07	1.50139e+07	1.51767e+07	1.88433e+07	1.6523e+07	9.5628e+06	1.35561e+07	1.24995e+07
M663T1	1.30329	0.382156	1.98668	0.060726	0.396548	UP	663.38	663.374	663.387	1.31437	1.25715	1.32945	10	6	4	2096	3897.44	1216.79	5079.48	1663.59	2959.7	2503.8	3611.5	3473.47	3721.07	4433.88	4294.5	3557.66	4162.39	2916.87	7299.72	3834.69	5277.35	5628.24	7781.19	3454.06	2530.9	5777.56	7362.1	3500.91	6135.74	3550.99	5978.28	3976.46
M768T18_1	1.59045	-0.669432	-1.99987	0.0607628	0.39659	DOWN	767.533	767.532	767.534	17.7005	17.6596	17.7467	8	6	2	9552	84681.2	46608.9	53243.7	28159.7	104823	118781	42188.9	30889.6	73448	141716	60450.2	50465.7	163351	140162	50753.3	39146	52902.7	26301.1	41998.2	58293.6	47614.6	54338	29924.2	33988.9	104318	25622.6	112581	51041.4
M836T28_3	1.3408	0.423098	2.00328	0.0609027	0.396752	UP	835.782	835.781	835.783	28.0498	28.0337	28.0656	15	8	7	27462	81375.6	23772.6	109109	41649.6	51622.7	66349.5	83059.2	119593	112318	114394	75016.3	77614.6	90539.6	68253.1	70513.6	47233.4	119931	151500	200323	56292	54052.4	97345.1	144167	93382.5	87305.4	81708	102354	120943
M635T17	3.57078	1.83624	2.08402	0.0610477	0.396919	UP	634.531	634.53	634.532	17.3529	17.246	17.4786	24	12	12	357980	957651	274835	3.41956e+06	4.08301e+06	1.48527e+06	1.27535e+06	856703	717344	723140	1.05481e+06	727805	827138	1.06369e+06	1.30642e+06	798137	655998	707380	1.25292e+07	1.07609e+07	4.78366e+06	3.81614e+06	623702	671089	850101	1.11013e+06	1.62479e+06	2.55782e+06	999823
M628T1_2	1.22773	0.295989	1.9741	0.0610668	0.396941	UP	628.488	628.487	628.49	1.26682	1.2452	1.29567	10	4	6	1274	2630.63	733.163	3229.69	753.352	2445.16	2095.76	1670.04	2544.72	2545.29	3886.91	1595.25	3657.69	2463.09	2306.61	3507.45	2849.6	2608.87	2327.95	3303	3661.23	4281.23	3239.29	2602.15	2706.06	3877.72	3427.81	4497.5	2223.5
M659T22	1.76536	0.819963	2.00524	0.0611995	0.397093	UP	658.579	658.578	658.58	21.723	21.5944	21.9459	21	9	12	48406	361555	227350	638275	420516	715717	348686	541390	290551	34046.4	205127	144225	205459	167703	732368	458469	494921	256521	615736	542694	458177	318224	686018	1.1646e+06	1.68135e+06	856272	308642	428504	342565
M877T1_1	1.33415	0.415922	2.02733	0.061268	0.397171	UP	876.52	876.518	876.524	1.29328	1.27832	1.30198	7	1	6	1372	2045.17	444.122	2728.56	1079.96	2411.51	1946.64	1520.98	2120.29	1859.83	2154.69	1388.53	2476.2	1965.8	1788.45	3035.35	1873.74	1920.02	1984.59	2476.24	1877.59	2292.67	3988.8	1982.03	2361.41	4490.79	2130.56	4906.5	2331.52
M834T28_3	1.59662	0.675018	1.97224	0.0612848	0.39719	UP	833.831	833.83	833.833	27.5834	27.5638	27.6012	8	6	2	2552	5369.13	3954.74	8572.44	4002.06	6529.68	6908.9	2353.38	3657.84	10102.4	13640.8	2308.03	2017.79	8788.08	1406.57	1191.11	5524.85	10963.4	1613.18	13704.8	7930.62	6268.1	9463.71	14651.7	1788.46	9180.53	7540.35	9066.65	10697.7
[truncated: 8,745 more rows]
