# Supplementary material for: An in-depth analysis of the molecular changes induced by short-term calorie restriction before living kidney donation
Source: NPJ Aging. 2026 May 28;12(1):70. doi: 10.1038/s41514-026-00401-w (PMC13219448; doi:10.1038/s41514-026-00401-w)
Supplement: Supplementary file 5 — dataS4_HILIC_results [file 41514_2026_401_MOESM5_ESM.xlsx]

## Sheet: Sheet 1
name	fold	log2fold	tstat	pvalue	qvalue	updown	mzmed	mzmin	mzmax	rtmed	rtmin	rtmax	npeaks	FAT_unpair_HILIC_Pos	FAT_pair_HILIC_POS	maxint	mean1	sd1	mean2	sd2	180806_markus_HILICpos_aki_35	180806_Markus_HILICpos_FAT_sample1	180806_Markus_HILICpos_FAT_sample11	180806_Markus_HILICpos_FAT_sample13	180806_Markus_HILICpos_FAT_sample15	180806_Markus_HILICpos_FAT_sample17	180806_Markus_HILICpos_FAT_sample19	180806_Markus_HILICpos_FAT_sample21	180806_Markus_HILICpos_FAT_sample23	180806_Markus_HILICpos_FAT_sample3	180806_Markus_HILICpos_FAT_sample5	180806_Markus_HILICpos_FAT_sample7	180806_Markus_HILICpos_FAT_sample9	180806_Markus_HILICpos_FAT_sample10	180806_Markus_HILICpos_FAT_sample12	180806_Markus_HILICpos_FAT_sample14	180806_Markus_HILICpos_FAT_sample16	180806_Markus_HILICpos_FAT_sample18	180806_Markus_HILICpos_FAT_sample2	180806_Markus_HILICpos_FAT_sample20	180806_Markus_HILICpos_FAT_sample22	180806_Markus_HILICpos_FAT_sample24	180806_Markus_HILICpos_FAT_sample4	180806_Markus_HILICpos_FAT_sample6	180806_Markus_HILICpos_FAT_sample8
M699T10_1	5.40278	-2.4337	-5.59504	3.239e-05	0.32424	DOWN	698.787	698.786	698.789	9.56408	9.51652	9.58365	17	12	5	724	1984.66	954.622	348.216	430.512	0	1826.66	1180.57	2549.64	2910.99	3462.69	1870.46	1402.2	3057.11	2285.8	1656.7	1026.34	2571.43	0	697.855	373.047	0	0	986.405	0	901.709	1020.81	198.772	0	0
M591T1_3	1.59132	0.670228	5.09791	3.73686e-05	0.32424	UP	591.261	591.257	591.265	0.892117	0.826517	0.968483	9	7	2	453	751.225	236.033	1195.44	199.22	686.281	708.343	683.295	522.758	938.718	1238.65	1120.38	669.944	746.46	810.686	696.314	589.532	354.566	1040.78	1284.82	1389.13	1011.65	1208.42	1106.29	1011.33	1226.13	900.262	1168.15	1594.13	1404.23
M699T10_2	5.96373	-2.57621	-5.15096	0.000113092	0.518316	DOWN	699.288	699.287	699.29	9.56433	9.51652	9.58365	16	11	5	502	1361.12	756.023	209.056	269.59	0	1336.61	918.154	1516.54	2279.93	2211.55	1083.6	641.66	2104.52	1920.26	1425.47	221.153	2035.05	0	569.096	304.851	0	0	737.53	0	493.933	339.252	64.003	0	0
M847T21	2.7498	1.45933	4.62499	0.000122146	0.529918	UP	846.751	846.748	846.754	20.7012	20.6443	20.726	10	1	9	190	111.796	125.975	349.054	130.117	0	0	214.063	0	0	216.785	67.6531	279.326	66.2115	90.3219	136.452	382.536	0	279.376	447.552	495.783	365.4	349.806	144.994	283.076	362.376	562.13	297.925	459.648	140.579
M720T1_4	1.83944	0.879266	4.51606	0.00018512	0.590466	UP	720.42	720.412	720.423	0.755792	0.580367	0.9721	14	8	4	569	964.212	396.619	1773.61	490.163	1345.75	1179.26	793.014	961.782	1399.19	616.392	1284.89	776.448	287.622	1549.54	419.477	714.592	1206.8	2752.64	2071.93	2285.64	1498.61	1735.29	1243.05	1760.55	848.565	1984.44	1540.87	1680.89	1880.84
M181T1_3	4.43216	2.14801	5.02329	0.000239371	0.621692	UP	181.072	181.072	181.075	0.976092	0.903467	1.04385	24	12	12	27068	30447.6	21118.8	134949	69149.4	30398.4	22808.9	16944.5	21679	13864.4	45034.5	20424.7	49534.5	41779	11370	15393	19242.2	87345.3	197764	53795	207202	68413.8	49594.5	229224	235968	145693	146789	88767.9	76464.6	119708
M971T5_1	1.73688	0.796497	4.1526	0.000391914	0.668657	UP	970.516	970.509	970.518	5.18904	5.15794	5.35937	16	7	8	494	1628.55	788.82	2828.6	654.053	628.046	672.641	1945.23	2179.37	2422.01	2772.32	1586.98	760.266	1936.28	2319.65	392.874	1383.29	2172.23	3092.25	3957.32	2750.07	2199.24	2287.92	3734.76	2174.18	3200.91	1873.22	2844.01	3334.02	2495.3
M459T3_2	1.82534	0.868164	4.16099	0.000422374	0.674422	UP	459.272	459.271	459.273	3.27985	3.12049	3.45925	17	6	7	1092	6486.73	2904.79	11840.5	3475.2	1131.31	2745.75	5281.6	8551.21	3157.73	10110.8	8823.43	9234.17	9083.74	8691.9	5778.07	7044.93	4692.91	7975.59	8950.08	9745.28	8187.66	11456.6	9877.16	16529.9	10162.4	18995.6	14472.2	14047	11686.4
M182T1_2	2.25009	1.16998	4.7509	0.000454471	0.679748	UP	182.075	182.065	182.076	0.986783	0.752267	1.07263	9	2	7	2337	5390.73	1145.33	12129.6	4788.85	5291.41	4333.29	4415.45	5086.92	5512.55	6494.63	6141.44	7023.75	6568.33	4390.63	3611.62	4289.02	6920.52	16479.4	7210.76	19747.4	7228.65	7098.13	18105.3	16977.7	6288.6	11526.7	10976.7	10127.8	13788.6
M833T8	2.23733	-1.16178	-4.09988	0.000489974	0.684906	DOWN	833.375	833.363	833.376	7.56909	7.39465	7.74903	26	13	10	616	1296.8	513.852	573.059	360.847	625.803	1398.27	644.21	1034.49	1872.65	1663.46	1342.52	1618.41	762.552	1478.19	771.827	1326.02	2320.02	518.752	499.247	987.15	287.715	389.051	707.87	1151.74	796.273	0	0	782.794	756.116
M312T9_2	2.13698	-1.09557	-4.38885	0.000685749	0.704438	DOWN	312.117	312.116	312.12	9.47114	9.41807	9.67158	26	13	12	4356	13707.3	5825.46	6414.31	1345.18	15958.1	11533.5	4804.72	11881.2	14159	14434.1	23982.8	9735.84	9676.89	14845.6	8677.75	25901.7	12603.2	4772.13	8004.83	5850.53	6661.18	4017.89	7060.84	5987.25	7186.3	5226.45	8770.41	7044.52	6389.46
M490T7_3	8.86015	3.14733	4.30996	0.000691706	0.704871	UP	490.29	490.289	490.292	6.51172	6.34543	6.72941	11	1	10	551	86.0552	291.611	1051.05	723.241	1054.81	0	0	0	0	63.9028	0	0	0	0	0	0	0	2617.88	0	1095.19	588.245	803.335	935.901	1762.98	0	1502.05	949.058	1329.57	1028.43
M488T8	2.03204	-1.02293	-4.16862	0.000808157	0.712137	DOWN	487.971	487.966	487.973	7.58274	7.4209	7.95907	32	13	12	1328	3015.61	1243.81	1484.03	437.945	3853.97	2591.94	989.735	2763.94	3934.6	4830.17	2402.34	2869	1855.41	2689.66	1807.88	3138.19	5476.14	1937.88	1702.02	2083.43	1019.39	1398.35	1709.93	816.928	1234.3	810.257	1850.52	1412.23	1833.15
M765T8	2.01797	-1.01291	-4.03275	0.000982296	0.719951	DOWN	765.387	765.384	765.39	7.56563	7.41732	7.73748	28	13	12	708	1526.88	637.85	756.639	249.39	543.33	1438.24	450.237	1472.18	2127.35	2152.95	1552.92	1632.54	1453.01	1555.51	1068.35	1547.92	2854.85	638.547	741.86	815.507	293.762	539.806	825.17	652.644	1022.62	466.97	950.533	1011.7	1120.55
M902T5	2.52667	1.33724	3.88462	0.000997776	0.72052	UP	902.473	902.471	902.479	5.17269	5.11399	5.27604	20	7	10	346	613.394	477.6	1565.15	713.983	0	0	461.507	1128.79	577.352	1425.86	141.732	638.798	279.893	1348.77	501.393	492.752	977.275	2009.94	699.813	2432.32	760.133	1055.5	2938.19	911.202	1481.79	2323.24	1371.89	1315.53	1482.2
M639T22	1.63346	-0.707932	-3.79703	0.0012332	0.727489	DOWN	639.406	639.402	639.41	21.7961	21.4454	22.2582	17	8	5	198	443.37	142.001	271.43	77.4167	563.134	417.816	306.151	296.552	375.72	363.416	408.805	496.262	498.23	281.065	567.858	795.844	392.961	303.12	279.783	284.09	147.662	284.256	277.496	124.604	278.712	367.853	352.146	202.421	355.018
M247T8_3	1.91276	-0.935659	-3.7495	0.0012515	0.727925	DOWN	247.166	247.166	247.167	7.67116	7.48294	7.84824	18	11	6	6168	185236	71640.4	96841.9	43951.3	106333	134595	325349	246545	155600	132091	189135	197645	139188	122600	249329	290316	119340	65015.5	137577	129585	145813	141155	126575	55590.9	148587	55099.3	59784.8	56430.7	40889.8
M308T1_2	4.77309	2.25492	4.07641	0.00130036	0.729032	UP	308.125	308.116	308.126	0.741317	0.4664	0.92645	28	9	12	1443	1709.79	1668.24	8161	5242.65	516.84	2142.81	6030.22	1707.27	432.432	575.686	1996.12	702.707	3988.79	2235.45	772.209	816.315	310.454	5156.8	14431.5	20539.6	13186.8	8117.69	6311.07	3792.13	5612.14	5690.77	4317.48	3124.71	7651.26
M663T8	3.08667	-1.62605	-3.82439	0.00131508	0.72935	DOWN	663.406	663.404	663.41	7.60222	7.41887	7.73367	19	11	7	465	686.281	405.974	206.915	190.785	94.6968	922.388	0	574.208	877.308	1201.29	619.188	779.894	881.469	657.247	302.759	567.677	1443.53	0	285.339	352.645	0	275.053	456.933	0	0	0	299.305	447.43	366.27
M867T8_2	2.331	-1.22095	-3.72763	0.00141321	0.731307	DOWN	867.367	867.363	867.371	7.6126	7.4209	7.79395	31	13	10	566	1169.97	563.725	495.358	315.737	355.32	1116.39	311.605	1400.2	1901.61	1473.63	1471.77	1275.75	1035.12	1502.43	885.528	401.129	2079.14	449.183	291.798	835.68	575.991	368.929	529.214	0	452.646	0	945.633	534.331	960.892
M489T13	7.12856	-2.83361	-4.02623	0.00143802	0.731761	DOWN	489.225	489.224	489.23	13.174	13.0121	13.2007	15	11	4	751	1811.7	1377.51	241.448	271.452	704.088	2063.24	170.76	1999.76	4131.94	4492.2	722.28	1510.49	1669.09	1884.85	1256.16	0	2947.25	0	77.2874	667.42	0	0	485.815	0	61.5699	616.08	510.266	418.731	60.2107
M334T9_2	2.89017	-1.53116	-3.82789	0.00144157	0.731824	DOWN	334.098	334.097	334.1	9.47097	9.4232	9.50367	21	12	9	707	1943.07	1101.5	669.02	457.561	1173.73	1389.38	284.576	1398.84	2518.99	2473.71	4236.57	1057.71	1590.34	2334.28	1145.4	3687.39	1968.95	591.573	1021.41	0	962.831	137.475	454.728	720.434	1359.86	267.003	1459.56	485.239	568.125
M246T2_1	2.11744	1.08232	3.63489	0.00148308	0.732547	UP	246.207	246.206	246.207	1.8049	1.59135	1.88064	7	7	0	2560	4342.06	3853.51	9194.06	2770.24	13117.2	3201.48	7718.67	709.97	1427.25	4901.33	627.91	791.087	469.832	2729.09	8185.01	6582.71	5985.29	13350.5	8200.99	6701.17	10551.9	5560.32	4998.54	12617	9787.55	10719.3	11546.8	6539.8	9754.79
M198T13	2.88129	-1.52671	-3.59342	0.00154147	0.733501	DOWN	198.057	198.056	198.057	13.1538	13.1399	13.3769	21	13	7	1006	3826.53	1863.9	1328.06	1610.67	1654.58	4494.92	2466.48	4659.48	3276.09	7450.04	1999.44	2276.39	4744.15	3460.32	2211.95	3874.52	7176.54	570.753	1793.23	276.889	135.696	3421.07	77.5973	72.7448	479.808	281.797	2055.42	5241.6	1530.14
M605T6_4	2.35757	1.2373	3.58832	0.0015935	0.734294	UP	605.313	605.31	605.316	6.40213	6.18903	6.54607	19	7	12	387	397.066	386.485	971.808	412.278	0	0	965.148	67.6672	683.319	0	476.646	793.285	693.825	702.032	0	779.939	0	1206.71	302.755	856.945	1267.81	723.187	353.303	1773.75	841.368	1010.42	896.616	1078.88	1349.94
M248T3_3	12.1954	-3.60826	-3.84549	0.00183141	0.73736	DOWN	248.149	248.149	248.15	2.71792	2.49257	2.87732	13	10	2	8401	49856.7	41415.1	4059.39	10895.7	0	82365.3	0	147653	19278.5	65506.8	43607.7	42610.1	0	44431.6	55024	70125.8	77533.5	0	0	37932.7	0	0	7209.73	0	0	0	0	0	3570.24
M174T15	1.45466	-0.540687	-3.53196	0.00194703	0.738587	DOWN	174.456	174.455	174.456	15.3468	15.2073	15.4305	12	7	4	504	2807.91	729.843	1930.28	499.225	2828.54	2057.83	1951.08	3253.46	2295.71	3411.95	2365.66	2472.45	3875.84	4050.23	1879.42	2632.77	3427.9	580.032	2233.21	1754.91	1881.39	1998.16	2550.46	1723.06	2353.27	1892.15	2355.18	1912.37	1929.18
M833T6_3	2.3541	-1.23518	-3.58048	0.0019617	0.738733	DOWN	832.653	832.649	832.663	5.96885	5.66545	6.07687	16	9	5	640	1180.01	590.499	499.265	334.538	2244.34	1485.04	1345.07	1809.5	865.883	1413.44	804.114	0	360.274	1229.22	941.507	1439.82	1401.98	1186.05	460.226	390.478	817.696	730.005	586.462	207.12	414.346	106.076	750.003	342.72	0
M547T6_6	1.66345	0.734177	3.53401	0.00206	0.739656	UP	547.356	547.355	547.357	6.37782	6.03117	6.52638	28	13	12	2810	5786.97	2269.48	9626.33	3067.39	5431.57	2916.7	10344.8	4225.65	7077.11	3698.29	5493.25	8986.14	5675.99	7672.37	3067.93	6435.34	4205.46	13349.3	5550.65	10772.6	8845	6877.44	7136.64	16352.1	8387.72	11976.2	7410.96	9243.67	9613.67
M734T13_1	5.65238	-2.49886	-3.77316	0.00211277	0.740118	DOWN	733.833	733.832	733.835	13.1778	13.1649	13.1918	17	12	5	1440	3628.04	2764.41	629.274	725.03	0	4565.36	1334.72	4203.86	7511.32	9706.85	1292.3	2641.61	3102.08	3805.45	2935.57	571.57	5493.9	0	150.691	1722.9	0	72.4704	1662.71	0	193.024	1421.98	1215.17	1112.35	0
M675T16_4	3.00693	1.58829	3.60129	0.00214349	0.740376	UP	675.305	675.302	675.307	16.0706	15.9542	16.401	28	9	11	1248	2573.42	2519.82	7747.2	4348.14	0	524.808	401.971	1245.53	2411.64	2519.18	955.45	5572.49	746.12	2061.23	6828.73	7627.66	2559.66	4131.4	6602.52	12739.5	9929.93	3032.91	9396.97	5855.71	3793.35	2395.84	17130.8	9075.91	8881.54
M734T13_2	13.6278	-3.76848	-3.82846	0.00230054	0.741591	DOWN	734.335	734.333	734.337	13.1774	13.1649	13.243	12	10	2	595	1459.76	1290.1	81.3148	138.944	0	1839.04	66.5139	1705.27	3158.49	4181.91	367.862	1325.39	1241.35	1366.53	946.035	0	2778.46	0	0	342.64	0	0	230.33	0	59.761	0	343.046	0	0
M313T9	1.80414	-0.851313	-3.51974	0.00236026	0.742011	DOWN	313.121	313.118	313.122	9.47156	9.41807	9.51058	21	13	8	563	1777.54	710.732	985.254	376.485	2215.1	1575.87	552.921	1634.99	2038.97	1960.29	3206.07	1625.32	1134	1867.26	977.879	2788.26	1531.09	471	715.334	551.551	635.48	1416.48	1079.34	1468.7	1022.21	1414.05	773.364	816.668	1458.88
M690T16_1	3.15654	1.65834	3.5751	0.0024094	0.742342	UP	689.513	689.511	689.517	16.4035	16.3241	16.6275	25	11	12	1658	2743.14	2745.44	8668.39	5099.49	0	532.376	422.856	447.167	3269.95	1969.65	791.071	7970.26	853.998	3090.74	5089.11	7816.43	3407.23	3987.65	6384.31	14735.1	11873.2	4636.76	13906	4869.79	4304.04	1635.48	17700.1	9731.48	10256.7
M181T1_4	4.11642	2.04139	3.71955	0.00248655	0.742836	UP	181.072	181.072	181.075	1.42865	1.2518	1.72458	30	10	11	12713	29347.7	27230.4	120808	81061.4	40064.7	736.716	20260	9336.49	5186.01	43003.2	26983.1	59608.1	29658.1	12818.5	12543.2	20206.7	101116	229314	59751.2	230555	55592.3	35741.1	194668	243455	82512.4	31337.4	74913.2	86866.3	124984
M935T8	2.24954	-1.16963	-3.56099	0.00249582	0.742893	DOWN	935.355	935.351	935.36	7.61197	7.4209	7.80011	33	12	11	476	1188.24	612.263	526.279	261.987	0	1295.87	546.921	1350.96	1955.02	1932.09	1257.72	1310.04	1094.07	1330.41	308.719	1065.52	1999.72	391.445	452.396	974.58	457.854	363.826	648.411	340.37	481.969	0	679.212	628.881	896.411
M513T13_1	6.10382	-2.60971	-3.62602	0.00250371	0.742941	DOWN	512.903	512.901	512.905	13.496	13.4833	13.5211	15	12	3	1026	2458.51	1944.94	383.593	661.465	0	6108.98	1245.89	5337.1	2726.84	3476.96	369.886	2494.9	2394.34	1231.9	869.904	1055.88	4648.04	0	0	1739.72	0	0	1190.27	0	73.0959	1455.84	74.9101	69.2751	0
M282T1_2	3.3881	-1.76048	-3.63412	0.00254471	0.743188	DOWN	282.083	282.077	282.088	0.69425	0.484283	0.804234	18	6	10	1225	2764.84	1834.66	816.045	586.281	1880.64	5623.65	292.163	467.38	1190.28	3650.44	333.322	3049.39	2320.77	4724.06	4870.57	4155.3	3384.97	460.199	383.42	1631.97	424.318	479.245	1543.9	304.797	1509.79	407.532	365.407	1724.52	557.454
M690T16_3	3.16249	1.66106	3.47548	0.00254603	0.743196	UP	689.712	689.708	689.715	16.4106	16.3134	16.5677	26	10	12	1209	1823.41	2206.45	5776.1	3320.81	0	569.58	135.284	470.736	1133.78	1795.64	1395.2	7002.07	704.088	2164.46	1316.32	6160.04	857.164	2967.05	4569.43	10908	8612.01	3116.4	6727.04	1684.11	3250.51	2001.57	11079.1	7372.82	7025.26
M689T16_3	2.80082	1.48585	3.4729	0.00272085	0.744166	UP	689.313	689.312	689.314	16.4007	16.3073	16.4857	23	11	12	2054	3783.28	3588.72	10596.3	5856.09	262.275	1865.96	913.383	1636.49	3959.15	3627.06	1245.12	10304.1	675.36	3651.9	5190.14	11839.5	4012.3	4520.38	8389.87	19322.9	15716.9	6843.84	13539.4	6737.17	5222.7	2499.52	20458.4	11772.4	12131.8
M1003T8	2.25236	-1.17144	-3.43956	0.00278732	0.744503	DOWN	1003.34	1003.34	1003.35	7.61883	7.4209	7.82297	28	12	9	432	1036.65	528.246	458.312	285.8	281.634	1106.48	0	1222.41	1377.43	2094.06	972.847	1260.04	939.792	998.038	798.629	861.212	1563.83	66.4282	594.68	767.395	63.4641	466.863	829.715	365.621	486.284	0	472.693	634.976	751.629
M287T1_3	1.82601	0.868697	3.69703	0.00280136	0.744572	UP	287.147	287.146	287.149	0.75155	0.470167	0.8615	31	13	12	12243	60498.3	12914.2	110471	45150	64523.7	64267.9	45190.7	87316.6	58425.6	65341.5	40581.9	67291.3	38672.8	68099.8	60832.8	63403.2	62529.6	184161	53537.8	151419	154155	76337.1	120206	100282	141847	124926	94507.9	25512.2	98757.3
M692T8_1	1.92297	-0.943334	-3.43374	0.00280785	0.744604	DOWN	691.933	691.926	691.935	7.62505	7.4209	7.93278	35	12	11	752	1521.85	669.854	788.125	365.681	1297.53	1563.33	275.197	1434.11	2159.03	2516.5	1267.83	1446.19	1045.67	1361.49	1172.11	1345.14	2899.89	811.393	998.316	1024.49	396.176	847.728	932.735	1376.31	777.713	0	884.415	386.568	1021.66
M731T8	1.87003	-0.903063	-3.48017	0.00284934	0.744804	DOWN	731.393	731.39	731.395	7.56909	7.4209	7.74903	28	13	11	616	1421.35	621.961	756.787	283.724	537.034	1423.08	325.854	1432.95	2119.28	1890.06	1140.14	1760.75	1182.65	1680.99	818.42	1638.92	2527.44	515.983	792.727	1001.61	817.232	570.103	853.45	863.807	968.184	0	819.179	842.548	1036.63
M244T19	2.29712	1.19983	3.3272	0.00303713	0.745641	UP	243.967	243.966	243.968	19.4292	19.1537	19.589	12	3	9	197	138.823	183.195	353.675	138.058	0	173.014	0	339.865	119.211	0	64.0767	0	74.1265	537.292	0	59.132	437.976	140.358	442.255	352.837	365.069	182.285	258.136	367.654	288.648	615.155	514.012	261.072	456.624
M861T16_1	5.3546	2.42078	3.56103	0.00313446	0.746036	UP	860.887	860.885	860.891	16.3997	16.3159	16.5603	15	3	11	695	498.452	791.532	2746.81	2050.69	0	0	67.1328	0	529.28	427.296	0	2458.39	0	187.63	789.962	1886.86	133.317	587.73	1987.52	4879.81	3926.78	515.876	4652.08	851.932	1433.65	0	5830.82	3851.82	4443.69
M94T7	1.73428	0.794335	3.29986	0.00315345	0.746111	UP	94.0652	94.0643	94.0654	7.05177	6.76758	7.23728	24	12	12	551	960.992	532.981	1666.63	535.259	89.0384	582.155	899.314	279.415	1299.08	1140.77	480.819	869.77	1193.81	2138.84	951.153	1270.58	1298.16	1471.02	2010.2	2195.66	1232.57	2279.09	2502.89	1321.24	1967.49	1037.76	1009.6	1904.5	1067.51
M237T8_4	2.36648	1.24274	3.42259	0.00325377	0.746489	UP	237.087	237.086	237.088	7.62085	7.53588	7.7942	24	12	12	1602	2047.05	1393.73	4844.29	2494.48	836.032	2743.84	399.199	946.512	4478.81	2363.55	1199.06	2567.9	610.666	4854.92	2282.64	1407.95	1920.52	3742.47	5117.46	4815.93	2971.44	7546.43	7806.22	3618.17	5638.85	1407.55	3139.54	9854.32	2473.06
M188T1_6	1.77577	-0.828445	-3.39411	0.00329552	0.74664	DOWN	188.164	188.164	188.165	0.749475	0.641967	0.8145	16	10	6	717	2731.59	1130.36	1538.25	551.323	4043.59	2612.3	3430.68	2176.33	1318.32	3087.07	5328.24	1922.19	1880.17	2196.86	2342.65	3604.46	1567.78	2004.06	800.742	2172.64	2090.03	1404.79	1570.15	1046.96	1745.53	2091.87	1228.66	491.684	1811.94
M624T8_1	2.00839	-1.00604	-3.40749	0.00339512	0.746985	DOWN	623.945	623.939	623.949	7.62356	7.4209	7.83716	38	13	11	724	1539.44	745.804	763.225	330.547	1713.28	1227.64	287.441	1576.16	2049.13	2222.51	1726.82	1736.54	978.613	1772.54	1088.4	503.078	3130.58	1052.11	803.593	1264.21	410.791	518.414	969.204	834.085	688.009	0	905.329	791.451	921.503
M86T15	1.4933	0.5785	3.33348	0.00350082	0.74733	UP	85.9337	85.9327	85.9347	15.0672	14.8664	15.1904	15	6	6	302	1248.46	582.124	1868.85	320.668	0	1513.87	2202.95	1259.55	1404.43	354.312	1712.98	1155.08	784.942	1506	1513.08	1219.68	1603.13	2278.27	2092.35	1970.43	2477.41	1608.57	1994.54	1774.55	1634.55	1282.68	1677.85	1807.96	1827.01
M173T16_2	2.50773	1.32638	3.25549	0.00354598	0.747471	UP	173.013	173.012	173.022	16.2095	15.9711	16.3661	14	9	2	2150	1716.67	1924.52	4304.94	2041.16	365.4	954.072	4858.46	4537.75	374.339	576.433	510.799	358.136	653.184	374.946	4018.79	278.014	4456.37	6660.53	5477.66	448.3	4446.04	4231.72	5098.34	5222.46	5738.81	6108.01	4721.22	333.432	3172.73
M471T1_7	2.23668	-1.16136	-3.33737	0.0035552	0.747499	DOWN	471.365	471.361	471.369	0.64515	0.531067	0.869867	22	11	8	732	3582.14	1874.35	1601.55	991.675	4389.83	3859.53	3651.42	6753.92	3194.15	6786.2	3567.61	2180.66	1956.41	5379.93	901.06	1363.33	2583.83	4268.09	1259.64	1407.05	1066.92	1418.35	990.277	2462.1	1790.12	1621.91	842.441	379.125	1712.54
M317T5_2	1.28853	0.36573	3.25579	0.00358945	0.747604	UP	317.115	317.115	317.115	4.58811	4.53242	4.80624	11	2	6	1074	9486.56	1983.79	12223.7	2202.03	8524.83	9934.45	11605.4	5403.17	6893.88	12371	8213.64	8524.75	9159.2	9797.42	10776.2	10547.8	11573.5	12695.3	10640.4	12064.5	13321.8	10705.4	12244.3	12688.1	13197.5	8017.86	14345.4	16625.2	10139.3
M498T7	3.4395	-1.7822	-3.43726	0.00359961	0.747634	DOWN	498.257	498.256	498.258	6.50787	6.42418	6.6334	13	5	8	2587	6314.01	4407.02	1832.45	1572.1	12471.2	6894.9	9735.87	6915.09	8019.47	757.177	501.039	785.232	9011.33	296.715	5370.95	11762.1	9561.16	454.98	2791.54	1672.46	4268.82	1188.23	1255.2	1831.88	5267.66	0	551.398	1801.53	905.757
M675T16_3	3.00323	1.58652	3.4281	0.00374112	0.748042	UP	675.105	675.104	675.108	16.0718	15.9122	16.3944	31	11	12	1604	2878.81	2402.28	8654.84	5360.97	0	529.003	342.216	1668.51	2842.06	3027.08	2861.12	8390.42	913.922	2698.28	6070.42	4465.97	3615.57	4608.67	8991.47	17779.6	9960.09	2231.21	12025.2	7879.85	3962.29	1814.42	17891.8	10248.5	6465.08
M490T13	9.97124	-3.31777	-3.53686	0.00380917	0.748228	DOWN	489.559	489.557	489.559	13.1802	13.1649	13.1935	10	9	1	586	1200.28	1112.6	95.0396	170.793	0	1522.34	0	1518.61	2694.23	3763.09	308.842	852.256	1112.82	1263.32	742.77	0	1825.42	0	0	319.675	0	0	516.274	0	0	68.1042	236.423	0	0
M519T6_3	2.21019	1.14417	3.24533	0.00387278	0.748396	UP	519.324	519.323	519.326	6.39784	6.10955	6.77215	44	13	12	5592	8626.23	7032.82	19065.6	8860.75	3086.64	9401.54	1615.55	13188	1906.45	21902.6	17382.8	2405.35	10362.6	2888.88	8792.25	1935.66	17272.7	29502.6	8078.84	27282	17145	14951.3	17717.6	31084.5	11466.7	26747.4	2509.5	21305.2	20996.8
M275T22_2	1.60499	-0.682565	-3.44161	0.00394587	0.748582	DOWN	275.164	275.163	275.164	21.7248	21.4213	21.9156	27	12	7	2441	27834.6	10542	17342.5	2990.48	17481.2	23082.2	23927.1	33788.1	20805.9	55008	30081.5	37722.1	21764.6	24275.8	35393.7	17163.6	21355.9	15135.6	15403.2	17668.5	19410.2	18947.9	13192.4	13538.2	14324.2	17379.6	21853.9	20505.7	20750.8
M327T22	1.32874	-0.410054	-3.20647	0.00405431	0.748846	DOWN	327.081	327.079	327.083	22.4704	22.2685	22.6476	13	2	8	314	559.988	101.044	421.445	113.922	470.34	673.481	698.674	500.646	552.465	558.254	455.328	460.706	692.829	426.084	565.826	704.335	520.882	281.065	516.279	340.2	332.705	280.891	487.511	542.068	604.295	289.296	466.2	509.798	407.03
M701T3_1	3.11496	-1.63921	-3.19292	0.00408143	0.74891	DOWN	700.904	700.902	700.909	2.7275	2.27435	2.94717	19	11	6	490	2829.36	1654.46	892.884	1373.8	0	5515.61	2037.01	4348.75	3358.45	4834.93	1826.17	1126.27	2974.4	1583.06	2163.75	2175.26	4838.06	0	299.669	1165.12	490.142	0	0	0	400.669	984.982	4087.7	0	3286.33
M861T16_2	3.34025	1.73996	3.31272	0.00410701	0.748969	UP	861.137	861.134	861.141	16.3993	16.2823	16.6939	25	9	12	1075	1597.6	1945.21	5356.61	3458.07	0	379.255	63.0925	64.7359	2111.89	971.712	0	5552.34	282.24	969.913	3722.29	4938.96	1712.33	1667.23	4712.84	10744.8	7724.79	2776.77	6686.38	2902.97	2229.29	409.442	10637.5	6009.7	7777.6
M689T16_2	3.00571	1.58771	3.30001	0.00412332	0.749007	UP	689.112	689.107	689.114	16.4	16.3327	16.8705	29	12	12	1758	3117.47	3337.89	9370.21	5726.87	581.977	451.319	370.44	1157.69	2772.73	2880.94	1063.04	9384.48	1152.19	1764.1	4451.83	10676.2	3820.08	3738.94	6685.43	15910.8	15676	4824.81	12894.6	5069.73	3170.06	2497.73	18973.2	12118.5	10882.7
M717T3	2.81144	-1.49131	-3.17504	0.00422942	0.749244	DOWN	716.877	716.875	716.878	2.80985	2.61012	3.02332	21	12	7	904	6075.93	3290	2145.82	2897.36	0	9662.18	5840.19	7931.85	6197.32	12781.4	5134.57	3006.06	6403.21	4674.22	3131.03	5059.62	9165.45	0	6475.09	1175.02	3424.87	0	0	0	1277.3	2361.24	9014.72	0	2021.63
M769T13_2	4.13735	-2.04871	-3.31998	0.00431067	0.749418	DOWN	769.351	769.35	769.353	13.496	13.4709	13.5974	18	12	6	1172	3256.9	2484.7	774.804	1004.25	0	6770.74	1316.05	6630.89	3937.57	5523.67	795.355	3693.4	3533.54	989.856	1327.58	1233.29	6587.79	315.504	0	2760.33	0	0	2013.49	631.512	0	2303.68	314.011	840.168	118.954
M862T16_1	3.30069	1.72277	3.29483	0.00435472	0.74951	UP	861.638	861.63	861.641	16.4168	16.3251	16.5847	21	7	10	940	1544.31	1810.35	5107.28	3317.73	0	491.054	139.883	438.984	1760.98	1198.52	589.862	5712.1	135.645	261.694	2963.76	4440.68	1942.86	1981.54	2746.4	8614.48	8233.69	2928.08	8283.6	3219.35	2589.58	484.579	11134.8	6188.98	4882.25
M969T8	2.11787	-1.08262	-3.23358	0.00436841	0.749538	DOWN	969.349	969.339	969.351	7.60222	7.41138	7.83716	27	13	9	554	1051.28	542.299	489.821	300.52	340.248	1052.47	289.434	1003.52	1271.09	1851.13	1107.44	1076.94	881.496	1607.84	765.282	410.402	2009.3	392.152	613.872	710.957	613.17	398.474	426.606	632.813	613.919	0	0	382.123	1093.77
M733T13	4.34235	-2.11848	-3.41041	0.00439484	0.749591	DOWN	733.332	733.33	733.333	13.1792	13.1578	13.3144	23	12	11	2216	5136.54	4050.86	1180.31	1000.61	0	5904.16	1428.43	5705.28	10825.7	14162.3	1961.43	3636.95	4611.6	5268.64	3618.99	1157.18	8494.33	358.905	443.769	3020.59	439.488	0	2371.47	441	950.581	1856.47	2420.64	1335.85	524.94
M604T6_2	1.58231	0.662029	3.15783	0.00446732	0.749736	UP	604.309	604.304	604.311	6.40903	6.18903	6.55583	24	12	12	1099	2660.57	1190.64	4209.84	1256.91	1264.44	1318.2	4802.07	1983.92	3497.15	1627.84	2746.96	3930.91	2271.21	3785.1	1597.38	3926.37	1835.88	5587.57	2521.5	5431.1	4198.06	3203.53	3028.18	6584.62	3383.49	5076.05	2936.25	4391.38	4176.36
M309T7_3	2.6943	1.42991	3.15315	0.00447492	0.74975	UP	309.131	309.13	309.133	7.22456	6.74957	7.43689	13	2	9	192	94.4542	183.693	308.323	155.108	0	78.7283	0	0	286.817	64.5102	0	102.738	0	644.313	50.7984	0	0	273.65	278.009	158.281	485.061	540.288	129.118	337.345	423.504	293.887	388.234	392.501	0
M861T16_3	3.1174	1.64034	3.21415	0.00449605	0.749791	UP	861.388	861.386	861.39	16.4038	16.3169	16.5494	22	9	12	1095	1882.01	2474.95	5885.87	3600.96	0	206.648	0	462.027	2301.77	1200.19	423.107	6790.9	307.714	711.698	3140.7	7289.04	1632.35	2173.42	4103.37	11763.2	8938.48	3418.75	9921.89	3137.53	3116.79	849.744	9392.07	8403.15	5412.01
M192T7_3	1.57148	0.652124	3.20254	0.00453027	0.749857	UP	192.066	192.065	192.066	7.0736	6.78585	7.23728	25	13	12	2890	5533.72	2006.7	8696.12	2825.6	2700.22	4523.07	3095.87	3004.37	8273.23	6096.66	4865.35	5735.3	6802.94	8982.13	4529.34	5784.14	7545.69	7400.09	11055.9	10372.1	4911.75	9986.87	13684.3	6535.3	10627.8	5697.07	5975.42	11487.2	6619.8
M492T11	8.35269	3.06224	3.50164	0.00456618	0.749925	UP	492.242	492.24	492.243	11.0251	10.9972	11.0364	9	1	8	362	27.1005	80.7248	494.768	456.106	0	0	0	0	0	0	62.8268	0	0	0	0	289.48	0	981.447	318.024	509.681	0	258.571	534.744	1397.63	315.504	0	0	509.792	1111.82
M676T16_1	3.68812	1.88289	3.28794	0.00457439	0.74994	UP	675.506	675.502	675.51	16.0436	15.9616	16.2154	26	9	12	842	1034.68	1362.5	3827.21	2634.88	0	61.7982	267.624	193.689	2025.15	784.459	128.059	4704.01	287.459	326.592	1751.9	2381.66	538.477	2667.69	3463.2	7451.01	5193.65	1124.16	7698.92	1359.45	329.896	489.026	4693.81	6006.85	5448.82
M689T16_1	3.50433	1.80914	3.29259	0.00461497	0.750015	UP	688.912	688.91	688.913	16.4018	16.3074	16.5086	18	6	11	958	1373.67	1651.59	4845.62	3290.15	0	62.1903	0	355.896	1998.36	1792.58	215.02	4089.44	0	517.446	2514.24	4978.83	1333.68	2022.17	2880.77	9862.8	5982.18	2101.5	8204.92	2462.2	2008.49	292.127	9496.55	7099.24	5734.49
M844T16_2	3.12154	1.64226	3.21886	0.00472541	0.750213	UP	843.879	843.876	843.883	16.0409	15.9542	16.2918	19	6	11	826	1560	1907.05	4879.06	3066.2	0	133.808	195.991	268.337	1592.5	1113.02	352.989	4631.19	271.656	726.066	2921.32	6046.57	2026.54	2947.13	3106.99	8938.37	7506.07	2111.28	8735.59	3614.09	928.525	831.559	8862.31	5955.94	5010.82
M387T7_2	2.95533	-1.56332	-3.1621	0.00496114	0.750607	DOWN	386.761	386.76	386.762	7.00645	6.88016	7.18965	13	10	2	203	508.776	346.15	152.264	204.781	0	942.172	0	612.362	494.916	0	901.778	395.472	636.363	767.399	577.897	935.556	350.173	0	0	397.001	0	0	587.275	0	291.392	0	0	277.968	273.534
M769T13_1	3.999	-1.99964	-3.2648	0.00498459	0.750644	DOWN	768.85	768.848	768.852	13.4982	13.4709	13.5974	19	12	7	1442	4297.91	3318.09	1065.66	1264.54	0	9098.21	1988.75	9290.5	5332.82	6169.06	655.562	4817.58	5012.59	1589.96	1867.32	1322.19	8728.23	710.64	0	3804.1	0	0	2800.73	970.241	227.676	2510.86	389.928	729.748	644.007
M311T3_3	1.74133	0.800187	3.33783	0.00502676	0.75071	UP	311.066	311.063	311.071	2.64359	2.35042	2.93054	13	11	1	450	2096.99	1623.45	3651.55	412.423	135.643	3559.1	295.999	2824.37	1767.42	2407.95	763.062	2929.52	2622.55	5255.33	3889.8	377.945	432.2	4676.26	3546.58	3453.03	3428.35	3104.19	3796.63	3868.22	3349.44	3496.49	3474.46	4090.56	3534.35
M320T23	2.17492	1.12096	3.08424	0.00524221	0.75103	UP	320.206	320.202	320.206	22.8908	22.6064	23.1515	7	1	6	216	132.249	163.794	323.87	146.819	0	0	0	267.607	129.015	0	441.37	160.736	452.086	0	134.551	133.875	0	315.75	129.984	486.177	292.336	294.84	296.652	453.998	502.175	409.942	0	289.48	415.11
M420T21	1.74367	0.802127	3.12053	0.00524285	0.751031	UP	420.319	420.318	420.32	21.0164	20.8107	21.2176	37	13	12	4066	76047.4	38856.9	132602	50474.7	68231.6	117086	51223.8	46362	78785.9	138259	29656.1	98387	146886	80509.5	57414.9	32804.4	43010	37910.2	47464.7	142405	136808	133840	107474	167819	186852	189874	170950	102365	167456
M274T3	2.58998	1.37294	3.11604	0.00529071	0.751099	UP	274.136	274.135	274.137	2.7475	2.5431	2.97731	7	1	6	261	112.119	158.454	342.01	205.28	143.801	0	439.009	0	312.901	0	136.487	361.513	63.8368	0	0	0	0	353.808	351.238	131.065	193.604	530.27	0	615.903	129.183	663.897	367.839	293.328	473.99
M286T1_1	7.06919	2.82155	3.40232	0.00533872	0.751165	UP	286.142	286.132	286.145	0.782859	0.50415	1.5283	56	13	12	44325	29892.2	36997.6	211314	181263	1229.36	17949.6	27892.9	23149.6	14604.9	7904.53	115836	14458.5	107912	17883.3	13586.7	10963.6	15227.3	643976	175585	347063	151810	63164.1	68003.6	160072	462826	142217	138457	134406	48182.7
M99T19_3	2.47107	1.30513	3.09386	0.00549159	0.75137	UP	98.9398	98.9389	98.94	19.3849	19.1161	19.5523	11	2	6	198	76.9763	120.277	246.8	151.003	0	0	270.418	127.467	0	201.88	0	0	0	0	58.8162	0	342.111	372.826	451.49	270.144	329.406	283.248	129.72	135.993	263.203	488.235	0	173.68	63.6546
M232T2_3	4.1015	2.03615	3.35772	0.00552254	0.75141	UP	232.191	232.189	232.192	2.00682	1.72587	2.15004	12	8	3	3098	1866.24	1465.59	7654.37	5803.11	3413.32	1557.66	3562.19	294.026	540.15	375.656	3417.04	307.22	1091.85	3032.12	2225.56	4063.54	380.747	16586.2	8962.1	1333.53	5348.62	489.871	8015.12	17218.2	565.589	2653.33	9545.73	8994.26	12139.8
M264T1_9	2.19471	-1.13403	-3.11959	0.00566567	0.751589	DOWN	264.24	264.233	264.243	0.698425	0.559083	0.80305	16	7	6	1084	3723.66	2034.22	1696.65	1116.54	6814.1	3612.34	2345.2	4532.73	2759.43	1649.67	6960.1	3774.74	2858.67	6660.07	325.837	2942.63	3172.08	960.678	415.721	1097.21	378.759	2647.27	2531.8	3966.21	473.693	1464.82	1541.33	2426.67	2455.65
M221T13	2.0455	-1.03245	-3.0541	0.00567867	0.751605	DOWN	221.059	221.058	221.06	13.1566	13.1291	13.4233	26	13	12	1804	7684.61	3163.94	3756.84	3256.85	6374.44	9161.25	6324.18	9865.3	5090.62	12256.8	5035.67	3699.91	8944.49	6064.67	5239.17	7183.68	14659.7	1919.26	4186.08	1772.57	683.072	8402.42	1427.72	2170	1979.44	2311.71	5023.57	11712.1	3494.16
M338T11_2	1.44439	0.530459	3.13011	0.00575316	0.751695	UP	338.05	338.05	338.051	10.7061	10.5987	10.8288	34	12	11	496	2460.43	1113.25	3553.82	565.905	69.185	2584.55	4002.64	3056.75	2156.63	2047.29	4084.84	1717.13	2044.94	2277.56	2183.34	1804.57	3956.14	4014.54	3349.52	2789.93	3338.43	2456.5	3863.3	4338.14	3503.81	4154.72	4015	3180	3641.9
M825T1_1	2.35134	1.23349	3.11	0.00596103	0.751933	UP	824.546	824.536	824.548	0.7846	0.61175	0.86375	12	6	6	732	640.5	528.2	1520.28	838.312	553.941	0	910.042	404.966	1452.74	858.207	1130.26	0	430.057	818.404	75.4645	1540.84	151.586	2098.4	2149.81	1389.58	71.0024	331.497	1210.47	1550.89	3155.02	1146.07	2220.9	1284.2	1635.49
M375T1_1	2.31661	1.21202	3.206	0.00596151	0.751933	UP	375.12	375.111	375.124	0.906183	0.786267	0.978916	10	3	6	387	284.099	163.506	658.148	372.384	64.0583	152.063	546.157	188.08	542.636	312.979	416.177	255.525	256.839	306.777	75.459	136.112	440.43	393.738	1371.11	1005.28	312.352	1168.8	727.175	871.25	619.868	228.873	424.692	319.569	455.073
M787T8_1	1.53021	0.613732	3.0322	0.00598292	0.751957	UP	786.828	786.822	786.83	7.56772	7.2388	7.7508	19	6	9	409	2731.01	1311.53	4179.03	1071.82	478.063	3312.25	4565.82	4099.25	764.064	2070.85	1910.41	3798.7	3061.76	3351.57	3821.82	2992.97	1275.64	6753.39	3348.89	4474.07	4090.19	5689.95	3266.58	3783.38	3427.88	4451.33	3858.68	3117.47	3886.53
M441T13	2.712	-1.43936	-3.07164	0.00600449	0.75198	DOWN	441.11	441.108	441.112	13.1478	13.1351	13.2976	19	13	5	656	2341.96	1006.59	850.432	1376.29	2690.74	2697.44	1316.52	2872.41	1714.3	4409.58	1075.33	1439.55	3195.29	1639.59	1483.7	2331.4	3579.63	60.9228	308.027	0	0	2360.51	228.537	372.431	0	0	1389.21	4570.01	915.538
M996T5	2.14505	1.10101	3.02421	0.00613573	0.75212	UP	995.516	995.513	995.52	5.115	5.07938	5.11946	10	1	9	220	245.283	234.033	539.136	250.476	0	234.342	324.073	384.501	283.429	915.75	0	64.3732	96.7863	239.095	178.063	216.034	252.233	825.96	372.308	422.18	459.863	214.309	860.541	606.454	289.386	229.325	582.924	956.467	649.912
M196T1_3	1.82406	-0.867152	-3.09176	0.00615884	0.752144	DOWN	196.094	196.092	196.097	1.25258	1.14105	1.65623	9	0	7	1939	11710.3	3226.76	6419.89	5052.14	8282.84	10820.9	16371.3	7733.55	9312.34	14974	17651.9	13728.7	12439.7	11548.2	7874.77	11738.3	9756.85	1465.47	542.768	4145.9	12937.5	550.586	8769.5	3010.77	15433.5	10924.3	6674.73	9517.08	3066.65
M843T1_4	4.00933	2.00336	3.16362	0.00646418	0.752446	UP	843.468	843.464	843.474	0.767667	0.601617	0.851834	8	0	7	358	106.832	177.288	503.477	399.522	623.282	0	0	250.352	0	0	188.778	0	0	0	65.9618	145.788	114.659	564.19	1140.96	0	0	217.741	497.53	754.728	954.321	0	374.329	968.401	569.52
M491T1_1	6.61089	2.72484	3.25778	0.00655752	0.752533	UP	490.806	490.802	490.812	0.732575	0.662416	0.839667	10	2	8	529	89.1145	186.705	766.029	697.074	0	457.649	0	0	548.083	0	0	0	0	0	71.8956	0	80.861	2164.73	1458.88	79.9628	0	185.213	1589.75	1005.88	641.624	312.726	365.838	254.433	1133.32
M595T6_4	3.28436	1.71561	3.08432	0.00663652	0.752604	UP	595.382	595.38	595.383	6.43445	6.24406	6.62386	11	1	8	199	139.487	219.379	527.75	381.75	138.959	0	0	0	0	0	623.617	590.41	0	197.918	125.44	136.99	0	556.767	410.256	372.469	1541.97	314.889	271.519	369.188	898.069	59.8697	680.58	412.214	445.214
M504T6	1.74624	0.804255	3.10185	0.00663881	0.752606	UP	504.305	504.303	504.306	6.43715	6.13333	6.62082	29	13	12	1658	3950.27	1570.43	6898.14	2926.02	4743.62	2375.21	5270.62	4337.54	4894.03	2267.85	4111.11	7268.2	3436.78	4461.1	1381.77	4431.15	2374.57	9720.26	3504.68	7455.22	4544.19	6848.32	4872.7	12674.1	5261.87	10762.1	3228.27	6566.35	7339.66
M489T5_1	3.37281	1.75395	3.1472	0.0067114	0.75267	UP	488.822	488.82	488.824	5.03576	4.98615	5.08046	13	4	8	208	180.935	211.453	654.768	480.35	0	263.341	132.21	134.625	649.42	146.846	207.064	0	275.334	0	0	543.312	0	1348.29	1306.41	1036.93	0	417.064	1044.42	926.766	274.9	0	771.009	261.408	470.015
M679T1_8	1.98021	-0.985652	-3.01507	0.00675426	0.752707	DOWN	679.37	679.367	679.378	0.75245	0.684833	1.0611	15	5	9	1148	1773.34	879.984	895.533	549.858	1784.16	1686.24	1058.82	2299.62	673.745	1341.31	4244.41	2260.09	1300.92	1632.39	1213.24	2096.71	1461.77	996.126	723.351	1121.71	1339.71	2346.62	463.868	407.532	604.275	970.013	636.379	829.033	307.773
M777T11_2	6.32352	-2.66073	-3.15967	0.00677776	0.752728	DOWN	777.339	777.336	777.34	11.4338	11.41	11.4527	13	10	3	845	1723.48	1610.03	243.981	488.081	0	4659.48	536.902	4143.53	1890.19	2396.79	376.244	2270.59	1359.95	457.304	0	644.805	3669.4	0	0	1501.45	0	0	535.344	0	0	890.98	0	0	0
M153T2_2	1.75029	-0.807591	-3.06756	0.00679814	0.752745	DOWN	153.066	153.066	153.066	1.60152	1.4915	1.77548	21	11	6	3853	17064.2	7699.07	9749.36	3676.72	29611.9	20300.6	11189.7	18867.9	9321.2	30140.5	11587.2	12675.6	14039.1	9768.3	19547	8542.11	26243.1	16093.5	8445.61	4719.48	7672.28	9178.14	17459.5	9428.64	6618.39	10877.7	9676.34	7270.85	9551.84
M633T13	4.29391	-2.10229	-3.14943	0.00682246	0.752766	DOWN	632.804	632.803	632.805	12.6222	12.608	12.676	18	12	6	928	2138.13	1800.84	482.247	568.933	0	1921.01	1125.96	1165.92	5804.57	5872.33	2383.17	518.616	2721.81	1928.3	1003.04	1955.52	1395.48	0	939.379	1418.76	0	0	1427.43	0	1020.45	134.981	400.176	445.789	0
M844T16_3	3.59158	1.84462	3.07029	0.00682739	0.75277	UP	844.129	844.128	844.133	16.0597	15.9374	16.1957	14	4	10	532	747.754	1133.72	2740	1966.24	0	0	0	0	316.512	614.991	273.574	3037.29	0	256.406	1544.79	3198.98	478.254	1453.2	1965.54	3686.78	4501.95	477.983	4040.27	1772.11	1045.11	278.208	7050.89	3735.99	2872.03
M468T7_4	2.34596	1.23018	2.9819	0.00691032	0.752839	UP	468.308	468.307	468.309	6.57034	6.20354	6.72941	28	13	12	2279	3015.66	3131.53	7074.61	3630.73	13181.5	1325.46	3502.14	2219.37	2085.59	3655.67	1729.21	1856.8	2040.52	2208.3	1356.36	2021.43	2021.19	14105.3	1850.38	6956.02	4399.58	5396.26	6219.32	12348.6	1981.84	8745.9	7385.9	7779.31	7726.97
M442T8_1	1.70605	-0.770657	-2.94977	0.00718819	0.753059	DOWN	441.936	441.934	441.937	7.93095	7.8321	8.12642	23	13	9	554	2050.63	746.688	1201.98	691.814	1500.06	2140.59	2219.59	2268.85	1806.12	637.119	3217.34	2241.64	1606.86	2522.5	2999.52	2569.28	928.736	1521.65	858.155	684.851	2347.94	130.639	756.375	837.438	1638.41	2261.87	1075.91	585.034	1725.47
M777T11_1	5.94637	-2.57201	-3.13264	0.00727734	0.753127	DOWN	776.837	776.835	776.839	11.4373	11.4145	11.4633	16	12	4	1124	2299.37	2137.54	360.947	614.067	0	6451.31	717.696	5930.06	2381.27	2796.58	440.496	2713.54	1762.49	1117.06	519.12	559.263	4502.89	0	0	1820.31	0	0	1072.24	0	0	1045.7	393.12	0	0
M469T2	2.10175	1.07159	2.93804	0.0074001	0.753216	UP	469.328	469.325	469.329	2.47048	2.22378	2.597	11	3	7	234	171.785	194.92	386.51	170.365	638.066	66.9023	337.278	0	268.692	0	64.8161	64.8488	0	297.552	141.416	0	353.64	658.4	79.0539	368.79	483.48	282.911	287.827	249.416	451.582	293.382	355.469	675.757	452.05
M119T15_1	2.47254	1.30599	2.93332	0.00749254	0.753282	UP	118.522	118.521	118.522	15.0533	14.9329	15.1623	12	2	8	207	145.277	206.45	385.873	203.439	0	0	384.048	139.563	75.6932	72.7101	0	68.174	729.908	215.955	141.778	60.7686	0	269.674	148.225	442.244	458.64	0	656.192	661.987	308.216	342.543	517.159	574.056	251.537
M546T6_4	3.47048	1.79514	3.1122	0.00754984	0.753322	UP	546.352	546.35	546.354	6.28793	6.03117	6.6797	48	13	12	9046	7012.4	7168.86	24336.4	18010.8	19855.7	1699.23	3594.47	2028.47	3148.7	16970	19473	3168.62	2103.19	3381.42	11357.5	1862.43	2518.4	43749.2	19718.6	4439.63	31524.6	26770	3174.78	55957.5	2643.9	40315.5	2941.09	27981	32821.1
M675T16_2	2.34993	1.23261	2.9882	0.00762128	0.753371	UP	674.905	674.903	674.906	16.0804	15.9631	16.3242	28	10	11	1504	3279.26	2853.35	7706.02	4338.16	3095.48	627.153	209.642	1672.99	4616.74	2824.89	1946.44	8071.63	1379.86	2365.74	5720.4	9246.13	853.272	5003.4	5902.88	14934.5	9379.37	2090.46	10646.6	6638.77	4132.8	1590.69	14603	8961.26	8588.4
M662T6_3	2.17211	1.11909	2.98841	0.00768466	0.753414	UP	662.265	662.26	662.268	6.43681	6.19633	6.55583	21	10	11	410	574.829	432.963	1255.17	670.003	0	344.642	1384.62	289.176	421.413	443.445	336.303	1031.91	574.056	1334.21	402.99	760.938	149.073	2483.33	67.9264	1518.31	1741.02	841.764	518.094	1949.09	912.496	1796.91	1007.7	1056.67	1168.7
M420T8_1	2.07893	-1.05584	-2.96621	0.00774755	0.753455	DOWN	419.984	419.977	419.986	7.62528	7.4209	7.85105	34	13	10	743	1526.96	829.581	727.931	485.286	2265.36	1544.24	358.771	1408.26	2061.74	2636.87	1332.43	271.733	1054.87	1580.6	766.746	1493.33	3075.52	1243.24	655.652	1579.62	0	443.973	902.435	468.135	410.465	0	1093.92	1019.88	917.852
M573T5	3.98163	1.99336	3.1098	0.00776187	0.753465	UP	572.872	572.871	572.877	4.87192	4.79297	4.97283	15	6	8	335	426.486	515.046	1731	1366.29	0	432.421	209.29	288.887	275.286	1013.5	407.546	0	507.625	136.236	0	393.856	1879.67	2709.06	4475.29	572.411	971.796	897.007	475.796	2986.84	1009.55	0	2901.38	2706.42	1066.51
M896T8	2.1128	-1.07915	-2.97274	0.00777047	0.75347	DOWN	895.894	895.889	895.897	7.59445	7.4209	7.84417	27	13	9	526	838.217	469.195	390.172	263.404	627.296	604.819	290.995	654.68	1373.4	1252.52	737.396	537.125	427.726	723.983	629.344	1019.14	2018.4	842.414	346.293	614.281	0	62.4966	510.512	355.517	494.928	0	650.083	411.575	393.962
M209T7_4	1.52153	0.605522	2.96415	0.00778293	0.753479	UP	209.092	209.091	209.092	7.0736	6.78585	7.22943	25	13	12	3422	7556.83	2686.12	11497.9	3814.92	4081.5	6127.1	4963.4	4403.89	10591.8	8262.22	6175.77	7753.42	8302.93	13137.8	5787.87	8090.85	10560.3	9509.48	14899.8	13285.8	6391.54	14916.4	17559.5	8576.24	13833.3	6876.79	8364.02	15152.5	8610.01
M175T6_6	8.45763	-3.08025	-3.15331	0.00783138	0.75351	DOWN	175.079	175.078	175.08	5.69092	5.6142	5.97328	11	9	0	875	1507.37	1516.29	162.538	245.664	4673.89	604.904	0	745.122	169.287	3684.73	1753.73	1666.22	282.357	0	801.306	2065.02	3149.2	68.8059	0	230.981	75.1805	0	150.41	127.63	0	783.904	0	0	513.544
M862T16_2	3.77883	1.91794	3.02486	0.00784975	0.753522	UP	861.889	861.887	861.893	16.4146	16.3169	16.5868	20	6	11	704	841.182	1286.85	3213.01	2418.54	0	0	65.6192	126.913	915.401	274.026	0	2927.17	63.5383	64.1379	2382.92	3702.98	412.665	1239.84	1953.34	7180.57	3892.13	1343.49	4899.83	859.824	1532.06	134.996	7297.75	3807.95	4414.35
M541T10	2.52515	-1.33637	-3.04576	0.00785741	0.753527	DOWN	540.534	540.533	540.536	10.4819	10.1716	10.7588	8	7	1	198	256.962	174.358	98.4804	66.5425	332.004	407.535	120.694	279.881	68.2523	245.73	274.829	706.608	58.7888	278.208	74.3414	301.099	192.541	0	59.6693	75.2393	63.2487	61.3166	125.289	64.4395	139.931	133.467	60.3918	137.316	261.456
M248T5_2	12.3062	-3.62132	-3.15747	0.00797	0.753598	DOWN	248.149	248.148	248.152	4.65195	4.36006	4.88979	14	7	1	5991	18859.7	19630.2	1529.5	2408.41	69783.4	13769.2	0	47409.2	4139.1	10026.5	22747.7	10580	1572.49	13252	26167.4	13217.7	12511.7	1021.57	131.437	8640.99	489.451	0	2666.19	2451.34	512.75	159.607	804.61	118.561	1357.49
M192T1_3	2.08314	-1.05876	-2.90298	0.00801678	0.753626	DOWN	192.103	192.102	192.107	0.770067	0.587383	1.00863	13	5	8	616	3819.72	1771.78	1833.64	1648.96	4244.42	3006.8	7940.92	4566.93	4651.93	4837.73	3786.66	3922.88	4431.45	526.839	2830.69	3355.33	1553.74	639.6	316.015	4211.81	420.16	412.201	560.466	2796.74	1135.12	285.264	3430.34	3909.38	3886.56
M494T3_3	2.40677	-1.2671	-2.93509	0.0080599	0.753653	DOWN	493.995	493.994	493.996	2.77913	2.54349	3.02115	22	10	5	2954	22391.3	13438.6	9301.46	8483.55	0	14709.4	16563.5	44202.3	16137.5	47231.9	34279.3	14823.4	29075.5	13403.6	20302.5	13012.5	27345.5	8167.86	5986.85	8634.37	13750.6	270.004	68.0395	11405.1	21111.8	11062.3	27411.7	0	3748.78
M489T5_2	2.41866	1.27421	3.02119	0.0082144	0.753745	UP	488.91	488.909	488.912	4.81934	4.64581	4.91653	20	8	10	663	1834.06	1329.16	4432.67	2692.05	2167.1	1502.52	3834.85	453.758	1449.63	2639.03	398.891	976.358	3178.31	134.076	618.506	2431.12	4058.58	6744.16	8290.03	3347.52	1611.79	1850.51	2107.28	7921.53	6547.26	0	5307.63	5456.46	4007.91
M490T5	3.11828	1.64075	3.09336	0.00839284	0.753847	UP	489.927	489.925	489.928	4.76629	4.6304	4.88765	26	12	9	764	1453.97	1098.45	4543.34	3294.72	0	563.56	1558.01	1012.45	896.945	4115.4	1184.32	1623.01	2436.39	785.312	469.916	2667.66	1588.67	2746.38	10540	1960.03	3729.43	4915.83	1400.59	5678.69	10765.7	65.0762	2942.27	4844.35	4931.67
M126T17_2	1.73089	0.791518	2.89328	0.00844808	0.753878	UP	125.938	125.938	125.94	16.8028	16.652	16.9913	7	0	6	206	193.221	145.018	339.687	106.487	128.234	149.272	68.0756	139.898	228.815	469.663	273.59	0	67.0199	203.959	63.4823	454.177	265.688	351.259	494.255	336.442	351.367	128.105	503.995	276.54	454.516	342.04	296.652	280.625	260.45
M995T5	1.84404	0.882872	2.94962	0.00849343	0.753903	UP	994.515	994.509	994.517	5.11353	5.05537	5.1261	16	5	11	410	725.1	389.319	1342.7	621.438	0	345.052	811.157	1053.74	1011.87	1364.67	333.912	445.169	510.853	681.75	773.742	884.561	1209.83	2847.8	1264.31	1300	1154.87	470.806	1993.73	1158.4	1216.59	546.551	1507.25	1177.61	1474.49
M736T8_1	3.92047	-1.97103	-2.96598	0.00861774	0.75397	DOWN	735.93	735.925	735.934	7.92403	7.84888	8.04237	10	8	1	470	401.942	351.265	81.876	160.763	1227.37	709.324	200.697	285.999	360.363	0	458.177	269.328	0	381.577	623.448	708.963	0	0	61.5156	104.767	0	0	0	0	66.0244	554.287	0	0	195.918
M90T19_4	2.04439	1.03167	2.87162	0.00862252	0.753972	UP	89.9396	89.939	89.9408	18.7087	18.433	18.8478	10	2	6	180	119.126	147.641	280.686	133.652	0	339.415	211.208	0	58.433	0	175.243	0	357.13	0	59.2603	0	347.945	363.814	367.693	418.32	445.785	325.557	61.3433	311.206	56.7969	149.112	195.52	292.824	380.265
M189T11_2	5.58191	-2.48076	-3.04245	0.00866764	0.753996	DOWN	189.04	189.039	189.051	10.5382	10.3717	10.5595	13	10	3	734	1497.69	1418.04	246.974	414.46	2132.51	1177.34	0	866.075	4662.29	593.573	1753.86	1476.83	2342.59	3611.69	0	853.272	0	875.006	0	0	0	0	0	200.365	0	1195.49	0	75.7469	617.087
M248T5_1	12.3193	-3.62285	-3.07555	0.00870319	0.754015	DOWN	248.15	248.149	248.152	5.20367	4.92621	5.5178	23	11	3	13427	36381.3	38244.7	2933.76	8314.03	136733	15073.3	0	83545.6	46116.2	48430.1	1691.38	38792.5	523.155	22819.2	13784.6	29323.7	36124.3	0	0	29231.5	1271.2	0	1651.21	1962.59	0	0	974.742	113.904	0
M306T2	2.76466	1.4671	2.98669	0.00873107	0.754029	UP	306.287	306.286	306.288	1.67548	1.58439	1.79938	7	0	7	188	89.9782	102.231	284.06	202.546	0	66.6416	0	349.671	0	0	66.0656	135.809	0	78.8438	170.824	141.309	160.554	342.448	229.556	262.074	656.7	159.632	142.136	0	579.52	304.636	426.81	305.206	0
M292T1_5	2.46128	-1.29941	-2.86747	0.00882823	0.754079	DOWN	292.248	292.246	292.248	0.660867	0.4572	0.749033	11	1	7	6368	14998.6	8657.07	6093.85	6822.46	926.69	19761.2	3973.05	26708.5	11402.4	12510.6	1044.48	24319.5	19698.7	18604.8	23444.9	14120.8	18466.8	1397.87	11661.4	2954.62	1286.71	20856.1	481.872	316.505	403.769	535.114	11154.1	9395.26	12682.9
M135T1_2	1.67155	0.741191	2.85958	0.00891209	0.754121	UP	135.003	135.002	135.003	0.868925	0.7998	0.919867	22	12	10	3157	6957.1	4059.76	11629.2	4101.1	2682.4	6082.41	15030.9	5270.39	15093	5348.57	3640.09	2953.06	6722.98	5749.47	6028.18	10229.5	5611.3	13310.9	13997.3	9762.86	6725.82	12088.9	6158.44	18509.4	11848.4	8781.38	11638.2	8007.43	18721.1
M387T5_3	2.34064	1.2269	2.92469	0.00895181	0.754141	UP	386.951	386.945	386.952	5.00354	4.77082	5.06165	22	9	11	1050	2135.84	1831.95	5010.13	2914.12	1993.67	1781.53	0	2312.39	1960.74	4201.72	5493.87	0	4960.47	755.274	78.6234	2913.7	1313.93	4567.99	10834.3	5666	2301.07	2482.43	4962.89	2805.8	8492.8	0	5758.06	6141.77	6108.47
M690T16_5	4.40627	2.13956	2.9926	0.00900142	0.754165	UP	689.913	689.911	689.915	16.4178	16.3243	16.4867	16	5	11	733	668.308	1148.23	3021.53	2490.59	0	0	0	0	1004.55	0	63.7295	3469.03	0	65.5732	706.961	2777.69	600.474	468.716	1553.48	6671.87	4158.27	1350.88	5385.37	961.632	1169.4	0	7391.54	3740.69	3406.47
M95T12	3.22231	-1.6881	-2.96936	0.00903777	0.754183	DOWN	95.0857	95.0847	95.0863	11.7677	11.566	12.0129	11	7	2	258	394.503	324.912	104.624	130.064	581.325	200.792	344.232	0	338.045	459.925	274.236	0	648.233	1247.03	148.504	476.585	409.629	66.2194	0	0	0	0	0	0	225.414	335.368	143.279	318.528	166.674
M516T1_1	5.96686	2.57697	3.11326	0.0091524	0.754238	UP	515.797	515.793	515.802	0.746266	0.679117	0.84395	11	4	6	1380	262.795	289.055	1615.71	1479.54	0	601.328	223.929	223.292	1001.31	0	169.636	69.8459	0	391.352	440.796	223.663	71.1843	662.456	3141.74	0	0	712.472	4439.22	3085.36	1690.75	634.334	1038.31	749.39	3234.49
M305T23_1	1.42763	-0.513626	-2.86	0.00915274	0.754238	DOWN	305.283	305.282	305.284	23.3027	23.0587	23.5128	36	11	10	543	5013.69	1204.73	3511.89	1403.25	3360.14	4402.63	5966.2	4822.52	7529.31	6118.04	6470.34	4135.38	4828.82	4741.19	3998.86	3681.94	5122.66	4328.9	3903.75	5037.65	5629.1	2663.48	4773.03	2931.07	3476.41	657.072	3960.43	1883.33	2898.45
M804T1_1	14.9746	3.90445	3.14492	0.00919426	0.754257	UP	803.578	803.575	803.581	0.633483	0.51985	0.778817	11	3	7	858	150.234	213.35	2508.66	2589.69	0	0	0	74.5332	660.654	230.469	159.189	0	0	279.997	0	61.378	486.816	6407.17	2154.41	7085.77	70.6699	0	0	4619.22	2962.33	3154.1	0	0	3650.27
M772T1_5	1.65526	-0.727055	-2.87099	0.00924904	0.754283	DOWN	772.381	772.372	772.385	0.782667	0.6438	0.8291	9	3	6	304	912.609	274.427	544.778	357.015	1278.47	954.342	926.11	989.385	717.44	1055.54	960.631	499.819	1346.26	1109.94	867.81	379.905	778.26	0	975.497	588.64	448.957	992.894	899.873	217.124	0	329.875	670.184	884.588	529.704
M606T6_3	1.78159	0.833169	2.84032	0.00939647	0.75435	UP	606.309	606.306	606.311	6.42267	6.18903	6.54607	20	9	11	422	742.717	491.968	1323.22	527.104	1112.8	147.977	1273.39	164.292	802.314	132.907	531.739	1397.98	896.23	1496.64	419.136	979.395	300.527	2006.66	430.873	1897.8	1226.57	969.309	848.736	2158.13	1230.18	1492.1	868.93	1094.46	1654.91
M476T20	1.24604	-0.317345	-2.83799	0.00942751	0.754364	DOWN	476.417	476.415	476.418	20.0322	19.9757	20.0733	25	13	12	378	2071.78	399.819	1662.7	319.024	2014.48	2595.19	1820.95	1672.59	2088.58	1726.2	2316.66	2238.17	1987.4	1520.42	2991.95	2115.96	1844.62	1363.39	1994.2	2106.72	1985.39	1640.93	1698.64	1524.38	2039.12	1208.28	1194.14	1703.35	1493.88
M514T13	9.27607	-3.21351	-3.06506	0.00944031	0.754369	DOWN	513.572	513.571	513.573	13.4924	13.4652	13.5211	7	7	0	376	642.617	704.917	37.775	92.77	0	1846.61	217.273	1713.29	863.704	725.083	0	798.044	437.976	68.698	0	0	1683.34	0	0	0	0	0	159.375	0	0	293.925	0	0	0
M622T1_2	12.8221	3.68056	3.12422	0.00949638	0.754394	UP	622.241	622.231	622.243	0.82355	0.5644	0.85875	9	1	6	307	20.8545	75.1921	733.364	786.713	0	0	271.109	0	0	0	0	0	0	0	0	0	0	1571.94	695.673	2852.94	643.539	594.267	778.513	228.709	110.221	720.616	444.779	72.2673	86.9057
M341T2_2	2.29305	1.19727	2.86744	0.00963093	0.754452	UP	341.265	341.264	341.267	2.49747	2.40732	2.62248	8	1	6	211	102.245	113.328	262.613	160.247	0	138.75	355.238	63.4219	275.296	0	126.102	78.0729	0	0	0	151.025	141.277	467.52	464.056	374.81	366.271	275.643	272.701	286.068	0	0	261.418	309.088	73.7849
M309T4_1	1.60467	0.682275	2.84415	0.00968358	0.754475	UP	308.854	308.853	308.854	4.47594	3.87365	4.64348	32	12	12	1499	11418.2	5340.84	18322.4	6662.1	3071.91	13518.6	12528.7	8140.99	10244.8	18884.3	14154.9	1719.77	10158.4	10604	20207.7	9837.53	15364.9	9636.06	15656.6	17819.4	11453.4	23494.8	20806.4	20774.8	22489.8	12524.2	34188.2	14885.3	16140.1
M469T7_2	3.611	1.8524	2.82264	0.00970878	0.754485	UP	469.312	469.311	469.313	6.51926	6.32592	6.72941	14	3	10	661	427.267	1040.98	1612.85	1056.77	3812.42	0	636.3	0	0	438.906	0	70.0811	474.391	122.367	0	0	0	3686.87	0	1791.97	891.189	1038.07	1634.76	2835.48	0	2102.18	1963.26	1599.19	1811.21
M232T2_2	2.82091	1.49616	3.00341	0.00982181	0.754532	UP	232.154	232.154	232.156	2.20264	2.02743	2.58535	14	4	8	2733	6953.12	4861.22	19614.1	13836	6599.27	2485.41	4832.86	10599.7	6392.77	12279.7	7756.85	4471.58	19090.9	325.312	3104.37	4983.91	7467.88	26990.3	39008.4	51176	8795.85	19671.8	10292.2	18956.6	8003.54	2122.21	14250.1	17664.2	18438.1
M675T16_1	2.79827	1.48454	2.90362	0.00991365	0.754569	UP	674.704	674.703	674.706	16.0561	15.9795	16.3122	17	8	8	749	1523.89	1611.64	4272.73	2890.88	0	885.123	151.169	215.002	2437.91	1072.11	642.253	4530.19	717.696	578.042	2898.5	4722.87	959.673	3554.34	3684.26	8105.24	2823.6	1080.58	7395.09	3925.34	1461.98	746.743	9846.05	5511.89	3137.62
M984T5	1.8442	0.882996	2.84431	0.00994187	0.754581	UP	984.446	984.438	984.449	5.27487	5.21479	5.31998	14	7	7	224	478.728	301.82	888.455	406.106	0	809.9	377.121	592.383	971.382	169.819	65.2027	616.138	588.014	304.853	406.686	872.208	449.751	721.197	700.012	910.318	1068.56	1378.3	1856.88	695.43	543.19	783.004	764.694	946.169	293.712
M450T8_2	2.71318	1.43999	2.86946	0.00995442	0.754586	UP	450.005	450.003	450.007	7.88367	7.82092	8.02151	14	5	9	330	186.888	248.682	561.295	383.686	0	0	0	47.8779	584.883	520.797	0	0	584.136	343.21	0	0	348.634	129.957	523.68	692.517	670.577	893.592	534.371	60.5009	394.855	0	1130.58	1172.15	532.767
M494T3_2	2.85924	-1.51563	-2.82873	0.0100187	0.754611	DOWN	493.765	493.755	493.766	2.87255	2.53507	3.05189	21	11	7	747	5350.85	3636	1865.93	2451.46	0	12460.7	1259.14	10222.9	6105.16	2933.82	2395.8	6403.76	1603.62	5429.58	7246.63	7516.95	5983.04	0	1852.11	6305.77	2113.53	351.949	1447.12	0	730.338	440.142	7473.9	745.375	930.861
M424T5	3.75954	1.91056	3.00536	0.0100403	0.75462	UP	423.939	423.938	423.94	4.80563	4.69318	4.93887	24	9	10	583	854.971	849.108	3233.79	2617.75	0	377.264	2406.97	701.064	552.783	1220.82	346.042	715.675	2801.15	533.362	0	502.511	956.975	2786.95	8453.02	553.896	1779.62	2484.12	1169.68	2946.47	7157.76	0	4498.55	5241.79	1733.58
M697T8	1.75113	-0.808283	-2.86117	0.0101261	0.754653	DOWN	697.399	697.396	697.402	7.56848	7.4209	7.76446	27	12	11	543	1152.65	545.998	656.68	292.227	484.944	1085.09	0	956.754	1557.14	1481.53	1733.97	1389.52	837.648	1708.92	687.243	1228.43	1833.21	644.459	470.198	1019.14	795.657	538.043	614.463	617.49	733.32	0	429.989	1012.08	1005.32
M901T8	1.94242	-0.957858	-2.92455	0.010131	0.754655	DOWN	901.362	901.357	901.365	7.60222	7.4209	7.75558	31	12	11	542	1168.21	648.481	602.976	245.081	395.214	1266.49	0	1212.98	1526.62	2030.03	1545.37	1253.29	1097.21	1330.02	953.781	301.457	2274.23	433.206	483.16	1158.31	189.634	375.611	780.225	709.174	773.64	560.869	500.891	650.601	620.386
M699T16_1	4.12217	-2.0434	-2.88478	0.0102803	0.754712	DOWN	698.511	698.508	698.516	16.4211	16.3334	16.5518	17	11	3	569	1854.65	1609.2	430.97	729.609	0	3733.08	614.179	3963.84	1626.41	589.595	1067.62	3777.48	543.816	390.096	3041.62	4159.33	603.336	329.366	0	2432.19	0	278.149	0	1249.74	0	0	0	314.496	567.695
M553T2	5.4125	-2.4363	-2.96508	0.0103042	0.754721	DOWN	553.169	553.168	553.172	1.79973	1.58244	1.94385	14	9	5	938	1903.19	1841.18	329.782	499.853	1805.47	3484.56	0	3271.7	553.204	5503.76	221.969	4077.83	957.052	279.533	1094.43	0	3491.93	0	0	414.13	0	918.539	288.448	0	831.996	0	0	1504.27	0
M473T13_2	8.17566	-3.03133	-3.00218	0.0104476	0.754773	DOWN	473.119	473.118	473.12	13.4337	13.3428	13.5211	15	11	4	968	3227.78	3378.28	375.489	544.755	9985.97	439.459	3099.71	1377.65	1187.48	4390.16	7809.99	737.523	6984.29	0	209.626	5463.72	275.534	0	0	1646.12	0	0	777.691	254.389	66.4932	0	776.366	984.816	0
M483T9_3	1.53925	0.622224	2.78844	0.0104508	0.754775	UP	482.966	482.965	482.969	8.95786	8.89137	9.07638	21	9	11	268	814.55	421.469	1258.46	374.358	0	451.228	943.956	773.554	318.125	864.285	1149.25	1276.92	1190.77	1430.43	939.032	885.99	365.617	844.968	1444.67	1604.18	1980.28	1093.48	1094.44	1143.5	1681.26	1033.2	900.762	792.004	1488.73
M942T8_1	1.56086	-0.642345	-2.7886	0.0104625	0.754779	DOWN	941.823	941.822	941.826	7.50636	7.2765	7.72183	35	13	12	4108	13085.5	4520.14	8383.51	3906.06	21201.9	15794.7	10260.2	10766.9	15063.8	9976.6	16447.2	14336	10234.3	17376.9	3652.8	15324.8	9675.67	2496.23	14009.8	9158.77	12038.7	4531.45	9851.66	2657.06	4856.84	11157.1	9616.52	7863.62	12364.3
M676T13_2	2.53426	-1.34156	-2.90511	0.0104814	0.754786	DOWN	676.32	676.319	676.321	13.1005	13.0743	13.2399	22	12	10	1477	3701.63	2580.88	1461.83	992.204	0	3736.29	1594.15	3555	6401.37	10511.2	3858.41	1700.5	4789.39	2732.08	2433.5	3113.71	3695.63	1178.42	1024.13	3093.63	69.113	225.419	3038.6	1276.95	1997.12	865.872	2282.7	1743.12	746.928
M518T1_3	2.52086	1.33392	2.83666	0.0105008	0.754793	UP	518.266	518.26	518.269	0.851834	0.716733	1.03362	17	10	5	2240	1836.52	1933.98	4629.62	2860.37	865.872	1010.44	958.765	334.498	409.891	564.217	1511.72	5131.21	6591.65	1718.84	921.135	2962.15	894.417	7813.76	10675.1	1832.27	3092.05	5417.33	7248.02	6288.36	3112.12	3243.49	1102.47	2909.25	2821.18
M155T16_3	1.87271	0.905131	2.81052	0.0105009	0.754793	UP	154.99	154.989	154.99	16.0297	15.8877	16.1106	8	7	1	6747	19677.4	18151.3	36850.2	11995.1	24985.9	1310.99	1788.7	6217.58	8079.3	6260.07	40109.8	40435.5	40802.2	1933.55	37093.5	43790.8	2998.87	44765.5	44483.6	43774.4	22350.9	31371	44660.6	41676.8	43136.1	33174.7	45693.7	40945.5	6169.61
M116T6_7	2.5998	-1.3784	-2.84712	0.0105276	0.754802	DOWN	116.107	116.107	116.107	5.87698	5.71923	6.20735	23	7	11	9320	81213.9	55564	31238.5	29110.5	82876.1	137626	44540.3	21188.4	16363.8	118705	131824	23604.4	134796	153811	30959	137849	21637.5	21916.3	20347.2	116128	22012.5	22068.6	13458.6	25080.6	23947.7	26761.1	10900.9	15479.4	56761.3
M116T2_1	1.32848	0.409782	3.01045	0.0105444	0.754808	UP	116.143	116.143	116.144	1.79875	1.64332	1.9229	23	12	11	61770	560251	53123.2	744285	205524	475173	563719	671924	579319	530570	556028	630314	549075	548241	591701	518540	491723	576938	894085	760999	519012	1.24237e+06	554680	520449	757263	707818	943893	712062	670259	648530
M862T16_3	4.94562	2.30615	2.93873	0.0105661	0.754816	UP	862.138	862.137	862.146	16.4042	16.3242	16.6133	14	3	8	419	293.839	576.747	1581.45	1413.04	0	0	0	0	0	0	0	1481.76	0	0	484.32	1621.74	232.093	0	1227.21	2414.56	2487.84	229.807	2146.06	714.735	210.234	0	2021.64	3116.89	4408.46
M133T15	1.47091	0.556706	2.80758	0.0105795	0.754821	UP	132.961	132.96	132.961	15.0891	14.7111	15.4163	24	9	8	728	6268.41	3126.13	9220.24	2060.07	2163.56	7768.38	7569.87	8467.41	12526.5	5708.3	7648.51	7225.31	4173.92	7784.53	6965.68	960.45	2526.87	8588.79	7842.41	10498.4	7324.81	10119.6	6058.83	11734.1	8765.46	7274.82	8179.48	12286.8	11969.5
M227T4_3	1.58907	0.668184	2.78688	0.0105956	0.754826	UP	226.972	226.971	226.972	4.02838	3.92928	4.1272	17	8	9	543	1297.19	669.03	2066.14	707.391	0	1491.89	1593.98	413.534	1446.03	1600.49	452.668	1316.69	2142.57	1733.13	2298.69	1291.51	1082.29	2551.3	2402.36	988.218	2043.98	2637.23	1963.24	900.36	2512.45	3306.36	1752.72	1429.83	2305.67
M292T1_4	1.46303	0.54896	2.80407	0.0106465	0.754844	UP	292.224	292.222	292.236	1.27527	1.0189	1.37167	12	9	2	380	712.345	349.181	1042.18	231.276	62.3389	563.69	349.252	1112.16	547.312	825.375	633.391	678.384	1200.55	990.314	1154.41	825.437	317.873	1144.45	910.874	1271.77	1107.71	1140.54	1038.01	699.029	1086.19	1468.01	883.671	639.331	1116.61
M565T6_2	4.05759	-2.02062	-2.8833	0.0108142	0.754902	DOWN	564.796	564.794	564.797	6.01206	5.90664	6.1055	8	7	1	278	245.224	249.85	28.8257	99.8552	0	389.201	349.065	619.144	0	0	0	0	0	404.345	458.526	610.884	356.752	0	345.909	0	0	0	0	0	0	0	0	0	0
M349T13_1	2.02658	-1.01905	-2.80365	0.0108706	0.754921	DOWN	349.113	349.112	349.117	13.0449	13.0267	13.0662	14	10	4	1820	6296.19	3440.76	3108.3	2141.61	7423.72	11158.1	0	12579.3	3689.86	6098.38	7184.66	4316.18	3656.98	6692.17	4518.61	4589.42	9943.1	2398.4	966.532	8367.75	3363.04	1012.53	4575.68	2835.94	160.989	2284.73	4189.89	3728.41	3415.66
M774T8_1	2.76547	1.46753	2.82572	0.0109899	0.75496	UP	773.828	773.827	773.83	7.59612	7.53601	7.80145	7	1	6	189	68.5139	123.75	253.192	192.668	0	390.544	62.1153	0	124.872	0	0	0	47.5175	0	0	265.632	0	62.6383	128.897	404.72	122.094	443.156	0	467.417	379.61	552.154	314.625	47.9715	115.023
M293T1_1	3.50011	-1.8074	-2.98273	0.0110437	0.754978	DOWN	293.079	293.077	293.081	0.68805	0.637034	0.932483	21	8	12	2210	3231.53	2765.46	923.264	356.559	6322.98	2271.71	4217.94	937.2	1280.66	7405.98	6814.99	7334	285.264	1009.28	1751.76	1223.92	1154.16	1099.22	1129.78	908.471	932.976	1576.16	1086.74	1168.42	275.758	373.757	641.859	1014.64	871.385
M760T8_1	1.78153	-0.833113	-2.83268	0.0113102	0.755062	DOWN	759.92	759.914	759.922	7.60665	7.4209	7.80805	32	12	11	704	1347.58	675.512	756.419	318.464	1258.13	1209.96	279.76	1533.22	2007.3	2198.45	1542.58	1223.72	1252.75	1489.79	502.308	446.116	2574.47	840.678	675.857	1127.85	361.647	550.966	624.745	1067.76	1015.33	59.2337	803.057	996.641	953.26
M284T8_1	1.6142	-0.690822	-2.86993	0.0114303	0.755099	DOWN	284.009	284.004	284.01	7.56975	7.4209	7.76417	30	13	12	4314	9621.26	4294.13	5960.38	1582.62	15113.7	8831.43	4287.02	8623.56	12283	13995.4	9001.65	9596.05	7455.05	9957.08	284.828	9511.33	16136.3	6791.91	6423.82	7523.32	3679.57	3941.28	6829.14	8499.68	5876.89	3277.07	6221.2	6617.62	5843.04
M385T10	2.0425	1.03033	2.74985	0.0114411	0.755103	UP	385.235	385.232	385.236	9.80928	9.70448	10.1442	10	2	8	208	116.22	130.251	258.84	128.915	346.442	0	338.688	0	62.8317	0	69.2459	304.92	132.538	63.601	0	132.134	60.4602	512.415	286.272	0	60.3848	279.707	265.228	303.553	226.362	320.162	305.646	300.384	245.97
M337T5_2	1.53943	0.622399	2.75634	0.0114643	0.75511	UP	337.177	337.174	337.18	4.57225	4.1205	4.7434	11	7	3	362	624.013	287.532	960.626	320.396	421.681	466	948.198	985.065	272.484	969.863	462.18	447.518	880.147	354.2	1020.6	561.182	323.053	770.87	515.475	820.706	1377.18	1293.53	944.824	1198.64	1443.88	953.29	422.266	922.95	863.895
M419T1_2	2.08075	-1.0571	-2.85112	0.0115255	0.755128	DOWN	419.204	419.197	419.208	0.725983	0.573017	1.0075	19	4	9	1253	2008.17	1216.36	965.122	490.248	1476.78	2321.47	1003.68	1047.43	810.747	4237.45	3331.14	2028.49	3539.37	1279.1	3264.03	1272.79	493.767	795.55	366.839	1302.34	815.078	744.424	727.927	888.185	363.497	857.147	1252.59	1302.93	2164.95
M279T5	3.28585	1.71627	2.90887	0.0115425	0.755133	UP	279.16	279.157	279.161	5.16577	4.84025	5.2158	8	1	6	198	88.5164	107.791	343.995	286.075	0	245.031	0	80.8104	211.312	0	66.7521	0	68.5741	181.892	296.341	0	0	133.932	0	648.117	370.758	561.811	138.38	391.567	367.416	962.184	422.712	0	131.062
M437T0_2	1.89414	-0.921546	-2.74507	0.0115534	0.755136	DOWN	437.193	437.192	437.194	0.0608834	0.0331	0.2377	25	12	8	886	5953.97	2749.38	3131.83	2388.65	9268.27	7762.97	4274.41	8124.32	4189.92	4137.67	5296.69	4567.63	4422.94	7335.38	8070.8	0	9950.55	5861.83	0	0	0	4891.88	4733.71	5296.35	3677.8	3642.07	0	4712.17	4766.16
M844T16_1	2.63532	1.39798	2.81288	0.0115644	0.755139	UP	843.629	843.622	843.633	16.0974	16.0045	16.3242	27	10	10	1077	2528.97	2679.99	6672.64	4405.74	0	1358.98	358.136	885.261	3612.55	2438.23	1178.35	7540.56	578.444	358.55	4747.18	7919.4	1901.01	4584.75	3900.98	13366.9	9860.63	2338.36	10413.2	3534.36	933.408	1070.64	11978.9	9309.55	8780.06
M276T2_1	1.81362	-0.858876	-2.85358	0.01163	0.755159	DOWN	276.179	276.178	276.181	2.07713	1.88674	2.13709	11	7	4	906	4302.26	2260.18	2373.86	874.485	0	6498.87	947.043	8755.42	3693.67	6057.37	5597.86	4404.55	4095.1	4107.62	3419.74	3525.26	4826.88	1548.49	1198.78	3828.84	2767.58	1366.61	2419.99	2546.57	3966.18	2216.69	1914.91	2716.38	1995.3
M217T4_3	1.17212	0.229126	2.74187	0.0117107	0.755182	UP	217.105	217.104	217.105	3.87308	3.8057	4.01185	8	2	6	6821	75867.5	13107.7	88926.1	10658.4	60827.5	79579.3	78710	85182	70579.6	55734.4	91932.7	84884.2	76394	102286	68498.3	66268.5	65400.1	96239.3	87504.7	62743.6	103299	79781.9	86559.8	98022.6	87492.3	94595.9	82631.3	95178.1	93064.7
M814T1_1	3.53734	1.82267	2.85803	0.0117196	0.755185	UP	813.57	813.565	813.574	0.786733	0.581833	0.86375	14	5	9	764	396.842	546.416	1443.33	1154.67	385.264	0	147.897	0	532.112	1072.34	1868.49	175.705	160.929	677.947	0	138.249	0	1988.19	441.632	1993.28	69.4448	0	1971.33	1192.01	1755.58	485.713	3968.57	2501.09	953.161
M599T8	2.18707	1.129	2.82579	0.0117206	0.755185	UP	599.318	599.317	599.319	8.07475	8.02871	8.19214	25	13	12	2453	4508.45	3206.43	9860.27	5792.5	7657.51	10023.5	1276.8	11236.7	4329.37	3523.83	1651.85	4604.96	2167.37	3021.28	2216.37	2231.17	4669.06	8243.44	6137.35	15169.3	1996.56	15066.8	15035.6	12908.7	5831.08	4178.62	3073.68	20071.2	10610.9
M997T8_1	2.40079	-1.26351	-2.80569	0.0117525	0.755194	DOWN	996.823	996.817	996.829	7.56405	7.48211	7.77889	12	9	2	204	398.773	270.294	162.062	134.081	0	552.658	413.893	652.539	628.352	0	435.573	462.625	52.6422	408.825	923.46	269.129	384.357	0	71.0121	0	314.102	191.938	288.238	134.315	66.0349	58.9991	434.498	204.677	180.931
M359T7	2.76349	-1.46649	-2.75767	0.0118008	0.755208	DOWN	359.125	359.124	359.127	7.01557	6.97415	7.2467	9	8	1	194	324.177	243.643	97.6292	161.838	277.398	549.005	145.829	307.072	787.254	566.172	0	0	0	436.316	485.353	312.436	347.463	208.279	0	0	124.937	0	0	0	45.7848	0	0	513.173	279.376
M186T1_5	1.40837	-0.49403	-2.74295	0.0119385	0.755247	DOWN	186.149	186.148	186.15	0.729867	0.631716	1.03952	26	13	12	2082	9621.55	2933	6831.68	2115.02	10175.5	11326.9	10957.2	10493.4	7668.51	8762.22	17387.7	5826.11	7426.73	7760.7	6812.37	11035.1	9447.92	7490.4	5173.25	8725.87	10931.1	5631.33	6551	3621.64	7057.32	9868.32	5603.08	5280.3	6046.49
M495T21	1.60067	0.678675	2.7784	0.0119492	0.75525	UP	495.44	495.437	495.442	20.6897	20.6069	20.7425	22	12	9	235	819.917	346.931	1312.42	515.704	593.208	905.148	701.064	1124.57	525.896	1333.83	713.632	1327.46	367.356	962.189	533.362	1203.79	367.416	837.193	1550.17	1434.38	1359.45	1278.59	2148.59	1195.16	766.584	429.912	2191.16	1104.64	1453.17
M593T9	4.96305	-2.31123	-2.87807	0.0120987	0.755291	DOWN	592.631	592.629	592.632	8.92058	8.90867	8.99597	8	7	1	310	385.374	405.357	47.8919	115.429	0	863.547	0	658.085	0	1152.08	0	467.712	357.236	65.8367	699.048	0	746.324	0	0	354.229	0	0	0	0	0	0	220.474	0	0
M353T16	2.80064	1.48576	2.8052	0.0121395	0.755302	UP	353.267	353.266	353.268	15.9627	15.7901	16.2231	8	1	6	184	55.7148	96.9879	214.046	171.888	0	60.7217	0	128.703	0	69.4064	0	0	0	133.137	332.324	0	0	0	428.119	312.742	0	136.358	239.292	501.48	275.334	298.068	312.239	64.9237	0
M112T11	3.95636	-1.98417	-2.88608	0.0121401	0.755302	DOWN	112.05	112.05	112.052	10.78	10.755	10.8766	16	10	6	850	1913.52	1729.68	478.627	452.291	3340.51	590.41	1509.35	1881.43	559.44	3250.84	1140.29	4175.17	3250.45	0	0	79.7202	5098.18	342.211	220.237	0	305.928	344.586	396.152	454.608	1507.65	270.164	1177.84	724.143	0
M496T1_1	3.28519	1.71598	2.84236	0.0121583	0.755307	UP	495.83	495.825	495.838	0.774083	0.672366	0.8899	15	6	6	654	443.643	544.397	1490.69	1163.96	0	1207	0	228.852	689.524	1849.14	0	291.083	0	343.267	214.205	563.749	380.536	2908.37	3234.98	2494.24	0	0	866.464	2485.17	1433.19	770.874	771.071	467.101	2456.79
M537T1_3	4.77963	2.2569	2.93278	0.012317	0.755349	UP	536.892	536.889	536.9	0.71845	0.4809	0.9573	13	4	6	762	387.122	436.243	1927.3	1770.27	0	832.513	0	0	1202.07	1083.52	0	494.524	0	427.162	0	497.53	495.257	4886.46	3716.37	3892.38	0	0	1179.94	1977.26	3786.99	1582.73	93.0246	0	2012.5
M495T1_4	2.17142	1.11864	2.896	0.0123682	0.755362	UP	495.187	495.183	495.188	1.0331	0.826784	1.4328	18	3	9	1243	2298.77	1005.43	4991.59	3072.8	932.453	805.392	2827.54	1900.93	955.546	3292.29	2048.31	3237.87	1456.1	3675.5	2669.59	3125.8	2956.74	5889.8	1564.02	9751.32	2482.09	2636.21	6237.7	10459	5104.49	6514.59	278.296	4094.83	4886.74
M267T7_1	1.48278	0.568309	2.73227	0.0123994	0.75537	UP	266.778	266.777	266.779	6.53449	6.19633	6.76556	35	12	12	755	3197.4	1661.29	4741.06	1132.58	1220.08	7037.52	1632.89	4774.85	2451.55	2588.33	4399.99	2480.88	4075.09	1808.18	2358.29	2109.18	4629.38	4400.62	6046.81	5355.42	3540.01	5136.85	5895.96	3843.54	4784.1	2523.61	6404.4	4900.27	4061.11
M664T6_3	2.92707	1.54946	2.75978	0.012418	0.755375	UP	664.265	664.264	664.268	6.4109	6.19633	6.54607	13	4	9	341	217.337	352.56	712.659	521.36	0	0	836.818	0	0	0	0	808.369	0	423.525	0	756.665	0	1328.11	193.713	1278.61	506.016	584.153	0	1263.21	469.783	1470.13	458.613	73.4842	926.084
M677T13	5.5046	-2.46064	-2.88137	0.012518	0.755401	DOWN	676.821	676.819	676.824	13.0921	13.0639	13.1211	13	10	3	642	1232.13	1248.42	205.251	292.312	0	1383.74	239.702	879.48	2613.46	4669.57	1063.8	0	1466.11	1128.91	488.88	1256.11	827.885	0	0	794.304	0	0	753.091	0	129.592	299.01	349.776	137.245	0
M186T2	2.26195	1.17757	2.81719	0.0125514	0.755409	UP	186.131	186.13	186.132	2.13537	1.84489	2.38365	12	4	6	415	515.208	358.723	1172.23	730.685	0	140.901	257.298	521.189	778.794	263.592	870.764	189.938	317.016	902.662	432.189	1106.08	917.28	2585.18	396.537	973.103	1430.7	377.551	310.497	1270.89	2278.04	701.158	810.457	1600.33	1332.28
M330T2	1.43017	-0.516185	-2.80724	0.0126236	0.755427	DOWN	330.203	330.202	330.208	2.10439	1.66586	2.27775	20	9	10	2116	14347.6	2434.76	10032.1	4783.99	10420.4	12611.4	20604.3	13523.1	13577.6	15139.9	13867.2	13740	11712.3	14971.7	15257.3	15465.5	15628.8	5779.02	13749.1	9899.85	511.06	9172.61	10360.8	5428.34	15885.1	18212.3	10635.8	8738.13	12013.5
M226T4_2	2.87217	-1.52214	-2.81115	0.0127163	0.75545	DOWN	226.012	226.011	226.013	3.92059	3.64306	4.08745	12	7	2	441	1442.03	1128.49	494.336	433.874	1707.55	1053.68	0	2318.74	1310.51	2291.37	4304.59	1158.32	1875.89	1121.19	731.824	872.671	0	390.396	710.383	0	436.951	0	337.849	68.3499	0	1079.83	809.028	970.986	1128.26
M531T3_2	2.39469	-1.25984	-2.71773	0.0127702	0.755463	DOWN	530.949	530.946	530.952	2.83153	2.57245	3.03661	22	12	8	6478	59250.2	37200.4	24733.7	25655.6	0	108410	27187.1	101382	45321.7	137468	65362.8	39736	66619.4	43101.3	40083.2	37774.4	57806.5	374.524	68645.3	20093	39901.1	0	0	260.761	36517.6	22699.2	63058.5	0	45254.8
M82T7	1.72218	0.784237	2.69795	0.0128572	0.755484	UP	82.0471	82.0458	82.0477	7.05907	6.78585	7.23728	24	12	12	662	1086.07	776.118	1870.4	676.881	135.598	587.468	806.112	525.615	1864.56	471.978	603.594	534.252	1126.65	2856.54	1009.73	1741.19	1855.6	1661.45	2391.88	2390.29	776.579	2376.35	3007.74	1663.22	2359.73	972.487	1137.59	2056.05	1651.5
M884T1_1	9.54337	3.2545	2.95601	0.0128997	0.755494	UP	883.525	883.522	883.526	0.701775	0.61175	0.776567	6	0	6	1526	167.709	152.863	1712.83	1804.74	0	424.145	0	344.198	341.946	239.626	320.676	0	163.779	145.631	65.3267	134.89	0	5574.45	3031.55	821.943	483.322	345.373	282.363	3620.33	3178.55	487.707	0	248.268	2480.13
M356T9	4.40291	-2.13846	-2.84299	0.0129261	0.755501	DOWN	356.08	356.078	356.08	9.47645	9.4232	9.49658	12	8	4	513	668.502	657.742	126.961	189.889	220.976	0	0	329.269	721.47	824.544	2098.54	285.796	577.67	1175.17	202.52	1783.28	471.299	0	348.933	0	0	0	0	0	318.276	0	414.674	0	441.654
M815T6_1	1.69329	-0.759832	-2.69672	0.0129818	0.755514	DOWN	814.615	814.61	814.617	5.75863	5.71135	5.79034	6	0	6	436	691.609	296.4	401.878	239.625	1413.09	718.811	318.174	852.175	772.899	590.281	813.999	605.724	747.167	225.139	414.254	863.645	655.559	462.027	468.074	658.562	273.607	438.602	479.563	632.553	262.026	0	374.986	772.543	0
M301T3_4	2.43211	-1.28221	-2.75062	0.0130499	0.75553	DOWN	301.072	301.07	301.074	3.42158	3.13734	3.52561	12	4	7	1046	3461.49	2355.52	1423.25	1211.42	645.506	4904.38	697.032	415.206	5470.85	5155.55	2657.13	1511.88	709.445	5122.37	5978.33	5687.34	6044.37	349.776	2405.2	534.099	981.906	319.916	373.146	3602.36	1815.94	551.477	504.545	3214.53	2426.05
M832T7	2.27115	1.18343	2.70472	0.0132134	0.755567	UP	831.809	831.804	831.812	7.2855	7.20082	7.4849	16	5	10	200	229.614	269.153	559.476	334.087	0	0	220.401	0	115.503	529.103	0	0	655.548	0	666.776	297.864	499.791	671.648	359.931	0	861.43	588.618	523.961	275.069	1334.1	455.315	399.117	770.024	474.499
M815T1_1	8.25549	3.04535	2.92704	0.013263	0.755579	UP	814.582	814.574	814.586	0.709	0.571917	0.919834	8	0	7	1652	535.436	685.777	4542.02	4695.72	2174.09	0	0	0	761.014	406.486	753.246	70.5802	0	1338.85	0	241.381	1215.02	14505	4398.4	7446.07	382.078	0	575.451	9320.42	3258.76	2416.22	1364.77	916.673	9920.35
M489T1_9	7.1333	2.83457	2.90716	0.0132648	0.755579	UP	489.356	489.353	489.362	0.719766	0.468583	0.841783	16	6	10	5875	1833	2764.25	13155.2	13227.3	237.021	0	3317.43	1360.95	3364.37	1420.13	4146.21	89.1159	9582.61	311.22	0	0	0	20041.5	30696.1	11399.7	543.067	0	4883.09	32143.6	36085.3	7991.28	0	5463.35	8615.88
M297T9_3	3.36883	-1.75225	-2.76604	0.0132771	0.755582	DOWN	297.118	297.115	297.121	8.93317	8.91545	9.05098	10	9	1	311	596.153	511.737	163.255	228.461	792.506	1131.42	0	1234.7	345.44	1273.34	0	527.867	392.89	0	691.671	66.5384	1293.62	62.7924	274.909	281.902	0	0	0	0	297.129	0	202.672	775.57	64.0816
M141T17_2	1.57319	0.653693	2.7107	0.013307	0.755588	UP	140.961	140.955	140.961	17.1347	16.946	17.3873	27	11	11	3984	35345.7	22544.5	55605.5	14183.5	26652.6	50164.3	6610.42	60859.7	49911.5	50798.6	47508.3	51107.4	51218.8	3631.9	52387.9	2490.66	6151.58	62979.5	66492.2	56675.6	53717.4	51547.8	61381.7	87569.4	29121.3	40619.7	54459.4	50997.1	51704.3
M641T5	3.89598	1.96199	2.79921	0.0133205	0.755591	UP	640.86	640.859	640.861	4.82266	4.70765	4.91322	9	2	6	355	265.369	444.251	1113.18	958.452	0	0	606.575	0	65.9114	1304.61	0	0	374.636	0	0	66.1969	1031.86	1480.75	2557.77	62.5776	69.9786	929.994	293.498	2402.35	1339.82	0	2397.74	1300.35	523.349
M120T7_1	2.10378	1.07298	2.69641	0.0134233	0.755614	UP	120.045	120.044	120.045	7.08101	6.7766	7.24521	21	9	12	508	482.293	459.418	1040.12	564.586	0	334.522	0	0	1177.99	400.502	350.123	404.079	921.987	1356.87	0	514.342	809.402	732.748	1521.44	1309.3	330.905	1489.23	2304.15	563.724	1202.18	491.904	544.698	963.119	1028.08
M601T7_3	1.94894	-0.962688	-2.68789	0.013511	0.755633	DOWN	601.386	601.385	601.388	7.47536	7.27087	7.75906	21	11	9	1162	2831.49	1479.65	1452.84	1065.84	6371.82	3090.17	861.565	4238.91	2839.19	2428.54	2696.33	442.17	3632.92	2926.4	1828.95	2378.34	3074.13	668.717	935.149	2763.02	943.319	1203.17	2573.47	287.647	1667.62	268.201	321.277	2767.97	3034.54
M501T1_1	45.6145	5.51142	2.93063	0.0136524	0.755664	UP	500.838	500.836	500.848	0.716016	0.4809	0.795617	7	0	7	1492	29.4743	106.271	2985.72	3492.88	0	0	0	0	383.165	0	0	0	0	0	0	0	0	8596.46	8283.07	1802.37	0	0	0	6052.88	6310.46	452.58	0	0	4330.79
M90T6_1	1.68477	0.752553	2.68598	0.0136534	0.755664	UP	90.0083	90.0073	90.0176	6.1796	5.61017	6.68939	35	9	10	596	1199.18	689.054	2020.35	826.637	581.665	558.432	1018.49	507.567	463.68	2299.03	551.382	2367.17	1429.34	926.428	1401.32	1516.92	1967.97	1345.23	491.725	1835.97	2463	2631.83	1940.33	1387.95	3065.91	1599.76	1670.77	3519.62	2292.12
M285T4_4	2.3438	1.22885	2.71145	0.0136671	0.755667	UP	285.168	285.166	285.17	3.51708	3.38562	3.63747	8	2	6	289	161.282	185.901	413.502	268.203	0	135.4	564.498	0	176.38	186.476	0	63.4214	184.85	432.73	352.905	0	0	1041.52	648.916	659.03	250.75	116.646	347.807	395.219	144.252	465.768	406.088	362.328	123.696
M827T7	3.50385	-1.80894	-2.73138	0.0136795	0.75567	DOWN	827.319	827.319	827.323	7.35526	7.123	7.39405	8	7	1	212	221.138	220.702	32.2103	111.58	0	476.484	0	301.819	433.051	0	412.313	0	443.987	507.763	0	299.376	0	0	0	0	0	0	0	0	0	0	386.524	0	0
M581T8_3	2.15309	1.10641	2.74473	0.0137795	0.755691	UP	581.308	581.307	581.309	8.0733	8.02083	8.19865	25	13	12	2554	4713.45	3405.59	10148.5	6028.84	7639.96	9679.16	1043.29	12580.2	4305.74	4005.51	1583.24	5620.87	2479.43	3016.86	2124.39	2537.75	4658.41	8872.12	6385.77	15938	1952.45	15754.5	14165.1	14150.6	5824.76	3684.36	2879.69	20324.4	11849.9
M582T8	2.83628	1.504	2.74627	0.0138733	0.75571	UP	582.312	582.31	582.313	8.07549	8.02083	8.20508	18	8	10	858	1007.86	1145.24	2872.46	2078.73	2313.86	2556.89	0	3574.87	950.554	862.439	0	1359.65	54.1678	301.966	127.911	211.571	788.256	2345.27	1479.8	5401.67	0	4695.15	4430.7	3581.99	1340.15	972.029	336.75	6256.3	3629.73
M847T1_1	9.83126	3.29738	2.90336	0.0139552	0.755727	UP	846.604	846.602	846.608	0.71525	0.61175	0.776567	8	2	6	2032	462.66	640.993	4657.78	4967.32	2280.59	0	0	221.371	976.171	430.465	346.989	247.221	148.281	372.074	0	0	991.416	11768.9	5377.71	13241.7	1796.9	0	0	10822.9	7063.28	1369.87	362.543	0	4089.57
M558T7_2	1.70853	0.772753	2.68781	0.0140737	0.755751	UP	557.863	557.862	557.869	7.2987	7.19278	7.73647	24	9	9	470	1738.84	1390.47	2970.86	858.243	1259.58	872.699	3377.65	1643.18	1976.9	3602.16	289.455	296.935	632.334	3700.65	856.964	3747.53	348.886	3570.95	3179.17	1276.26	3262.13	3080.84	1347.8	3280.52	4229.34	2647.41	3341.21	3054.47	3380.17
M658T2_1	4.42899	-2.14698	-2.77842	0.0140849	0.755753	DOWN	658.152	658.151	658.154	1.79875	1.58244	2.0826	19	12	6	1854	5938.07	5637.69	1327.61	1924.61	1517.32	14229.2	582.189	13761.9	2600.37	16952.7	2975.1	3707.27	5542.2	1764.59	2990.61	1420	9151.53	0	3754.9	382.536	142.809	0	0	143.508	6077.85	1448.88	2558.82	0	1421.97
M214T1_4	1.86609	-0.900018	-2.7645	0.0141694	0.75577	DOWN	214.18	214.179	214.18	0.717683	0.61175	0.811583	25	13	12	8274	37623.9	21261.8	20161.9	7841.64	9911.71	77294.1	25487.8	39175.6	17294.6	44510.1	76976.1	17084.6	39434.7	30876.5	22054.7	52131.7	36879	23821.2	12052.1	23623.4	23367	18847.7	26174.2	13618.7	25164.3	36829.5	10313	10892	17240.1
M472T1_2	1.5146	-0.598935	-2.65331	0.0142294	0.755782	DOWN	472.206	472.203	472.209	0.695167	0.646384	0.82795	18	10	8	564	945.125	327.768	620.73	283.203	1439.23	774.441	541.719	934.702	1247.79	918.84	923.575	536.189	944.123	1659.59	710.745	819.03	836.64	610.647	0	628.72	662.408	822.29	603.627	1045.16	370.524	1006.34	732.238	404.251	562.556
M717T17	15.2323	3.92906	2.90262	0.014349	0.755805	UP	716.58	716.579	716.584	17.3016	17.2818	17.3917	6	0	6	390	10.5108	25.7837	651.123	764.13	0	0	0	0	74.5876	0	0	0	0	0	0	0	62.0523	1335.2	1205.97	65.1624	0	0	0	1929.71	1322.19	0	0	312.214	1643.04
M513T13_2	3.92495	-1.97267	-2.73934	0.0145167	0.755837	DOWN	513.238	513.237	513.239	13.496	13.4753	13.5226	13	9	4	753	1788.16	1640.33	436.676	661.186	0	4495.18	311.791	4491.67	2034.56	2453.5	74.3566	2067.63	1835.57	242.141	843.6	595.728	3800.38	307.162	0	1510.17	0	0	1553.68	0	0	1494.72	231.34	0	143.031
M710T3_2	11.9395	3.57767	2.88834	0.0145343	0.75584	UP	709.513	709.51	709.516	3.22085	3.07084	3.39382	10	2	6	2074	376.202	468.204	4600.13	5045.91	506.024	0	288.195	0	1780.57	310.266	555.825	510.341	275.429	430.301	0	57.9919	175.691	10584.5	2253.95	259.901	1386.21	2863.67	2483.78	15693	11406.5	1214.81	355.291	3113.37	3586.63
M676T13_1	2.44232	-1.28825	-2.76945	0.0145503	0.755843	DOWN	675.818	675.816	675.82	13.095	13.0798	13.2399	23	12	11	2474	5536.37	4032.81	2268.09	1303.76	0	5110.27	2418.98	4721.08	9168.67	16772.6	6234.67	3231.36	6622.86	4480.61	3142.23	4744.35	5325.12	1748.35	2245.88	4587.83	517.126	209.169	4305.75	2484.85	1939.25	1660.79	2935.26	2847.49	1735.27
M168T15_2	1.49886	0.583864	2.64598	0.0145733	0.755848	UP	167.969	167.963	167.974	15.1672	14.7524	15.5301	34	9	10	288	492.437	257.318	738.094	205.705	73.584	862.364	302.4	404.712	526.698	556.416	534.573	383.04	727.704	321.552	395.219	1025.14	288.288	923.165	404.412	636.949	1056.27	755.386	575.152	471.911	743.879	825.552	1046.49	764.714	653.246
M344T13	7.17857	-2.8437	-2.79765	0.0147593	0.755882	DOWN	344.066	344.065	344.066	13.4147	13.3735	13.4934	10	7	3	568	2129.69	2328.28	271.693	537.49	5104.24	79.5759	2567.29	873.67	277.652	3464.5	4489.63	155.376	6164.98	0	0	4509.09	0	0	0	1832.64	0	0	592.577	0	0	0	366.408	468.689	0
M495T1_8	2.50549	1.32509	2.76804	0.0147905	0.755888	UP	495.332	495.324	495.335	0.680583	0.624266	0.956883	25	12	11	2211	1918.92	1385.63	4807.83	3361.34	856.777	1628.63	382.846	1596.27	2655.39	1974.12	2997.31	2015.37	5779.21	1741.26	890.064	639.318	1789.4	12588.1	5314.13	8264.94	2262.07	1367.77	1822.44	6738.15	4243.15	2771.69	4186.12	1361.8	6773.67
M794T1_2	2.76006	1.4647	2.71248	0.0148528	0.755899	UP	794.036	794.034	794.038	0.743441	0.51705	0.853317	18	7	9	700	691.124	783.96	1946.05	1414.65	1226.65	62.3594	0	492.741	833.063	2275.29	1851.26	0	0	1023.98	0	1219.27	0	1886.62	1524.29	2852.19	930.932	0	2499.14	899.771	1086.39	881.864	3476.35	2121.12	5193.95
M770T13	4.86632	-2.28283	-2.74163	0.0149589	0.755918	DOWN	769.853	769.852	769.855	13.496	13.4797	13.5148	11	8	3	608	1180.62	1190.42	214.328	427.283	0	3411.31	392.843	2777.77	1707.9	1955.88	81.6265	1352.42	655.704	403.213	71.2129	0	2538.17	0	0	1299.84	0	0	810.432	0	0	461.664	0	0	0
M142T21	1.53195	-0.615367	-2.65198	0.0149769	0.755921	DOWN	142.122	142.122	142.123	21.1255	20.7601	21.3945	21	6	7	518	5790.87	2259.61	3780.07	1478.46	5012.28	6546.98	5684.99	12345.9	4773.89	7987.59	4007.3	5274.14	5007.93	3456.51	4750.28	5201.59	5231.98	3217.45	4895.89	4887.73	5330.38	2714.04	2705.1	5307.42	3228.53	377.995	3316.56	5179.13	4200.65
M421T5_2	6.09983	2.60877	2.847	0.0149941	0.755924	UP	420.914	420.912	420.915	4.7805	4.72171	4.84965	11	4	6	312	159.693	212.549	1093.57	1117.8	0	0	202.314	0	0	409.578	57.7238	0	482.832	0	0	493.572	429.994	1962.94	2473.55	69.8617	0	0	402.019	1607.21	3473.34	0	1134.45	1108.57	890.901
M496T1_2	1.95774	-0.969186	-2.6405	0.0150185	0.755928	DOWN	496.262	496.259	496.266	0.708967	0.571917	0.86095	23	10	11	1404	5367.81	2869.87	2741.84	2065.34	2034.64	7294.41	3618.35	10105.9	2075.23	2132.15	9510.29	6957.37	8403.29	5003.02	5839.36	3735.75	3071.74	975.24	903.578	4722.58	4175.21	5271.12	6470.32	585.905	478.8	2651.86	3224.32	2734.72	708.474
M732T8_2	2.24204	1.16481	2.67888	0.0150211	0.755929	UP	732.379	732.376	732.381	7.51238	7.41396	7.67655	17	8	9	547	434.862	403.891	1002.37	622.858	355.612	0	0	616.455	880.171	1061.17	997.098	0	0	550.595	0	615.053	577.053	1275.04	0	1035.15	727.92	1012.03	1775.86	1885.75	1294.64	0	1387.66	1278.7	355.632
M676T16_2	3.42534	1.77625	2.69018	0.0150265	0.75593	UP	675.705	675.702	675.711	16.0636	15.9544	16.2874	21	7	9	506	694.767	1164.05	2418.03	1916.57	0	0	0	0	331.916	63.8923	452.088	3712.38	212.812	616.05	470.427	2760.25	412.157	1398.72	2544.26	3734.31	3945.21	857.65	3569	1665.28	872.392	0	7067.4	1783.16	1578.93
M195T0_1	1.55231	-0.634414	-2.80829	0.0151461	0.755951	DOWN	195.123	195.122	195.124	0.435117	0.2564	0.629567	19	9	2	4754	19818.5	8936.86	12767.1	1390.09	30253.3	25384.9	12539.1	32899	37383.3	11535	21721.1	14534.4	16714.3	17854.2	11279.4	12891.6	12650.6	12499.9	12420.9	12116.2	14741.1	9973.31	13999.1	13387.5	12985	14073.8	13288.1	10563.1	13157.4
M493T3_4	2.2925	-1.19692	-2.6869	0.0152844	0.755974	DOWN	492.993	492.992	492.994	2.76613	2.54274	2.94509	23	12	8	13336	125807	85106.8	54872.6	40959.9	0	244930	62559.1	222341	75427.4	297003	148551	64177.7	151109	97258.4	64105.4	79441.4	128594	47547	103197	26398.7	87693	0	60.6278	58160	94726	49174.4	105165	0	86348.6
M847T1_3	1.6886	0.755829	2.61796	0.015419	0.755997	UP	847.431	847.426	847.436	0.746641	0.699667	0.910184	10	3	7	248	331.361	225.308	566.484	223.459	0	545.423	0	534.347	154.179	440.611	413.443	272.624	578.178	665.478	413.536	134.741	155.134	518.328	377.378	657.608	859.67	735.274	660.409	505.387	0	701.814	452.697	617.4	711.837
M512T1_6	2.12224	-1.08559	-2.63267	0.0154262	0.755998	DOWN	512.372	512.362	512.376	0.698534	0.565683	0.798983	7	1	6	4964	19471.4	11456.9	9174.93	7898.89	12268.1	13991	15939.1	24399.8	36859.8	33953.3	33569.1	17051.4	1461.04	31364.6	5521.08	11794	14956.4	1335.56	5061.64	844.277	10570	6300.82	11864.2	5621.86	8317.14	28333.2	12537.6	17685.6	1627.31
M834T3_3	3.33159	-1.73621	-2.67712	0.0154463	0.756001	DOWN	833.802	833.798	833.803	2.94377	2.81379	3.2737	21	11	4	788	4969.23	4179.9	1476.05	2074.44	0	12845.3	333.585	12756.1	5781.62	9132.21	2457.6	2669.4	3195.01	4848.57	4542.03	3387.32	2651.22	0	7095.69	836.537	2196.85	0	0	0	1543.31	596.94	2884.81	0	2558.51
M530T1_1	5.7121	2.51402	2.84671	0.0154841	0.756008	UP	529.814	529.808	529.818	0.7741	0.693533	0.90065	15	9	5	3933	704.11	506.85	4035.96	4025.12	472.786	911.232	1463.76	1034.28	1435.9	82.8158	980.656	323.674	0	1269.48	577.649	284.941	316.256	11179	6641.98	503.266	0	254.011	7543.74	7616.3	4888.41	568.672	1047.69	187.707	8000.77
M770T1_1	1.82318	0.866457	2.64918	0.0157057	0.756044	UP	769.545	769.537	769.547	0.75925	0.631716	0.842984	17	9	8	646	1195.03	735.785	2178.76	1074.67	1414.01	573.629	1348.19	400.221	1279.79	2270.99	2815.83	594.029	1055.24	1746.06	464.67	964.757	607.998	3165.57	2381.78	2303.66	837.293	609.574	3144.22	1115.76	3231.63	1403.11	3666.65	2986.39	1299.45
M756T4	5.15344	-2.36554	-2.76142	0.0158	0.756059	DOWN	755.606	755.605	755.61	4.43861	4.1185	4.48212	9	7	1	249	298.266	342.877	28.0077	80.1239	0	610.445	0	668.663	0	0	417.471	1125.55	339.089	314.384	124.047	0	277.811	0	59.5281	0	0	0	0	0	0	0	276.564	0	0
M435T1_1	31.7369	4.98809	2.84666	0.0158575	0.756068	UP	434.797	434.796	434.798	0.705666	0.62185	0.776567	7	1	6	1630	39.5835	98.3138	2297.09	2745.53	212.812	0	0	0	301.774	0	0	0	0	0	0	0	0	7179.06	5635.53	1214.35	0	0	0	5937.96	2905.16	509.04	0	0	4183.94
M575T1_7	1.59059	0.669561	2.66832	0.0158951	0.756074	UP	575.34	575.337	575.346	0.752058	0.68805	0.901533	24	10	12	1452	5077.96	2001.68	8076.94	3385.26	2176.59	5293.17	4805.78	9017.52	5560.03	2005.9	5802.22	6183.1	5524.19	6883.85	2664.26	6336.53	3760.3	10247.1	5289.38	5830.07	7008.05	11096.3	6921.41	11418	6838.72	2529.59	6311.49	15170.3	8262.9
M698T16_2	2.83815	-1.50495	-2.62726	0.0158993	0.756075	DOWN	697.91	697.908	697.911	16.4509	16.3418	16.6352	18	11	5	981	3490.67	2602.47	1211.29	1667.53	0	5540.56	875.268	4567.59	2502.5	2439.72	2833.8	8221.75	2267.47	1087.7	4633.83	8165.81	2242.7	511.551	0	3732.51	0	1246.49	0	1975.71	0	0	0	4868.1	2201.13
M504T1_1	15.5855	3.96213	2.84461	0.0159498	0.756083	UP	503.875	503.873	503.877	0.68805	0.5393	0.748317	7	0	6	478	0	0	593.904	723.243	0	0	0	0	0	0	0	0	0	0	0	0	0	1489.58	1328.63	334.656	0	0	0	1912.32	1263.48	0	0	0	798.18
M242T1_2	4.71175	2.23626	2.80188	0.0159737	0.756086	UP	242.046	242.045	242.046	0.830458	0.736566	0.8615	6	0	6	318	25.7521	62.879	258.612	281.487	163.598	0	0	0	0	0	0	0	0	0	0	171.179	0	0	468.321	0	525.394	636.544	0	0	0	373.974	671.444	427.672	0
M525T1_2	2.46259	1.30018	2.74142	0.0160626	0.7561	UP	524.86	524.85	524.863	0.761017	0.4809	0.995466	34	11	11	1192	1469.37	960.08	3625.9	2564.16	458.848	1597.71	2392.01	1308.59	1288.7	3127.59	2815.2	1171.39	0	2145.85	492.3	564.066	1739.51	3153.26	3016.27	6419.66	1615.79	1014.32	8526.59	3442.08	4399.06	2153.27	1777.77	638.093	7354.68
M580T11_3	2.65809	1.41039	2.71825	0.0160884	0.756104	UP	580.16	580.159	580.164	10.8703	10.8607	10.9055	12	4	8	328	210.788	190.412	585.932	441.69	0	62.3329	0	211.677	293.939	218.347	497.105	0	528.696	336.49	0	382.536	209.124	407.933	983.27	282.26	0	1070.5	816.984	801.247	901.587	0	61.3539	1256.47	449.58
M253T7_2	1.77937	0.83137	2.63591	0.0160997	0.756106	UP	253.056	253.056	253.057	7.05235	6.78585	7.23728	22	10	12	718	1020.38	602.539	1815.64	870.148	66.2834	785.491	147.711	161.074	1308.89	1354.88	963	1289.65	1458.17	2029.2	860.627	1238.3	1601.66	774.663	2164.11	2285.82	1275.72	2513.86	3277.47	864.491	2808.26	1107.46	945.675	2528.74	1241.38
M890T1	18.4403	4.20479	2.82874	0.0161818	0.756118	UP	889.627	889.625	889.629	0.723516	0.631716	0.795617	7	1	6	2774	282.98	607.065	5648.59	6544.85	1552.68	0	0	0	1725.68	0	0	0	77.2174	252.092	0	0	71.0766	17082.9	10204.3	3484.89	0	0	0	14901.2	13269.7	2326.84	0	0	6513.35
M632T13	2.75961	-1.46446	-2.72013	0.0162433	0.756128	DOWN	632.303	632.301	632.304	12.6243	12.608	12.745	22	12	10	1436	3348.99	2702.49	1208.11	831.689	0	3194.84	1356.1	2233.32	8706.6	9167.42	3692.89	1362.82	4077.77	2649.79	1803.82	2935.3	2356.2	751.916	1784.16	2511.73	0	0	2247.96	1119.83	2033.05	663.264	1620.36	851.339	913.732
M586T8_2	3.3433	1.74127	2.68971	0.016268	0.756131	UP	585.98	585.977	585.984	7.9032	7.80453	7.9453	8	2	6	214	62.9536	131.217	291.754	266.345	0	54.1223	0	0	59.5488	311.486	0	0	393.239	0	0	0	0	58.7007	473.083	0	571.13	637.941	110.219	0	621.278	0	540.836	117.983	369.88
M148T8_3	1.96701	-0.976003	-2.72559	0.016276	0.756133	DOWN	148.035	148.034	148.041	7.53456	7.4209	7.69924	26	13	12	4797	8186.73	5096.3	4162.02	1480.23	22789.1	5777.34	2766.45	6079.03	9086.1	10860	6547.26	6925.32	5129.12	6900.48	4085.01	7103.36	12378.9	4672.13	489.788	5435.85	3387.8	3731.49	4670.45	5708.72	4266.44	2464.01	4821.22	5037.93	5258.44
M872T16_1	3.22465	-1.68914	-2.62763	0.01641	0.756153	DOWN	872.135	872.132	872.139	16.4568	16.3251	16.5006	14	9	5	564	1790.44	1478.42	536.49	845.7	0	3171.92	158.285	2964.88	2064.38	1170.19	1645.72	4542.78	478.176	127.452	2027.41	3798.1	1126.39	71.8062	0	1843.94	0	510.552	0	689.284	0	0	0	2572.54	749.755
M837T1_1	3.92354	1.97215	2.78808	0.0164296	0.756155	UP	836.589	836.583	836.594	0.745683	0.631716	0.851834	17	6	10	502	306.734	250.836	1247.73	1144.05	503.843	474.601	0	286.954	453.718	397.808	411.107	0	0	826.486	0	324.747	308.274	4502.11	1342.77	885.547	137.828	0	696.597	1314.27	1677.81	731.833	1395.41	1337.83	950.738
M345T1_6	2.41637	1.27284	2.68501	0.0168334	0.756213	UP	345.189	345.188	345.193	1.2677	1.1894	1.39385	11	9	2	5291	18712.8	14366.1	45217	31285.3	683.928	11192.3	24871	17055	9658.46	60559.1	23109.1	17005	23172.4	18822.4	8417.72	18557.2	10162.6	91467.8	55129.2	26913.4	16419.9	19432.5	39504.6	104342	50971.3	10893.4	19759.2	29782.3	77988.6
M584T1_1	3.1682	1.66366	2.69089	0.0171864	0.756262	UP	583.881	583.875	583.888	0.7086	0.641967	0.8145	14	6	8	590	361.374	403.672	1173.44	970.806	1301.83	785.509	0	0	598.757	698.383	0	145.948	0	531.063	165.129	399.06	72.1782	2270.49	1195.83	2460.17	0	0	1492.56	1499.08	2135.1	439.488	378.861	0	2209.7
M516T6	2.62143	1.39036	2.71525	0.0172141	0.756266	UP	516.306	516.304	516.307	6.4894	6.28495	6.64316	21	10	11	882	735.277	510.381	1940.08	1456.76	447.99	162.472	1236.86	868.507	1152.57	1525.82	310.181	740.753	826.851	1290.7	0	0	995.894	5507.2	0	2166.17	961.386	1201.68	1583.32	3071.08	657.216	3184.44	1190.45	1622.79	2135.18
M490T8_1	2.21044	1.14433	2.58627	0.0172478	0.75627	UP	489.943	489.941	489.944	7.57085	7.41995	7.67655	15	6	9	297	247.104	285.853	586.372	362.042	0	382.634	0	548.693	405.859	926.509	268.766	0	326.682	0	0	0	353.205	1098.03	793.215	490.044	62.1841	342.868	658.649	1352.62	474.682	456.509	581.977	552.898	172.786
M147T1_4	1.60203	-0.679904	-2.59412	0.0173724	0.756287	DOWN	147.004	147.003	147.005	0.702183	0.5619	0.9407	31	12	10	20302	112748	33627.1	70378.4	46448.5	117833	126836	64317.6	156996	130041	112800	88139	99607.6	97603	98968.9	57786.4	173781	141021	98288.2	69423.1	25207.5	139595	21977.3	1156.95	134416	114944	80517.9	81327.1	20293.4	57394.2
M947T5	1.64032	0.713977	2.5653	0.017547	0.756309	UP	947.486	947.477	947.489	5.11087	5.0599	5.32903	21	9	12	354	1278.13	904.963	2101.51	693.023	0	1248.59	957.541	2196.44	1230.5	2549.47	118.705	304.419	854.532	2890.01	1257.06	1026.86	1981.56	1700.36	1379.54	2333.66	3621.12	1907.19	2440.69	882.685	1904.13	2618.24	2000.88	2573.77	1855.81
M554T1_4	1.84528	-0.883837	-2.63456	0.0176577	0.756324	DOWN	554.266	554.261	554.271	0.713216	0.6438	0.98685	18	7	9	917	1353.52	774.503	733.506	333.021	1380.22	1418.05	437.549	994.518	1193.62	3166.66	726.194	845.652	1287.28	2382.88	374.271	1747.55	1641.33	497.412	369.666	1227.52	1124.8	632.142	625.185	1009.76	425.293	533.89	390.508	700.633	1265.26
M132T18_1	1.41194	0.497679	2.69221	0.0178645	0.75635	UP	131.93	131.93	131.93	17.7015	17.518	17.8646	18	8	7	2354	23928.8	4320.36	33786	11985	24119.8	27415.2	27086.9	20810	29955.4	29085.2	18422	29649.9	17744.4	23518.2	22618.6	20406.3	20242.3	36668.4	18131.5	29710.8	44034.6	29467.5	28091.7	25619.8	27793.1	38612.9	34147.6	27859.6	65294.7
M874T7_1	2.04636	-1.03306	-2.59487	0.0178843	0.756352	DOWN	874.339	874.335	874.342	7.4595	7.26373	7.64722	21	11	8	992	1997.49	1235.85	976.117	670.316	5218.14	1976.65	1854.77	2132.25	2735.29	1248.55	2144.1	811.337	2499.03	2724.72	479.992	531.07	1611.43	514.44	673.481	1659.53	458.028	665.15	493.751	357.082	1376.04	338.862	2120.53	934.808	2121.69
M742T1_4	2.15967	-1.11081	-2.65096	0.0180624	0.756374	DOWN	742.371	742.364	742.376	0.743342	0.528617	0.905667	18	6	12	946	1648.26	1130.69	763.201	396.834	4395.65	1276.09	684.727	1405.21	1581.48	1580.47	1559.49	964.1	3773.85	1339.57	999.616	1185.28	681.912	1696.32	625.692	1396.77	765.741	673.16	483.82	817.672	338.989	764.503	578.16	443.787	573.801
M534T1_1	9.78	3.28983	2.74036	0.0182139	0.756392	UP	533.886	533.885	533.888	0.742308	0.641967	0.8145	6	0	6	1881	302.033	696.369	3207.32	3611.13	0	65.8988	0	0	553.75	2436.55	0	0	0	0	0	0	870.226	4976.33	6667.03	6908.49	653.488	0	0	5980.52	10432	800.227	0	0	2069.71
M454T1_7	3.06157	1.61427	2.73049	0.0183936	0.756414	UP	454.333	454.329	454.341	0.661641	0.52905	0.811183	14	8	6	1153	978.494	522.424	2995.73	2509.51	782.601	1550.02	814.647	2284.37	1117.58	1224.1	1336.8	519.357	717.674	754.488	445.604	428.904	744.277	6471.27	6481.63	1993.62	1691.51	1055.82	690.497	5727.73	6352.24	1149.09	519.931	762.467	3052.95
M165T8_1	1.66335	-0.734092	-2.55333	0.0185318	0.75643	DOWN	164.929	164.929	164.93	8.33336	8.18416	8.41289	20	12	6	1922	15786	5372.83	9490.5	6804.74	19945.3	8633.68	17883.8	7845.26	17253.9	18321.9	19062.1	21729.2	19974.4	6015.26	17186	11163.5	20204	16935.3	17547.7	2686.87	3612.49	6139.97	9790.95	23899.4	7687.41	8227.63	4776.07	10856.8	1725.46
M600T8_5	2.71537	1.44115	2.59088	0.0185889	0.756436	UP	600.322	600.32	600.323	8.07357	8.02083	8.2116	17	7	10	664	919.112	1108.71	2512.18	1844.5	2174.88	2503.65	0	3470.03	1043.15	181.032	0	905.757	192.629	343.707	60.7894	442.841	629.996	2295.86	1555.15	4481.67	69.1892	4055.82	4211.34	3879.79	1133.57	538.703	60.567	5280.41	2584.06
M365T16_1	2.65419	1.40827	2.54721	0.0187031	0.756449	UP	364.874	364.871	364.875	16.4082	16.332	16.4531	14	5	9	392	425.721	638.072	1163.57	794.414	0	69.0026	675.697	0	232.593	2129.16	361.58	0	1156.23	60.5835	0	849.525	0	1576.01	1457.98	1267.72	49.722	0	1380.88	2520.5	1631.15	0	1020.6	1936.02	1122.29
M235T9_2	2.35126	1.23343	2.58683	0.0187797	0.756458	UP	235.17	235.167	235.17	8.98361	8.85122	9.21327	7	1	6	210	108.324	121.416	283.179	203.028	0	74.1508	389.282	70.0804	313.084	147.344	0	130.96	74.2722	0	64.2285	144.804	0	349.276	70.1511	292.861	170.546	322.141	70.9583	510.02	333.115	138.161	305.569	76.5866	758.761
M533T3	2.72472	-1.44611	-2.57669	0.0187903	0.756459	DOWN	532.946	532.945	532.947	2.84282	2.66785	3.1056	20	12	5	1894	16118.4	12559.3	5900.32	6565.7	0	33518.4	6467.28	30953.7	11971.7	43010.4	7740.54	9318.15	21055.9	10530.6	11680.6	6906.43	16385.4	0	17422.5	5199.8	9609.37	0	0	0	9849.63	7018.64	17456.2	0	4247.72
M954T5	2.1193	1.08359	2.54842	0.0188472	0.756466	UP	954.425	954.419	954.43	5.27414	5.23127	5.30812	7	0	7	203	223.099	229.023	495.206	297.309	0	71.2638	523.279	424.817	424.893	0	0	518.025	62.6428	87.4342	241.941	0	545.996	471.265	469.288	415.33	0	441.114	1038.89	857.827	796.29	511.89	369.725	503.094	67.7557
M217T12	9.29905	-3.21708	-2.67818	0.0188536	0.756466	DOWN	217.155	217.154	217.155	11.7597	11.7498	11.7773	12	10	2	939	1681.77	2017.61	148.698	417.728	0	3128.83	0	5879.94	1519.84	1505.32	711.409	846.811	128.388	803.095	354.51	1225.95	5758.93	0	0	1436.61	0	0	347.76	0	0	0	0	0	0
M688T7_2	3.24878	-1.6999	-2.60937	0.0189578	0.756478	DOWN	688.325	688.323	688.328	7.23821	7.15099	7.40193	11	8	3	208	399.533	377.096	103.743	151.445	0	487.865	103.251	339.231	687.827	1226.7	766.487	562.815	0	0	598.473	0	421.285	289.365	0	0	0	0	0	130.251	100.111	300.241	0	0	424.944
M384T13	3.05094	1.60925	2.67087	0.0189932	0.756482	UP	384.107	384.106	384.108	12.7697	12.7355	12.8878	18	5	11	436	395.967	332.234	1204.79	999.292	627.48	342.895	326.601	64.8532	142.167	1141.3	90.4701	138.671	586.656	77.2798	200.157	765.983	643.052	2796.36	1076.15	556.92	0	604.296	497.284	2980.35	1223.11	454.841	661.271	1105.28	2501.59
M774T17_3	2.4683	1.30352	2.61239	0.0189963	0.756482	UP	774.416	774.415	774.419	17.4066	17.2958	17.5268	15	5	8	419	406.404	371.754	1033.03	750.236	0	1167.52	0	663.768	868.661	482.451	153.667	616.205	520.016	0	0	328.147	482.824	2204.23	307.57	1591.98	136.866	303.84	154.254	1235.25	1936.83	1092.75	338.688	1514.85	1579.22
M512T1_1	23.7212	4.56811	2.74095	0.0190576	0.756489	UP	511.873	511.872	511.875	0.73245	0.641967	0.8145	7	1	6	2574	145.334	359.815	4224.58	5143.87	0	0	0	0	797.386	1091.95	0	0	0	0	0	0	0	7417.2	10550.1	3012.03	0	0	78.2738	10824.1	14172	1598.71	0	0	3042.48
M792T5_7	2.20741	1.14236	2.58295	0.019084	0.756492	UP	792.495	792.492	792.501	5.19224	5.1577	5.25207	20	8	12	1423	2124.77	1757.18	4696.93	3008.28	0	1271.13	4315.4	3342.15	1164.86	5404	254.84	2413.62	510.771	3976.44	885.578	881.904	3201.33	11270.7	1500.68	8244.33	3095.45	3103.97	8201.05	3322.19	3301.2	4125.26	2370.36	5549.18	2278.79
M183T2_2	1.84104	-0.880524	-2.54585	0.0191454	0.756499	DOWN	183.006	183.005	183.006	1.8301	1.59135	1.9542	19	10	8	541	2141.4	1166.68	1161.51	722.01	0	1519.66	1899.49	3003.48	1502.31	3881.07	1016.06	3907.5	1971.63	1032.6	2308.34	2505.27	3290.76	559.927	1726.87	1175.85	1824.09	1922.92	691.114	0	1916.5	1398.6	367.244	1953.97	401.014
M578T8_1	3.37559	-1.75514	-2.53053	0.0191525	0.756499	DOWN	577.911	577.91	577.913	7.90002	7.8658	7.95397	10	9	1	255	406.303	359.864	91.146	258.046	0	732.922	415.571	501.061	400.911	0	318.424	654.953	0	1230.35	569.496	458.255	0	0	0	0	204.815	0	0	0	0	888.937	0	0	0
M488T5	5.06265	2.33989	2.70612	0.019161	0.7565	UP	487.902	487.9	487.904	5.013	4.87483	5.07658	13	4	7	321	180.798	219.761	994.184	1019.58	0	329.104	0	530.46	332.681	135.023	381.901	0	579.888	0	0	61.3153	0	0	2520.26	781.781	843.072	0	2202.97	0	1631.48	0	1056.46	2630.98	263.215
M435T6_3	2.85084	1.51139	2.6148	0.0191741	0.756502	UP	434.831	434.831	434.831	5.65063	5.53483	5.73429	9	2	6	532	678.162	714.38	1926.77	1505.06	2637.43	654.865	761.782	749.587	141.865	350.23	508.184	307.012	509.898	1618.39	72.2474	437.685	66.9319	4025.26	3586.68	1081.8	1234.81	1290.34	0	3906.35	3854.69	0	1092.39	1724.38	1324.55
M295T9_1	2.15168	-1.10546	-2.62631	0.0195428	0.756541	DOWN	295.113	295.113	295.114	8.9294	8.91647	9.00877	26	13	12	13586	38297	26795.2	17798.7	8262.01	89510.4	62982.9	5687.66	46177.7	24314.4	74915.9	9347.64	33391.5	26951.4	14215.7	38031.5	12274.1	60059.8	16427.3	22200.4	32087	14414	9992.86	15451.5	22269.1	14357	3013.18	23668.5	28633.3	11069.8
M678T17_1	5.14647	2.36358	2.68226	0.0196575	0.756553	UP	677.619	677.616	677.619	17.3665	17.3248	17.5014	8	1	7	408	131.121	198.984	770.787	803.696	0	211.29	0	240.265	679.97	0	0	67.6917	224.087	0	0	0	281.272	1440.13	342.526	1953.14	0	0	0	207.813	1370.3	458.233	0	1577.74	1899.58
M163T4_1	1.40345	0.488977	2.53607	0.0197742	0.756565	UP	162.878	162.878	162.878	4.19515	3.93636	4.26885	16	8	7	1030	6246.13	2023.64	8766.12	2840.48	3799.31	8347.22	2126.68	6147.71	5278.2	8429.13	5485.27	9914.48	7358.61	5780.36	6783.14	5916.21	5833.36	14432.8	6217.26	5935.54	5433.58	8801.05	9901.8	11178.9	10630.8	6409.25	7488.37	11881	6883.13
M508T1_1	16.7808	4.06874	2.72253	0.0197767	0.756565	UP	507.799	507.797	507.805	0.775733	0.69155	0.909167	14	8	3	7441	496.352	475.855	8475.09	10141.7	0	399.537	751.198	781.797	453.859	0	422.443	399.91	0	1773.3	634.533	686.169	149.827	24012.1	27052.8	0	0	569.52	4025.4	13067.8	9194.55	1270.73	2104.68	230.313	20173.3
M249T2	1.53892	0.621917	2.51462	0.0199289	0.75658	UP	249.088	249.087	249.09	1.97221	1.81965	2.14546	25	12	12	469	1687.43	817.623	2601.48	984.095	0	1884.92	2707.08	1924.23	1804.32	1699.21	883.665	2684.99	455.074	1425.82	2084.16	2448.57	1934.56	4102.07	2705.93	3606.42	2757.69	3191.02	1934.8	3492.02	1883.54	2712.12	1695.9	498.685	2637.55
M385T0_1	1.50947	0.594039	2.50339	0.0199754	0.756585	UP	385.234	385.233	385.235	0.0723833	0.0370166	0.206184	28	12	12	704	3026	1508.2	4572.22	1574.24	5053.03	2607.39	2248.88	2557.67	2068.29	2079.26	3429.53	2904.11	2919.67	0	5520.82	5200.49	2748.91	7219.99	4015.31	3913.65	5021.03	3821.97	6587.38	4544.31	1765.5	3775.55	4325.48	6646.89	3229.6
M137T6_3	3.01522	-1.59227	-2.59443	0.0199951	0.756587	DOWN	137.065	137.064	137.072	6.4236	6.12472	6.52004	29	13	11	2772	5260.77	4563.46	1744.73	1678.18	10502.9	1389.63	11290	2096.34	739.679	4289.99	6398.66	12618.6	9796.75	576.772	394.945	1356.16	6939.51	1107.74	2018.3	1173.23	5032.82	4909.66	556.603	1764.03	483.182	2642.22	74.4548	768.393	406.181
M462T9_1	6.5348	-2.70814	-2.65082	0.0200088	0.756588	DOWN	461.629	461.627	461.63	8.80915	8.77203	8.82793	8	7	1	316	481.023	583.855	43.119	113.19	0	844.952	312.76	222.057	383.75	1063.72	1045.03	472.178	1908.86	0	0	0	0	0	0	379.91	0	0	0	0	0	137.517	0	0	0
M456T1_1	26.274	4.71557	2.7136	0.0200192	0.756589	UP	455.807	455.807	455.808	0.72675	0.62185	0.925383	10	3	6	11599	739.263	1695.2	19964	24487.6	0	0	137.723	0	6052.38	81.4284	0	0	1315.51	1771.43	0	0	251.932	58521	59608.4	3511.85	0	0	0	48251.7	32914.9	6105.19	0	0	30654.8
M271T3_1	1.9355	-0.952704	-2.52942	0.020026	0.75659	DOWN	270.977	270.968	270.977	3.21561	2.72495	3.54322	22	7	6	504	3985.73	2341.4	2052.72	1395.63	6388.38	4436.26	958.705	2421.79	6351.71	7947.45	2392.36	2601.71	2823.54	2690.06	7826.23	2180.37	2795.94	0	2838.88	946.046	1476.59	4684.76	3049.32	0	1499.26	1777.96	3562.89	2422.18	2374.73
M178T2_1	3.43496	-1.78029	-2.65802	0.0200635	0.756594	DOWN	178.087	178.086	178.087	2.02039	1.87787	2.18037	19	9	9	1548	2911.39	2765.3	844.296	445.826	10881.8	2456.79	2546.86	2394.59	4409	4712.71	1081.25	788.252	1989.76	3873.6	1434.15	689.976	589.314	692.733	510.749	584.674	504.515	1249.81	1578.39	0	818.868	895.819	744.025	1459.08	1092.89
M799T8	1.71019	-0.774154	-2.56162	0.0201726	0.756604	DOWN	799.381	799.375	799.383	7.61158	7.4209	7.78685	34	13	12	630	1354.72	715.291	792.147	326.329	547.989	1403.29	771.63	1618.37	455.698	2578.46	1651.98	1570.65	1602.38	1196.35	337.76	1292.56	2584.25	388.199	1023.19	1043.65	345.967	790.117	956.622	563.742	909.72	274.437	865.025	1037.05	1308.04
M926T1	22.1041	4.46624	2.70852	0.0202659	0.756613	UP	925.547	925.545	925.549	0.705666	0.62185	0.776567	7	1	6	2248	108.003	175.123	2772.54	3403.7	0	76.8491	0	154.692	644.667	157.074	74.5632	0	156.189	140.006	0	0	0	8882.49	6096.63	344.608	0	0	0	6757.35	6688.24	1031.96	0	0	3469.26
M835T19_1	2.03074	-1.022	-2.50349	0.0204811	0.756634	DOWN	834.527	834.517	834.531	18.5653	18.3518	18.7752	9	7	2	323	437.996	268.42	208.823	184.527	0	509.04	585.874	465.326	568.168	932.088	641.141	661.248	366.127	140.823	0	356.186	467.923	300.206	0	453.137	61.2626	70.4542	0	435.907	384.139	243.126	0	134.793	422.855
M495T1_3	1.79893	-0.84714	-2.48602	0.0206223	0.756647	DOWN	494.99	494.989	494.991	0.989858	0.86115	1.21525	16	10	5	1186	8177.28	3778.66	4537.48	3541.67	0	11734.9	6637.42	13844.1	7515.97	13310.3	8050.43	5826.01	11956	5882.26	5896.06	7781.93	7869.31	6060	10881.4	4357.05	4436	0	0	4584.07	1854.83	6617.24	7379.49	0	8279.59
M276T8_1	2.13736	-1.09583	-2.50371	0.0206927	0.756654	DOWN	275.994	275.993	275.994	8.09056	8.03074	8.19268	14	11	3	248	777.13	498.495	358.448	325.864	0	1299.54	645.767	187.389	1605.94	1423.48	760.989	483.706	292.054	664.057	1255.4	555.42	928.957	278.088	137.245	785.462	0	338.872	1109.34	443.772	0	238.426	559.427	215.331	195.419
M156T1_2	1.72928	-0.790171	-2.48449	0.0207087	0.756655	DOWN	156.011	156.011	156.012	0.976092	0.88555	1.0241	20	12	8	2240	8320.6	3762.62	4811.6	3296.81	9948.9	14051.7	3494.34	11365.7	6943.03	15501.6	7019.8	5532.24	10950.5	4768	4837.74	5640.17	8114.1	9386.56	7537.35	2550.48	3081.88	1139.16	620.182	8734.66	377.034	6688.96	7802.65	3411.26	6409.01
M100T1_2	1.33748	-0.419514	-2.55977	0.0207139	0.756656	DOWN	100.112	100.112	100.112	0.684084	0.581833	0.76155	26	13	12	4069	18199	5925.86	13606.9	2490.59	16653.4	13401.5	33388.3	11477.9	10844.7	20723.6	17509.6	15294.8	23972.4	17064	16078.7	21584	18593.6	14707.8	16477.7	10337	12682.9	13517.9	15006.3	10479.2	10921.9	17505.7	16663.9	13279.3	11703.6
M341T23	1.47567	-0.561372	-2.48292	0.0208157	0.756665	DOWN	341.233	341.232	341.234	22.5969	22.2183	22.8152	11	3	6	238	861.815	279.805	584.015	279.193	308.719	993.155	1073.6	466.099	1012.15	1008.37	414.005	858.5	857.98	1131.72	1051.87	926.759	1100.67	939.454	413.223	274.026	269.501	760.046	504.695	366.184	787.234	372.59	1015.76	387.84	917.63
M337T0_1	3.05932	-1.61321	-2.51658	0.0208282	0.756666	DOWN	337.104	337.104	337.104	0.0618666	0.0507834	0.26375	17	11	5	31994	184548	153111	60302	87236.1	164164	93297.2	489598	248201	204150	196386	120590	67104.2	0	450287	86972.3	278369	0	0	94978	0	0	0	0	0	173055	0	104842	264465	86284.2
M324T1_4	1.24183	-0.312467	-2.48785	0.0208453	0.756668	DOWN	324.201	324.194	324.203	0.770817	0.548416	0.886634	27	13	12	4848	26222	4826.83	21115.6	5389.63	31185.1	23727.9	21049.1	33399.2	23715.8	28856.2	33768.1	18397	29708.7	26957	24443.6	23235.7	22442.5	23184.4	16405.1	20878.2	22586.2	17046.3	22008.9	28167.2	11763.7	14556.5	20909	28124.3	27757.5
M692T18	2.43598	-1.2845	-2.54897	0.0208769	0.756671	DOWN	691.863	691.859	691.872	18.3082	18.1039	18.435	10	4	6	727	1360.62	1033.99	555.72	457.886	0	986.623	1383.9	2005.65	2807.83	2603.79	1081.68	2070.74	2355.87	0	0	2048.27	343.733	821.016	878.661	1062.22	69.0222	0	72.7533	1231.78	364.675	1004.79	0	368.928	794.808
M484T1_1	19.4985	4.28529	2.68909	0.0209216	0.756675	UP	483.842	483.842	483.845	0.789725	0.652016	0.9573	12	1	6	2423	182.463	343.016	4076.08	5004.94	0	359.406	0	0	1154.73	344.76	0	0	0	513.132	0	0	0	11654	13608.9	0	0	0	1484.14	7875.21	6922.76	778.318	177.424	0	6412.26
M123T16_3	1.88456	-0.914224	-2.53791	0.0209659	0.756679	DOWN	123.042	123.041	123.044	15.9879	15.7872	16.189	10	1	6	8600	34307.9	11180.3	18204.7	19176.2	30104.9	33258.1	39246.9	37576.7	42374.3	40436.8	598.425	41222.2	42992.1	27295.8	35067.5	39939	35889.4	439.992	289.48	41386.6	1111.59	32661.1	585.176	40327.4	44637.6	33831.4	308.448	1063.22	21815
M318T1_4	1.41832	0.504183	2.48056	0.0210126	0.756683	UP	318.227	318.224	318.228	0.666125	0.40375	0.822383	40	13	12	10504	59417.5	24400.4	84273	25597.8	5560.49	80407.2	33697.5	63897.2	53121.6	65877.7	103474	77982.8	78986.4	62963	45485.2	48808.7	52165.1	104129	95715.6	65248.8	63471.8	104267	66525.9	128164	118707	83266.2	45212	64884.2	71685
M488T1_4	4.71676	2.2378	2.66699	0.0210195	0.756684	UP	488.292	488.287	488.298	0.760359	0.54235	1.23607	36	11	10	7788	2723.72	2265.97	12847.1	12967.6	2466.59	1808.59	359.925	8119.51	3857.29	1468.66	5653.63	711.872	4473.28	2940.55	1606.07	876.578	1065.86	31083.4	40954.3	1315.13	3706.64	5644.68	6337.8	20082.4	14248.3	2931.79	2051.29	4325.58	21484.4
M353T4_3	1.48987	0.575189	2.49277	0.0210465	0.756686	UP	353.266	353.265	353.266	3.80618	3.41622	4.0327	30	11	9	1434	20544.5	11916.1	30608.7	8033.19	4604.46	26326.7	19968.8	926.626	12556.4	23345.5	9736.38	25190.7	31828.6	26521.8	41828.6	32124.4	12119.3	18318.9	37743.3	30617.8	32115	29950.9	36108.5	13853.1	26535.1	28582	38134.5	34749.9	40594.9
M751T1_3	2.44671	1.29084	2.5184	0.0210561	0.756687	UP	751.011	751.005	751.015	0.774625	0.723516	0.83255	12	5	7	336	276.286	327.803	706.477	500.962	585.924	65.9683	68.4208	0	680.443	629.187	852.892	0	0	568.799	0	140.085	0	852.65	1308.22	675.563	0	0	1668.34	472.513	786.164	548.922	1165.63	687.813	311.91
M323T11_1	1.27216	0.347286	2.51296	0.021071	0.756688	UP	323.004	323.002	323.008	10.5278	10.4526	10.5536	26	12	12	577	2993.47	1009.24	3808.18	566.658	443.543	2285.51	3868.39	3927.88	3303.67	3398.65	2952.43	2142.83	3002.76	3794.25	3931.2	2201.61	3662.37	4271.77	3883.73	2855.66	3250.12	4458.38	3723.25	4834.71	3844.33	4052.71	3887.26	3493.37	3142.91
M160T0	2.06427	1.04563	2.4869	0.0210823	0.756689	UP	159.969	159.968	159.97	0.153142	0.0273834	0.433816	10	2	7	212	183.771	204.73	407.329	241.416	0	276.192	0	0	129.154	668.566	341.703	324.281	57.3052	0	325.361	0	266.465	60.4129	68.6586	0	694.792	452.606	484.079	442.627	687.943	581.892	370.576	597.547	446.819
M510T1_4	2.64679	1.40424	2.65663	0.0211492	0.756695	UP	510.285	510.278	510.291	0.719467	0.6438	0.98155	19	9	7	4008	2191.15	929.955	5799.5	4619.48	2779.56	3062.07	1812.28	4064.61	1434.97	3223.64	1341.03	875.714	2661.72	1535.34	2405.74	1985.21	1303.04	15340.5	2572.04	10077.2	5311.49	780.281	4111.85	9754.9	9164.22	1983.29	1306.64	1271.86	7919.69
M118T4_2	1.26072	-0.334246	-2.55453	0.021171	0.756697	DOWN	118.123	118.123	118.123	4.46027	4.28739	4.64631	18	5	9	5869	68531.8	8788.73	54359.4	17264.4	70420.9	68204.4	63512.5	58007.7	78622.6	76542.7	53247.2	84173.7	76035.8	70917.6	61545.3	63269.8	66413.6	49929.9	59486.7	69445.9	67731	32860.5	37972.8	93102.6	56895.9	42264.9	59649.2	35065.3	47907.7
M468T1_1	21.8769	4.45134	2.68107	0.0211842	0.756698	UP	467.847	467.842	467.848	0.728966	0.62185	0.931583	9	2	6	3686	256.588	588.298	6130.24	7568.03	0	0	67.8632	0	2038.69	870.048	0	0	295.112	0	63.9271	0	0	12957.5	15699.8	0	0	0	326.762	18553.9	16588.2	3129.12	204.481	0	6103.07
M515T3	1.96642	-0.975568	-2.48122	0.021258	0.756705	DOWN	514.975	514.974	514.975	2.70981	2.50111	2.92886	23	12	9	3947	33387.4	18989	16970.5	13874	0	51353.2	11581	69160.4	32871.7	48914.9	22863	23018.2	32834.3	30216.6	34395.3	20911	55916.9	8020.02	38793	18493.1	17750.3	0	0	10089.4	34451.4	16094.6	28963	0	30991.5
M789T1_3	1.55149	0.633656	2.47543	0.0212747	0.756706	UP	789.388	789.383	789.394	0.806375	0.673084	0.982067	14	9	4	387	633.164	346.072	987.048	367.004	0	1020.99	978.545	409.012	1286.41	866.229	786.202	468.72	422.389	687.872	352.38	407.973	544.419	1200.5	1148.22	1304.73	986.749	588.658	1175.51	861.813	271.194	855.953	1208.79	1613.38	629.08
M136T6_4	2.61427	-1.38641	-2.57304	0.0213362	0.756712	DOWN	136.062	136.061	136.063	6.4509	5.87925	6.94078	52	13	12	51588	100742	82324.9	38535.3	27528.9	187185	29226	222346	48787.2	22240.3	74911.4	111721	245625	166288	22868.2	17849.9	29082.6	131511	34723.2	36927.4	24225.2	94440.3	82283.5	18742.6	29496.1	58916.8	45880.1	10756.3	18406	7625.87
M618T3	2.64388	-1.40266	-2.48067	0.0213616	0.756714	DOWN	617.923	617.922	617.925	2.77641	2.55194	2.9778	17	11	5	592	3210.97	2345.67	1199.23	1677.22	0	6568.49	741.115	5809.66	2844.77	7676.07	1414.72	1574.54	3841.06	2007.94	2445.29	2163.65	4655.31	0	5188.14	520.124	1043.55	0	0	0	1682.53	523.014	1701.9	0	3731.52
M446T6	4.36475	2.1259	2.60817	0.0213729	0.756715	UP	445.951	445.95	445.952	5.98577	5.9128	6.10672	9	2	7	282	93.0692	176.267	508.783	525.528	0	144.575	0	0	0	0	349.193	150.476	565.655	0	0	0	0	481.225	1078.99	0	346.495	1046.53	0	915.7	806.911	0	1429.55	0	0
M481T1_1	5.94484	2.57164	2.64447	0.0214499	0.756722	UP	480.829	480.826	480.835	0.839667	0.62185	0.9206	15	5	7	786	325.97	477.303	2039.3	2197.02	0	612.187	339.931	0	610.442	1706.77	235.858	0	0	453.605	0	278.818	0	5645.25	5893.49	164.936	0	164.6	3539.69	2016.65	3518.92	858.1	97.1546	0	2572.8
M905T1_2	20.0149	4.323	2.67312	0.0214932	0.756725	UP	904.617	904.604	904.618	0.80505	0.641967	1.1478	13	2	8	4265	317.393	639.804	6770.3	8339.71	67.5551	0	160.949	0	2160.94	0	555.29	0	82.9996	1098.37	0	0	0	25846.7	16370.4	312.88	0	0	1827.98	7929.91	13138	1373.26	1180.11	1688.57	11575.8
M557T5	3.82668	1.93609	2.61742	0.021506	0.756727	UP	556.898	556.897	556.9	4.7993	4.70248	4.90063	20	4	10	434	675.567	733.195	2605.08	2454.59	0	70.9228	1202.51	468.553	414.746	1485.04	0	252.396	2393.94	136.937	143.133	947.722	1266.48	5774.14	7144.87	949.717	422.712	1752.17	889.634	1139.01	6024.15	0	2224.12	3819.63	1120.8
M476T1_1	12.3493	3.62635	2.66729	0.0215245	0.756728	UP	475.845	475.843	475.845	0.719766	0.641967	0.80505	8	2	6	3383	551.926	932.057	7033.71	8370.37	0	291.003	0	75.5406	2554.78	2580.08	0	0	0	455.346	893.156	325.132	0	16898	20937.3	84.7244	0	0	1324.39	18102.2	15129.2	2395.01	732.772	92.8317	8708.01
M124T16_2	1.89116	0.919271	2.46968	0.0215384	0.756729	UP	124.04	124.038	124.042	15.5454	15.4193	15.7961	11	8	2	1130	1645.71	1439.42	3112.29	1522.87	536.836	603.436	521.64	370.564	988.903	664.799	2995.28	3482.41	3921.81	2790	3583.57	313.488	621.432	5622.47	3591.33	337.474	2878.81	3049.44	2843.18	4125.48	3895.07	4914.58	3128.32	2165.3	796.034
M475T1_11	5.05351	2.33728	2.66017	0.0215751	0.756733	UP	475.343	475.342	475.349	0.658292	0.5686	0.795617	24	12	11	7209	3276.01	2433.11	16555.4	17133.7	2455.13	1245.66	1146.44	3824.06	9595.71	2597.66	5009.25	2479.92	5864.86	3944.06	2049.28	1187.69	1188.47	39462.3	44786.5	3835.6	3679.59	2494.13	2630.86	37379	32733.9	8259.18	470.842	3929.7	19002.6
M182T8_3	1.8297	0.871605	2.46322	0.021807	0.756752	UP	182.081	182.078	182.081	7.62208	7.2388	7.84417	41	13	12	37050	76144	70613.9	139320	57367.5	1697.69	328.217	102511	91037.6	128993	236808	1125.19	103311	915.664	99334.7	93723	119376	10710.6	170712	182808	489.134	96729.7	135022	167979	179785	171975	68158.7	160600	195617	141970
M350T1_2	1.51099	0.595494	2.46199	0.0218487	0.756756	UP	350.217	350.205	350.218	0.681067	0.31365	0.832467	35	12	12	7962	46736.4	23837.5	70618.2	24588.8	2434	56623.5	16076.9	42607.2	84618.1	53062.3	64303.4	66540.5	23014.5	55823.3	21998	58891	61580.4	63492.7	73024.3	100374	119553	76639.1	54258.6	59492.7	80989.2	90333	41412.2	51411.1	36438.1
M581T1_7	8.11449	3.0205	2.65579	0.021982	0.756767	UP	581.444	581.441	581.448	0.666325	0.562217	0.929267	12	5	6	12444	2441.99	2485.44	19815.5	22535.1	5050.52	1015.63	782.901	1361.92	9127.19	1418.91	1346.18	488.037	2322.82	4891.91	811.213	1118.57	2010.04	77476.1	14484	38661.6	4063.63	3162.03	15024.8	42261.2	15259	5592.6	1298.06	4059.34	16443.5
M634T3	2.76229	-1.46586	-2.49338	0.0220205	0.75677	DOWN	633.898	633.897	633.899	2.87831	2.68413	3.25823	24	12	6	1264	8672.7	6944.99	3124.37	3859.66	0	17791.6	3423.67	13908.3	2121.51	23694.6	3910.27	6240.52	13258.1	7572.94	2399.74	7462.54	10961.3	0	10546.3	1752.44	5118.75	0	0	0	6031.7	2195.66	2107.75	0	9739.86
M127T4	1.73268	-0.793009	-2.4719	0.0220245	0.75677	DOWN	127.112	127.111	127.112	4.11483	3.85223	4.31942	10	2	7	508	1455.16	735.156	839.827	494.68	1826.62	2116.32	1171.55	286.04	1327.53	992.844	1800.77	2659.99	2501.28	407.232	1762.77	1123.62	940.46	673.818	776.69	1105.27	1241.41	663.089	499.092	1082.75	556.676	493.835	471.112	380.136	2134.05
M235T1_2	2.36365	1.24101	2.46752	0.0220512	0.756772	UP	235.059	235.056	235.06	0.825025	0.725083	0.970717	16	10	3	2118	2529.53	3154.22	5978.92	3777.08	1357.59	290.344	6115.62	758.376	649.868	753.85	589.904	9123.91	8309.67	1247.18	2602.74	781.212	303.673	11617.2	7375.21	348.264	8748.25	7104.41	9245.49	6826.99	4100.48	5964.11	668.963	573.095	9174.62
M603T1_3	2.89426	1.5332	2.57817	0.0220685	0.756774	UP	603.404	603.397	603.411	0.698767	0.581833	1.00875	19	9	8	3132	2618	2346.03	7577.18	6270.48	6212.04	432.093	1280.93	889.105	6513.53	6676.28	947.127	3040.93	2127.72	2979.7	1235.19	390.582	1308.79	22591.5	5970.73	15857.7	2543.58	1988.29	3432.61	11169.1	5747.65	4967.72	2610.49	4392.85	9653.94
M431T6_3	1.86416	0.898529	2.47299	0.0222414	0.756788	UP	430.96	430.959	430.961	6.01473	5.88068	6.09665	18	9	9	1035	1610.79	1197.51	3002.77	1574.24	552.165	1726.65	155.581	1769.29	4091.27	1731.79	2422.55	512.891	3150.87	462.613	327.839	1678.24	2358.49	1447.53	1221.24	3474.49	3754.79	4144.91	3968.61	4100.2	946.625	609.063	5600.09	2910.92	3854.81
M90T16_1	1.66792	0.738049	2.45243	0.0222532	0.756789	UP	89.507	89.5068	89.5072	15.9252	15.7124	16.0636	36	13	12	105524	1.53996e+06	1.04934e+06	2.56854e+06	1.04616e+06	882958	1.39018e+06	1.17302e+06	1.48252e+06	3.98388e+06	3.54249e+06	1.74581e+06	1.21537e+06	1.52772e+06	550708	1.02156e+06	738235	765086	3.48765e+06	2.99978e+06	3.72905e+06	2.80208e+06	832732	1.62976e+06	3.73381e+06	1.43275e+06	3.00029e+06	1.17546e+06	3.53152e+06	2.46754e+06
M590T5	6.51036	2.70274	2.64277	0.0222824	0.756791	UP	589.861	589.859	589.862	4.79205	4.744	4.87192	7	1	6	258	111.454	131.429	834.058	938.723	0	0	0	128.964	124.975	207.149	0	60.7612	287.759	0	0	282.469	356.823	1063.78	3382.65	484.488	0	421.76	0	654.726	1433.24	0	434.952	1298.27	834.829
M883T1_1	21.7319	4.44174	2.65401	0.022295	0.756792	UP	882.525	882.524	882.526	0.705666	0.61175	0.776567	7	1	6	3144	139.352	286.604	3538.49	4428.12	0	0	0	0	1028.76	0	267.565	69.9824	176.911	268.363	0	0	0	12226.5	6961.82	79.6701	0	0	0	8797.01	7449.62	1132.23	0	0	5815
M253T15_1	1.41534	0.501152	2.4619	0.0224633	0.756805	UP	252.858	252.857	252.859	15.0797	14.8416	15.2184	29	12	12	495	3293.09	1640.97	4665.14	1114.23	0	3406.13	6142.69	3053.51	3671.28	4146.96	3298.04	4868.24	3218.87	4225.94	2927.94	3533.8	316.764	1589.2	5258.8	4504.28	5489.31	4833.31	3770.87	4973.14	5644.09	5773.47	4622.47	4699.12	4823.57
M522T1_1	34.9151	5.12578	2.64933	0.02249	0.756808	UP	521.847	521.845	521.849	0.751525	0.652016	0.968283	8	1	6	4612	185.931	602.391	7532.76	9588.81	0	0	0	0	2185.08	0	0	0	150.689	81.3275	0	0	0	17038.4	24745.1	0	0	0	203.273	17265.5	20217.2	2060.04	0	0	8863.65
M261T15_2	2.31464	1.21079	2.44773	0.0224957	0.756808	UP	261.131	261.13	261.133	14.725	14.499	15.0173	14	9	3	1969	2817.77	3768.86	6522.13	3791.08	381.024	467.587	729.908	7425.37	7905.88	290.49	294.026	277.546	9211.32	368.082	8333.67	521.64	424.45	8928.29	9473.98	486.579	288.104	7670.62	389.098	7189.15	9744.11	8621.76	8374.08	7436.29	9663.48
M871T8	2.28399	1.19156	2.44833	0.0225159	0.75681	UP	870.792	870.788	870.795	7.59128	7.27417	7.7942	10	3	7	220	197.143	326.842	488.492	267.06	0	0	1136.62	0	110.576	0	0	67.5416	559.042	160.293	279.254	249.534	0	813.369	145.023	298.058	588.976	693.392	0	768.932	541.181	816.027	294.91	400.705	501.333
M840T7_2	1.40335	0.488874	2.4903	0.022516	0.75681	UP	839.841	839.84	839.844	7.49827	7.29878	7.78715	39	13	12	3890	24719.7	12675.4	34690.3	6637.56	4333.71	31833.3	32041.5	30608.9	28356.3	28116.7	30465.9	9953.83	30938	48387.4	9848.48	8396.1	28075.5	25904.2	40324.3	29344.1	46830.1	42280	35631.2	26871.3	39429.5	34129.8	30245.7	28823.8	36469.6
M778T11	10.1469	-3.34296	-2.60541	0.0225305	0.756811	DOWN	777.84	777.839	777.841	11.4337	11.4145	11.4611	8	7	1	566	673.54	876.561	35.3621	103.495	0	2636.42	0	2049.61	631.947	823.536	0	831.358	340.356	0	0	0	1442.79	0	0	358.449	0	0	65.8958	0	0	0	0	0	0
M588T6_1	3.18471	1.67116	2.56824	0.0226044	0.756816	UP	588.235	588.234	588.237	6.46353	6.26263	6.60442	9	2	7	249	131.856	152.342	458.303	415.282	0	0	499.464	141.97	0	131.41	265.899	133.505	0	318.403	0	74.6486	148.828	1234.34	0	809.852	0	140.422	421.765	675.456	0	726.839	947.697	199.996	343.275
M698T16_3	2.5374	-1.34335	-2.4521	0.0226752	0.756822	DOWN	698.11	698.109	698.112	16.4419	16.3432	16.6185	19	12	4	1019	4295.66	3077.22	1674.45	2229.65	0	5949.11	1755.52	5669.17	3511.87	2347.36	3545.79	10879.9	3090.71	1944.58	4775.74	9459.35	2914.49	1772.06	0	4842.29	0	1485.74	0	1953.5	0	0	0	6650.78	3389.03
M408T2	3.63989	-1.8639	-2.54927	0.0226793	0.756822	DOWN	408.242	408.241	408.247	1.81322	1.58244	1.9229	19	10	9	3014	5040.26	4924.69	1379	1537.86	0	6697	584.33	9813.09	3006.64	17035.6	1669.18	8472.45	4492.85	1295.98	2860.2	932.154	8663.91	0	1609.54	1402.87	347.614	2121.88	1526.39	0	2333.83	552.074	547.257	5565.96	540.571
M729T1_5	1.52076	0.604792	2.45598	0.0227084	0.756825	UP	729.402	729.399	729.41	0.736442	0.61175	1.03492	22	10	9	2170	4018.35	1896.03	6110.95	2322.35	834.775	2259.85	831.01	4055.4	6387.99	6851.2	5096.66	5035.14	4624.17	5685.67	3628.43	3367.2	3581.1	9399.47	5421.01	11004.7	4851.77	4042.04	8840.6	5321.49	4062.36	5740.17	4229	5777.29	4641.44
M910T1_1	7.77088	2.95808	2.63397	0.0227123	0.756825	UP	909.572	909.57	909.574	0.74115	0.631716	1.08049	10	2	6	4144	785.781	923.629	6187.22	7048.13	2051.8	0	0	79.7625	1983.74	2494.72	877.592	583.999	153.37	373.102	0	0	1617.07	20418.4	13963.3	6501.15	395.895	0	0	12577.7	10830.4	886.332	0	0	8673.36
M478T1_1	23.1901	4.53543	2.63917	0.0228162	0.756833	UP	477.821	477.82	477.824	0.728883	0.631716	0.795617	10	4	6	10590	741.149	1830.53	17799.7	22321.3	0	0	277.816	0	6557.76	0	0	0	980.619	1818.75	0	0	0	47281.8	58720.8	0	0	0	0	40032.8	36874.9	6240.38	0	0	24445.4
M500T1_1	25.8703	4.69323	2.63817	0.0228952	0.756839	UP	499.834	499.833	499.835	0.723516	0.641967	0.80505	9	3	6	7707	469.949	1209.57	12921.5	16308.4	0	0	0	0	4310.8	0	0	0	561.988	1236.56	0	0	0	31226.3	43058	0	0	0	0	28872.2	30690.3	3546.65	0	0	17664.7
M840T7_4	2.24658	-1.16773	-2.46528	0.0229076	0.75684	DOWN	840.345	840.343	840.348	7.49949	7.2325	7.6412	17	11	5	920	1922.29	1326.35	852.371	797.708	5333.93	2051.04	195.824	1955.11	2328.77	1333.15	2617.46	62.6279	1876.71	2837.96	1698.75	863.627	1834.79	0	288.104	2048.37	701.771	439.226	1155.91	275.53	409.99	60.8813	1781.85	729.545	2337.28
M933T1_1	30.1975	4.91636	2.63835	0.0229318	0.756842	UP	932.648	932.647	932.651	0.741366	0.631716	0.795617	7	1	6	2018	90.1476	303.369	3708.5	4741.88	0	0	0	0	1097.5	0	0	0	74.4225	0	0	0	0	11289.7	7478.66	0	0	0	0	10088.8	10546.5	1328.95	0	0	3769.41
M920T5	1.62593	0.701269	2.4429	0.022999	0.756847	UP	920.451	920.446	920.455	5.21603	5.1235	5.28777	27	10	11	327	1291.63	939.354	2100.11	706.979	63.5161	809.398	897.059	1099.53	465.93	1970.97	197.537	2157.03	272.938	2195.32	1381.96	2456.65	2823.35	2800.84	1417.76	3051.95	1094.51	1191.15	2989.87	2221.05	2601.53	1975.12	2531.44	1383.29	1942.75
M314T18	1.80889	-0.855103	-2.4346	0.0230889	0.756853	DOWN	313.905	313.902	313.907	17.5306	17.264	17.7116	10	7	2	254	312.879	153.713	171.361	136.88	384.849	147.197	308.904	0	399.395	441.656	71.0737	396.648	434.808	459.742	416.754	213.692	392.712	132.084	0	69.1455	66.0076	392.775	67.7484	146.063	361.76	154.943	389.088	198.105	78.6151
M294T19	2.41095	1.2696	2.5307	0.0231392	0.756857	UP	293.855	293.853	293.856	19.1032	18.9654	19.3255	7	1	6	185	84.749	81.3207	230.25	183.202	62.6023	0	60.6081	0	119.151	0	0	126.23	126.381	119.372	143.848	283.752	59.7929	276.192	460.935	116.051	324.338	63.7848	322.515	124.006	0	612.053	58.0358	287.635	117.455
M532T1_5	1.60782	0.685105	2.45162	0.0231588	0.756859	UP	532.316	532.314	532.322	0.725133	0.6025	0.832467	23	10	12	2572	7382.47	3951.77	11869.7	5077.89	3061.8	1403.22	3256.29	6533.77	10787.5	10301.2	12714.6	11317.1	10167.7	12068.8	4229.94	5700.51	4429.66	20711.7	21351.5	9345.73	13280.4	9102.33	6444.25	13845	13708.5	9815.48	5145.94	11449.8	8235.47
M542T1_3	1.34015	0.422393	2.43929	0.0232632	0.756866	UP	542.302	542.298	542.309	0.747434	0.671833	0.99515	31	13	11	860	5335.73	1722.49	7150.67	1975.99	475.068	7163.42	4226.48	5839.64	5938.09	4496.53	6662.62	5789.11	7130.51	5104.94	5702.89	6007.77	4827.4	10405.6	4957.34	9402.29	6914.27	7336.69	6764.3	7579.9	4774.96	4807.26	5127.85	9546.87	8190.77
M161T2_2	2.40182	1.26413	2.5012	0.0232978	0.756869	UP	160.965	160.964	160.966	2.26266	2.05312	2.39263	12	4	6	252	324.862	302.92	788.246	571.991	0	270.261	293.086	135.051	64.204	278.573	68.0448	339.682	383.929	860.181	630.75	0	899.449	1279.74	346.009	429.165	0	1836.35	1249.82	1265.95	720.413	0	662.507	1170.44	498.567
M541T5_1	4.88309	2.2878	2.57528	0.0233367	0.756872	UP	540.925	540.924	540.927	4.76037	4.58608	4.87853	9	3	6	358	290.208	471.766	1525.57	1598.72	438.944	0	699.742	0	0	1592.31	0	0	469.408	0	0	0	572.295	2456.29	3760.28	124.806	0	1460.55	0	3766.7	3854.32	0	2059.15	633.174	191.599
M797T1_1	2.11615	1.08145	2.56158	0.0234395	0.756879	UP	796.543	796.538	796.551	0.690992	0.636834	0.954633	20	11	7	955	1268.92	602.612	2685.23	1825.71	2167.41	449.977	1626.76	1222.7	2478.48	1585.94	1010.62	1146.87	853.928	1299.33	487.1	1437.81	729.001	5681.99	2077.21	5503.7	820.967	422.785	4237.27	4156.66	1921.25	2457.18	455.367	1923.04	2565.29
M882T1	13.5287	3.75795	2.62196	0.0235828	0.75689	UP	881.521	881.52	881.524	0.717683	0.61175	1.01458	11	3	6	6466	515.192	622.327	7130.48	8719.55	67.0649	153.185	240.156	817.208	2089.13	758.97	941.346	0	508.031	1122.41	0	0	0	23996.5	14688.2	352.291	280.841	151.27	197.929	18592.6	14185.6	2744.15	0	374.713	10001.6
M623T1_4	1.71133	0.775114	2.46513	0.0235941	0.75689	UP	623.249	623.245	623.256	0.831183	0.5866	0.930483	15	6	7	666	1452.9	800.418	2486.38	1231.97	1296.65	1791.31	1144.49	362.692	1313.1	2256.71	558.53	2228.64	503.503	2730.4	1584.67	657.062	2459.89	2226.98	3917.65	2518.2	2303.11	572.878	3815.9	1699.95	667.107	1557.64	3242.3	4368.39	2946.41
M858T1_2	8.93095	3.15881	2.60041	0.023659	0.756895	UP	857.595	857.587	857.599	0.8238	0.750333	0.874283	7	1	6	521	52.0466	166.371	749.214	914.862	0	0	0	0	75.1788	0	601.428	0	0	0	0	0	0	1542.99	73.3333	587.315	0	0	1074.53	770.001	0	0	2464.97	2315.51	161.915
M550T12	4.32445	2.11252	2.56085	0.023664	0.756895	UP	550.118	550.116	550.119	12.1128	12.0949	12.1876	8	2	6	365	157.055	243.686	751.194	768.842	0	0	136.94	0	0	650.16	0	199.737	703.08	0	60.138	221.426	70.24	715.68	1996.07	64.6693	255.692	63.3383	0	1082.56	1402.82	0	2151.9	877.464	404.151
M446T1_1	18.0294	4.17228	2.61755	0.0236975	0.756898	UP	445.834	445.833	445.835	0.6969	0.61175	0.7671	7	1	6	3015	227.814	493.09	4579.06	5738.98	0	0	77.9132	0	1364.11	1294.08	0	0	225.485	0	0	0	0	12673.4	11589.2	0	0	0	0	14185.3	9584.67	2463.58	0	0	4452.6
M680T2_1	3.17271	-1.66572	-2.48064	0.0237407	0.756901	DOWN	680.134	680.133	680.136	1.79228	1.57357	1.91007	19	12	7	2102	6770.87	6088.85	2121.93	2815	0	15656.5	1264.43	15275.9	4282.25	17647.1	3589	5026.67	6868.83	2222.66	2159.37	2672.65	11356	100.335	5550.78	1538.41	1127.3	0	0	0	9150.32	2342.05	3704.95	0	1949.02
M719T1_5	4.40531	2.13924	2.59017	0.0239328	0.756914	UP	719.485	719.476	719.489	0.6896	0.542683	0.7838	13	6	7	1196	1011.92	894.273	4454.53	4523.28	3661.93	394.345	1196.57	342.526	731.808	1320.28	835.217	1170.57	288.92	845.54	67.4101	1147.13	1152.7	12811.6	2499.68	10577.7	967.249	0	708.152	7494.08	2439	5867.07	88.8511	943.727	9057.18
M424T1_1	12.1446	3.60224	2.60546	0.0239513	0.756916	UP	423.822	423.82	423.829	0.688417	0.573867	0.7671	8	0	7	1188	91.3386	234.055	1497.43	1855.91	0	0	0	0	419.237	768.164	0	0	0	0	0	0	0	4243.99	3713.18	1003.97	0	0	0	5064.66	1321.67	551.089	0	0	2070.63
M129T21	1.36162	-0.445328	-2.42878	0.0239599	0.756916	DOWN	129.093	129.091	129.101	21.3616	21.2345	21.5992	9	3	6	454	923.735	228.319	678.407	272.606	1066.48	966.109	1012.15	408.111	1104.42	1173.27	1021.76	462.38	1011.06	974.6	950.43	902.956	954.822	503.976	897.316	911.932	900.383	597.24	959.465	842.169	449.568	351.619	1046.09	352.296	328.831
M205T2_1	1.77048	-0.824142	-2.50694	0.0240322	0.756921	DOWN	205.126	205.126	205.127	1.81995	1.58244	2.01875	24	13	11	63580	341516	200626	192894	70855.9	53458	658199	131787	579634	224853	554558	225676	359552	202722	282070	358740	185871	622582	171185	154914	279499	114264	208413	276983	46535.6	212009	145997	194881	272456	237593
M615T6_5	2.2903	1.19554	2.45254	0.0240331	0.756921	UP	615.342	615.339	615.343	6.376	6.25485	6.51651	17	6	11	509	311.061	343.659	743.822	514.409	0	0	0	136.733	811.054	0	538.817	988.31	578.678	508.363	135.768	346.073	0	406.063	782.711	1016.81	459.466	817.488	332.482	2082.1	620.566	0	1054.8	677.114	676.264
M416T10_3	6.43878	-2.68679	-2.5125	0.0240561	0.756923	DOWN	416.11	416.107	416.11	10.2784	10.2505	10.2959	13	11	2	1891	3288.24	3799.57	485.387	1267.87	330.775	9085.27	0	11485.7	2077.93	3989.89	1653.52	3120.61	733.688	0	757.745	1580.29	7931.64	112.116	0	4372.74	0	0	1159.11	180.684	0	0	0	0	0
M138T12	1.74941	0.806871	2.41615	0.0240597	0.756923	UP	137.987	137.985	137.987	12.2749	11.9681	12.5317	10	7	2	1138	1089.76	905.665	1906.44	783.491	994.318	399.743	359.766	291.624	2056.54	1824.33	299.078	365.883	291.312	610.848	2969.39	1818.78	1885.24	2075.23	2256.24	2338.03	2524.49	1885.91	2490.08	2059.21	2420	2072.69	275.184	283.922	2196.27
M298T1_11	1.54156	0.624395	2.41542	0.0240709	0.756924	UP	298.31	298.309	298.313	0.621291	0.4664	1.06255	38	13	12	1058	3692.42	2182.76	5692.1	1956.2	7054.57	3695.93	2545.94	7410.64	4546.71	2010.02	2198.04	5092.28	1305.17	5702.07	3916.46	433.258	2090.32	6007.93	3576.38	8527.77	5373.55	4609.64	9854.64	4470.99	6983.11	6146	4459.87	3365.39	4929.91
M636T11_2	2.60932	-1.38367	-2.50992	0.0240849	0.756925	DOWN	636.17	636.166	636.173	10.6575	10.6329	10.9523	13	9	4	300	601.182	504.993	228.278	171.704	1861.82	615.201	683.388	212.81	559.44	971.426	181.326	0	1084.05	64.6711	728.622	287.964	564.647	131.221	138.242	136.833	203.614	124.18	559.588	367.044	474.768	0	189.674	353.188	60.9831
M495T3_3	2.38953	-1.25673	-2.44527	0.0243194	0.756941	DOWN	494.99	494.988	494.991	2.75952	2.57231	3.07516	21	10	5	3298	23629.1	17517.1	9880.03	9804.92	0	60450.1	9627.57	50612.9	13486.6	41085.9	25216.9	10932.6	27355.5	13324.8	19964.1	23280.8	11840.8	8372.8	33088.7	7257.42	12570.6	0	0	9942.37	23387.5	10568.1	8460.7	0	4912.21
M305T21_1	1.6966	0.762645	2.41124	0.0243427	0.756942	UP	305.21	305.208	305.212	21.3354	20.9735	21.6466	15	8	4	471	832.95	602.079	1413.18	600.215	1676.7	1603.52	338.688	309.41	476.28	389.592	1574.47	306.708	361.368	510.095	350.939	1556.65	1373.94	1305.67	617.86	1891.88	1749.19	1903.26	490.392	1618.49	2046.07	1774.21	1778.74	328.459	1453.95
M889T1	25.7742	4.68785	2.60412	0.0243629	0.756944	UP	888.623	888.621	888.624	0.73245	0.62185	0.78615	9	3	6	5288	370.79	898.572	10317.7	13203.5	0	0	0	0	3183.25	0	0	0	776.863	860.154	0	0	0	32960.2	20110.2	0	0	0	0	30272.3	25260.4	3471.76	0	0	11737.1
M98T16_1	1.57633	-0.656573	-2.45458	0.0243951	0.756946	DOWN	97.5147	97.5145	97.5149	15.9303	15.665	16.2503	33	12	10	6398	122021	57830.6	77408.3	29614.4	28525.7	54591.8	68017.3	180987	198672	174247	178532	90267.9	84955.2	93978	93199.4	166812	173489	51890.9	47878.7	60130.5	134531	56850.2	92848.8	72328.8	117021	63451	107400	42858.9	81709.7
M881T8_3	2.7752	-1.47259	-2.44867	0.0244652	0.75695	DOWN	881.49	881.487	881.492	7.50436	7.24358	7.55044	11	8	3	513	559.332	477.944	188.416	253.93	1636.63	1012.51	0	627.069	804.018	129.682	356.219	0	608.569	500.727	0	682.561	913.326	0	610.806	458.968	0	65.2513	186.874	0	0	0	190.209	61.565	687.32
M511T1_7	3.77336	1.91585	2.58259	0.0244786	0.756951	UP	511.37	511.366	511.374	0.724325	0.641967	0.80505	10	3	7	4772	2604.96	1702.49	9829.46	9551.37	4486.94	1097.16	3183.91	2599.54	3047.37	6432.01	856.575	3062.67	2282.91	3624.65	224.928	709.317	2256.54	18721.6	20758.9	10112.7	2355.49	1495.8	4135.84	20730.5	27885.1	3197.46	2566.79	522.809	5470.49
M168T19_2	1.33087	-0.412374	-2.40951	0.024511	0.756953	DOWN	167.974	167.969	167.977	19.2727	19.0525	19.5893	14	4	9	301	557.22	140.667	418.688	146.294	354.312	465.61	324.306	807.582	579.007	478.927	432.795	649.077	558.591	596.215	673.751	703.283	620.41	326.122	519.337	397.716	299.166	589.13	272.303	532.828	271.292	692.907	283.579	311.976	527.896
M465T1_1	11.0519	3.46622	2.58927	0.024553	0.756956	UP	464.808	464.805	464.813	0.802225	0.631716	1.2458	14	1	6	2068	287.33	580.296	3430.17	4167.57	0	239.04	0	0	1918.02	1103.93	83.6924	0	0	390.607	0	0	0	8853.14	11550.4	315.506	0	0	1270.5	6894.34	5226.42	440.978	0	0	6610.67
M670T1_4	1.62175	0.697555	2.44924	0.0246618	0.756963	UP	670.289	670.282	670.296	0.870475	0.683183	1.04638	16	7	7	340	563.838	265.661	914.407	425.089	206.416	596.064	284.796	462.925	955.421	607.754	811.045	692.315	804.255	281.283	954.515	294.1	379.008	1478.39	813.056	1419.56	1281.09	579.094	635.541	852.104	332.117	878.435	899.714	295.774	1508
M223T10_1	2.02681	1.01921	2.4374	0.024684	0.756965	UP	222.956	222.956	222.958	9.92852	9.87937	9.96563	13	5	8	400	212.521	181.241	436.454	266.397	0	373.786	66.564	340.875	195.303	537.44	335.171	0	322.056	62.6924	61.4691	59.0751	408.339	824.13	579.72	293.521	0	649.262	313.768	353.304	558.981	0	639.774	703.857	321.124
M406T1_5	2.46764	1.30313	2.51296	0.0246889	0.756965	UP	406.388	406.386	406.389	0.63505	0.4572	0.81465	15	8	5	2190	3576.52	2679.12	8825.57	6762.49	1457.7	624.769	3985.6	1583.83	2298.42	1759.86	6751.66	2221.32	2663.82	1441.04	6310.56	6101.65	9294.51	1852.02	8204.14	1785.49	21106.7	15092.6	8516.94	1990.36	1692.31	5765.37	9089.61	12193.6	18617.8
M107T6_2	1.41025	0.495955	2.4294	0.0247248	0.756968	UP	107.049	107.049	107.05	5.84369	5.7115	6.1387	26	13	12	7828	13928.4	4829.94	19642.5	6697.3	3510.83	8620.19	17603.3	9953.04	13703.6	14724.4	19239.5	17365.3	21804.7	16386.2	12973.6	12015.9	13168.1	16977.8	22779.2	12771.2	19111.9	17302.3	12823.5	25413.2	27439	24078.5	13237.9	11589.5	32186.3
M245T13	1.90077	-0.926586	-2.416	0.0247553	0.756969	DOWN	245.08	245.079	245.081	13.0743	13.0405	13.1235	17	9	7	423	887.397	519.256	460.299	355.138	2266.49	812.952	482.564	1285.72	330.955	1000.08	1067.81	303.199	975.382	577.08	602.28	668.412	1163.23	58.7752	906.082	359.856	728.099	708.739	537.129	0	0	284.428	797.328	949.032	194.125
M669T7_2	1.35037	-0.43335	-2.40684	0.0247879	0.756972	DOWN	668.871	668.87	668.871	7.46705	7.29914	7.76543	35	13	12	23780	79063.4	20272.5	58549.6	22189.2	124185	64677.2	68247	64745.3	95744.9	55497.5	102711	84002.6	82501.2	74290.4	91573.8	56810.9	62837.6	49442.5	27387.7	62131.2	72000.5	56881.9	60932.2	32231.8	28483.1	74815.6	96276.1	54200	87813.2
M486T1_6	2.21885	1.14981	2.52962	0.0248811	0.756978	UP	486.313	486.307	486.321	0.728916	0.57445	1.11828	34	11	10	6339	6241.2	3293.6	13848.3	9925	964.903	8169.35	1896.05	10617.9	7382.5	3054.54	10397.5	8680.85	8624.98	4725.97	7435.51	2241.47	6944.04	25991.3	36782.5	10764.9	11609.8	6222.21	6496.29	17792.2	16784.6	8243.6	1114.52	6704.25	17673.3
M127T23_1	1.36467	-0.448551	-2.4637	0.0249252	0.75698	DOWN	127.148	127.148	127.149	22.669	22.4958	22.8654	16	7	4	1142	10185.6	3625.42	7463.81	1585.43	7313.84	20371.2	11157.3	10542.3	5919.12	7231.66	7464.87	10302.3	11444.8	12632.3	9861.75	9416.64	8755.12	9036.01	8342.57	6111.23	7494.95	7545.74	5064.45	4907.78	8676.36	5913.1	8183.82	8803.48	9486.22
M733T3_3	2.39687	-1.26115	-2.40956	0.0249304	0.756981	DOWN	732.851	732.85	732.852	2.92802	2.67595	3.42403	26	11	7	1580	12044.8	8461.6	5010.07	6015.94	0	28124.6	3964.6	27676.3	10378.6	19498.2	13019.4	9320.65	12366.9	10086.3	6337.24	5853.24	9956.35	0	16884	5264.74	9699.32	0	0	0	6546.19	2186.14	14961.9	0	4578.58
M245T8_1	1.52379	0.607661	2.41358	0.0249777	0.756984	UP	245.048	245.048	245.049	7.85941	7.79643	8.01495	24	12	12	2247	4048.23	1933.36	6173.25	2419.06	0	2903.06	2754.94	2470.54	5456.81	7287.22	3856.3	2766.91	6661.37	4429.3	4374.56	4319.42	5346.56	3613.94	7274.46	5458.04	4961.28	10266.4	5671.51	4578.12	7473.93	2102.82	8416.66	9361.35	4900.47
M479T1_1	26.7946	4.74387	2.58933	0.0250002	0.756985	UP	478.824	478.822	478.826	0.748833	0.631716	1.04338	9	1	6	2056	80.1188	288.873	3104.09	4036.04	0	0	0	0	1041.54	0	0	0	0	0	0	0	0	8048.72	10791.2	0	0	0	82.1433	7574.07	6427.82	498.895	0	0	3826.24
M128T6_1	4.34488	-2.11932	-2.53119	0.0250091	0.756986	DOWN	128.071	128.069	128.083	5.94632	5.7665	6.36775	35	12	10	5080	7657.56	8218.67	1762.43	1655.22	354.323	13645.4	1283.84	30451.2	5134.5	3953.05	383.865	6509.66	563.696	8940.99	8158.05	6702.89	13466.8	1768.7	1000.58	5731.74	2975.04	467.712	3153.88	670.4	758.639	606.136	524.814	394.968	3096.58
M508T1_2	12.2857	3.6189	2.58815	0.0250191	0.756986	UP	507.83	507.828	507.834	0.7764	0.641967	0.976817	12	2	6	7441	1006.34	1197.87	12434.6	15252.8	149.702	886.884	1522.09	889.647	4541.05	0	473.816	685.913	0	1729.36	1143.92	910.517	149.466	31413.8	45078.5	99.273	0	1126.11	3925.43	23967.8	17632.5	2350.91	1340.44	229.861	22051.2
M862T1	22.4758	4.4903	2.58817	0.0250529	0.756989	UP	861.596	861.592	861.6	0.725483	0.631716	0.979037	12	4	6	5156	351.947	764.653	8373.64	10711.3	488.733	0	69.4872	0	2748.09	91.1643	0	0	334.993	842.852	0	0	0	30334	17558.7	497.947	0	0	0	21953.9	14373.4	2117.98	168.682	0	13479.1
M868T1	12.15	3.60288	2.58285	0.0250548	0.756989	UP	867.553	867.553	867.556	0.7146	0.631716	0.78615	7	1	6	1978	169.82	329.14	2378.06	2944.75	848.062	0	0	0	918.792	305.146	0	0	0	135.66	0	0	0	8771.17	4966.76	835.548	0	0	0	5201.53	4202.13	571.032	0	0	3988.59
M571T8_2	4.01899	2.00683	2.49359	0.0250943	0.756991	UP	571.061	571.06	571.063	7.8906	7.85023	8.0283	11	3	8	550	128.406	267.745	612.479	621.329	0	0	0	51.1369	274.922	888.728	0	0	454.49	0	0	0	0	0	638.162	646.766	0	1334.22	588.48	0	520.812	0	1116.02	2008	497.284
M164T8_4	2.03046	-1.02181	-2.48235	0.0251193	0.756993	DOWN	164.091	164.09	164.092	8.10642	8.04552	8.20508	14	7	7	946	2292.34	1582.04	1128.98	570.391	4703.06	456.705	818.915	873.621	2354.92	2528.74	1951.03	5550.92	2799.39	1817.22	1446.61	721.129	3778.18	2205.49	1211.48	673.023	254.641	1297.01	1837.15	1270.66	563.127	1130.55	1083.01	1530.75	490.83
M434T1_1	24.6664	4.62448	2.58322	0.0252407	0.757	UP	433.794	433.794	433.795	0.705666	0.62185	0.776567	9	3	6	9960	571.137	1489.31	14740.5	18947.2	0	0	140.373	0	5368.1	0	0	0	654.357	1261.94	0	0	0	48414	41273.6	0	0	0	0	38766.3	17606.9	4900.89	0	0	25924.6
M187T16	1.36172	0.445433	2.39304	0.0252891	0.757003	UP	186.956	186.956	186.956	15.9541	15.7535	16.1024	29	13	11	12526	271575	109590	369811	95579.8	142545	361260	162876	164127	256747	387452	411739	254865	418043	349740	328007	131064	162016	406810	387109	418396	346942	358276	397416	471136	404660	391086	96696.9	444125	315074
M561T6_2	2.32587	1.21777	2.49042	0.0254077	0.757011	UP	561.155	561.152	561.158	6.12745	5.9545	6.2274	22	11	11	861	1220.43	883.851	2849.36	2100.65	0	427.901	478.459	875.318	1540.49	3045.67	1001.32	1506.38	1478.75	2288.89	1510.58	0	1711.81	2276.92	4678.74	1672.05	7386.51	1479.53	1657.59	1248.52	4539.12	0	4925.88	2799.35	1528.09
M517T1_2	2.46706	-1.30279	-2.42314	0.025411	0.757011	DOWN	516.96	516.959	516.964	0.975533	0.885933	1.05297	20	12	7	662	1801.86	1393.56	715.191	787.861	0	2157.73	4542.16	2221.27	1526.86	4506.54	1481.8	573.911	2315.55	819.737	869.789	1669.87	738.968	386.821	2385.47	0	757.33	0	0	1580.83	0	1188.72	1011.36	0	1271.76
M490T1_2	23.726	4.5684	2.57417	0.0256926	0.757028	UP	489.86	489.859	489.861	0.72675	0.631716	0.968283	8	1	6	3297	205.543	508.761	5578.82	7214.38	0	0	0	0	1683.52	901.953	0	0	86.5753	0	0	0	0	10677.6	14136.2	697.645	0	0	0	16630.4	18196.3	2264.08	0	0	4343.69
M597T1_4	1.53958	0.622534	2.38323	0.0258755	0.757039	UP	597.257	597.254	597.266	0.8629	0.7764	0.9376	11	9	2	1133	2092.36	1181.33	3221.34	1185.23	1083.56	1174.54	1473.88	3800.82	1309.4	2113.16	4700.51	3604.14	1580.68	1103.54	1907.91	1313.42	2035.05	5180.87	1715.09	4380.1	2639.95	2758.54	4088.53	4193.39	2839.33	2581.73	3557.78	1018.49	3702.33
M321T1_1	2.78055	1.47537	2.47206	0.0259175	0.757042	UP	321.096	321.094	321.098	0.853317	0.763984	0.886083	11	8	3	6466	2575.08	2641.35	7160.12	5902.61	3717.73	470.927	877.175	280.371	733.278	7227.7	634.908	323.927	713.483	1209.31	5471.31	6036.99	5778.89	21263.7	5162.69	6709.77	7003.08	722.39	587.227	13236.1	11662.2	6592.09	1286.23	5751.01	5944.96
M275T6_3	4.35008	2.12104	2.531	0.0259662	0.757044	UP	275.018	275.018	275.02	6.08203	6.00777	6.19724	10	3	6	285	115.963	161.496	596.717	639.437	297.461	313.339	0	0	0	0	0	168.959	0	301.6	426.162	0	0	1251.13	1008.2	0	1765.51	137.319	0	608.387	1254.93	0	1049.02	86.0995	0
M290T4_1	6.25005	-2.64387	-2.53158	0.0259818	0.757045	DOWN	289.853	289.852	289.855	4.1551	3.96827	4.45895	12	8	1	1139	5189.27	6179.22	826.995	620.53	5496.42	278.696	11043.5	550.872	14857.4	5244.16	2800.92	1051.93	19442.5	4259.67	531.302	586.065	1316.98	0	884.617	901.826	264.266	56.175	2046.84	574.587	1487.16	391.365	982.009	1482.71	852.377
M89T16_5	1.26248	0.336265	2.41328	0.025985	0.757046	UP	89.0086	89.0084	89.0087	16.0477	15.9182	16.175	23	12	11	13312	74148.6	15872.2	93611.4	23408.6	31764.5	68221.5	88482.6	90142.5	73672.7	66224.2	69535.1	78067	72112.4	66889.6	86031.2	78248.3	94539.7	132258	105713	70825.5	59347.7	65399.7	87904.6	131885	106528	100331	83806.8	95225.4	84111.1
M126T2_2	2.07897	1.05587	2.42268	0.0259967	0.757046	UP	126.102	126.1	126.103	2.47615	2.32122	2.78785	12	3	7	303	258.532	217.267	540.494	344.921	0	78.8341	79.3789	61.4994	615.805	446.468	545.356	224.06	355.859	522.009	288.998	65.1667	77.4794	490.136	1369.9	231.225	812.011	406.567	474.049	0	713.531	500.491	451.55	301.536	734.93
M836T1	2.98735	1.57887	2.40516	0.0260302	0.757048	UP	835.585	835.582	835.588	0.794117	0.70335	0.853317	11	4	7	544	376.987	697.977	1195.28	969.202	2363.83	0	0	79.2135	769.191	641.43	1047.16	0	0	0	0	0	0	1821.32	266.385	1653.38	796.849	0	1895.61	626.75	590.174	615.933	2771.89	2848.69	456.446
M457T1_1	23.6975	4.56667	2.56578	0.0260735	0.757051	UP	456.811	456.81	456.811	0.7146	0.62185	0.78615	7	1	6	1881	96.8206	287.991	3064.15	3996.67	0	0	0	0	1032.45	226.217	0	0	0	0	0	0	0	9721.74	9465.05	0	0	0	0	8113.88	4236.94	772.003	0	0	4460.17
M204T2_3	1.76046	-0.815954	-2.45466	0.026206	0.757059	DOWN	204.123	204.123	204.123	1.81995	1.58244	2.01875	24	13	11	675091	3.37589e+06	1.9905e+06	1.91761e+06	760193	539682	6.41318e+06	1.37043e+06	5.94189e+06	2.44999e+06	5.20782e+06	2.10573e+06	3.62447e+06	2.09566e+06	2.68493e+06	3.46341e+06	1.66106e+06	6.32827e+06	1.82374e+06	1.52277e+06	2.42864e+06	1.0088e+06	1.96557e+06	2.86364e+06	273035	2.10406e+06	1.54234e+06	2.08115e+06	2.89909e+06	2.49854e+06
M106T9	2.49067	-1.31653	-2.43321	0.0262082	0.757059	DOWN	106.084	106.077	106.086	9.04034	8.79872	9.11172	7	7	0	295	319.763	278.996	111.131	127.95	646.622	390.126	67.8949	774.517	320.297	493.196	0	741.11	65.4909	367.46	0	67.6771	222.523	143.252	0	218.643	364.873	0	151.035	0	0	0	219.198	0	236.576
M155T1_3	1.55178	0.633922	2.38209	0.0262114	0.757059	UP	155.081	155.077	155.081	0.785016	0.631716	1.45925	41	13	12	10910	23834.5	12983.5	36985.8	14496.9	10566.1	24149.2	7951.74	43585.6	32109.3	48411.8	12184	15727.1	17475.8	17132.9	16084.3	27554.2	36916	29012.3	49691.8	49166	19530.4	40243.5	54926.4	39703.2	29799.3	8992.35	35456.5	57205.5	30102.2
M412T1_1	36.2953	5.18171	2.56277	0.0262762	0.757063	UP	411.781	411.78	411.782	0.6969	0.61175	0.7671	7	1	6	4075	118.23	426.285	5590.5	7385.54	0	0	0	0	1536.99	0	0	0	0	0	0	0	0	18939.1	15510.7	0	0	0	0	15478.7	5322.67	1568.33	0	0	10266.6
M906T1	26.6467	4.73589	2.55965	0.0264094	0.75707	UP	905.62	905.618	905.622	0.73245	0.641967	0.946834	9	2	6	2542	112.777	303.692	3792.42	4971.28	0	0	0	0	1084.93	0	84.819	0	0	296.352	0	0	0	14101.3	8955.7	0	0	0	0	9003.68	7228.2	587.227	0	0	5632.87
M1002T7	2.54501	-1.34767	-2.37721	0.026443	0.757072	DOWN	1002.3	1002.3	1002.31	7.36945	7.14156	7.43248	13	9	4	258	606.019	460.803	217.535	352.799	208.332	1283.09	0	1191.74	1178.59	62.3463	638.068	0	894.286	646.222	431.348	442.437	901.782	0	0	144.272	286.733	0	368.489	0	0	0	1076.42	0	734.503
M286T1_4	2.16219	-1.1125	-2.49901	0.0264636	0.757073	DOWN	286.201	286.201	286.203	1.30363	1.14703	1.36463	24	12	12	9408	19064.7	14442.6	8817.28	3038.67	4701.28	13355.9	7861.8	17975.9	12360	61973.4	29133	13453.7	24724.7	11661.2	16420.9	14190.7	20028.3	12080.6	10240.7	13246.9	6581.68	4653.77	6256.53	6129.54	13656.5	8818.87	9335.6	9057.31	5749.29
M464T1_1	11.1942	3.48468	2.55228	0.0265118	0.757076	UP	463.805	463.802	463.808	0.776317	0.631716	0.947684	18	5	6	14615	2064.44	3012.62	23143.7	28463.1	0	915.13	1105.5	912.754	7316.45	9328.76	163.31	148.458	441.933	4351.87	759.302	436.827	957.379	64141.7	79728.6	5682.32	1175.64	157.167	1824.55	42240.6	30135.6	4609.77	1453.93	582.42	45992
M454T1_2	3.56387	1.83345	2.54207	0.026576	0.75708	UP	453.831	453.83	453.832	0.723516	0.631716	0.78615	7	1	6	3105	2024.57	1097.14	7226.11	7009.37	0	3621.78	1411.81	1888.26	2002.83	3973.07	1281.07	1367.32	1170.99	2342.99	3321.22	2193.97	1744.12	16631.7	18331.6	2261.22	1210.19	1453.71	2811.04	17681	11881	1919.48	3074.82	1112.68	8344.93
M183T16_3	1.53714	0.620245	2.39693	0.0266453	0.757084	UP	182.985	182.985	182.985	15.8992	15.7029	16.0216	30	12	12	14085	197223	89150.5	303158	126899	235379	178230	159001	180380	190474	178698	141069	182156	466317	137226	230101	92697.8	192168	419977	381984	455271	168679	216634	101633	441649	115234	367242	390593	263674	315331
M621T1_3	1.5123	-0.596745	-2.36767	0.0266891	0.757086	DOWN	621.274	621.269	621.283	0.771417	0.57445	0.930917	14	5	7	477	1338.49	497.736	885.07	459.793	1342.54	1824.73	1025.82	1658.32	1730.64	740.221	322.54	1263.39	1340.07	1895.18	1822.66	1671.62	762.664	366.746	1257.41	630.749	1466.14	359.222	789.934	339.588	662.178	928.905	1743.8	1258.23	817.947
M326T21	1.59714	0.675493	2.36888	0.0267673	0.75709	UP	326.377	326.376	326.379	21.0419	20.9822	21.2426	16	7	9	254	458.009	281.907	731.505	294.272	65.0805	436.342	272.518	583.128	266.787	556.794	131.218	827.19	878.472	905.595	223.584	300.384	507.02	596.516	388.396	763.524	515.402	940.155	532.655	660.24	824.149	1202.05	1202.25	275.534	877.185
M730T1_4	1.57649	-0.656712	-2.37192	0.0269187	0.757099	DOWN	730.369	730.366	730.374	0.72745	0.652016	0.869534	17	8	9	541	1776.8	786.778	1127.07	573.621	3400.66	1365.36	1626.46	2158.46	2365.33	2965.96	1567.36	1558.77	872.808	1605.3	1920.76	858.874	832.355	1020.32	1073.73	724.955	849.744	1945.48	704.434	2224.94	358.041	1311.06	1780.31	765.58	766.204
M289T1_3	1.82105	0.86477	2.37264	0.0269669	0.757101	UP	289.131	289.13	289.131	0.893175	0.8098	0.994	8	7	1	5756	11346.8	11368	20663.1	8107	16215.7	3343.54	586.072	17636.6	22671	16291.7	2764.87	944.149	4363.74	1599.5	1386.37	25098.4	34606.5	20172.4	22600.7	20351.2	13389.3	20954	27963.6	22801.4	22636.8	11973.5	30972	2990.36	31151.2
M435T1_3	1.479	-0.564619	-2.36518	0.02699	0.757103	DOWN	435.202	435.197	435.209	0.727283	0.61175	1.19687	22	8	11	1622	4951.09	1872.18	3347.6	1509.99	8172.18	4270.3	4886.26	4500.25	6097.14	3609.11	4403.21	6628.31	1780.62	7522.7	5561.54	4758.51	2174.06	2633.76	3011.52	4649.57	4904.06	1911.63	2884.96	758.759	1816.53	3760.17	3154.9	5994.74	4690.62
M352T8_1	1.69275	0.759365	2.42476	0.0270367	0.757105	UP	351.991	351.99	351.996	7.67355	7.57103	7.83716	23	11	11	394	618.096	300.251	1056.53	555.982	567.482	896.694	726.744	0	665.297	632.94	706.608	862.136	900.285	599.427	0	585.89	891.747	1796.84	1893.23	1010.23	417.596	775.049	1115.15	1736.28	1319.83	69.3607	861.802	948.302	734.698
M432T1_1	8.85329	3.14621	2.52889	0.0271119	0.757109	UP	431.818	431.818	431.82	0.717316	0.62185	0.996284	8	1	6	2045	414.571	774.55	3844.87	4639.56	0	0	0	290.816	1154	2707.26	0	0	0	0	744.694	323.604	169.04	12009.8	10198.2	0	0	0	608.709	10275.7	5243.51	1029.8	1326.28	0	5446.4
M557T6_3	8.1445	-3.02583	-2.48869	0.0271338	0.75711	DOWN	557.182	557.18	557.183	6.43866	6.36101	6.5029	9	7	2	1105	1300.76	1662.77	128.762	330.414	211.107	0	2614.22	450.965	0	778.671	1614.91	4816.32	3935.74	0	0	0	2487.95	0	0	0	451.527	1093.61	0	0	0	0	0	0	0
M168T2_1	2.0272	-1.01949	-2.38514	0.027134	0.757111	DOWN	168.035	168.026	168.036	1.83442	1.67687	1.96462	14	8	5	474	1545.58	1007.91	759.138	605.713	349.807	815.671	490.604	2901.38	3632.48	1713.21	1355.57	2232.1	303.191	1477.59	968.361	1598.51	2254.03	0	849.746	734.114	1843.77	875.093	130.727	229.703	567.17	1045.73	718.84	1859.58	255.176
M810T6_3	1.65225	0.724432	2.38147	0.0271473	0.757111	UP	810.111	810.108	810.112	6.46353	6.26263	6.61412	21	10	11	381	741.935	430.702	1230.87	578.424	0	231.908	551.552	912.24	1043.11	1151.35	1043.8	775.987	193.248	1344.89	357.657	1148.14	891.265	2064.67	68.4042	1590.7	891.628	1055.06	1136.77	1915.77	383.515	1441.94	1317.16	1374.29	1530.49
M445T1_1	22.2296	4.47441	2.54348	0.0271539	0.757112	UP	444.771	444.77	444.772	0.78615	0.631716	1.08049	15	2	6	6487	323.059	686.793	7774.23	10126.7	144.287	0	0	0	2339.22	697.728	0	0	0	1018.54	0	0	0	25453.4	25014.8	2492.73	0	0	177.231	14536.2	6743.91	1112.08	0	0	17760.4
M863T1	13.581	3.76352	2.54328	0.0271557	0.757112	UP	862.599	862.598	862.604	0.7394	0.631716	0.992484	10	2	6	1725	179.174	238.6	2704.86	3432.5	507.262	0	0	0	622.944	0	327.603	511.803	0	282.744	0	0	76.8992	9986.88	5597.26	375.633	0	0	0	6326.86	5001.83	612.864	0	0	4557
M311T2_2	1.58107	-0.660906	-2.3614	0.0272095	0.757115	DOWN	311.124	311.123	311.126	2.24882	2.00488	2.3429	15	6	9	494	1442.59	619.975	912.414	500.105	1287.02	1413.78	858.169	2020.47	1758.14	1517.51	423.957	1684.41	1170.4	419.927	1537.29	2299.21	2363.42	1736.81	492.219	1785.73	542.244	1148.87	445.536	964.77	154.936	646.349	1091.89	1102.61	837.007
M354T2	4.12147	2.04316	2.51127	0.0272506	0.757117	UP	354.074	354.072	354.08	2.08072	1.87012	2.42147	13	3	8	759	529.434	513.834	2194.53	2243.18	0	753.513	62.1666	153.718	220.67	554.906	731.29	291.677	999.036	296.753	490.983	1939.73	388.199	7755.7	894.084	1801.58	1031.3	276.082	864.199	3451.27	736.251	3753.7	913.263	442.639	4414.26
M861T1_2	18.5801	4.21569	2.53992	0.0272831	0.757119	UP	860.592	860.585	860.593	0.743166	0.631716	1.01562	13	5	6	11564	925.149	1727.09	17460.8	22491.3	758.208	0	531.981	0	6032.48	341.67	118.403	0	1073.6	2881.92	0	288.668	0	65270.5	36175.7	1161.39	0	0	0	44902.3	29233.6	3915.07	669.214	528.037	27674.4
M322T5	2.22924	1.15655	2.41351	0.0273427	0.757122	UP	321.991	321.99	321.993	4.80126	4.62792	4.9723	24	9	11	692	1966.48	1721.97	4390.51	3060.67	3705.46	555.821	2381.41	427.731	1136.02	4072.4	776.53	964.304	4974.17	62.9636	0	2691.24	3816.23	2069.71	9387.96	2990.04	1976.03	2616.92	1719.91	6740.25	8888.95	65.2803	6593.25	6389.18	3248.61
M100T19_2	2.52638	1.33707	2.43574	0.0273534	0.757122	UP	99.9483	99.9476	99.9489	18.9811	18.8622	19.1258	7	1	6	208	102.655	109.663	280.107	229.326	62.6448	0	0	197.106	59.6446	144.878	59.563	0	55.6742	204.917	191.242	0	358.848	0	291.5	425.88	355.52	0	700.651	380.017	59.0568	0	339.49	555.959	253.209
M556T1_2	2.13114	-1.09163	-2.38392	0.0273731	0.757123	DOWN	556.158	556.157	556.168	1.18305	0.901933	1.39083	21	13	7	648	2158.77	1497.62	999.842	875.046	2844.58	2002.9	818.836	4484.98	1588.96	4949.04	3270.89	890.195	3498.93	622.347	597.536	1221.24	1273.61	453.734	2228.74	0	1576.31	0	0	1882.11	2142.05	1161.7	1174.92	0	1378.54
M843T16_1	4.03659	2.01314	2.47007	0.0273962	0.757125	UP	843.127	843.125	843.129	16.0567	15.9879	16.1324	13	5	8	548	516.663	765.803	2118.95	2123.23	0	123.929	70.0144	62.9358	466.704	274.324	0	2188.72	0	283.234	957.096	2088.86	200.805	768.31	2186.84	5885.69	738.346	207.764	3876.63	1215.56	304.697	0	6093.86	1563.76	2585.91
M845T1_1	16.7751	4.06825	2.536	0.0274745	0.757129	UP	844.597	844.594	844.598	0.719992	0.510033	0.78615	12	5	7	12126	1406.59	2349.72	23836.6	30555.4	2414.46	0	653.807	0	8274.66	619.582	416.96	0	2629.4	3122.9	0	0	153.89	82284.4	39809.1	3735.62	0	0	0	73803.6	48817.6	8918.94	227.303	0	28441.9
M591T9	3.31502	-1.72902	-2.39647	0.0275504	0.757133	DOWN	591.008	591.007	591.01	8.93326	8.9244	9.01395	10	8	2	249	498.71	487.563	132.042	247.968	0	1356.27	0	844.105	340.336	1179.64	0	403.544	713.007	0	816.515	0	829.812	0	203.216	798.467	0	0	0	0	0	0	443.872	75.2501	63.6977
M873T1_1	31.666	4.98486	2.5378	0.0275677	0.757134	UP	872.627	872.624	872.628	0.67055	0.581833	0.738883	6	0	6	1231	34.5069	65.637	2035.26	2730.3	149.854	0	0	0	156.45	0	0	0	0	142.286	0	0	0	7876.45	2419.21	1450.92	0	0	0	6991.76	2607.52	734.649	0	0	2342.67
M121T16	2.32923	1.21985	2.40934	0.0276992	0.75714	UP	120.937	120.936	120.937	16.2235	16.1042	16.3156	7	1	6	184	90.9395	110.071	247.581	198.842	0	122.653	0	200.77	0	300.41	77.7957	0	135.059	0	280.728	64.7988	0	60.5906	293.328	505.76	289.985	345.744	0	0	557.424	481.697	64.4989	134.705	237.24
M426T4	8.20088	3.03578	2.50926	0.0277249	0.757142	UP	425.753	425.751	425.755	3.543	3.40949	3.60544	7	1	6	2278	741.08	1482.11	6219.96	7428.5	0	0	5375.41	62.4196	0	846.515	949.677	74.471	793.65	0	0	1531.9	0	10721	21078.5	0	60.6528	6381.84	134.825	9238.58	6876.8	0	983.855	805.55	18357.9
M538T1_8	2.64297	1.40216	2.45922	0.0278105	0.757146	UP	538.436	538.432	538.446	0.669958	0.578883	0.736883	16	11	4	1950	1670.78	1349.74	4415.82	3642.78	2515.46	512.348	591.535	607.724	3660.2	1836.57	1867.14	1053.17	1291.84	4950.18	1590.75	619.075	624.17	11053.8	1353.78	2747.51	5451.49	312.584	1146.1	7873.47	10570.5	4719.14	2554.01	1834.01	3373.47
M506T5	2.46324	1.30056	2.43084	0.0278858	0.75715	UP	505.901	505.9	505.903	4.78423	4.68416	4.89624	24	10	11	689	1332.39	1173.92	3286.18	2545.6	0	637.75	1812.46	1357.27	1230.07	2603.8	732.05	527.788	4205.05	570.731	61.7779	1268.83	2313.46	3298.2	9498.66	1098.84	3100.49	1622.15	703.663	3664.77	5016.97	0	5229.2	2532.09	3669.09
M421T2_2	3.22138	-1.68768	-2.45848	0.0279036	0.757151	DOWN	421.228	421.223	421.232	1.96074	1.88115	2.25715	10	7	2	442	717.182	707.131	217.95	182.362	1646.88	0	347.183	563.621	140.298	418.029	2205.87	1693.29	642.106	980.76	344.932	0	340.403	0	169.571	404.048	362.514	165.923	603.183	107.532	267.105	63.5577	129.372	342.597	0
M698T16_4	2.69777	-1.43177	-2.35416	0.0281034	0.757161	DOWN	698.311	698.309	698.315	16.4334	16.3579	16.5855	19	12	5	823	3254.89	2552.95	1187.95	1798.43	0	2172.74	1415.85	3315.82	4277.25	2244.97	2878.88	7990.47	1820.71	1909.02	3692.66	8904.67	1690.54	877.819	0	3435.95	0	734.591	0	1862.78	0	0	0	5788.44	1555.81
M431T8_2	5.45739	2.44821	2.51507	0.0281515	0.757164	UP	431.01	431.006	431.013	7.8367	7.59706	8.06798	25	8	9	830	290.896	238.187	1630.55	1830.92	67.1716	0	0	509.596	457.243	297.693	46.7984	446.136	565.468	306.213	0	629.99	455.344	2975.29	518.734	281.119	121.863	1606.22	1443.55	4723.51	449.656	0	0	2196.96	5249.74
M558T5	5.0016	2.32239	2.4726	0.0281713	0.757165	UP	557.913	557.909	557.917	4.74514	4.68015	4.85871	8	1	6	358	129.545	258.18	762.547	851.434	0	0	59.9414	0	0	289.48	67.8906	0	882.073	0	0	0	384.703	409.029	2330.32	140.648	358.996	356.644	0	1462	2352.84	0	785.448	885.13	69.5018
M407T2	3.02052	-1.5948	-2.44729	0.0282793	0.75717	DOWN	407.238	407.237	407.239	1.80866	1.58244	1.99116	24	13	11	14956	24878.3	23583.9	8236.43	6441.07	3859.82	29121.9	1867.08	48589.7	13450.3	82665.3	8033.97	41826.4	24811.6	8441.62	13542.5	5164.22	42043.8	2360.02	7215.06	9247.12	2754.58	11339.5	8297.53	1379.2	12590	7872.69	5460.27	25416.8	4904.5
M410T1_7	2.01631	1.01172	2.35179	0.0282996	0.757171	UP	410.384	410.38	410.385	0.574983	0.429817	0.822017	15	4	7	615	761.529	762.089	1559.9	920.227	0	0	0	932.682	1485.98	1373.87	1021.76	1425.8	527.941	2412.62	591.878	127.357	0	2612.83	2505.38	830.035	1956.65	1413.46	2481.94	677.878	2216.22	1365.8	173.897	151.131	2333.62
M289T3_2	1.52643	0.610162	2.36378	0.0285276	0.757182	UP	289.084	289.083	289.086	2.80985	2.56869	3.03265	22	12	9	5236	35441.1	15971	54103	22638.7	0	44044.9	29819.5	35297.1	36079.5	41104.8	49206.1	5387.96	41297.2	52725.7	50407.2	39541.2	35823.4	119307	44442.1	37764.8	51231.4	42466.1	51594	73713.2	45186.5	35586.7	49300.2	49625.4	49019.4
M862T7_4	2.98783	-1.5791	-2.36913	0.0285531	0.757183	DOWN	862.314	862.31	862.316	7.34325	7.11445	7.39325	11	8	3	251	474.617	449.593	133.378	249.739	66.7216	1126.15	0	547.032	958.696	0	297.572	0	1100.36	803.949	398.702	0	870.833	0	470.691	423.989	0	0	0	0	0	0	705.851	0	0
M296T9	2.09152	-1.06455	-2.41061	0.0285873	0.757185	DOWN	296.117	296.115	296.12	8.93259	8.74828	9.00425	25	12	11	1608	4203.95	3048.41	2010	1167.02	9136.38	6649.66	134.241	5916.59	2555.7	8724.88	903.326	3583.69	3204.1	1247.67	4266.36	1204.07	7124.69	1472.02	2793.28	4010.96	1512.18	1084.16	1530.63	2718.14	1290.52	139.894	2683.91	3745.13	1139.18
M145T1_7	1.58733	-0.666605	-2.33667	0.028604	0.757186	DOWN	145.123	145.122	145.124	0.720308	0.4664	1.30336	42	12	12	2626	15544.9	6674.47	9793.07	5620.33	19575.2	12531.8	22582.6	13713.4	14357.4	16842.5	23731.1	11990.1	10687.7	29700.7	7243.29	11707.3	7420.24	1640.16	4877.6	11474.8	13379.2	13200.9	19100.9	1668.21	8260.79	5087.72	9128.13	15491.7	14206.7
M533T1_5	2.79114	1.48086	2.46024	0.028659	0.757189	UP	533.382	533.378	533.388	0.754684	0.47785	0.851367	19	6	11	3204	3164.23	2400.71	8831.83	7639.58	4583.8	1716.99	520.313	921.124	5361.45	7143.06	6264.22	2761.83	5146.39	2095.33	70.4989	489.68	4060.37	7087.67	13153.9	19460.9	848.863	1694.62	11952.3	15256.4	22542.6	8361.93	544.865	875.375	4202.52
M258T23_2	1.24889	-0.320652	-2.33531	0.0286729	0.757189	DOWN	258.279	258.278	258.279	23.0883	22.916	23.2018	18	6	7	488	4713.23	1086.19	3773.92	923.204	3410.06	4121.06	4552.18	4165.17	4800.62	4967.76	4026.62	6908.82	3842.69	4395.91	4855.11	4212.94	7013.04	3390.12	4114.79	3970.63	2519.18	5442.96	3358.99	3632.02	4067.58	2042.6	4274.85	3621.07	4852.26
M580T6	4.58287	-2.19625	-2.41362	0.0286945	0.75719	DOWN	579.878	579.877	579.88	6.4449	6.36945	6.51974	9	7	2	738	916.646	1036.32	174.453	378.607	0	0	1701.89	535.46	0	1252.18	1420.67	3006.91	2035.29	0	0	0	1963.98	0	0	137.882	1051.5	904.061	0	0	0	0	0	0	0
M828T18_6	5.06629	2.34093	2.48718	0.0287622	0.757194	UP	828.136	828.127	828.141	17.8708	17.7269	18.1004	8	0	6	264	29.4413	71.9064	282.901	346.188	0	0	0	0	61.613	0	0	0	255.32	0	0	65.8034	0	296.047	0	637.057	0	0	0	907.971	347.072	0	0	840.32	366.344
M460T8	1.85464	0.891139	2.37902	0.0287752	0.757194	UP	460.032	460.031	460.035	7.89417	7.82916	8.0283	21	11	10	559	673.757	446.086	1260.81	739.605	0	466.624	279.957	531.306	874.128	1378.32	621.977	0	1337.11	863.778	478.881	820.876	1105.88	253.008	1491.21	1406.98	1084.08	2123.39	1659.99	548.106	1110	65.2766	1504.63	2664.79	1218.25
M480T1_2	1.96878	-0.977304	-2.34147	0.0288519	0.757198	DOWN	480.018	480.015	480.018	1.01131	0.721967	1.24404	21	8	7	861	5684.68	3478.93	2879.11	2461.01	0	3155.13	5228.02	9045.86	8749.46	6140.72	3839.41	4345.87	6795.61	3250.49	4887.82	4369.85	14092.6	4330.48	6786.71	1490.31	4013.99	0	341.047	4538.18	0	2774.63	6075.26	0	4198.66
M447T9	2.74824	-1.45851	-2.38834	0.0288668	0.757199	DOWN	447.009	447.008	447.011	8.93337	8.88275	9.0341	16	10	5	472	1148.35	1019.02	403.649	456.244	865.961	1124.31	66.1259	989.717	1006.04	3156.66	0	1606.01	1271.88	0	1366.98	409.543	3065.34	827.194	866.614	283.062	0	0	237.406	1355.1	0	0	525.793	748.618	0
M251T15_2	1.34672	-0.429445	-2.34429	0.0289341	0.757202	DOWN	250.972	250.972	250.973	14.885	14.7849	14.9987	22	11	9	2209	30408.5	7335.12	22579.7	9173.97	43085.9	28977	18012	36726.5	26710.1	43203.3	30405.7	28648.6	23582	25201.8	27186.4	28550.7	35020	11936.3	29729.1	29673	25425.8	26822	20121.2	19538.3	26594.2	19385.3	1655.14	36903.4	23172.9
M417T1_9	2.92547	-1.54867	-2.40435	0.0289608	0.757203	DOWN	417.366	417.359	417.371	0.876975	0.7562	1.10005	14	6	6	2202	7153.46	6565.99	2441.95	2506.64	892.08	15470.9	1236.24	4131.46	3289.71	5168.91	10541.2	3783.88	7235.1	21107.5	15623	4345.61	169.281	6137.14	1186.92	872.143	4922.65	1459.77	367.691	2604.09	1215.26	7912.02	0	1179.52	1446.24
M453T1_1	7.261	2.86017	2.46398	0.0290351	0.757207	UP	452.759	452.758	452.759	0.705666	0.62185	0.776567	7	1	6	2688	409.661	1018.95	3118.63	3680.56	274.357	0	0	0	693.82	3725.51	0	0	0	133.712	71.8413	0	426.353	8849.08	9121.92	2692.35	67.4377	0	108.508	6729.6	2434.46	693.721	0	0	6726.48
M758T1_5	1.44617	-0.532239	-2.38324	0.0290787	0.757209	DOWN	758.444	758.439	758.449	0.740867	0.559083	0.938866	8	2	6	452	1144.54	253.807	791.424	451.631	1463.11	1399.46	895.859	1443.22	1045.09	1243.78	1365.64	1210.16	709.632	1311.61	796.88	1022.26	972.255	1640.33	963.099	320.666	577.193	1047.81	811.373	278.408	282.514	1542.24	791.592	710.074	531.793
M467T1_6	1.66986	0.739724	2.34537	0.0291375	0.757211	UP	467.345	467.341	467.351	0.728966	0.62185	0.878267	11	4	6	6280	12131.3	7384.06	20257.6	9681.37	20677.5	18261.1	10836.3	19311.6	5899.16	587.971	16570.3	13710.4	17306	1454.17	16743.6	15344	1005.36	31326.3	31304.6	18624.6	16432.6	14432	14354	37238	30920	7557.21	14412.9	14749.3	11739.6
M732T1_5	1.77011	-0.823837	-2.32869	0.0291419	0.757212	DOWN	732.498	732.495	732.501	0.703692	0.549833	0.996284	8	1	6	2118	6972.37	3207.45	3938.95	3296.33	5559.99	6888.37	5787.83	8512.02	8484.97	13825.1	9930.22	6573.56	681.912	9566.06	4237.98	5549.99	5042.71	9630.88	924.549	292.245	4721.22	2519.35	3628.29	5293.15	10619.8	307.198	3259.38	3400.61	2670.74
M471T5_1	1.98042	0.985804	2.33197	0.0293498	0.757221	UP	470.849	470.848	470.851	4.99947	4.86925	5.13313	13	6	6	334	775.932	753.928	1542.67	878.958	0	706.308	280.911	1182.13	394.397	1860.96	1636.28	124.163	2392.9	354.496	220.209	577.606	356.754	1622.5	2422.14	1755.58	197.753	2547.19	772.939	2947.24	1394.48	69.0234	1662.29	1358.72	1762.14
M866T1_1	15.7629	3.97846	2.49929	0.0293722	0.757222	UP	865.547	865.543	865.548	0.725775	0.631716	0.861017	12	5	6	12329	911.385	1311.23	14506	18800.4	520.929	274.335	547.109	263.259	4613.39	491.495	893.999	0	1234.9	2585.9	0	422.687	0	55783.5	31836.4	388.467	0	76.0048	174.116	33282.4	24989.1	3611.66	90.9741	558.12	23281.2
M523T5	3.53825	1.82304	2.41672	0.0293967	0.757223	UP	522.892	522.889	522.893	4.78355	4.72735	4.84543	14	5	9	447	566.627	807.35	2023.02	1938.12	0	375.427	474.603	433.58	522.521	464.71	1233.41	285.264	3039.75	132.016	130.543	274.332	0	667.802	6310.24	129.004	3183.27	949.592	342.321	1500.47	4791.54	0	2207.02	1855.71	2339.27
M236T1_3	1.71791	-0.780655	-2.38054	0.0294038	0.757224	DOWN	236.162	236.152	236.166	0.725375	0.556216	1.08264	40	13	11	3217	8021.08	4611.43	4669.09	2040.3	10895.6	20417.5	3587.59	8786.4	3907.56	6046.61	10190.1	3275.67	7854.95	6347.87	3993.11	10386.4	8584.63	3432.66	1002.95	7028.17	5528.8	5131.63	6577.27	1669.21	5183.03	5512.54	4596.09	2930.25	7436.51
M206T6_2	1.60228	0.680127	2.32234	0.0294316	0.757225	UP	206.069	206.068	206.07	6.17246	6.06562	6.23163	8	7	1	1897	2352.74	1614.43	3769.74	1435.86	2856.35	965.722	3726.59	1279.46	1458.8	638.146	912.122	3863.72	1460.39	289.823	4401.92	4915.32	3817.2	3384.79	4127.39	4770.22	4058	3565.59	4561.71	2933.65	3969.01	2626.54	6896	807.31	3536.71
M777T8_2	2.58911	1.37246	2.36415	0.0294486	0.757226	UP	777.017	777.01	777.021	7.9448	7.88615	8.07457	10	3	7	276	127.303	207.812	393.608	335.257	0	329.845	0	485.517	0	546.163	0	0	0	0	0	0	293.412	350.7	408.078	1148.35	0	622.676	782.06	276.455	200.541	0	291.085	521.17	122.177
M486T1_1	15.8587	3.9872	2.49561	0.02946	0.757226	UP	485.817	485.815	485.818	0.7744	0.641967	0.9573	15	3	6	11100	1084.03	1992.71	17280.9	22400.8	0	288.337	745.08	527.816	6334.4	88.0359	153.946	321.278	470.575	4623.7	215.953	0	323.305	46776.3	66240.5	834.323	0	0	3176.64	29798.8	23198.9	3424.78	1017.65	73.1563	32829.2
M184T9_2	1.64703	0.719865	2.38147	0.0295293	0.75723	UP	184.047	184.046	184.048	9.3339	9.31015	9.4012	25	13	12	1012	1477.57	664.433	2433.6	1235.47	1226.59	699.197	2322.28	1071.66	1466.09	1283.22	2473.14	1108.47	2795.17	1068.3	693.595	1681.98	1318.76	3496.73	3819.82	1898.26	1743.51	1518.49	1791.03	3804.05	4924.19	935.209	1744.42	1648.33	1879.21
M748T1_1	2.41145	1.2699	2.39554	0.0296559	0.757235	UP	747.533	747.525	747.538	0.77515	0.531067	0.853317	23	12	9	2522	2093.12	1848.22	5047.46	3885.65	3722.8	808.857	1761.2	1145.15	2091.11	6164.93	4960.25	1632.91	880.018	2836.3	610.481	297.714	298.844	11818.8	6811.1	12826.9	1378.46	1260.8	4565.83	1462.72	2141.44	4874.96	3675.65	3248.14	6504.79
M816T8	1.40745	0.493084	2.34353	0.0296972	0.757237	UP	815.932	815.928	815.934	7.92428	7.87825	8.05487	23	11	12	322	894.48	488.606	1267.46	289.111	0	1390.45	426.387	1179.32	1147.59	1061.59	755.959	821.031	1574.48	1182.75	1119.9	968.788	0	1610.32	1735.84	1039.32	917.287	1176.73	1036.76	1601.27	1116.96	958.235	1411.59	1518.74	1086.47
M584T6_1	2.98564	-1.57804	-2.35962	0.0297279	0.757239	DOWN	583.874	583.873	583.88	6.4569	6.38623	6.56719	13	9	4	672	1485.98	1354.75	483.334	687.397	0	347.835	2244.66	1128.96	0	1578.86	2046.55	3625.63	3841.38	71.033	1641.95	146.909	2643.98	0	1141.19	70.0019	1277.3	1699.44	77.3111	0	1471.12	0	0	63.6593	0
M275T11	1.2922	0.369828	2.33262	0.029768	0.75724	UP	275.009	275.007	275.01	10.5334	10.4526	10.5771	27	12	10	304	1487.32	559.655	1925.83	367.363	0	1323.74	1856.82	1748.86	1474.7	1454.45	2072.89	1575.67	920.138	2071.92	1856.74	1204.24	1774.99	1935.45	1889.92	2518.54	1751.21	2616.87	1648.06	1732.32	2302.28	1773.39	1590.48	1906.61	1444.78
M526T1_1	1.70108	-0.766447	-2.32888	0.0297718	0.757241	DOWN	526.236	526.233	526.243	0.801342	0.726717	0.901883	18	11	6	330	807.288	423.216	471.294	290.589	409.321	989.093	1199.49	708.314	540.56	729.626	335.958	234.53	1630.11	809.03	991.727	505.654	1411.34	801.934	741.674	523.987	347.942	243.874	154.022	297.24	0	453.786	548.217	509.455	1033.4
M430T23	1.75359	0.810309	2.31887	0.0297959	0.757242	UP	430.244	430.239	430.249	22.9663	22.7141	23.2357	14	3	7	219	177.818	154.406	324.47	161.21	202.709	128.576	66.6639	458.69	0	0	283.922	319.286	64.8716	135.243	0	265.469	386.202	443.639	336.099	375.511	311.736	435.187	565.109	0	488.88	276.54	297.058	288.288	75.5951
M263T1_6	2.76834	-1.46902	-2.41264	0.0299155	0.757247	DOWN	263.189	263.185	263.195	0.816517	0.60155	1.04738	9	2	6	3124	7405.53	6762.75	2675.08	1978.66	9295.28	3211.11	26369.6	5057.7	1347.21	4682.05	15626.1	4131.22	5140.83	8956.35	3603.45	4018.13	4832.84	2816.65	3710.97	1003.45	3554.01	796.836	4224.84	3431.25	434.732	622.935	541.296	6569.14	4394.87
M690T16_6	3.81759	1.93266	2.37817	0.0299246	0.757247	UP	690.113	690.112	690.116	16.4334	16.3074	16.4867	11	2	7	338	266.746	576.976	1112.53	1100.24	0	0	0	0	157.276	0	0	717.834	0	0	582.482	2010.1	0	0	551.059	3051.09	2113.77	129.526	1997.12	0	136.122	0	2089.53	1246.53	2035.66
M424T8	2.34406	1.22901	2.358	0.0299467	0.757248	UP	424.066	424.064	424.067	7.85946	7.80453	8.01495	16	7	9	656	420.914	462.259	1018.86	757.892	0	298.564	0	0	798.594	1302.12	0	0	1042.95	775.994	132.159	327.6	793.897	58.8784	1329.32	728.859	1066.48	2346.8	1162.09	78.6636	1225.2	0	1586.02	2014.85	629.179
M519T1_10	5.25168	2.39278	2.47039	0.030009	0.757251	UP	519.37	519.367	519.375	0.654733	0.572883	0.8145	17	7	7	3892	1600.72	1681.2	8406.48	9405.67	893.248	680.903	555.408	1103.5	1449.42	6964.01	2030.62	1095.7	1715.52	1364.53	1697.46	491.248	767.807	16825.9	23629.2	5702.29	1891.89	299.556	220.346	17565.7	23607	993.049	605.443	844.601	8692.67
M405T5	1.74173	0.800521	2.36141	0.0300583	0.757253	UP	404.95	404.948	404.951	4.8057	4.58876	5.14992	35	13	11	1816	8894.04	4939.42	15491	8434.05	15859.1	5157.84	12082	4471.6	6543.93	14199.4	4064.6	5888.72	13971.1	5185.8	2124.05	10311	15763.5	17066.1	30821	11963.3	8155.27	10429.7	5929.75	21589.7	25004.1	1651.3	18870.9	20751.8	13659.4
M793T5_4	2.54504	1.34769	2.39708	0.0300937	0.757255	UP	793.5	793.497	793.504	5.19787	5.16345	5.2413	15	5	10	695	793.771	727.103	2027.89	1640.96	0	264.642	944.552	1446.43	1471.85	2279.11	124.749	264.454	453.487	1708.4	172.786	299.282	889.271	5417.64	774.503	4635.49	1182.28	1124.46	3537.71	790.638	1534.32	1699.62	397.735	2353.72	886.557
M248T11_2	1.58336	0.662986	2.35184	0.0301982	0.757259	UP	248.066	248.057	248.067	10.5658	10.3043	10.7065	39	13	12	2868	5987.82	2740.29	9480.86	4420.36	672.98	10615.2	6670.69	6874.57	8137.08	5230.89	4868.34	6929.63	9407.85	4213.22	7609.26	3253.33	3358.66	4175.12	8188.14	14782.4	12847.2	9366.38	6631.36	6494.98	6969.82	5325.46	18442.3	13700.7	6846.46
M327T10	1.32161	0.402293	2.31039	0.0302283	0.757261	UP	327.142	327.14	327.143	10.4915	10.3977	10.5715	15	6	7	240	518.51	181.73	685.266	178.965	461.016	487.872	590.315	276.494	252.839	253.805	747.411	653.688	507.816	578.385	549.131	853.604	528.247	589.843	674.29	869.478	859.922	599.76	388.509	458.97	997.825	768.964	541.003	713.504	761.126
M431T1_1	32.4232	5.01895	2.48515	0.0302368	0.757261	UP	430.745	430.745	430.747	0.717316	0.61175	0.947684	8	1	6	2318	35.3767	127.553	2305.63	3162.17	0	0	0	0	459.897	0	0	0	0	0	0	0	0	8210.48	6499.43	0	0	0	0	4948.83	1641.27	296.585	0	0	6070.92
M679T5_1	1.93795	0.954534	2.36052	0.030238	0.757261	UP	678.506	678.503	678.507	5.35323	5.2921	5.39558	24	12	12	1922	2912.36	2021.56	5644.02	3506.81	6477.83	1630.54	3854.69	2554.46	3162.13	2231.49	308.505	6361.41	1056.03	1265.64	1211.95	2536.57	5209.47	4820.26	1729.78	8374.57	2785.25	5936.6	9303.15	13804.2	2980.48	3141.63	3346.02	7321.91	4184.43
M216T1_6	1.39929	-0.4847	-2.33177	0.0302687	0.757263	DOWN	216.159	216.159	216.16	0.74275	0.512367	0.955666	35	13	12	4677	14304.3	5334.63	10222.5	3240.71	18021	10981.3	19226.8	14029.7	10136.1	12235.2	28331.1	13000.3	13377.6	13687.2	8127.06	15977.6	8824.37	9534.93	10099	16953	10963.1	6826.78	9715.5	7667.09	8666.47	9998.45	6563.36	16104.1	9577.96
M165T21_1	1.24882	-0.320562	-2.3612	0.0302908	0.757264	DOWN	165.127	165.126	165.127	21.1381	21.0923	21.2345	16	5	11	696	5390.85	787.465	4316.77	1382.28	4789.96	5672.55	5138.93	5579.74	3982.65	5198.65	5086.53	6631	5440.29	6567.3	4298.94	5489.66	6204.85	5671.53	4313.41	5336.7	3126.01	1463.11	2735.71	5345.93	4321.49	3536.98	6234.94	4584.68	5130.69
M442T1_1	19.0665	4.25297	2.48087	0.0303048	0.757264	UP	441.792	441.79	441.792	0.785016	0.631716	0.947684	17	3	7	16018	1109.01	2243.43	21535.9	28441	0	0	649.694	0	7756.39	2024.97	0	0	541.643	3376.71	67.6744	0	0	67540.8	71611.3	0	0	0	694.093	44460.5	22271.5	3728	310.952	0	47813.5
M259T14	2.20716	1.14219	2.33637	0.0303403	0.757266	UP	259.135	259.134	259.14	14.0032	13.8612	14.1803	11	4	6	273	303.933	316.29	674.231	457.27	852.768	86.468	74.5421	88.8742	283.146	293.206	806.125	169.891	840.082	0	77.0717	77.9425	301.013	543.097	512.393	617.628	354.208	331.691	503.575	1171.79	1222.7	0	1193.03	233.058	1407.6
M658T5	4.73854	2.24444	2.45115	0.030418	0.757269	UP	657.849	657.847	657.851	4.79706	4.73958	4.89185	10	3	7	335	191.664	249.165	976.68	1083.29	0	73.2323	432.421	0	124.375	806.009	0	188.988	373.278	0	0	61.8128	431.521	487.961	3975.5	279.431	329.224	722.59	196.924	1473.51	1581.4	0	1413.84	854.536	405.237
M241T16_2	2.38351	-1.25309	-2.36915	0.0304206	0.757269	DOWN	240.952	240.949	240.952	15.5015	15.4276	15.6516	9	7	2	380	348.054	291.819	138.724	122.78	813.96	131.331	549.673	277.2	211.168	895.734	62.8558	0	286.596	589.877	0	414.68	291.624	0	74.3681	142.325	129.077	218.067	64.876	0	363.384	129.976	0	327.826	214.793
M459T1_1	11.2486	3.49168	2.47424	0.0304695	0.757271	UP	458.815	458.811	458.823	0.840817	0.705666	0.968483	10	1	6	588	69.1901	156.013	1099.26	1434.36	0	0	372.804	0	0	459.094	0	0	0	67.5736	0	0	0	4512.94	1896.53	0	0	0	624.141	2142.23	2260.91	0	0	0	1754.39
M614T6_2	1.73147	0.791996	2.3542	0.0304904	0.757272	UP	614.339	614.338	614.341	6.38239	6.25485	6.50658	23	12	11	1590	1728.93	952.229	2995.55	1623.78	0	920.061	710.956	1725.16	2475.2	1286.61	2113.1	3549.77	2386.55	2347.72	879.325	2397.03	1684.58	2749.76	2305.31	3052.43	2410.55	3377.3	2435.71	7204.08	3372.26	0	3613.01	3096.57	2329.58
M248T9	1.64681	-0.719674	-2.34417	0.0305048	0.757273	DOWN	247.986	247.985	247.986	8.93338	8.9244	9.01275	23	12	11	644	2575.47	1368.01	1563.92	712.047	3495.29	4953.94	1026.2	4079.03	2007.49	4214.66	804.278	2068.04	1612.15	2071.57	2930.54	854.784	3363.2	1144.47	1164.96	2918.66	1853.99	1355.34	1129.74	1451.6	1721.37	279.836	2735.15	1619.39	1392.5
M440T1_1	19.0566	4.25222	2.47793	0.0305073	0.757273	UP	439.816	439.815	439.818	0.795617	0.62185	1.16563	13	1	6	2406	168.94	350.241	3719.13	4951.68	0	0	703.507	0	1131.84	149.122	0	0	0	211.761	0	0	0	11801	12611.2	0	0	0	0	7302.17	3749.15	841.248	0	0	8324.87
M859T1_2	13.4068	3.74489	2.47506	0.0305302	0.757274	UP	858.609	858.6	858.612	0.699467	0.581833	0.851834	9	1	8	656	74.178	172.096	1390.66	1835.11	546.85	0	0	0	0	0	351.48	0	0	65.9841	0	0	0	6246.75	1863.4	92.2797	0	0	0	3466.2	1300.92	472.65	996.398	740.164	1509.12
M758T1_2	12.9497	3.69485	2.47634	0.0305338	0.757274	UP	757.548	757.544	757.551	0.68805	0.591683	0.757683	11	5	6	15936	2057.64	2818.07	26724.3	34399.3	1910.53	0	1024.81	123.406	10349.7	2555.97	1231.58	395.751	2640.29	4547.42	0	388.946	1580.89	104897	39304.2	7838.46	153.719	444.811	4253.58	79336.5	37788.6	10002.8	505.74	2554.79	33611.8
M729T1_3	2.24426	1.16624	2.31751	0.0306418	0.757279	UP	728.999	728.993	729.003	0.769125	0.690283	0.842984	12	5	6	476	486.254	594.166	1115.19	746.933	1121.88	0	141.458	0	762.252	1314.36	1258.8	72.8173	0	1453.32	69.4267	126.994	0	1089.92	2043.14	2061.54	67.2396	0	2209.07	648.728	1609.31	1095.02	1051.69	515.419	991.175
M467T1_1	19.9819	4.32062	2.47401	0.0306932	0.757281	UP	466.785	466.784	466.788	0.7648	0.631716	1.04388	13	2	6	5309	322.854	714.221	7043.24	9384.8	0	0	0	0	2427.77	792.306	0	0	0	977.026	0	0	0	20064.5	27252.1	1948.4	0	0	0	12272.5	7833.13	843.262	79.6584	0	14225.4
M233T1_10	1.83329	0.874432	2.31589	0.0306961	0.757281	UP	233.226	233.224	233.226	0.727983	0.655966	0.8142	13	10	3	1124	2223.89	1761.94	4077.03	2194.98	3415.33	318.272	995.319	797.525	1379.13	1196.94	1112.67	1590.78	5313.99	912.254	4819.16	2143.98	4915.25	1646.31	4165.91	7451.04	7287.16	4285.58	4501.04	5204.85	3760.67	662.382	3664.89	5409.78	884.744
M803T1_1	12.5001	3.64387	2.47299	0.0307095	0.757281	UP	802.577	802.575	802.587	0.717316	0.601617	0.996284	10	3	6	3380	447.94	618.177	5772.18	7434.37	454.828	0	0	69.3995	1869.34	1542.1	351.788	147.966	719.83	667.982	0	0	0	21191.7	8650.78	1277.58	0	0	0	18038.8	9762.06	3169.87	0	0	7175.38
M145T2	1.61532	-0.691821	-2.41058	0.0307624	0.757284	DOWN	145.05	145.049	145.05	1.81603	1.58244	2.08645	25	13	12	12122	65025	35895.3	40255.1	8813.1	11650.6	121650	24984	99742.4	46860.6	104031	40638	70158.8	52439.3	56946.5	67811.6	31047.4	117365	36790.9	37754.4	51227.3	25347.6	37921	49893.2	38566.8	43248.5	27579.9	35281.6	52773.7	46676.9
M368T23_3	1.4274	-0.513386	-2.39046	0.0309502	0.757292	DOWN	368.424	368.423	368.425	23.0671	22.9914	23.143	17	8	7	398	4068.14	1748.93	2850.04	540.748	4368.18	3339.5	3147.49	2824.41	7129.01	2896.2	2826.94	3289.21	5911.4	3230.17	7876.56	2942.28	3104.47	2147.23	2920.97	2047.36	1897.06	2978.86	3173.66	2985.34	3213.74	2958.57	3508.44	3519.27	2850.02
M395T10_2	5.34576	-2.4184	-2.38765	0.0310551	0.757296	DOWN	395.131	395.13	395.132	10.2781	10.2418	10.2917	15	10	5	2160	3899.06	4563.44	720.664	1428.83	218.789	11369.8	0	13689.1	3209.98	4487.43	2009.63	2792.4	1042.32	0	981.962	1752.79	9133.54	515.35	57.7432	5072.56	186.688	132.941	1425.92	577.052	481.129	0	0	198.592	0
M407T1_7	1.5577	0.639417	2.29875	0.031142	0.757299	UP	407.338	407.334	407.342	0.72975	0.581733	0.862733	15	9	3	1708	3178.59	1866.68	4951.29	1979.84	2313.08	3834.06	1972.9	5248.13	5626.79	3194.53	3142.47	831.79	402.03	4984.84	3458.64	671.802	5640.61	8023.44	5495.21	7576.4	5130.24	6568.72	4715.42	3219.45	4438.07	831.562	3896.87	5848.32	3671.74
M712T1_2	2.40754	1.26756	2.3973	0.0311932	0.757302	UP	711.517	711.513	711.522	0.565734	0.429817	0.6918	11	3	8	546	394.328	290.01	960.664	769.46	0	268.918	0	176.822	735.749	693.919	711.309	543.164	219.278	750.135	587.523	60.4203	379.026	631.008	360.49	2365.47	1501.73	319.274	999.184	438.989	1890.69	1441.65	77.344	0	1502.12
M604T12_2	4.26603	-2.0929	-2.40172	0.0312316	0.757303	DOWN	604.294	604.29	604.294	12.4548	12.4322	12.5008	16	11	5	1104	1619.62	1820	367.242	453.129	0	810.892	1034.76	760.432	3559.92	6842.79	1289.82	256.486	2375.86	1550.92	1025.43	678.888	868.896	0	947.032	344.736	0	0	137.232	0	818.496	62.9763	1333	605.589	157.847
M512T1_5	1.52871	0.612317	2.36289	0.0313248	0.757307	UP	512.323	512.32	512.33	0.681558	0.596367	0.84395	16	7	8	936	1568.01	542.438	2397.04	1097.98	2223	1952.7	822.087	1362.89	1455.63	2074.87	1647.29	1373.12	1533.25	1204.33	2699.01	908.605	1127.39	4168.92	4007.8	3256.91	2941.38	582.528	2009.69	2303.09	2963.25	1984.1	1290.38	1361.64	1894.81
M423T1_1	25.3874	4.66604	2.46194	0.0313846	0.757309	UP	422.758	422.757	422.759	0.8289	0.681067	1.07105	13	1	6	5570	226.899	630.869	6509.5	8819.2	0	0	143.179	0	2265.37	0	0	0	0	541.132	0	0	0	22092.9	19420.3	0	0	0	0	13077.4	4701.98	1393.55	0	0	17427.9
M619T6_4	2.50064	1.3223	2.4237	0.0314414	0.757312	UP	619.088	619.085	619.092	6.09038	5.93746	6.18713	22	11	11	1320	1295.85	720.463	3244.74	2698.1	0	1161.95	76.2201	1584.89	2138.01	1503.15	1699.06	1557.82	1722.12	1870.05	1197.22	324.19	2011.34	2942.81	5271.16	1583.44	6917.52	2943.15	2106.95	1284.84	6107.88	0	8135.77	741.523	901.812
M399T0_1	1.31108	-0.390758	-2.30069	0.0314552	0.757312	DOWN	399.209	399.208	399.21	0.0920335	0.0345	0.24745	26	9	10	534	3297.95	987.889	2515.44	698.086	3665.45	5625.51	2499.38	3645.29	2277.7	2578.94	3901.43	2337.92	2448.11	4038.17	3803.39	2361.64	3690.47	3919.44	2083.09	2265.01	2579.62	1792.5	2408.76	1648.65	2664.06	2132.83	3761.36	2714.4	2215.63
M713T11	3.46545	1.79304	2.39484	0.0314893	0.757314	UP	713.211	713.209	713.213	10.666	10.6415	10.6744	9	2	7	256	96.0939	150.879	396.63	409.84	0	304.346	0	436.701	0	63.8015	0	0	311.203	73.5204	0	59.6481	0	0	651.084	479.304	760.53	466.704	522.687	0	64.6927	0	1377.68	304.346	132.531
M759T1_2	5.84622	2.5475	2.45271	0.0315104	0.757314	UP	758.553	758.551	758.563	0.704767	0.591683	0.959217	12	5	6	4054	1365.57	1189.69	8015.57	9322.34	2411.04	0	401.764	895.891	3453.81	3318.59	2322.25	1444.47	742.834	1227.85	0	137.557	1396.39	27770.7	10131.7	7412.38	1082.71	262.641	601.884	23469.3	11573.4	4013.78	0	86.9198	9781.3
M817T1_2	12.5431	3.64882	2.45968	0.0315368	0.757315	UP	816.565	816.556	816.567	0.765817	0.62185	1.14657	21	8	7	21400	2590.77	2791.7	32530.9	42080.9	1921.35	0	1901.04	1901.29	10296.5	1012.83	1944.69	1713.78	3195.38	6438.43	1600.87	1284.54	469.246	126559	60080.9	6493.02	1140.51	0	1536.62	86377.7	44372.1	7375.11	299.759	1187.67	54948.8
M158T13	4.18264	2.06441	2.45376	0.0315499	0.757316	UP	158.091	158.084	158.092	12.7598	12.7264	12.8731	29	13	9	11429	6765.14	3501.89	28296.1	30209.6	13320.4	2873.72	4688.16	6462.1	7175.95	9937.89	7342.76	2300.54	12905.1	5676.55	4455.37	7166.82	3641.48	57043.9	10598.1	8265.48	3684.08	8479.3	8126.27	70657.9	89725.8	7942.75	7624.51	16032.5	51372.8
M550T8	3.95801	1.98478	2.41356	0.0315994	0.757318	UP	550.011	550.01	550.012	7.83132	7.80453	7.92452	7	1	6	268	42.0862	91.4588	266.758	310.261	0	0	0	0	189.288	0	0	0	287.431	0	70.4023	0	0	0	415.644	0	293.503	856.317	0	0	461.271	0	491.564	682.791	0
M327T1_10	1.71835	-0.781027	-2.33134	0.0316062	0.757318	DOWN	327.215	327.213	327.221	0.7107	0.4664	0.811583	29	13	12	2698	15380.1	5032.05	8950.51	8240.09	20303.9	14184.3	12373	20560.1	6321.33	17806.8	21737.7	12829.9	19734.5	7403.37	13605	13458.6	19623.2	2218.7	1214.61	19121.5	17926.6	17130.2	2747.15	1567.59	2940.34	8094.67	9349.43	23385.5	1709.76
M828T1	4.84252	2.27576	2.44861	0.031622	0.757319	UP	827.512	827.51	827.517	0.687633	0.591683	0.749033	10	3	7	1277	327.914	248.897	1589.47	1768.66	569.925	167.735	652.183	0	72.0825	790.224	433.05	73.7836	424.689	97.2599	299.625	222.924	459.399	6130.33	1833.04	1404.49	0	0	593.993	2920.81	2026.3	2356.98	0	0	1807.7
M351T1_4	1.82107	0.864785	2.3053	0.0316285	0.757319	UP	351.187	351.181	351.191	1.35232	1.12213	1.72385	20	7	6	928	2510.39	1917.23	4571.6	2490.04	669.417	1865.71	2571.7	354.647	334.072	4651.1	805.991	6240.25	3344.68	2170.16	2430.13	1819.47	5377.79	6233.46	5726.07	3708.82	1829.65	2721.73	4029.09	9618.9	6051.33	1368.13	2161.93	3998.21	7411.88
M267T4	2.23819	-1.16233	-2.32958	0.0316426	0.75732	DOWN	266.967	266.965	266.968	4.46353	4.16926	4.51535	14	7	4	428	1208.64	929.607	530.166	469.231	1250.96	3497.53	363.671	891.819	341.577	1839.78	850.015	509.548	2447.19	974.053	266.993	1426.34	1052.85	0	56.8781	981.701	980.061	789.54	363.526	0	456.621	741.823	0	1425.65	566.191
M197T14	1.15932	0.213279	2.29249	0.0317338	0.757323	UP	196.962	196.962	196.963	14.1704	14.0783	14.2373	25	13	12	391	1886.1	371.813	2186.59	280.292	1503.75	2267.17	2375.97	2008.58	2172.02	1084.1	1946.15	1841.11	1807.78	2147.14	2217.19	1615.59	1532.68	2349.65	2344.93	1983.58	2143.66	1887.49	1919.74	2235.39	2616.47	1869.94	2695.42	1944.42	2248.37
M733T1_4	1.44873	-0.534794	-2.31881	0.0317434	0.757324	DOWN	733.398	733.392	733.401	0.718058	0.681067	0.809767	20	10	9	758	3584.62	930.385	2474.31	1397.24	2937.31	3379.95	2736.99	5862.33	3851.02	3973.94	4703.23	2605.29	4215.46	3159.16	3140.03	3307.13	2728.17	1879.06	740.745	3307.27	1413.33	3712.09	4455.5	985.924	563.902	2753.9	2962.15	4624.82	2292.99
M355T9_2	1.30812	0.38749	2.28992	0.0318022	0.757326	UP	355.046	355.045	355.048	8.88441	8.85967	8.97005	24	12	12	426	1179.88	449.86	1547.38	349.661	0	950.809	962.448	1138.87	1508.04	1069.37	1760.72	1171.05	1736.71	1489.58	1283.44	1301.98	965.437	1489.58	1612.33	1301.7	1521.03	2026.27	1561.84	1482.94	1599.2	895.918	1124.84	2161.84	1791.08
M303T8_2	1.45735	0.543352	2.31388	0.0318649	0.757328	UP	303.007	303.006	303.011	7.86331	7.79643	8.16621	26	12	12	678	1126.45	444.682	1646.05	650.066	0	989.299	1037.57	815.134	1328.89	1734.32	1009.97	884.836	1718.06	1477.48	1197.31	1231.94	1219.07	1120.04	2052.82	1142.41	1581.92	2721.62	1565.1	1277	2527.49	623.726	2443.48	1431.86	1265.18
M698T16_1	2.83346	-1.50256	-2.30828	0.0319382	0.757331	DOWN	697.709	697.707	697.71	16.4419	16.35	16.4938	14	10	4	590	1839.51	1606.97	630.593	952.772	0	3437.98	63.1428	2646.5	2678.26	1723.02	393.2	4852.42	971.931	217.881	2619.73	3761.99	547.519	147.866	0	1683.84	0	526.791	0	614.864	0	0	0	2885.63	1708.13
M395T2	2.36162	1.23978	2.36455	0.0319972	0.757334	UP	395.216	395.212	395.225	1.67301	1.36238	1.95239	16	6	7	742	1951.83	1598.77	4609.49	3577.69	531.562	2810.49	613.206	348.513	703.894	3004.39	272.095	5900.69	1156.19	2548.69	2922.68	2685.4	1876.02	9613.43	5935.44	2638.23	1810.59	1992.46	3467.06	7429.76	8517.97	329.112	2035.45	1122.11	10422.2
M752T6_6	1.46659	0.552461	2.29149	0.0321445	0.757339	UP	752.152	752.151	752.154	6.46856	6.27	6.61412	24	12	12	606	1348.98	620.789	1982.83	749.96	0	690.432	1032.91	1198.47	2147.4	2022.94	1571.86	1728.86	1229.64	2066.23	752.907	1551.91	1543.15	2904.58	515.447	2791.66	1759.66	1433.64	1817.58	3033.26	1015.71	2081.02	2235.98	2032.5	2172.94
M846T1	13.8265	3.78937	2.44561	0.0321451	0.757339	UP	845.6	845.598	845.602	0.710792	0.61175	0.776567	10	4	6	5770	757.105	1393.94	10783.4	14138.6	3768.45	0	0	0	3770.63	0	148.119	0	1025.46	1129.71	0	0	0	38277.3	18467.2	0	0	0	0	33639.6	21703.5	4440.83	0	0	12872.8
M678T1_2	1.65872	-0.730072	-2.30161	0.0322092	0.757342	DOWN	678.373	678.368	678.38	0.768883	0.679134	0.912883	15	7	7	728	1176.79	618.275	709.458	376.668	467.199	1407.18	922.771	1988.7	1859.63	1129.33	2497.3	774.369	628.683	413.627	1159.09	1067.22	983.211	391.632	460.598	524.16	289.544	1441.97	1362.04	718.522	427.885	463.268	953.921	632.686	847.265
M360T6_1	2.07184	-1.05091	-2.30795	0.0322483	0.757343	DOWN	359.84	359.837	359.841	5.78628	5.65022	5.90948	13	7	6	848	1301.87	910.355	625.082	516.615	3253.43	1265.56	296.61	1762.84	1355.44	556.167	2616.39	420.07	670.236	952.665	2099.14	1198.71	477.035	1314.66	1277.83	782.303	593.712	220.647	1602.37	482.605	416.598	0	394.822	77.4286	338.009
M332T8_1	2.13628	1.0951	2.32927	0.0322542	0.757344	UP	331.995	331.995	331.996	7.57225	7.37787	7.7508	22	11	11	642	1068.39	913.544	2292.02	1594.15	1172.5	0	2388.49	0	564.751	528.271	1957.45	504.279	2726.22	986.89	410.022	2033.61	616.53	4352.76	4174.03	745.51	847.089	1510.77	2180.44	3289.96	5032.89	0	2364.33	1341.23	1665.3
M933T1_2	2.20494	-1.14074	-2.29117	0.0322784	0.757345	DOWN	933.045	933.044	933.047	0.9801	0.86115	1.03385	20	12	8	1946	7056.31	4967.64	3188.48	3379.18	0	13193.4	3714.15	14593.7	5608.71	15261.1	6781.5	2688.34	11396.3	2915.22	3656.25	4917.17	7006.12	4915.85	10835.4	1036.82	2914.02	0	0	4709.12	0	2385.04	6931.18	0	4534.33
M680T5	2.39333	1.25902	2.34151	0.0323922	0.757349	UP	679.509	679.507	679.511	5.3449	5.2921	5.40303	18	7	11	786	772.227	750.522	1877.19	1467.08	1938.72	353.31	996.536	531.342	1128.57	396.1	0	1980.17	0	0	0	958.477	1755.72	1749.37	327.798	3184.15	370.219	1824.89	3167.89	5228.06	955.492	1122.79	684.312	2829.87	1081.39
M516T3	1.84939	-0.887046	-2.28352	0.0324441	0.757351	DOWN	515.977	515.976	515.977	2.70932	2.51808	2.7515	9	8	1	899	5863.34	3388.81	3162.22	2487.9	0	10796.6	4192.03	9464.41	4851.31	10301.9	4808.82	3951.72	8937.78	3338.14	3602.46	3084.92	8893.28	3381.27	6953.76	1886.08	3174.79	0	0	3427.93	6109.51	2221.23	6494.25	0	4297.8
M196T1_2	3.0852	1.62536	2.4135	0.032471	0.757352	UP	196.096	196.09	196.101	0.820225	0.62185	0.97695	34	13	12	7735	7946.24	5523.06	24515.7	23182.7	24471.2	8149.26	6425.46	3939.3	6386.2	5139.91	8319.74	10405.7	5648.71	5294.16	4314.74	3404.68	11402	39548.7	6449.83	50618.6	3927.29	5807.07	66874.3	44004.5	4195.91	17859.6	5371.15	3478.77	46053.1
M535T8_3	4.19473	2.06858	2.39258	0.0324743	0.757352	UP	535.095	535.094	535.096	7.8862	7.82615	8.00825	10	3	7	589	97.1976	186.87	521.627	587.698	0	0	0	0	0	501.402	0	0	379.125	0	0	0	383.042	0	619.85	398.397	0	1759.04	505.105	0	391.219	0	1410.96	998.599	176.369
M830T8_2	1.90696	0.931272	2.27703	0.0325968	0.757357	UP	829.879	829.876	829.882	7.54478	7.42607	7.67655	17	7	10	273	226.137	248.488	459.321	262.393	573.604	326.276	0	299.162	302.253	728.138	0	0	296.271	0	0	0	414.072	914.745	449.265	613.727	0	495.653	619.191	691.19	449.123	0	533.181	411.019	334.761
M119T2_2	1.59255	-0.671341	-2.27177	0.0327997	0.757364	DOWN	119.126	119.126	119.126	1.89382	1.60996	2.23895	33	11	12	7042	55521.5	24293.9	34863.2	21154.2	2955.07	58364.8	37978.5	64948.4	78348.3	95224	43509.6	49633.4	62790.9	47483.7	42239.8	47098.7	91204.5	11469	27264.4	31644.1	47917.3	39368.3	26924.2	6495.96	63414	79999.8	21620	21301.5	40940.1
M393T3_1	2.16435	-1.11393	-2.27593	0.0328736	0.757367	DOWN	392.814	392.804	392.815	2.83807	2.52065	3.02498	29	11	7	826	5490.26	3687.37	2534.79	2772.14	0	4722.58	3330.27	6880.3	2621.45	1649.93	1731.08	11877.3	8895.34	9191.04	7739.64	9199.1	3535.35	274.456	1406.08	6798.96	2035.68	1126.46	791.91	0	1295.07	1839.04	3974.9	9133.75	1741.23
M376T5_2	2.02756	1.01974	2.2683	0.0330277	0.757373	UP	376.218	376.215	376.219	4.88537	4.60395	5.069	10	2	7	367	114.418	173.423	268.41	165.965	184.748	0	0	0	0	283.82	585.144	73.1708	0	223.075	0	137.479	0	0	428.904	190.617	341.848	0	427.257	327.059	331.175	131.626	188.698	343.79	509.949
M208T1_1	3.60458	-1.84983	-2.31284	0.0330804	0.757374	DOWN	207.996	207.996	207.997	0.9185	0.807783	0.9784	9	7	2	572	852.587	889.509	214.483	427.86	2410.95	0	1348.02	0	2022.55	901.782	756.144	0	1085.64	2112.11	0	446.418	0	0	0	0	0	0	0	379.731	766.08	0	0	1352.39	75.6023
M667T1_9	1.5995	0.677623	2.31481	0.0330835	0.757375	UP	667.413	667.409	667.422	0.787759	0.55245	1.0853	26	13	9	1078	2287.78	1041.96	3659.31	1791.79	1895.41	2101.92	2200.04	3311	2867.07	1487.05	4244.55	2032.63	774.425	3683.18	944.634	2732.89	1466.39	5809.7	3540.35	2202.65	2246.21	3219.59	7959.88	4023.57	2608.53	4391.35	2049.62	4035.46	1824.87
M808T6_4	2.08886	1.06272	2.28723	0.0331554	0.757377	UP	808.114	808.109	808.117	6.45385	6.2552	6.61412	15	5	10	295	219.649	245.773	490.209	334.899	0	0	0	69.5273	445.057	551.547	273.993	0	0	551.856	0	506.135	457.321	986.725	0	721.138	358.995	265.981	293.832	1007.79	0	692.794	363.741	594.958	596.562
M96T16_1	1.65008	0.722533	2.37443	0.0332118	0.757379	UP	95.9733	95.9731	95.9735	15.8871	15.6653	16.1477	37	11	11	1586	14455.8	4436.92	23853.2	13030.4	12530.9	16402.9	8537.69	12254	13508.9	13452.1	11805.5	19920.8	19861.4	8250.43	23385.6	15057	12958.3	25650.6	41911.7	18228.5	21834	8755.37	16505.6	13124.9	44663.6	38658.4	11330.9	10657.1	34917.8
M348T6_2	4.29745	-2.10348	-2.35713	0.0332417	0.75738	DOWN	348.044	348.044	348.045	6.4449	6.22563	6.52004	13	8	5	1620	2267.82	2575.01	506.861	759.497	0	269.782	5599.23	881.79	235.631	2132.22	3048.77	6891.91	5879.66	0	0	278.579	4264.05	0	450.729	0	2009.21	1894.47	0	0	1094.31	633.61	0	0	0
M781T1_1	1.89607	0.923009	2.29745	0.0333498	0.757384	UP	780.518	780.509	780.522	0.78535	0.61175	0.86375	16	8	7	1032	1316.26	980.625	2495.72	1508.31	2048.76	802.368	1673.91	389.509	893.036	3366.98	2994.18	364.116	634.643	1679.35	600.264	1016.12	648.147	4822.03	3430.85	1351.95	444.906	780.463	2346.35	4717.12	3515.3	792.421	3311.21	1686.21	2749.77
M603T8_1	5.08599	2.34653	2.39603	0.033481	0.757389	UP	603.082	603.079	603.084	7.85145	7.79643	7.93837	9	2	7	531	79.9302	158.922	547.425	658.418	0	0	0	0	0	421.597	0	0	402.91	214.586	0	0	0	0	639.204	0	434.139	1884.87	404.16	0	362.016	0	1291.09	1500.26	53.358
M426T2_2	5.6747	2.50455	2.40389	0.0334997	0.75739	UP	426.254	426.251	426.259	2.21002	2.00238	2.32447	11	7	4	1500	2486.35	3384.31	14109.3	16430.5	63.5468	426.153	12211.3	289.82	301.671	299.162	2789.7	3421.08	312.079	298.652	4641.14	3079.42	4188.82	49503.4	34957.2	3700.84	3804.9	3521.85	4105.25	11387.9	11600.4	3764.56	3762.9	2757.43	36444.8
M562T1_1	2.49908	1.3214	2.33489	0.0336911	0.757396	UP	561.869	561.862	561.874	0.7074	0.4809	0.87045	18	7	9	691	613.934	585.304	1553.7	1275.82	829.68	1290.74	0	0	1265.67	1790.02	372.82	211.988	0	1004.38	129.971	382.916	702.956	2638.33	1905.66	3439.77	67.9604	0	1049.52	1741.75	2156.33	1150.85	494.874	254.385	3744.95
M838T1_2	11.4231	3.51388	2.4216	0.0337016	0.757397	UP	838.499	838.497	838.503	0.706675	0.601617	0.977666	10	3	6	6654	552.686	626.04	6407.33	8353.44	491.141	0	631.161	673.485	2347.08	572.059	770.892	69.364	775.621	726.624	0	127.492	0	25102.1	11260.3	96.8712	146.623	0	90.3052	16869.8	10411.8	2784.53	0	0	10125.6
M342T12	7.9156	-2.9847	-2.37921	0.0337344	0.757398	DOWN	342.105	342.099	342.105	12.4489	12.4288	12.5667	11	9	2	964	1257.08	1682.7	130.049	281.188	374.205	2710.61	0	5706.79	546.916	158.638	283.922	138.014	0	2202.22	660.521	680.507	2879.75	0	0	906.668	0	0	462.672	0	0	0	191.252	0	0
M837T1_2	13.4532	3.74988	2.42134	0.0337538	0.757398	UP	837.495	837.493	837.497	0.706675	0.601617	0.7671	10	4	6	14491	993.488	1213.57	13484.5	17832.3	463.483	0	1159.76	805.381	4154.51	741.704	1291.75	0	896.793	2774.5	70.6387	556.819	0	54153.7	24160.3	223.753	148.152	95.3862	250.214	34871.5	21643.5	4523.33	0	334.762	21409.9
M802T1_1	12.5306	3.64738	2.41905	0.0337616	0.757399	UP	801.575	801.573	801.575	0.6969	0.601617	0.7671	9	3	6	11322	1542.87	2315.42	19506.3	25627.5	1905.34	0	154.812	0	7132.88	5424.49	496.071	0	1966.54	2667	0	0	310.125	71047.4	30305.1	3944.26	0	0	0	63488.5	33670	7314.55	0	0	24306.2
M843T16_2	2.53784	1.3436	2.30282	0.0337666	0.757399	UP	843.378	843.377	843.381	16.0756	15.9879	16.3833	26	7	11	832	1750.58	2091.27	4458.05	3542.73	0	70.5045	0	1235	1833.55	599.76	721.739	6164.84	221.99	1657.15	3893.4	5456.38	903.189	3140.8	4064.06	8022.46	8617.67	2311.85	7376.5	1373.4	973.773	221.483	11032.9	5044.34	1317.46
M489T1_1	16.3879	4.03455	2.4193	0.0338027	0.7574	UP	488.798	488.797	488.799	0.758783	0.631716	0.8728	11	2	6	3994	279.65	555.779	5066.03	6832.58	0	0	0	0	1331.07	1537.23	0	0	0	767.147	0	0	0	13644.4	20609.9	0	0	0	590.982	8437.29	6570.3	934.888	262.114	0	9742.42
M339T2	1.39532	0.480596	2.26355	0.0338407	0.757402	UP	339.178	339.176	339.179	2.01158	1.81965	2.1198	13	5	8	407	1470.92	741.615	2056.63	543.856	0	332.104	1717.5	1560.3	1270.02	922.722	2441.8	1044.7	1904.53	2192.75	1812.89	1575.07	2347.63	2032.27	1819.39	2060.04	1480.18	1877.6	1438.57	1594.44	3000.15	2663.05	1595.33	2920.27	2198.32
M164T6_4	5.02736	-2.3298	-2.37706	0.0338442	0.757402	DOWN	164.128	164.117	164.128	5.86813	5.4183	6.21185	51	13	12	76950	105668	126452	21018.6	21390	77661.8	3954.18	236626	6006.79	350982	41953.3	47950.4	30615.3	290611	248108	25826.8	4628.38	8761.03	27002	1136.46	18111.8	9257.45	11689.1	13197.8	18065.4	75329	8298.44	5635.49	50927.8	13572.4
M997T5	1.69395	0.760391	2.29504	0.0338808	0.757403	UP	996.525	996.52	996.531	5.14159	5.08436	5.43569	15	5	9	389	682.932	381.506	1156.85	614.285	1361.19	635.291	597.212	613.337	474.235	1224.27	454.415	62.1223	282.632	1127.68	435.226	961.012	649.503	2195.35	1462.97	1501.22	664.158	574.668	1600.06	572.566	2039.25	271.313	754.227	1041.54	1204.91
M266T1_7	4.09406	-2.03353	-2.37287	0.0338832	0.757403	DOWN	266.254	266.247	266.255	0.717925	0.61175	1.00017	22	12	7	1534	3328.89	3762.19	806.542	703.006	11552.6	328.831	422.476	247.644	2636.91	1130.34	9316.8	2254.67	5544.78	6777.02	1165.97	1221.9	675.712	2224.12	314.753	856.984	1154.58	0	359.972	778.875	1658.77	1495.16	586.688	248.603	0
M354T1_2	1.33498	0.41682	2.25627	0.0339019	0.757404	UP	354.082	354.081	354.082	1.30378	1.12402	1.40945	25	12	11	2578	24602.9	9787.39	32844.4	8466.62	5350.7	37531	15812.7	25462.7	27766.8	20371.5	23214.8	18850.1	26511.4	33674.7	41409.3	15299.3	28582.8	22773.6	39417.4	25316	30965.7	45650.5	44158.3	24046.2	24620.6	25982	41879.5	37040.8	32282.7
M398T1_1	24.377	4.60745	2.41699	0.033917	0.757404	UP	397.766	397.765	397.766	0.776567	0.62185	0.967067	15	2	6	6139	261.705	843.141	7171.94	9870.76	0	0	0	0	3048.98	0	0	0	0	353.185	0	0	0	25712.2	18632.5	0	0	0	0	15762.6	4938.41	839.572	0	0	20178
M212T7	2.46599	1.30217	2.28275	0.0339311	0.757405	UP	212.017	212.017	212.019	7.07673	6.84152	7.37625	16	7	9	902	1276.07	1659.17	3181.74	2412.86	0	0	4655.38	0	301.896	0	0	3520.59	1070.57	1450.12	3559.83	2030.52	0	5919.64	3079.85	2241.19	1866.75	4967.42	3053.64	6658.78	4937.81	5455.8	0	0	0
M216T1_7	1.70665	-0.771171	-2.26151	0.033968	0.757406	DOWN	216.196	216.195	216.196	0.785016	0.641967	1.22088	43	13	12	9380	22404.7	11737.9	13127.9	8645.44	23132.7	38844.4	11807.2	26421.7	7639.88	33722.8	44608.8	9496.67	16658.5	18940.1	14841.1	31120	14027.3	14327.1	7582.75	14905.2	10370.4	8719.66	13296.6	6643.43	17220.5	37815.1	6228.72	6543.95	13880.8
M252T1_4	1.60523	-0.682784	-2.25458	0.0340881	0.75741	DOWN	252.16	252.158	252.17	0.772567	0.4572	1.01562	40	13	12	1925	8079.34	3345.41	5033.13	3402.28	5858.08	13626.3	4651.51	10159.6	6076.22	7048.15	15437.9	5219.36	9111.95	8634.95	5550.17	8280.7	5376.56	1599.01	3442.61	7497.24	5221.56	1456.82	6115.91	4004.57	3413.21	442.534	6043.02	12256.1	8904.87
M451T13_1	3.10649	-1.63529	-2.30296	0.0341492	0.757412	DOWN	450.882	450.881	450.884	13.1004	13.0772	13.121	14	11	3	539	1068.47	1050.41	326.212	477.568	0	898.632	381.024	418.496	2384.99	3715.95	1459.58	0	1631.51	616.35	296.149	1140.51	946.874	0	0	917.784	0	0	1095.69	0	128.22	0	294.84	215.907	1262.1
M896T5	1.35532	0.438632	2.28934	0.0343457	0.757419	UP	896.451	896.449	896.454	5.23505	5.18545	5.31125	25	12	12	504	2411.73	1195.23	3268.67	602.196	1715.48	1727.96	2592.62	3214.42	3460.41	3259.08	684.432	2228.02	428.159	1606.93	2300.97	4616.59	3517.47	3210.2	2698.65	3920.7	2834.11	2678.94	4262.16	4000.72	3946.9	2955.13	2823.07	3272.19	2621.25
M873T16_1	2.97553	-1.57315	-2.28937	0.0343494	0.757419	DOWN	872.635	872.634	872.641	16.4156	16.3327	16.4945	16	11	5	476	1611.98	1519.01	523.078	764.736	0	2104.7	74.7865	2224.15	471.631	1963.74	1061.55	4707.36	553.85	362.59	1797.77	4426.59	1206.98	309.222	0	1666.13	0	396.648	0	596.615	0	0	0	2309.51	998.806
M183T3_2	4.75633	-2.24985	-2.33234	0.0343743	0.75742	DOWN	183.006	183.005	183.007	2.97192	2.86976	3.35007	15	9	2	568	2311.36	2698.54	469.55	872.469	423.105	1867.62	346.901	2098.77	1652.66	8033.93	514.442	4301.23	1656.32	60.9676	543.008	881.614	7667.12	0	976.18	2983.19	0	129.539	274.715	0	131.381	0	118.279	1021.32	0
M420T1_1	26.3752	4.72111	2.41166	0.0343833	0.75742	UP	419.779	419.778	419.779	0.770717	0.62185	1.05217	16	3	6	13132	618.418	1372.49	16930.2	23393.1	0	0	651.632	0	4846.94	560.263	0	0	158.484	1822.12	0	0	0	65786.7	45343.4	0	0	0	0	38940.7	11758.4	3837.95	0	0	37495.4
M811T9	2.1574	-1.10929	-2.35049	0.0344171	0.757421	DOWN	810.505	810.503	810.507	8.93292	8.91605	9.01395	22	11	11	1094	2214.7	1769.23	1023.28	440.203	6645.24	2756.62	143.514	2538.8	1482.69	4466.43	344.722	1939.11	1476.21	1235.98	2135.33	756.607	2869.92	909.61	1181.31	1699.22	975.309	672.537	1221.35	970.807	1065.34	0	1372.9	1482.88	728.107
M186T6_3	2.14573	-1.10147	-2.27743	0.034641	0.757429	DOWN	186.113	186.112	186.113	6.19101	6.1035	6.42742	14	9	5	3366	12379.9	9114.96	5766.27	4950.42	9750.98	17404.5	242.423	34326.2	9546.9	22335	12769.2	8568.64	7648.45	2450.53	6613.5	9660.93	19621.5	531.865	2602.65	15069.9	5087.14	5173.85	9087.32	1116.34	3907.29	0	7737.05	14160.5	4721.36
M407T1_1	1.77446	-0.827381	-2.25687	0.0346547	0.757429	DOWN	407.133	407.131	407.136	0.8043	0.746783	0.900416	17	9	8	352	846.861	483.304	475.676	330.133	0	1017.08	1410.03	1446.83	647.931	1523.26	84.1442	754.149	580.162	1259.59	710.942	675.051	900.03	921.625	278.606	1057.04	303.047	242.497	486.732	855.105	0	227.898	185.542	615.888	534.135
M572T1_3	5.41857	-2.43791	-2.34843	0.0347221	0.757431	DOWN	572.152	572.151	572.154	1.39113	1.23519	1.46995	11	8	3	826	2071.65	2550.17	360.476	606.611	1589.21	4993.49	356.266	3705.91	442.708	8949.48	1230.89	706.579	2042.5	511.259	0	0	2403.12	0	703.666	0	835.42	0	0	0	1996.5	635.701	154.425	0	0
M401T1_1	32.8893	5.03955	2.40619	0.0347335	0.757432	UP	400.745	400.744	400.746	0.818384	0.61175	1.1975	15	1	6	3969	86.8188	313.03	4030.96	5670.26	0	0	0	0	1128.65	0	0	0	0	0	0	0	0	15663.1	10757.3	0	0	0	0	7764.67	2738.2	514.382	0	0	10933.8
M707T1_8	4.08666	2.03092	2.39761	0.0349155	0.757438	UP	707.422	707.417	707.427	0.726584	0.591683	1.04388	15	7	7	3869	1233.5	611.132	5040.9	5469.56	1319.87	2190.9	1349.27	581.517	1708.76	2078.76	800.606	505.702	562.742	1167.26	1916.66	506.853	1346.63	18889.4	5824.6	2586.9	2276.08	396.679	685.031	11911.6	4613.71	2801.13	1524.94	1566.47	7414.27
M782T1_3	1.72456	0.78623	2.25266	0.0349395	0.757439	UP	782.494	782.489	782.501	0.769742	0.645217	0.83255	16	7	7	799	752.222	538.436	1297.25	659.443	729.142	388.08	462.078	441.357	1533.07	1284.76	1940.09	252.996	491.974	1083.32	232.284	516.216	423.52	2909.43	1171.86	982.317	595.261	409.486	1538.08	774.231	1177.32	1365.12	1781.4	1720.85	1141.68
M581T1_5	5.48121	2.4545	2.38919	0.0349652	0.757439	UP	581.367	581.363	581.372	0.660842	0.5994	0.831984	16	10	6	12444	3776.19	3899.71	20698.1	24247.4	6154.38	1573.2	782.566	1885.57	1654.36	1373.12	7492.27	4633.44	6244.96	14094.4	890.01	1211.54	1100.66	78955.5	13195	46890	4633.3	3624.13	19929.9	45886.4	4860.31	2309.82	492.629	8601.52	18998.9
M801T1_1	16.6474	4.05723	2.39936	0.0350574	0.757442	UP	800.571	800.564	800.572	0.717683	0.601617	0.81295	13	6	7	25648	2558.44	4352.51	42632.1	57705.5	73.5978	0	1766.24	567.76	15797	1382.75	2092.57	746.497	4769.09	5449.51	152.064	309.088	153.568	158753	68257.1	261.779	0	0	0	142401	73110.3	16011.6	562.323	291.964	51935.7
M431T1_7	2.7814	1.47581	2.36444	0.035071	0.757443	UP	431.316	431.313	431.322	0.701583	0.475017	0.8698	28	13	12	5099	4389.27	2964.79	12208.3	11095.8	4939.81	1332.06	792.626	8817.14	6245.97	4780.14	8294.67	3511.98	6280.52	7869.6	2262.43	1083.1	850.506	33097.4	24041.8	6403.35	3706.92	2204.75	1937.52	28751.9	16389.2	6058.46	2199.12	6760.48	14949.2
M181T5	1.68678	0.75427	2.2512	0.0351031	0.757444	UP	181.009	181.008	181.01	4.94017	4.66993	5.04093	27	12	11	869	2734.81	1844.91	4613.01	2282.78	3634.78	3029.7	905.101	2805.29	1215.02	5638.81	4184.87	1750.35	6162.66	2543.6	415.62	2895.84	370.858	3087.88	6222.39	4426.54	4432.78	5974.91	1855.66	4920.36	9651.97	855.977	3333.63	5891.72	4702.34
M889T5	1.47497	0.560688	2.23746	0.0352382	0.757448	UP	888.509	888.505	888.512	5.14693	5.11399	5.16812	23	11	12	602	2271.3	1247.45	3350.11	1163.3	323.861	2069.26	2728.86	3342.12	2340.07	4699.25	466.422	1732.63	1064.44	3739.94	2155.94	2008.79	2855.36	5759.57	1859.84	4319.22	2479.94	2879.77	4087.45	2860.07	2235.49	4822.76	2517.32	3223.74	3156.13
M497T1_8	2.90821	1.54013	2.34146	0.0353301	0.757451	UP	497.354	497.347	497.355	0.725133	0.4947	0.80505	9	2	6	5689	4689.19	4287.84	13637.1	12580.8	3157.74	1411.75	4041.43	3792.58	4852.92	15698.9	11290.9	3385.36	1790.82	6403.8	725.499	1762.69	2645.12	29421.5	33505.7	4736.41	2326.48	2678.07	4746.82	27547.6	30102.7	4275.44	4171.65	6638.99	13494.3
M205T21	1.50382	-0.588627	-2.23809	0.035428	0.757454	DOWN	205.086	205.085	205.086	21.0205	20.8893	21.2344	26	12	12	3382	115711	41707.9	76944.9	44659.6	111710	134026	123234	136550	146341	27899.1	125044	25959.5	148985	112853	120008	157947	133686	115999	37141	108614	46313.1	123962	28090.5	120916	46390.9	25552.5	121660	123188	25513.5
M180T6_2	1.43251	0.518545	2.28647	0.035514	0.757457	UP	180.065	180.064	180.067	5.84014	5.7115	5.91613	24	12	12	770	1193.52	379.552	1709.73	691.859	995.181	619.185	1473.03	1129.97	1101.8	982.199	1955.44	1265.35	1823.44	951.946	844.572	1011.35	1362.31	1677.6	1946.12	881.191	1307.22	1468.92	917.597	2587.26	2707.45	2155.85	1413.11	826.84	2627.61
M297T13	3.1049	1.63455	2.32236	0.035558	0.757458	UP	297.169	297.168	297.17	12.5223	12.4304	12.54	15	6	8	670	526.584	639.819	1675.44	1599.63	0	0	319.698	0	572.078	433.944	1528.53	0	1894.27	337.176	0	1275.2	484.69	3008.76	1410.07	66.713	502.64	0	196.012	3464.65	2865.5	0	3046.81	1094.45	4449.71
M839T1_2	8.88926	3.15206	2.39005	0.0356545	0.757461	UP	839.499	839.498	839.499	0.6969	0.601617	0.7671	7	1	6	2868	321.355	269.792	2870.4	3685.45	171.95	0	261.176	588.668	914.311	307.165	530.881	87.7776	644.522	291	151.719	78.2671	150.174	11480.9	4883.17	0	174.686	0	0	6936.76	4444.51	1419.06	0	353.811	4751.95
M790T8	2.06892	1.04888	2.25007	0.0356774	0.757462	UP	789.989	789.985	789.995	7.93385	7.8618	8.05487	16	6	10	294	306.342	326.27	655.578	436.832	0	111.381	0	743.412	556.594	564.72	0	0	435.528	203.169	66.727	317.266	983.652	234.608	485.878	623.604	300.674	789.23	962.845	905.659	465.904	0	868.802	1688.5	541.23
M461T1_1	3.12384	1.64332	2.35741	0.0357254	0.757464	UP	460.799	460.794	460.801	0.8182	0.673084	1.12761	35	12	12	2220	1209.71	937.678	3788.4	3680.62	395.114	988.511	1887.2	2292.36	1453.88	2004.54	1271.34	275.223	0	3241.18	842.077	605.819	468.957	13597.8	7848.44	2077.72	633.947	712.36	4497.9	3813.61	2591.29	3235.29	2366.58	699.205	3386.63
M939T5	2.60167	1.37944	2.32654	0.0357665	0.757465	UP	939.437	939.435	939.446	5.30485	5.26132	5.38467	12	6	6	367	307.684	259.77	805.09	697.293	832.099	360.932	570.654	283.482	240.96	272.973	0	296.337	60.8528	94.7042	179.88	71.2912	735.73	123.882	74.3134	1672.31	0	724.462	2030.14	1420.79	76.3431	1008.58	1069.5	1183.26	277.503
M559T6_5	1.98881	0.991909	2.33142	0.0358893	0.757469	UP	559.15	559.15	559.151	6.1189	5.91806	6.2274	25	13	12	17416	31607	15293.5	62860.5	44051.5	12718.1	22007.7	18534.5	24619.3	35496.6	61798.2	26243.5	36750.3	33314.7	55534.8	36164.4	9026.4	38683.2	49268.6	99236.7	39269.7	156012	34847.7	39784.5	24876.1	104048	4192.99	108819	53683	40288.9
M273T7_1	1.82582	0.868542	2.26404	0.0359298	0.75747	UP	272.77	272.77	272.772	6.52571	6.48222	6.69058	13	7	6	665	770.819	530.551	1412.9	839.835	0	2036.31	357.536	721.272	320.297	479.155	1497.08	674.792	1073.78	481.195	840.144	812.749	726.335	1947.07	457.953	2149.65	290.467	2840.7	1578.54	1966.42	668.045	1882.55	1963.78	578.529	631.133
M110T18_1	2.41381	-1.27131	-2.23039	0.0359722	0.757471	DOWN	109.965	109.964	109.967	18.3162	18.2277	18.6091	16	6	10	1236	4242.97	3091.43	1757.79	2465.04	6561.58	7244.42	7525.81	1094.84	798.427	6205.29	460.55	1321.77	6694.78	6660.11	7716.53	603.288	2271.17	502.98	916.255	389.088	911.502	1019.6	6863.71	378.395	447.552	702.256	7145.56	636.232	1180.37
M295T13	1.92785	-0.946992	-2.23978	0.0361634	0.757477	DOWN	295.069	295.068	295.07	12.7841	12.7397	12.9292	19	12	7	277	885.519	578.516	451.059	377.593	0	396.616	389.245	2074.5	536.76	889.308	576.433	958.104	852.768	1379.95	1487.81	493.979	1476.26	0	982.662	506.618	983.286	717.464	896.779	0	470.439	207.152	207.303	441	0
M267T22	1.17191	-0.228866	-2.3073	0.0361655	0.757477	DOWN	267.122	267.122	267.122	21.8773	21.6169	22.0985	14	8	2	2092	21168.4	4606.82	18063.1	1464.84	14690.1	18853.5	33557.7	21312.1	23365.5	21309.6	23520.6	19626.4	21288.4	18522.8	16675.8	18600.2	23866.4	18575.7	14404.5	18735.2	18687.3	18216.3	15631.6	18842.3	18499.3	18839.8	18861.8	19081.9	18381.6
M757T1_2	14.3456	3.84254	2.38126	0.036204	0.757478	UP	756.544	756.541	756.545	0.707909	0.591683	0.757683	12	6	6	38786	4205.44	6119.96	60326.4	81429.3	2736.68	299.402	2519.12	757.124	22845.9	1559.52	3506.29	997.303	6814.31	8393.32	141.193	1076.01	3024.57	239519	87903.5	11257	2606.09	0	392.511	192058	93279.1	21674	1039.69	1252.76	72935.3
M284T16	1.61435	0.69095	2.26535	0.0362042	0.757478	UP	283.906	283.9	283.909	16.1691	15.9393	16.3479	14	6	6	238	345.156	170.753	558.81	282.537	0	461.206	231.975	331.692	417.698	402.711	659.057	545.832	415.301	262.891	140.974	329.968	287.729	0	641.597	769.21	684.975	573.894	689.788	124.627	921.421	858.913	572.04	292.63	576.627
M565T1_2	3.04684	1.60732	2.25699	0.0362394	0.757479	UP	564.842	564.839	564.849	0.699966	0.601617	0.811583	9	2	7	268	91.7182	214.721	346.091	331.464	757.199	277.088	0	0	80.1537	77.8963	0	0	0	0	0	0	0	717.103	504.197	0	0	0	277.355	755.145	713.186	497.595	0	0	688.511
M118T16_2	2.42441	1.27763	2.24358	0.0362591	0.75748	UP	118.017	118.016	118.017	15.947	15.582	16.0708	16	10	5	1269	1572.29	2078.14	3811.88	2823.28	3246.26	305.928	367.92	6768.99	291.312	319.278	442.05	484.663	952.686	535.218	4879.54	1081.08	764.859	6640.18	451.975	5907.75	952.285	6128.06	5914.34	447.142	5633.56	414.232	6196.03	6174.95	882
M230T8_2	1.27948	-0.355552	-2.23571	0.0362775	0.757481	DOWN	230.14	230.14	230.14	7.62392	7.47402	7.78424	16	9	5	6506	103888	29943.2	81195.6	20214.1	63670.7	73463.5	141418	64901.8	132565	115001	114517	132799	120425	87115.6	72721	87911.1	144032	92797.4	83732.6	67556.3	86972.5	63001.8	82723.3	68432.8	135659	56092.3	75291.1	82870	79217.8
M198T5	2.21489	1.14724	2.27786	0.0362993	0.757481	UP	197.986	197.985	197.987	4.97503	4.79612	5.06639	19	8	10	360	550.458	493.138	1229.34	917.286	611.278	471.24	0	550.872	818.836	1080.04	312.745	125.009	1833.54	339.091	0	413.32	599.973	382.536	2833.6	741.239	453.774	1057.6	920.382	850.823	2892.94	0	1686.84	1824.31	1108.02
M253T6_2	2.81049	-1.49082	-2.24998	0.0363056	0.757481	DOWN	252.972	252.972	252.973	6.11526	5.92405	6.19397	12	9	2	231	547.31	508.977	178.286	289.259	0	1470.54	577.056	619.596	0	0	152.638	322.286	309.799	1383.8	1166.82	606.8	505.695	0	132.869	218.569	0	574.303	924.506	0	73.7738	0	0	215.411	0
M867T1	11.9125	3.5744	2.37733	0.0363256	0.757482	UP	866.551	866.55	866.554	0.7146	0.631716	0.861017	9	2	6	6068	552.941	870.662	6829.57	9107.61	0	0	0	72.6457	2708.08	1784.85	787.966	0	568.991	1265.7	0	0	0	27681.4	14040.2	0	166.753	74.7489	0	15761.1	11776.3	1440.42	0	79.8876	10934
M737T8_4	1.38608	0.471013	2.27585	0.0363738	0.757484	UP	737.392	737.389	737.393	7.54478	7.41548	7.67655	19	9	10	1922	3260.5	921.152	4519.32	1699.43	2332.47	2766.58	2562.4	4073.39	3781.52	5537.43	2158.21	2508.32	2911.22	3227.57	3226.18	3287.55	4013.67	2667.21	4810.17	5511.73	2328.84	4472.48	5985.72	3716.94	4683.52	2468.63	5133.04	8375.59	4077.99
M439T1_4	1.80905	0.855234	2.27357	0.0363745	0.757484	UP	439.236	439.231	439.241	1.26593	1.08819	1.57602	24	8	10	1716	4170.6	2508.86	7544.84	4541.04	1112.79	4123.51	5768.79	398.772	3643.98	7700.53	265.23	6465.16	6702.32	3073.9	3582.76	4354.18	7025.91	19163.1	5919.21	4116.76	4850.44	8129.68	6794.84	7788.96	4761.97	1328.34	6807.49	8773.09	12104.2
M453T1_6	3.95738	1.98455	2.36013	0.0365379	0.757488	UP	453.326	453.322	453.335	0.681067	0.429817	0.968283	29	12	11	6482	3715.48	2947.43	14703.6	15877.4	9766.07	1092.17	1817.26	2672.38	5136.72	2208.35	5586.07	3144.31	8551.59	5266.73	1043.37	587.134	1429.14	38178.8	37882.5	1871.69	2053.82	1826.92	770.17	36242.6	26830.4	6830.12	670.485	4180.29	19105.4
M762T1_1	4.19142	2.06744	2.35611	0.0366177	0.757491	UP	761.551	761.545	761.553	0.775384	0.736566	0.842984	11	5	6	2904	670.98	625.013	2837.74	3128.61	768.295	148.898	867.874	576.929	676.583	2227.6	1574.32	401.873	678.7	395.695	0	0	405.966	10525.9	5832.54	835.688	413.221	494.438	1305.06	4090.68	1362.16	994.168	784.062	1587.26	5827.82
M823T1_1	11.5586	3.5309	2.37421	0.0366187	0.757491	UP	822.524	822.52	822.525	0.721867	0.62185	0.861017	12	5	6	11686	1170.98	1477.59	13569.9	18034.9	2348.1	74.8893	708.983	618.455	5412.21	945.389	949.073	812.658	550.776	2323.87	72.8823	405.412	0	55463.3	25926.9	366.897	790.21	171.943	79.4742	33608.8	18760.4	3650.76	267.237	444.931	23308
M457T5_3	1.2411	0.311625	2.2179	0.0367307	0.757494	UP	457.271	457.27	457.271	4.59162	4.3861	4.75195	20	10	8	4963	80715.7	22454.6	100177	21412.1	56237.9	104576	39076	68870.7	82235.6	106758	92160.8	80219.2	75785.5	94454	90312.2	110026	48592.5	112614	120793	90232.9	56459.1	86334.2	97314.6	119272	119677	93393.8	133109	85479.3	87441.1
M816T1_2	3.82577	1.93575	2.33962	0.0367522	0.757495	UP	816.05	816.045	816.054	0.781492	0.581833	0.853317	14	5	8	656	230.688	275.748	957.098	1042.4	636.86	0	0	0	646.766	249.836	506.264	0	0	451.357	0	507.86	0	669.232	236.799	1234.4	0	0	2052.18	155.589	552.082	299.255	3320.35	2140.73	824.556
M251T3_2	2.44116	1.28757	2.28619	0.0367601	0.757495	UP	251.105	251.104	251.106	3.12552	2.87223	3.27393	8	0	6	485	202.969	210.606	525.051	444.103	0	160.027	712.485	132.264	0	121.181	0	389.77	0	191.93	194.41	416.211	320.323	1330.1	284.557	449.925	125.907	290.03	610.525	1509.15	195.846	203.068	496.766	291.341	513.395
M165T5_4	1.41556	-0.501372	-2.23489	0.0368915	0.757499	DOWN	165.113	165.113	165.114	4.59275	4.31438	4.76572	15	6	6	7580	103108	41112.7	72838.8	25317.2	112778	54976.3	93487.6	83764.6	213374	69610.1	73905.2	118150	142102	86487.6	124890	84251.7	82622.9	82563.5	44728.1	80880	43608.8	76821.9	75466	75497.6	82584.9	118060	105964	31496	56394.2
M101T1_5	1.30848	-0.387893	-2.22667	0.0369602	0.757501	DOWN	101.071	101.071	101.076	0.699467	0.548616	1.10202	35	13	12	37099	145215	45349.6	110980	30632	156724	139142	278562	92454.1	126158	158056	134728	120790	129612	135446	118036	177356	120734	68982.9	116790	131125	130866	76072.1	128679	152797	63593.4	113203	144058	124747	80845.2
M179T19_1	1.44247	-0.528541	-2.21169	0.0372093	0.757508	DOWN	178.971	178.969	178.973	19.4442	19.2741	19.7746	11	3	7	504	890.919	316.903	617.635	300.855	1143.07	357.84	326.317	891.966	862.745	1027.84	1203.95	980.271	1280	461.078	940.566	948.657	1157.65	305.2	359.702	340.807	885.697	954.665	305.575	853.769	332.136	958.209	347.573	927.734	840.55
M166T7_2	16.9349	4.08193	2.36875	0.0372112	0.757508	UP	166.097	166.096	166.107	6.76682	6.60442	7.29885	16	7	5	108416	7113.09	4025.62	120460	165715	4421.78	5487.65	7443.2	4933.89	4841.05	4744.55	6148.88	12134	5730.72	5470.6	10370	17664.2	3079.55	318299	396471	4558.29	37656.8	300267	5373.68	354816	4915.61	9330.9	3695.99	4636.8	5494.08
M843T1_2	29.7357	4.89413	2.36774	0.0373005	0.757511	UP	842.614	842.612	842.617	0.648475	0.51985	0.729533	6	0	6	865	0	0	1154.27	1688.74	0	0	0	0	0	0	0	0	0	0	0	0	0	5296.98	795.634	1218.2	0	0	0	3620.84	1065.22	146.495	0	0	1707.85
M633T1_2	1.41125	-0.496976	-2.23908	0.0373043	0.757511	DOWN	633.312	633.306	633.321	0.862733	0.65645	0.957267	23	7	11	582	1553.05	631.371	1100.48	349.7	206.313	2173.39	1433.55	2316.33	1948.94	1189.61	2028.73	1701.5	826.305	2161.96	848.18	1567.23	1787.67	759.769	1986.65	1146.2	675.121	1075.19	1346.53	1242.6	1214.04	968.824	1130.16	796.138	864.535
M292T9_2	5.12188	-2.35667	-2.32993	0.0373245	0.757511	DOWN	292.139	292.139	292.14	9.47712	9.43131	9.51058	19	12	7	2532	2286.84	2830.08	439.924	383.614	11256.4	1411.37	564.482	1968.9	1710.59	1347.32	2839.89	775.613	347.514	1720.83	942.797	3445.41	1397.86	0	329.823	1379.88	233.992	165.894	676.547	442.95	498.723	0	816.382	308.87	426.021
M700T11	2.89319	1.53266	2.28241	0.0373543	0.757512	UP	699.708	699.706	699.713	10.6656	10.6415	10.6988	11	4	7	276	184.448	246.319	573.09	540.302	0	462.275	0	755.991	145.495	0	156.745	0	378	0	439.197	60.1204	0	0	691.296	758.12	522.262	1281.67	986.222	0	151.19	0	1464.42	1021.89	0
M681T2_1	4.33258	-2.11523	-2.27058	0.0374974	0.757516	DOWN	681.137	681.133	681.139	1.79875	1.6093	2.0031	13	9	4	642	1707.87	1961.71	374.024	767.383	0	4536.05	0	4242.17	926.124	5345.91	309.19	1155.24	2183.76	0	382.156	0	3121.78	0	936.826	206.213	0	0	0	406.904	2642.57	0	295.778	0	0
M793T1_3	13.2366	3.72646	2.361	0.0375639	0.757518	UP	793.469	793.467	793.471	0.70815	0.601617	0.8503	13	6	6	23244	1641.38	2019.81	21726.4	29405.1	825.768	83.9052	2012.79	825.643	7376.8	265.755	1860.67	779.36	1689.92	4001.25	301.728	956.605	357.799	91109.7	33910.3	455.585	425.154	158.464	232.298	58746.6	30166.5	8321.65	177.332	1058.06	35954.6
M157T4_1	8.46999	-3.08236	-2.33377	0.0375772	0.757519	DOWN	156.953	156.952	156.954	3.8127	3.37804	4.05285	17	7	5	2117	5723.16	7779.74	672.418	579.846	22385.1	637.816	3131.22	1015.41	9134.69	3323.47	2342.22	73.3067	22171.2	6173.36	823.578	3069.79	119.968	514.935	837.437	360.499	441.15	208.985	1943.54	0	1601.29	199.143	484.948	941.378	535.717
M215T9_2	3.63921	-1.86363	-2.32856	0.0375776	0.757519	DOWN	215.102	215.101	215.103	9.47138	9.3116	9.51058	26	13	12	4179	4701.89	5239.33	1292.01	627.369	21252.5	4393.97	387.073	3515.51	3198.34	2889.99	5212.17	2422.4	1968.17	3616.03	1908.01	7109.92	3250.48	1018.41	1563.04	2782.71	1156.05	566.45	1861.75	674.192	1350.44	671.445	1742.89	1000.12	1116.6
M323T9	2.30359	1.20388	2.21645	0.0378141	0.757525	UP	323.039	323.038	323.041	8.89062	8.86785	8.97005	8	2	6	233	132.751	199.054	334.122	249.953	0	547.009	0	0	71.8831	145.048	0	0	61.3701	572.056	63.2979	65.5283	199.565	0	475.181	135.518	233.07	144.186	583.044	195.991	355.661	0	559.794	730.279	596.736
M348T18	2.16212	1.11245	2.25444	0.0378158	0.757525	UP	347.873	347.87	347.878	17.6298	17.2737	17.8883	14	5	6	206	158.068	156.863	367.94	285.099	0	0	72.4391	273.02	300.802	460.656	0	202.308	161.987	0	0	299.078	284.597	72.7392	363.888	394.641	687.456	0	80.6306	345.896	444.502	773.118	779.355	473.051	0
M735T1_4	3.63246	1.86095	2.33862	0.0379377	0.757529	UP	735.477	735.473	735.485	0.702283	0.5994	0.86095	14	5	7	5347	2384.74	1729.32	8662.46	9149.3	6169.16	1389.29	940.822	643.709	3932.38	4457.84	2904.96	1194.22	1297.71	2056.7	823.112	1319.18	3872.51	30508.5	11294.5	14724.4	3116.96	569.955	956.63	17729.9	7809.94	2492.28	1361.79	1116.36	12268.4
M822T1_1	13.9091	3.79796	2.3555	0.0379472	0.757529	UP	821.521	821.513	821.524	0.727983	0.62185	0.882434	15	8	6	26179	2120.02	2637.19	29484.3	40163.3	3710.28	552.177	2566.68	608.39	9394.77	706.002	1368.04	148.267	2429.68	4837.31	64.8486	908.55	265.286	123121	63352.5	117.507	0	121.397	261.883	70321.9	40059.1	6901.41	176.16	330.347	49047.9
M197T5	1.34523	0.427851	2.20384	0.0379573	0.757529	UP	196.983	196.982	196.984	4.94671	4.72457	5.04375	28	13	12	5078	34557.2	13296.1	46487.4	13728.2	30576.8	35781.7	20303.5	45027	32985	55500	41086.6	17146.6	55316.6	29417.6	12509.9	31746.6	41846.3	34572	58596.8	59097.2	47540	44597.8	53726.2	38180.4	58759.9	12108.9	45922	59347.5	45399.6
M931T3_1	3.56604	-1.83432	-2.30054	0.0380284	0.757531	DOWN	930.543	930.537	930.546	3.04227	2.93466	3.14239	8	7	1	1080	3896.78	4281.94	1083.75	1008.62	194.16	8605.77	0	13391.4	878.091	679.007	8706.87	2734.26	7563.7	1689.18	1585.58	4073.47	556.723	0	127.454	2297.24	1010.68	1276.87	1579.53	0	1047.05	1126.82	1226.82	3312.59	0
M845T5_2	3.05214	1.60982	2.21066	0.038186	0.757536	UP	845.445	845.443	845.451	5.32152	5.30351	5.33643	7	1	6	245	96.088	279.692	375.863	346.396	0	0	149.863	0	0	0	0	1014.45	0	0	0	0	84.8321	0	145.977	492.661	0	438.828	811.638	791.527	317.87	133.121	369.926	1008.81	0
M788T8_3	1.52636	0.610092	2.19945	0.0382395	0.757537	UP	787.979	787.973	787.984	7.9657	7.9029	8.10079	22	10	12	316	577.602	379.777	886.249	321.205	0	1004.39	69.9472	1244.71	579.69	450.665	574.472	1174.82	745.675	398.603	361.875	474.929	429.038	1178.6	1036.42	901.118	384.17	1041.81	1061.72	1432.48	715.755	724.359	1148.25	446.748	563.554
M601T6_5	3.55319	1.82911	2.2722	0.0382754	0.757538	UP	601.283	601.282	601.285	6.38831	6.22563	6.57527	9	2	7	321	85.9353	196.192	399.826	439.858	0	0	0	458.021	0	0	585.387	0	0	0	0	73.7511	0	1423.85	0	634.008	0	282.374	0	813.05	0	665.392	549.455	74.4494	355.33
M480T3_3	5.3603	2.42231	2.34355	0.0383042	0.757539	UP	480.244	480.242	480.246	3.42671	3.3026	3.77515	20	7	10	2505	2230.57	1816.86	11956.5	14270	134.992	1625.61	3798.98	1974.4	885.248	5397.84	2281.63	1392.37	4687.18	1159.19	310.709	4738.5	610.798	20272.3	41319.4	1288.33	243.901	541.342	2044.86	21860.4	22015.2	67.156	3552.74	1036.29	29236.5
M215T1_5	2.42662	-1.27895	-2.29286	0.0383955	0.757541	DOWN	215.182	215.179	215.183	0.694475	0.61175	0.755284	18	11	7	1388	4163.82	3728.21	1715.89	920.739	681.439	14523.1	2357.42	4191.94	848.111	4312.27	7497.03	610.242	4226.81	2672.45	2715.79	6217.93	3275.11	685.944	1821.16	1420.85	577.482	880.474	2101.68	2287.36	2052.17	3384.45	442.867	2313.83	2622.44
M642T9	3.17639	-1.66739	-2.26148	0.0384549	0.757543	DOWN	642.13	642.128	642.131	8.93356	8.91691	9.02118	14	10	4	594	1056.44	1080.54	328.89	405.279	481.344	3353.11	0	2194	514.486	2442.47	0	745.799	458.035	383.04	1367.99	0	1793.44	0	380.059	1323.85	140.765	65.309	203.194	68.2435	271.152	0	860.165	565.358	68.5866
M612T1_5	1.45581	-0.541822	-2.19667	0.0384769	0.757543	DOWN	612.253	612.248	612.26	0.857125	0.670917	1.06583	18	8	8	603	1134.47	439.164	779.27	368.414	1287.45	1519.26	1344.83	1831.23	985.807	1161.91	478.434	612.08	1455	492.266	884.752	1016.83	1678.25	706.246	385.783	619.51	629.945	1509.59	1052.55	367.028	896.531	397.588	496.735	1129.69	1160.05
M441T2	1.36261	0.446372	2.23426	0.0385682	0.757546	UP	441.297	441.289	441.298	2.42595	2.15207	3.08935	35	12	4	2880	22470.5	11708.9	30618.6	5748.28	1249.68	25425.6	19557.5	10452.2	30139	36427.6	16742.3	20602.9	46084	13436.5	23354.1	31266.8	17379	41740.4	27762.4	23502.9	33393.9	24635.5	33615.6	29201.3	30251.4	34915.3	32791.1	21197.5	34416
M652T3_1	2.60521	1.3814	2.23023	0.0386247	0.757547	UP	651.663	651.66	651.664	2.94377	2.91567	3.10469	7	1	6	199	57.8057	128.457	213.088	207.224	0	0	0	0	135.28	0	0	0	0	437.141	0	0	179.053	0	429.845	0	262.776	294.725	366.299	0	0	0	489.743	202.119	511.55
M403T5_1	1.67405	0.74334	2.20609	0.0386706	0.757549	UP	402.862	402.861	402.863	5.01362	4.91038	5.12478	23	9	11	474	2291.07	1529.1	3837.14	1932.75	0	3714.21	2168.7	1228.86	5054.1	2279.76	4146.11	212.566	3214.26	3250.49	1242.68	2143.12	1129.01	6531.98	3283.11	4678.01	1370.59	2106.81	3931.2	4873.34	4828.35	0	5180.85	3237.39	6024.05
M151T7_3	3.39838	1.76485	2.32516	0.0386712	0.757549	UP	151.061	151.061	151.066	7.16391	6.82284	7.23772	11	4	7	1006	372.312	271.844	1285.84	1335.72	406.586	0	448.322	75.3993	456.141	576.245	582.092	535.216	0	326.119	152.609	957.568	323.761	2030.37	1664.13	162.193	4902.17	829.792	491.444	2115.16	1259.85	281.252	1099.98	470.668	123.117
M163T1_1	4.66331	-2.22135	-2.30427	0.0386785	0.757549	DOWN	162.977	162.976	162.977	0.700259	0.665333	0.736183	8	7	1	1582	953.674	1172.95	192.032	202.643	632.486	4257.22	217.528	1148.71	554.997	559.54	0	159.795	79.7784	464.393	1127.66	824.544	2371.12	0	71.9108	179.835	539.263	0	0	527.987	93.1431	236.793	266.171	0	389.286
M807T1_4	5.01881	2.32735	2.32962	0.0388581	0.757554	UP	807.488	807.487	807.5	0.748317	0.591683	0.853317	9	2	7	1156	241.455	241.148	1235.65	1460.08	607.343	0	71.626	81.6209	780.895	336.587	99.1516	103.004	324.075	362.739	0	299.508	72.3592	4669.07	1696.84	429.964	169.616	0	595.224	3240.58	1526.69	279.254	0	352.236	1868.33
M363T16_1	1.80714	0.853708	2.19264	0.0389591	0.757556	UP	362.842	362.839	362.845	15.6096	15.4686	15.9881	15	3	10	200	199.211	221.069	373.14	174.343	0	0	702.348	274.975	135.021	0	64.229	202.035	510.394	132.292	426.317	85.7765	56.3577	364.896	421.848	0	613.089	269.501	358.045	563.472	431.057	301.392	201.943	356.124	596.314
M836T3	3.08851	-1.62691	-2.18975	0.0389899	0.757557	DOWN	835.801	835.799	835.803	2.92672	2.70868	3.10469	14	8	1	427	1423.52	1213.93	432.362	1047.99	0	1534.68	125.841	3585.74	830.236	3495.3	1668.81	128.433	2904.37	826.219	987.083	1019.47	1399.61	0	3490.93	0	258.296	0	0	0	0	0	1439.12	0	0
M200T1_5	1.61834	-0.694512	-2.25205	0.0390472	0.757559	DOWN	200.165	200.164	200.166	0.7146	0.57715	0.80115	25	13	11	4406	18740.5	10654.1	11580.1	4066.12	8294.28	27894.7	32094	15562.3	10458.3	14153.8	38624.8	12899.2	11575.2	13218.1	10510.8	35419.9	12921.1	9994.56	6269.19	13310.7	18754.2	9705.95	14073	5572.67	10520.9	13062.5	7734.22	17174.4	12788.9
M328T4	1.52736	0.611042	2.20465	0.0391168	0.75756	UP	327.842	327.842	327.843	4.27523	3.87857	4.49445	37	11	12	2156	21000.2	10613.2	32079.5	14109.7	0	33716.5	16328	19642.2	32137.5	21147.7	4456.05	32569.6	17040.3	21061.6	30569.7	28635.8	15697.1	17378.4	42517.5	27278	9323.28	49799.8	42035.7	27835.6	37708.1	45455	30234.1	9800.73	45587.2
M246T1_5	1.71106	0.774886	2.22177	0.0391431	0.757561	UP	246.17	246.169	246.17	1.39422	1.22625	1.4701	25	13	12	15263	34007.3	34550.4	58188.4	17875.9	135887	16682.6	21241.4	21180.4	24417.5	27157.9	28542.4	15228.9	76553.8	23136	12453.5	19646.6	19967.2	74065.2	58635.4	40674	72208.9	35655.4	35820.7	59905.6	54167.6	39147.4	92554.8	65813.9	69611.7
M976T7_1	1.24932	-0.321142	-2.18605	0.0393551	0.757567	DOWN	975.816	975.815	975.818	7.47525	7.29186	7.77988	36	13	12	7412	27840.6	6296.52	22284.6	6396.7	41267.2	21960.8	23933.8	22687.4	22221.7	19303.8	35685.5	30352.6	28581.2	26262.9	32106.7	32230.3	25333.9	16676.6	30066.4	23784.9	12761.8	11441.4	30780.8	19368.6	27348.2	24461.3	23426.8	19681.8	27617
M165T9_2	1.78371	0.834882	2.206	0.0396351	0.757574	UP	165.033	165.031	165.034	8.85207	8.82773	8.94433	16	7	9	233	237.76	182.115	439.142	263.415	0	0	196.375	0	371.08	408.221	311.753	441.863	365.4	372.886	0	435.599	187.709	738.184	579.49	209.601	582.921	718.879	467.101	402.192	385.811	0	0	772.543	412.978
M497T1_2	2.89789	-1.535	-2.27323	0.0396569	0.757574	DOWN	497.183	497.18	497.187	1.16502	1.05952	1.39901	10	2	7	3968	5113.08	5130.01	1764.41	1321.85	2148.08	1164.49	17882.5	2471.63	2861.7	7524.49	2713.14	12691.9	409.504	3043.35	1952.32	3572.55	8034.39	801.905	3658.37	651.722	802.16	1014.89	713.743	1067.65	4515.86	2609.22	2455.78	2283.42	598.248
M287T1_6	2.27672	-1.18696	-2.26395	0.0396649	0.757574	DOWN	287.204	287.201	287.209	1.28937	1.08819	1.39952	25	12	10	1723	3370.36	2875.51	1480.36	854.799	820.828	1510.26	1286.02	3040.11	2507.71	11778.5	5720.22	2230.68	4329.97	1347.7	3043.53	2299.19	3899.95	488.213	2035.12	1933.3	728.528	453.67	2534.36	1085.52	2842.35	2358.2	744.408	829.334	1731.33
M773T1_1	11.3696	3.50711	2.32971	0.0397137	0.757576	UP	772.539	772.533	772.541	0.748833	0.62185	1.32397	19	7	6	31413	4086.89	4180.62	46466.4	62886.9	3442.57	1504.25	3139.17	1866.75	15763	4066.35	4698.43	988.434	4337.48	9311.88	1568.92	1659.09	783.23	197674	74439.7	3121.95	1184.11	1762.02	3321.51	118789	55385.8	10922.7	2298.23	2314.98	86383.2
M698T1_1	9.0248	3.17389	2.32548	0.0398341	0.757579	UP	697.526	697.522	697.528	0.644016	0.55245	0.720117	8	2	6	4256	635.693	723.167	5785.1	7639.17	1773.58	194.808	0	137.261	1979.67	340.117	421.359	0	245.726	1099.07	355.491	69.2528	1647.67	26153.3	4797.36	7400.7	672.939	0	926.309	14240.1	4760.3	3688.77	0	357.478	6423.9
M554T2	1.99205	-0.994252	-2.18655	0.039927	0.757581	DOWN	554.462	554.459	554.465	2.46948	2.25737	2.7705	12	8	3	213	352.682	247.028	166.962	173.905	0	71.5432	288.861	648.504	311.942	552.829	351.798	715.108	427.377	423.575	0	646.996	146.326	0	281.835	403.885	0	75.6812	0	271.577	283.248	493.691	131.803	61.8267	0
M796T1_3	2.14942	1.10395	2.27066	0.0399449	0.757582	UP	796.47	796.462	796.476	0.719367	0.601617	0.803534	10	4	6	1406	1088.79	652.496	2340.26	1803.38	383.146	678.56	1415.34	1312.94	2473.87	453.244	1330.81	308.048	1253.41	1680.07	222.948	1495.91	1145.93	6701.38	2294.31	581.584	597.4	163.562	3472.03	4139.04	2580.54	2081.74	1377.88	1777.99	2315.65
M285T3_2	2.8196	-1.49549	-2.25926	0.0400402	0.757584	DOWN	285.101	285.098	285.11	3.18587	2.77984	3.50548	22	10	5	1307	6120.94	6022.67	2171.93	1783.42	0	502.115	4804.2	4185.82	8992.7	1935.12	21526.2	9886.85	11325.7	1674.63	355.649	6452.55	7930.69	2376.88	1238.9	3096.25	339.817	431.832	2932.42	2131.39	859.292	1568.1	2337.43	1689.39	7061.43
M774T1_1	13.0701	3.70819	2.32	0.0402572	0.757589	UP	773.544	773.542	773.552	0.721025	0.62185	0.89505	12	5	6	14173	1500.01	2441.33	19750.4	27149.5	1875.24	0	1281.34	157.026	8507.23	135.73	576.775	0	1472.64	4420.81	0	1073.31	0	83074.1	34521	0	0	0	268.301	52772.4	24480	5764.86	370.65	0	35753.6
M807T1_1	5.88163	2.55622	2.31153	0.0403205	0.757591	UP	806.581	806.576	806.583	0.714625	0.510033	0.931583	12	3	8	1014	364.971	396.519	2154.6	2654.76	735.755	63.7754	883.632	69.1922	73.3468	1255.92	656.644	157.448	77.7748	323.459	0	86.3166	361.368	7826.23	1031.93	425.226	0	0	725.615	4358.2	4525.98	5388.68	308.719	0	1264.56
M442T1_6	2.45692	1.29685	2.30027	0.040417	0.757593	UP	442.294	442.292	442.301	0.849084	0.631716	0.9573	19	8	7	7674	5486.96	2428.88	13481	11810.4	4715.04	1621.24	1890.19	8713.21	6191.52	3959.88	7748.29	3203.76	6854.26	7337.36	4689.69	5341.04	9065.05	26179.5	38871	4040.8	3828.19	6929.66	3541.47	18372.4	16099.3	5063.52	9057.85	3078.47	26710.2
M394T10_2	3.86746	-1.95139	-2.25191	0.0405244	0.757596	DOWN	394.128	394.127	394.128	10.2784	10.2418	10.5493	23	11	11	12740	23934.4	27123	6185.39	8148.81	2516.15	63852.2	187.772	83852.4	17802.3	28228.1	12123.9	18216.6	6328.72	873.936	6867.72	12689.6	57608.2	5059.15	1401.39	29952.7	3094.74	3554.17	12696.8	5536.56	4170.51	1939.32	1628.93	5190.34	0
M197T21	1.43162	0.517645	2.17581	0.0405298	0.757596	UP	197.096	197.095	197.096	20.9996	20.8636	21.0764	22	11	9	3478	51507.4	23930	73738.9	26910.6	57628.2	24643.9	30204.3	84894.4	33379	42750.1	23284.4	83836.8	64247	63334.6	43141	89199.6	29053.2	69947.6	96601.9	63993.9	82902	115570	61679.3	41080	105778	62547.4	28912.8	54561.3	101292
M965T1	4.32419	2.11243	2.27806	0.0406262	0.757598	UP	964.568	964.564	964.571	0.698617	0.591683	0.759433	8	1	7	534	106.839	192.305	553.633	653.807	0	0	137.775	0	489.525	0	557.916	0	0	129.503	0	0	74.1879	2089.48	447.681	0	0	0	1203.42	575.133	697.449	1184.6	0	71.6443	374.178
M145T12	1.21147	-0.276762	-2.19539	0.0406575	0.757599	DOWN	145.097	145.097	145.098	11.9099	11.8852	11.9949	25	13	12	842	4680.53	1158.81	3863.5	649.964	3523.56	5770.38	3649.23	4413.66	4330.37	5585.33	4908.98	4133.02	3600.07	6171.68	3412.58	4227.05	7120.92	3242.65	3066.12	4043.89	4851.87	4484.32	4317.08	3831.41	3498.68	3417.99	3398.62	3280.03	4929.33
M492T8	1.99106	0.993533	2.20182	0.0406959	0.7576	UP	492.053	492.052	492.055	7.85516	7.80453	8.01495	18	8	10	648	537.862	463.623	1082.44	731.888	0	115.924	0	101.612	825.348	1192.17	615.888	0	1365.03	864.291	694.66	629.964	587.321	0	1459.02	777.82	1178.13	2437.61	1059.41	396.144	1184.39	0	1773.12	1782.29	941.353
M360T0	1.50282	0.58767	2.17409	0.0407918	0.757602	UP	360.18	360.179	360.18	0.109067	0.0359333	0.328433	27	11	12	4650	36615.6	19532.9	55026.6	22547.1	8495.26	16496.1	47970.4	55036.7	56713.3	64989	65520.6	33620.6	30028.4	26565.3	34171.6	22223.2	14172.9	24067.7	54347.4	31066.2	73151	69669	47993.9	61529.3	86596.1	95414.6	40831.7	36516.1	39136.7
M576T6_2	1.36131	0.445001	2.17051	0.0407953	0.757602	UP	576.28	576.279	576.282	6.46261	6.26263	6.61412	26	12	12	3968	12083.2	4840.18	16449	5188.93	65.0547	8210.47	10867.5	12182.8	16489.4	18043.8	14240.2	13850.6	9607.67	17407.5	8123.49	14071.8	13920.9	21344.3	7322.72	23317.6	13078.8	13355.3	15987.6	23747.7	9002	19754.9	17378.8	16723.2	16375.3
M704T7_3	2.09981	-1.07026	-2.18401	0.0409687	0.757606	DOWN	704.369	704.367	704.371	7.49949	7.2877	7.59204	19	10	8	658	1397.24	1023.14	662.131	627.046	3711.65	2301.61	58.8776	1711.46	958.17	1159.53	2270.75	141.974	1845.96	1438.91	128.708	1089.62	1346.85	0	632.103	1356.21	1381.95	305.848	2071	66.5188	138.305	344.069	568.25	488.86	592.466
M977T8	2.5513	1.35123	2.1693	0.040985	0.757607	UP	976.886	976.884	976.888	7.54478	7.40587	7.66897	11	3	8	314	169.86	358.463	497.503	393.868	0	0	0	876.449	0	1027.89	0	0	0	303.84	0	0	0	0	676.35	986.15	0	548.352	734.531	689.624	0	0	970.418	852.637	511.977
M498T1_1	7.51418	2.90962	2.27661	0.0409882	0.757607	UP	497.858	497.857	497.859	0.73245	0.641967	0.8145	7	1	6	3106	777.242	2158.11	6028.74	7717.02	0	0	0	0	2326.73	7636.69	0	0	0	74.6496	66.0763	0	0	13515.7	19164.7	0	0	0	0	15066.9	16471.8	1722.97	81.5863	0	6321.22
M476T3_3	2.30497	1.20475	2.25713	0.0410066	0.757607	UP	476.283	476.28	476.286	2.66433	2.45075	2.81183	16	6	7	328	324.865	230.532	766.464	640.525	0	0	350.769	286.789	290.166	738.653	481.215	556.835	557.108	262.79	0	417.759	281.158	944.821	440.388	742.78	586.35	2425.97	284.082	321.169	540.056	1480.46	675.379	0	756.121
M829T1_1	16.9283	4.08137	2.30987	0.0410127	0.757608	UP	828.602	828.6	828.603	0.66185	0.571917	0.729533	9	3	6	3208	226.873	520.786	4282.29	6061.27	338.011	0	0	0	1853.02	0	0	0	169.067	589.25	0	0	0	19460.8	5968.42	0	0	0	0	11493.3	6005.46	2512.44	0	0	5947.15
M556T1_1	6.21779	2.6364	2.26109	0.0410177	0.757608	UP	555.898	555.896	555.901	0.751391	0.662267	0.8241	6	0	6	1018	208.95	612.973	1436.72	1786.44	62.5373	0	143.373	0	72.3074	2237.51	0	0	0	0	0	200.614	0	2979.36	2617.39	0	0	79.2631	1062.38	3772.73	5230	361.131	0	0	1138.41
M196T8	2.1508	1.10487	2.22302	0.0410684	0.757609	UP	196.021	196.019	196.022	7.57357	7.38622	7.72543	22	11	11	581	827.256	671.727	1782.5	1341.35	1735.28	0	1491.45	346.339	698.224	425.665	1860.22	170.562	1594.16	268.771	456.857	1362.56	344.232	2326.84	4176.38	1035.03	343.128	783.576	1331.17	2291.12	4258.53	0	1789.82	1184.19	1870.16
M513T2	3.89321	-1.96096	-2.23577	0.0411135	0.75761	DOWN	513.182	513.181	513.184	1.7998	1.55567	1.9229	12	8	3	654	1180.48	1356.35	289.144	457.245	0	1297.71	64.6791	3195.15	655.216	2289.36	63.2763	3094.14	881.071	0	317.048	0	3488.51	0	79.0997	885.967	0	1024.24	147.418	0	72.3482	64.1084	0	1196.54	0
M844T16_4	3.52019	1.81565	2.23222	0.0412548	0.757613	UP	844.379	844.377	844.384	16.0508	15.9709	16.1528	10	4	6	321	236.318	441.165	924.55	980.336	0	0	0	0	364.32	0	0	652.176	0	0	585.88	1469.76	0	63.234	587.399	2984.49	324.015	72.5999	2161.66	382.783	268.79	0	1555.82	1857.93	835.893
M771T1_1	14.6043	3.86833	2.30355	0.0414157	0.757617	UP	770.559	770.549	770.561	0.718592	0.571917	0.948333	10	1	7	3641	385.605	769.048	5842.81	8173.28	134.119	73.8817	0	0	2733.26	228.698	705.785	74.9519	75.088	987.083	0	0	0	26361	5929.81	2056.84	0	0	803.282	17245.2	6249.63	2026.36	1226.84	0	8214.8
M938T5_2	1.6032	0.680953	2.16267	0.0417356	0.757624	UP	938.433	938.431	938.439	5.2905	5.2653	5.41687	24	11	11	559	1245.48	809.24	2001.6	928.637	2903.95	907.055	1610.02	1430.6	1376.51	1486.13	0	1755.15	305.53	831.323	713	561.62	2310.34	2215.02	687.443	3464.18	1237.08	2129.15	3783.88	1999.24	737.308	2013.27	2100.32	2078.38	1573.99
M582T1_11	1.83295	-0.874167	-2.15591	0.0418121	0.757626	DOWN	582.494	582.489	582.501	0.636766	0.523333	0.69735	17	8	9	1167	3996.7	2145.76	2180.47	2065.52	1497.75	4092.96	2494.57	4355.48	4180.44	8431.39	6648.61	3760.98	3210.57	6346.45	4167.99	1464.38	1305.51	5458.62	516.521	1694.07	651.182	698.92	1841.06	2079.23	2712.36	7058.33	1012.09	434.555	2008.76
M521T8	1.45144	-0.537484	-2.15619	0.0418245	0.757626	DOWN	520.944	520.944	520.946	7.92418	7.86999	8.05487	23	12	11	478	1822.77	705.856	1257.92	602.995	0	2263.54	1437.47	2263.03	1525.82	1101.46	2529.56	2262.72	1811.11	2209.6	2355.98	2381.37	1554.35	1211.42	1717.68	547.563	1996.34	581.744	1042.77	1127.54	1556.58	1984.04	1830.89	135.461	1363.04
M714T8_1	2.91338	1.54269	2.19197	0.0419187	0.757629	UP	713.905	713.902	713.906	7.70428	7.62758	7.8301	9	2	7	236	67.3871	173.105	276.972	286.436	0	0	0	0	0	570.119	0	0	305.913	0	0	0	0	0	531.087	292.32	0	0	357.761	0	806.424	0	670.025	390.056	275.988
M439T12	2.84073	1.50626	2.20604	0.0419358	0.757629	UP	439.142	439.141	439.142	11.96	11.9428	12.0475	16	7	9	984	861.732	1207.49	2489.73	2278.01	1186.49	0	441.489	0	3788.81	0	2098.57	0	2445.3	758.02	0	483.84	0	5198.43	3991.74	0	0	643.2	0	5855.47	2782.81	1673.01	527.122	5160.76	4044.17
M458T1_2	1.78527	-0.836141	-2.15687	0.0419388	0.757629	DOWN	458.036	458.035	458.036	0.966916	0.885933	1.02517	20	12	8	4446	16640.7	9443.37	9312.98	7495.99	0	30000.9	7203.48	19532	14324.4	33622.5	21949.3	11785	24962.9	11048.2	8995.06	13929.7	18975.8	18979.6	16589	6757.66	10040	0	0	18112.8	956.098	12243.9	15439.8	0	12636.8
M140T1_2	1.4821	-0.567645	-2.15643	0.0419532	0.757629	DOWN	140.075	140.069	140.08	0.775084	0.50435	1.29767	60	13	12	1046	4094.67	1711.34	2762.74	1369.14	7577.52	3834.43	1151.8	5645.9	3325.96	5556.01	4750.12	2535.86	3638.26	4426.21	5156.04	1927.4	3705.19	3788.54	1078.5	4636.25	4099.58	1680.98	1686.13	2822.53	768.784	2300.51	2176.58	4837.14	3277.4
M276T6_1	2.95316	1.56226	2.22288	0.0419617	0.75763	UP	275.633	275.632	275.634	6.41153	6.2552	6.60442	13	5	8	331	167.654	251.472	556.813	556.256	734.443	0	0	0	297.351	0	576.319	308.611	0	262.775	0	0	0	1425.53	0	662.134	267.943	281.065	0	1289.1	0	1275.24	359.833	82.4104	1038.5
M472T21	1.65089	-0.723245	-2.15437	0.0419669	0.75763	DOWN	472.304	472.298	472.309	21.3314	20.9914	21.7103	20	9	5	222	413.573	211.14	243.954	182.307	411.459	576.526	75.1788	581.323	296.405	477.09	292.511	578.292	468.863	354.816	347.76	76.4136	839.815	633.27	299.88	0	139.503	137.825	412.896	134.945	266.196	409.248	0	273.672	220.008
M185T8	1.46775	0.553602	2.19034	0.0420002	0.75763	UP	184.889	184.889	184.889	7.67665	7.47868	7.7895	13	3	7	558	3044.03	1186	4472.31	1950.42	0	3963.84	4666.91	3907.44	2014.54	2819.18	3786.6	2219.4	4040.7	2947.86	3226.09	2942.78	3037.06	5358.48	3083.57	5334.06	8729.96	2947.18	5662.69	6515.58	3677.04	3975.23	3514.25	1375.74	3493.93
M147T21	1.11557	-0.157782	-2.19348	0.0420033	0.75763	DOWN	146.98	146.98	146.981	21.0671	21.0412	21.0757	25	13	12	5260	53882	8207.5	48299.9	3941.2	37300.7	59602.3	46671.3	48883.2	53741	57876	56846.4	51832.4	44902.8	66047.6	58905.6	65634.9	52221.4	48897.1	44698.7	49218.9	40027	49301.6	44120.4	47013.6	51283	54481.2	51877.1	47599.9	51080.7
M456T4_1	2.97047	1.57069	2.20728	0.0420347	0.757631	UP	455.791	455.79	455.793	4.1909	4.0867	4.32192	12	2	7	498	427.434	632.356	1295.82	1219.93	0	124.005	0	140.327	0	59.1068	1731.81	0	995.266	61.6672	131.465	1630.44	682.561	452.107	3046.42	1117.39	0	0	2822.17	3036.69	2416.25	0	407.555	1301.83	949.439
M714T1_1	10.8701	3.4423	2.29618	0.0420769	0.757632	UP	713.523	713.521	713.524	0.688825	0.581833	0.748317	10	4	6	19340	2578.9	2937.84	28026.5	38287.2	3744.91	294.02	1370.03	316.268	10859.5	1804.21	2365.26	1446.58	2598.43	5577.45	136.751	353.704	2658.65	117688	35450.5	10938.4	2205.64	156.705	87.921	86850.2	37575.3	9736.24	0	0	35628.8
M459T1_10	2.23488	-1.1602	-2.2137	0.0420991	0.757633	DOWN	459.347	459.337	459.351	0.66185	0.487017	0.937167	25	8	12	2896	7840.64	6562.83	3508.3	2490.68	5353.7	12722.4	24599.1	921.224	9168.02	8594.04	9507.95	883.759	9573.82	11561	824.348	1798.07	6420.91	4327.27	1767.86	3844.88	484.848	560.61	1339.89	7941.58	4969.26	6562.84	2000.99	6109.33	2190.25
M144T3_1	1.57772	-0.657839	-2.15584	0.0421478	0.757634	DOWN	143.911	143.911	143.912	2.96348	2.78185	3.13037	17	4	9	450	3155.78	1516.76	1995.58	1162.71	0	3298.53	1613.29	4103.3	2036.94	2864.6	2620.7	3208.82	5513.41	5320.5	4669.04	3041.21	2734.78	0	1627.63	2418.98	2739.2	1824.86	3214.87	0	2006.72	3106.65	3388.92	2608.77	1010.32
M868T6_4	2.42326	1.27695	2.18365	0.0422375	0.757636	UP	868.069	868.067	868.07	6.4569	6.24777	6.62386	11	3	8	244	163.975	235.265	438.881	372.956	0	0	0	223.827	471.296	603.823	185.058	0	0	581.645	0	0	66.0226	763.711	0	1115.75	135.288	0	365.037	806.961	0	598.034	767.098	289.958	424.728
M997T8_2	2.65217	-1.40717	-2.15464	0.042315	0.757637	DOWN	996.857	996.854	996.867	7.7427	7.61536	7.84417	8	7	1	205	206.734	203.671	51.9927	153.632	0	401.926	0	343.714	491.487	427.646	0	0	0	331.237	360.564	0	330.97	0	0	532.677	0	0	0	0	0	0	91.2357	0	0
M802T5_4	1.47874	-0.564365	-2.18681	0.0423999	0.757639	DOWN	802.452	802.448	802.46	5.00166	4.9271	5.05272	17	10	7	1437	5300.3	2520.13	3584.35	1235.44	7591.68	6262.54	6135.37	5405.32	5522.78	4116.57	2245.86	7210.27	2171.12	1535.5	4718.63	10829.8	5158.5	3685.66	4377.62	3043.7	1223.45	3159.55	2762.42	4178.8	3635.52	5795.92	3149.57	5350.17	2649.78
M186T4	1.98763	-0.991052	-2.17344	0.04246	0.757641	DOWN	186.113	186.112	186.114	3.63175	3.49519	3.77121	25	11	9	1148	7417.07	5276.22	3729.85	2973.18	12030.1	11723.4	0	14674.5	1198.01	4418.91	16171.7	10082.2	2707.4	5954.13	8729.93	6654.5	2077.06	0	1327.77	3389.96	9284.09	2402.06	7370.86	65.3096	836.603	4964.78	4926.97	6337.11	3852.66
M401T1_9	1.6559	0.727616	2.15213	0.0425191	0.757642	UP	401.341	401.34	401.342	0.6267	0.559083	0.843033	28	12	12	2420	7005.16	6046.08	11599.8	4577.42	14703.8	1998.9	5404.65	10216.9	5468.23	1972.01	12439.9	3191.98	20382.7	9843.62	1787.2	2789.81	867.494	10189	6106.38	7993.12	20075.9	15432.2	7640.32	13591.5	6543.73	16888.7	15704.5	9692.04	9340.77
M466T6_1	3.20191	-1.67893	-2.20528	0.0427086	0.757646	DOWN	465.958	465.958	465.961	6.4276	6.24037	6.52868	15	9	6	1264	2070.37	2187.23	629.756	839.611	0	357.166	4331.02	1002.08	295.542	2726.58	3186.37	6075.49	4679.75	0	0	170.999	4089.75	0	716.198	0	2410.61	1887.34	0	398.57	1363.32	781.045	0	0	0
M390T8_3	3.22702	-1.6902	-2.24891	0.0427264	0.757647	DOWN	390.133	390.131	390.134	8.2031	8.15422	8.42533	14	6	6	1520	1535.67	1668.49	476.817	300.738	1188.43	1751.91	0	2205.53	283.617	3127.25	363.089	1485.91	835.892	411.141	1289.42	741.566	6279.95	280.711	1167.06	738.375	569.798	445.867	490.648	392.679	186.031	621.321	76.779	609.741	142.802
M266T1_2	1.91197	-0.935061	-2.18388	0.042734	0.757647	DOWN	266.151	266.145	266.154	0.6896	0.5296	0.890217	35	12	12	2530	4666.42	3280.77	2440.63	1590.43	6850.03	10517.2	1958.24	4374.58	1466.09	11606.3	4908.24	1231.57	4074.24	3190.59	2711.98	5455.31	2319.08	2410.58	3704.97	1124.42	3139.14	2774.73	1934.92	1046.13	1519.22	6324.94	1441.73	476.848	3389.97
M560T6_2	1.92975	0.948411	2.22658	0.0427497	0.757647	UP	560.153	560.152	560.154	6.12005	5.9322	6.2274	25	13	12	4165	7687.37	4103.69	14834.7	10397.3	3349.35	5324.86	3921.32	5010.39	8926.35	16014.7	5857.66	8222.02	8206.23	14191.6	9470.84	1956.85	9483.63	11477.9	23462.1	9468.73	36507.2	8385.65	9673.23	5733.5	24341.2	467.378	25965.7	13234.1	9299.56
M520T1_2	4.54146	2.18316	2.18628	0.0427801	0.757648	UP	519.871	519.87	519.872	0.741366	0.652016	0.8145	7	1	6	2108	995.51	2898.35	4610.78	5005.91	0	0	0	69.9861	1394.76	10553.5	0	412.546	0	79.4132	0	0	431.454	9093.22	11948.4	4231.04	218.039	0	612.798	10249.3	12547.9	1324.81	348.716	0	4755.12
M494T1_1	4.39657	2.13638	2.25503	0.0429258	0.757651	UP	493.805	493.804	493.808	0.731717	0.631716	0.97695	8	1	6	2432	703.71	944.773	3113.98	3589.59	0	719.545	438.693	214.404	493.767	3510.49	278.291	595.224	0	1581.55	887.241	295.52	133.518	7420.51	10232.8	0	0	240.246	1685.72	6139.9	4161.31	420.506	592.693	160.846	6313.23
M518T6	2.25698	1.17439	2.16752	0.0429765	0.757652	UP	518.321	518.32	518.322	6.38019	6.10955	6.76373	51	13	12	20050	24635.2	28166.7	55601.1	41435	9508.54	4755	6426.26	50936.7	7929	81631.8	61311.5	7734.24	5959.63	10585.8	4503.39	6480.05	62495.5	109445	30822.7	13008.9	59528.3	55164.4	9323.8	116702	5252.88	99663.9	9991.96	80017.4	78292.9
M307T3_4	1.35178	0.434865	2.15119	0.04301	0.757653	UP	307.092	307.088	307.094	3.45478	3.2743	3.71091	13	7	5	542	2641.86	968.546	3571.22	1172.09	864.046	2899.21	2446.44	2209.42	4481.88	2589.01	2547	2771.21	3156.09	874.029	3003.85	3503.97	2997.99	4163.76	3606.11	3634.26	4646.96	1471.93	3039.15	2835.35	3995.69	2406.94	6159.67	3223.62	3671.2
M284T11_1	2.40283	1.26474	2.1904	0.043021	0.757653	UP	283.999	283.998	284	11.0562	11.0064	11.1394	12	7	5	413	694.969	747.535	1677.17	1377.34	162.402	1909.03	150.15	675.082	779.601	2104.94	196.085	0	1822.34	138.908	364.105	271.798	460.152	1110.44	1263.1	3073.98	616.885	2760.91	3307.21	1538.72	483.79	69.4572	1106.07	4407.16	388.308
M785T1_1	10.7696	3.42889	2.27989	0.043094	0.757654	UP	784.576	784.574	784.576	0.661666	0.508633	0.729533	11	4	7	6729	853.859	1354.63	9345.64	12836.8	853.113	0	0	79.3508	3442.48	3769.56	101.386	0	650.515	2061.63	0	0	142.137	41903.4	9878.48	6998.36	0	0	75.7575	26599.1	10700.1	5952.96	0	0	10039.6
M677T9	2.99047	-1.58037	-2.18164	0.0431983	0.757657	DOWN	677.148	677.145	677.15	8.92889	8.90727	8.99597	12	9	3	353	654.468	670.428	203.218	313.841	0	1417.7	0	1360.59	292.214	2011.76	0	559.777	386.737	278.19	1047.93	0	1153.18	0	144.847	1000.56	227.665	0	67.2478	0	0	0	532.858	465.429	0
M522T4	3.487	1.80199	2.23256	0.0432108	0.757657	UP	521.797	521.793	521.803	4.15628	3.90145	4.37194	13	5	6	652	745.44	946.784	2606.63	2740.88	0	66.9366	270.004	305.283	518.729	742.884	1044.31	63.2896	2512.29	427.431	348.023	3023.89	367.64	4346.84	4596.56	3238.15	0	51.4686	1624.53	9209.86	3763.98	69.884	417.818	564.48	3395.97
M944T5	1.87648	0.908031	2.17105	0.0432257	0.757657	UP	944.461	944.452	944.464	5.25368	5.12871	5.30512	15	6	8	233	358.016	281.898	683.177	442.52	0	378.153	501.176	345.604	456.857	378.039	0	746.05	61.2747	946.874	370.181	76.5266	393.48	1400.58	159.175	812.311	337.781	825.641	1452.94	858.184	335.16	747.955	301.321	825.994	141.083
M742T9	3.02674	-1.59777	-2.19143	0.043267	0.757658	DOWN	742.056	742.053	742.058	8.93294	8.91691	9.00485	12	8	4	325	640.907	666.548	199.347	277.647	0	1995.5	0	1555.2	135.155	1449.87	0	631.255	484.721	471.343	786.557	0	822.187	0	300.295	759.52	563.229	70.0219	0	61.7531	0	0	572.387	0	64.9534
M255T4	1.6081	0.685361	2.16661	0.0433023	0.757659	UP	255.231	255.229	255.233	3.96326	3.69922	4.2832	12	7	2	246	443.533	244.717	718.117	370.756	0	318.225	223.561	303.336	861.336	286.229	460.309	660.93	713.122	361.262	359.766	450.576	767.273	117.229	1721.7	840.07	625.23	814.275	661.078	450.342	777.369	754.76	649.692	602.77	602.893
M739T1_7	2.21732	1.14882	2.21324	0.0433842	0.757661	UP	739.468	739.461	739.476	0.709183	0.559083	0.9903	17	7	8	1610	1372.32	1014.7	3042.89	2426.18	2080.38	806.529	3905.24	807.697	534.72	2063.7	620.788	1477.05	1064.04	2118.2	187.425	1729.93	444.528	8910.02	2778.98	4386.44	1740.12	922.135	5136.69	4558.08	1541.03	1734.71	920.702	412.107	3473.64
M749T1_3	9.42065	3.23583	2.27891	0.0434469	0.757662	UP	749.443	749.44	749.45	0.693408	0.591683	0.895066	14	5	8	27720	2777.56	2304.18	26166.4	35483.7	1205.01	2150.57	2263.04	2642.74	9519.41	2021.87	2487.92	1668.24	2360.82	5413.57	2007.55	720.977	1646.52	112278	37848.1	2687.59	370.021	1661.13	1361.63	71226.9	30678.1	9783.91	1269.19	1218.71	43613.2
M778T1_6	11.4577	3.51824	2.27713	0.0435143	0.757663	UP	778.499	778.496	778.499	0.727175	0.61175	0.882434	12	4	6	17994	1774.67	2162.58	20330.4	28151.4	1062.37	64.2788	2229.74	690.305	8211.22	1496.36	1855.77	536.937	1991.24	3491.34	221.769	874.799	344.639	88949.1	37246.1	1948.55	477.723	0	153.026	50603.8	24381.8	5322.44	146.141	232.106	34503.7
M461T22	1.71501	-0.778216	-2.16558	0.0435752	0.757665	DOWN	461.198	461.194	461.201	21.7247	21.5625	21.9678	13	8	4	197	329.74	133.567	177.629	206.727	245.952	288.288	443.52	462.763	369.416	437.94	391.837	279.054	430.92	459.925	273.384	203.619	0	0	0	413.381	0	280.728	596.819	0	405.72	132.559	0	64.7095	237.632
M976T8_2	2.06427	-1.04563	-2.14761	0.0436361	0.757666	DOWN	976.32	976.316	976.325	7.50916	7.27198	7.63115	18	9	6	1017	1943.23	1392.04	938.081	916.471	5221.04	1991.38	251.94	2326.55	2011.08	1124.41	2694.22	286.563	1328.42	3358.71	218.14	2223.96	2225.56	0	369.44	2421.81	274.295	631.132	2516.68	367.92	67.0895	292.647	2021.93	1297.28	996.741
M222T13	2.4968	-1.32008	-2.13851	0.0436713	0.757667	DOWN	221.561	221.56	221.562	13.1535	13.1297	13.1864	11	9	2	348	885.38	618.247	328.359	679.2	667.874	811.236	221.834	1572.91	509.544	1945.56	379.5	69.5225	1143.61	367.815	851.078	1048.82	1920.63	0	152.78	0	0	1231.4	0	0	0	0	394.413	2161.72	0
M179T5	1.59226	0.671078	2.19133	0.0436915	0.757667	UP	178.885	178.883	178.886	4.6226	4.44355	4.79845	17	6	8	278	530.377	223.665	844.5	447.668	79.6699	366.923	290.49	842.177	786.815	666.288	447.985	678.866	647.749	667.019	274.063	593.067	553.795	1505.58	720.687	309.739	1482.68	1202.35	488.577	1240.26	1129.14	817.196	361.294	471.139	405.354
M224T6_2	9.50575	-3.2488	-2.23755	0.0439206	0.757672	DOWN	224.068	224.066	224.069	5.90677	5.78738	6.01733	10	8	1	954	1761.71	2536.56	166.284	402.102	6869.74	2259.66	0	7343.2	747.758	813.965	73.5637	486.038	0	273.493	634.179	356.469	3044.2	0	0	1423.77	209.446	0	156.339	0	0	52.5645	90.9473	0	62.3398
M511T1_8	3.04052	1.60432	2.2501	0.0440062	0.757674	UP	511.395	511.388	511.401	0.615867	0.429817	0.976184	17	7	6	2438	1281.3	869.511	3895.84	3937.52	634.284	623.084	2155.94	805.551	771.055	431.074	480.545	3127.99	2524.41	914.35	856.538	1527.85	1804.29	10977.8	605.036	10377.6	2630.95	529.438	894.884	3847.3	757.038	3949.23	897.432	2427.22	8856.02
M105T16	1.572	0.652598	2.16974	0.0440134	0.757674	UP	105.473	105.473	105.474	16.1879	16.0491	16.434	26	12	8	954	3100.52	1454.67	4874	2462.5	5622.28	4613.48	1076.54	3350.86	1700.93	1859.08	4368.75	2928.47	2356.02	5050.64	2515.73	3394.78	1469.16	7956.65	3015.75	2174.47	6876.43	5939.37	6465.02	6837.86	2412.7	1772.18	1459.16	7142.9	6435.56
M493T1_2	1.6358	-0.709992	-2.13071	0.0440305	0.757674	DOWN	492.993	492.992	492.993	0.985633	0.876466	1.04078	17	9	8	5127	37530.3	17674.7	22938.5	16566.2	0	53015.3	34102.9	65745.9	38165.1	60439.2	36348.6	32676.5	54782.3	21087.7	26659.5	30968.3	33902.7	30963.8	48556.6	17305.9	24525.4	0	0	39735.6	11774.9	30229.8	35632.4	1733.01	34804
M750T19_1	1.83489	0.875697	2.13582	0.0440666	0.757675	UP	749.667	749.664	749.675	18.5305	18.2805	18.6303	7	1	6	377	202.836	204.979	391.129	233.412	0	57.879	83.1064	275.778	482.777	489.316	77.8707	308.251	368.796	0	0	493.095	0	469.728	662.89	600.759	61.8179	316.512	198.405	499.5	779.018	438.514	0	329.917	336.493
M327T4_1	5.67022	-2.50341	-2.22854	0.0441235	0.757676	DOWN	326.906	326.904	326.909	3.87697	3.58509	3.99633	16	8	6	560	1896.13	2493.88	322.881	489.365	0	1260.07	2785.99	351.054	5844.49	61.5253	1840.02	192.864	7377.98	4429.97	505.781	0	0	127.81	426.64	0	427.184	49.6565	0	0	0	274.484	546.84	274.966	1747
M254T8	4.50106	-2.17027	-2.24113	0.04416	0.757677	DOWN	254.161	254.16	254.162	7.88576	7.82916	8.0415	22	13	9	1510	2204.49	2750.75	483.211	306.802	10830.1	1311.46	1599.88	1602.09	765.779	3276.91	1067.31	642.267	3549.6	1270.33	925.748	560.032	1256.96	0	821.36	607.859	463.774	356.577	639.148	144.087	541.516	0	823.1	514.278	886.829
M184T7	1.82093	-0.864676	-2.13843	0.0441789	0.757677	DOWN	183.965	183.964	183.966	6.84743	6.58477	7.0218	23	12	11	966	2769.41	1707.26	1522.54	1178.66	0	3857.41	807.453	3678.61	5508.76	2049.83	3355.89	3020.21	4640.44	4603.75	1951.98	1954.22	573.832	1794.86	1648.8	2227.67	527.743	604.272	653.357	1659.79	221.289	4489.46	1395.99	2411.13	636.131
M176T5	1.70246	0.767625	2.16802	0.044181	0.757677	UP	176.004	176.004	176.005	5.01715	4.91387	5.06165	25	13	12	3540	10731.8	6179.09	18270.5	10480.9	4140.19	5625.47	9016.56	9311.31	15329.7	13908.2	22393.3	4995.88	20858.4	9273.36	3240.65	14084.8	7335.73	20948.2	34713.5	11670.4	11540.2	8405.88	12790.4	17822	39191.2	2564.68	16549.4	19806.2	23244.2
M522T3	8.52906	3.09239	2.26112	0.0441923	0.757678	UP	521.792	521.786	521.795	3.41312	3.27407	3.53519	7	1	6	324	74.001	172.883	876.33	1217.92	0	0	0	0	0	0	341.415	64.6211	555.977	0	0	0	0	262.759	2469.96	0	59.49	632.204	0	3144.74	2915.27	0	0	654.999	376.529
M127T17_2	1.64214	0.715575	2.12838	0.044263	0.757679	UP	127.148	127.147	127.149	16.6619	16.358	16.7697	9	2	7	202	186.921	155.425	316.897	149.841	485.065	402.192	67.7167	275.184	69.5749	272.656	0	235.462	0	207.354	66.5549	64.4196	283.798	316.5	144.812	471.406	467.588	570.006	284.597	300.089	62.6566	340.147	382.783	128.263	333.913
M705T8_3	1.95123	-0.964381	-2.12811	0.0442969	0.75768	DOWN	705.117	705.114	705.12	8.09402	8.06043	8.20582	17	12	5	696	1502.59	932.005	760.23	811.421	130.015	648.591	789.048	768.6	1730.39	2474.89	1070.78	2478.45	2071.58	636.3	1710.17	1655.18	3369.63	1009.26	1641.36	677.482	0	0	1135.6	2592.46	168.818	281.641	268.644	1347.49	0
M369T9_2	2.19101	-1.13159	-2.18473	0.0443031	0.75768	DOWN	369.352	369.35	369.353	8.86473	8.58451	9.11593	10	7	2	422	544.698	462.638	242.045	180.893	1992.02	303.12	266.993	681.85	371.974	362.659	600.539	305.562	366.444	234.413	642.998	632.822	319.688	323.299	137.191	0	336.568	494.003	375.913	504.1	64.4794	74.546	281.545	312.895	0
M226T8_2	1.30017	0.378703	2.14171	0.0443093	0.75768	UP	226.045	226.044	226.045	7.67555	7.59717	7.84417	25	13	12	6670	20306	8526.49	26401.3	5485.25	2719.07	16962.2	17504.1	16025.1	21281.1	39806.8	22165.8	17835.8	28102.1	16005.7	17623.9	20686.8	27259.5	29139.9	31742.9	26971.4	19458.8	24388.7	28493.5	30570.2	28975.8	12525	27945.2	30732.7	25871.7
M230T16_1	1.3829	-0.467692	-2.12679	0.0443991	0.757682	DOWN	229.893	229.892	229.894	16.2446	15.948	16.5215	32	12	12	756	11013.8	3800.68	7964.33	3367.07	64.0347	13550.1	11220.5	11928.9	10762	12364.3	12042.1	11814.2	11101.8	16893.4	11711.9	11417.7	8308.69	4195.39	11423.9	11292.4	5432.86	4618.97	5916.75	3666.99	10775.1	12660.7	10393.4	5244.64	9950.91
M451T22	1.85443	0.890975	2.13199	0.044445	0.757683	UP	451.23	451.226	451.234	21.6335	21.3609	21.9159	15	3	8	208	139.119	200.52	288.401	147.373	362.085	70.7227	0	0	0	446.5	0	587.926	64.8688	0	210.873	0	65.5719	0	349.585	267.12	319.286	374.472	285.943	319.781	138.322	132.356	322.798	365.904	585.25
M828T7	2.42283	-1.2767	-2.13201	0.0445087	0.757684	DOWN	828.32	828.316	828.322	7.36082	7.123	7.42505	13	9	4	278	489.401	418.411	179.499	303.218	151.65	931.591	0	715.772	1384.27	0	398.098	0	903.002	540.077	506.704	298.368	532.686	0	0	276.762	391.837	0	0	0	0	0	922.509	0	562.883
M392T3_3	1.86742	0.901043	2.14366	0.0445141	0.757684	UP	392.293	392.288	392.297	2.71464	2.40125	2.87732	16	4	8	232	221.003	200.604	428.764	274.906	0	0	384.445	65.1097	591.574	290.271	447.374	308.919	308.853	121.816	354.675	0	0	0	764.996	904.056	669.775	399.613	467.248	286.093	428.764	296.425	354.804	0	573.389
M330T1_8	1.40982	-0.495506	-2.16467	0.0445806	0.757685	DOWN	330.336	330.335	330.337	0.670234	0.571917	0.729533	21	9	12	1660	4906.79	2131.37	3480.45	1008.37	2807.08	4308.32	2862.6	9987.64	3716.56	6532.46	3055.75	3483.89	5109.88	7949.13	5001.87	5026.07	3946.97	1965.91	4401.76	3218.54	3443.29	4112.96	4872.36	2656.25	2197.39	2393.5	4855.4	3848.93	3799.07
M599T7_2	2.08234	1.05821	2.19145	0.0445841	0.757685	UP	598.81	598.808	598.811	6.98413	6.82195	7.14067	15	7	8	454	411.465	299.461	869.424	664.281	0	664.756	669.118	0	315.504	723.985	430.076	233.722	953.562	272.666	53.8581	464.293	567.508	2221.25	700.4	247.464	282.028	498.545	395.371	1871.96	936.641	227.97	743.306	763.703	1544.45
M630T1_2	3.08569	1.62559	2.21938	0.0446455	0.757687	UP	629.901	629.895	629.906	0.748833	0.631716	0.853317	11	3	7	298	168.921	192.117	564.182	588.683	542.671	202.751	0	0	311.472	473.273	156.07	0	0	293.447	0	216.288	0	753.359	1593.02	81.2516	0	0	1385.68	288.835	1065.2	1021.68	0	0	581.152
M567T8_1	1.39163	0.476771	2.12593	0.0447075	0.757688	UP	566.889	566.888	566.889	7.52348	7.29914	7.81145	44	13	12	37097	212936	94666.6	296328	100954	52226.4	282235	324820	315578	136512	269926	283439	133014	297808	142183	108786	138900	282747	271971	135124	269297	446889	393929	277107	284119	125713	346605	434609	262034	308536
M279T6_4	1.32978	-0.41119	-2.12231	0.0448063	0.75769	DOWN	279.229	279.228	279.23	6.36723	6.11672	6.50658	25	11	12	404	2135.55	640.251	1605.94	607.358	1739.79	2671.2	2214.4	2460.7	2140.91	3727.21	1244.86	1908.41	1779.84	1609.54	1535.34	2123.67	2606.31	1314.24	1627.82	2408.78	750.737	1400.61	2353.16	1886.2	1500.4	733.848	2534.19	1682.59	1078.71
M764T7_2	2.71712	-1.44208	-2.13959	0.044814	0.75769	DOWN	764.348	764.347	764.35	7.20177	7.13018	7.41747	12	8	4	372	854.783	791.749	297.199	486.132	0	1842.06	0	1689.15	1312.12	0	1503.53	0	1839.75	1577.71	603.236	744.616	0	0	720.321	1276.24	1185.44	320.045	0	0	0	0	0	0	64.3427
M794T1_3	7.63383	2.93241	2.2599	0.0448794	0.757691	UP	794.473	794.467	794.475	0.690283	0.601617	0.775684	11	5	6	9886	1265.87	937.218	9663.41	12840.7	2154.67	332.588	1195.36	1482.23	3390.58	405.698	1953.8	634.904	1178.97	1836.27	225.539	1508.07	157.597	39532.4	15766.8	89.5011	658.593	179.48	87.7294	25775.6	13985.1	3339.5	392.395	309.322	15844.6
M705T1_5	7.4186	2.89115	2.25903	0.0449252	0.757692	UP	705.417	705.414	705.424	0.700616	0.581833	1.11675	19	8	8	25205	3351.28	2523.78	24861.8	32896	2731.84	3463.38	2017.76	3799.28	10432.4	1256.72	2334.82	603.478	3925.61	5368.13	3923.01	921.206	2789.03	108304	32174.7	4839.83	3997.97	2406.99	4278.25	63372.2	26226.8	8832.35	438.32	2170.85	41299.1
M327T1_12	1.95535	-0.967428	-2.16874	0.0449619	0.757693	DOWN	327.304	327.292	327.306	0.6964	0.55245	0.842134	10	3	6	1818	4017.86	2978.14	2054.8	1282.47	3783.75	2967.17	13137.5	6100.12	2892.24	3470.47	1115.39	2416.1	4446.56	3508.02	2347.07	3052.71	2995.01	3566.57	1615.44	1485.26	445.173	2774.66	3716.93	3407.08	411.184	1343.37	2618.79	273.998	2999.12
M291T9_2	2.88001	-1.52607	-2.22972	0.0449945	0.757694	DOWN	291.138	291.137	291.139	9.47622	9.18553	9.51058	26	13	12	16208	16940.4	17742.7	5882.06	2139.05	73346.9	13359.5	3525.05	12798.9	13060.3	13493.3	19569.9	8590.33	7681.73	12464.6	6475.17	23638.9	12220.6	4281.78	6899.05	10467.1	4645.26	4283.42	7985.4	4352.17	5399.8	3039.62	7465.03	7305.32	4460.81
M187T11_1	1.37872	0.463331	2.14779	0.0450084	0.757694	UP	186.956	186.956	186.957	11.3793	11.1467	11.5562	25	8	10	1930	16077.3	5452.82	22166.1	8306.32	4110.73	15660.3	12367	11557.7	20697.3	17956.6	22498.5	19605.4	12799.5	18389.3	24633.2	12703.7	16025.2	29426.1	11534.2	17011.5	16805.7	40206.1	15174.5	33952.1	21395.7	20028	21866	20508.6	18084.3
M443T8_1	1.82878	-0.870885	-2.14195	0.0450214	0.757694	DOWN	442.869	442.868	442.871	7.6111	7.5206	7.78715	19	12	6	353	1473.03	964.707	803.843	558.736	0	3050.67	1801.36	784.558	1286.32	332.112	1211	660.811	1326.34	2543.46	2903.58	2173.53	1075.62	915.759	1781.01	1230.56	1820.8	281.585	726.079	0	458.888	536.761	493.345	793.926	607.41
M234T2	1.57143	0.652076	2.15251	0.0450906	0.757695	UP	234.206	234.205	234.207	1.87557	1.70791	2.03769	18	11	7	425	858.975	424.89	1354.58	685.203	0	907.122	910.553	1413.72	602.775	533.124	1651.38	518.136	1222.73	963.868	631.667	922.409	889.193	2417.92	1277.45	795.312	1461.92	645.646	536.795	2251.26	1272.57	1179.5	2493.26	754.975	1168.3
M681T1_4	1.47922	0.564839	2.11895	0.0451104	0.757696	UP	681.257	681.256	681.264	0.566667	0.524317	0.709133	9	3	6	1138	3338.62	1948.8	4938.56	1826.41	491.261	6001.88	1443.18	3853.22	5179.71	1591.29	3209.85	2549.48	4312.19	2636.31	6627.65	4554.31	951.733	3007.27	5728.46	4534.5	4504.17	5393.74	7057.11	3947.25	2097.51	2684.33	8194.21	6222.57	5891.62
M121T15	1.87753	-0.908838	-2.11841	0.0452048	0.757698	DOWN	121.024	121.024	121.025	15.07	14.804	15.1476	13	4	8	1503	17503.8	9739.48	9322.78	9560.81	14025.9	24415.4	4234.48	4896.54	26383.2	26068.8	2725.05	23069.1	25725.7	24844.2	4950.96	23184.2	23026.2	19141.7	1452.19	23545.5	2937.46	2684.68	3576.6	22841.3	2870.13	1871.35	23074.6	3996.7	3881.12
M717T1_7	2.76199	1.46571	2.23115	0.0452359	0.757698	UP	717.451	717.446	717.454	0.755383	0.684116	0.852983	9	7	1	5860	1777.22	1133.96	4908.66	4738.26	3589.31	589.843	1429.91	598.575	3281.66	3100.11	2066.2	1931.39	2413.51	648.191	2375.37	479.681	600.157	17688.8	8155.94	4198.79	2998.22	2676.23	1940.47	6556.47	1442.27	1915.43	939.533	2409.55	7982.21
M167T2_1	1.50038	-0.585327	-2.16962	0.0452922	0.757699	DOWN	167.032	167.031	167.035	1.82464	1.49082	2.11426	27	13	12	4615	24696	12597.2	16459.9	5142.42	1302.42	42673.1	10666.4	34853.4	22606.1	34020.3	11533	31746.4	18297.7	20974.1	34161.8	18238.1	39975.5	9866.74	18295.6	21729.9	9901.48	17528.8	24952.4	9539.46	13839.4	16671.7	17167.2	22991.5	15034.1
M225T23	1.28421	-0.36088	-2.1247	0.0453489	0.757701	DOWN	225.147	225.146	225.149	22.8234	22.5718	23.0506	9	2	6	352	824.956	193.694	642.384	232.319	1007.47	1074.69	698.188	895.302	812.767	324.338	755.524	723.38	986.264	893.658	997.311	814.52	741.005	890.438	974.1	652.029	353.304	839.673	319.536	611.943	810.645	366.408	780.443	721.777	388.316
M729T1_1	11.7657	3.55651	2.25323	0.0454234	0.757702	UP	728.512	728.505	728.515	0.719684	0.438034	1.0241	23	10	7	35557	4498.35	5245.94	52926.2	74281.9	1834.06	1487.12	4518.46	2749.92	19574.4	6665.14	698.812	2948.8	4368.47	9678.33	384.955	424.165	3145.93	249321	74185.3	11980.4	3258.74	2784.18	6265.1	128006	53675.1	12486.2	4659.53	4972.51	83519.7
M671T1_8	1.55927	0.640873	2.11748	0.0454675	0.757703	UP	671.449	671.446	671.455	0.785584	0.725083	0.842984	10	7	3	1285	2048.83	1310.9	3194.68	1388.42	1987.52	1321.11	2863.38	3528.9	4821.34	3523.28	1114.21	606.767	680.351	1481.95	2504.48	1433	768.459	5219.27	4961.04	3113.46	2758.8	534.722	2284.56	3204.83	2519.47	1595.53	3661.02	4722.43	3761.01
M685T1_8	8.4323	3.07593	2.24843	0.0455917	0.757705	UP	685.491	685.486	685.493	0.725383	0.601617	0.986583	13	4	6	11324	2096.25	2421.01	17672.9	23885.5	4492.27	151.808	1027.59	738.242	8498.11	148.92	1314.65	2164.36	1394.94	4058.3	191.785	149.85	2920.36	78176.6	25489.3	11517.6	2059.26	0	380.569	45362.3	16522	3744.76	564.909	325.532	27931.6
M574T5	2.62309	1.39127	2.1732	0.0456612	0.757707	UP	573.887	573.886	573.889	4.76733	4.63837	4.89767	18	6	9	412	700.287	805.63	1865.41	1688.24	0	0	1237.13	576.664	287.304	1355.99	201.185	407.573	2747.57	0	0	1166.25	1124.06	1154.89	5900.06	803.282	823.833	459.125	516.11	3238.29	2810.01	0	2954.8	2608.39	1116.11
M188T1_5	1.73256	-0.792903	-2.20032	0.0456705	0.757707	DOWN	188.128	188.127	188.128	0.82355	0.727	1.00992	29	13	12	8832	19738.2	13250.3	11392.5	3251.51	56700.8	14011.4	16282.2	13320.7	10465.1	10741.8	37168.5	19484.5	17019.3	23909.5	12942.2	13147.8	11403.2	10090	6768.09	12749.3	10769.2	8547.94	16939.2	9248.09	8424.85	13238.8	9420.85	16138.7	14375.5
M727T1_2	6.52941	2.70695	2.24822	0.0456784	0.757707	UP	726.533	726.532	726.535	0.657592	0.500283	0.729533	10	3	7	5395	1332.16	1045.36	8698.19	11305.2	1523.31	537.607	507.881	305.137	3300.23	2266.74	2589.5	891.192	611.458	2550.66	200.641	1610.95	422.722	38335	7174.13	8195.82	1954.79	354.888	120.275	21746.5	7718.07	5966.74	164.767	260.608	12386.7
M538T1_9	2.32319	-1.21611	-2.15594	0.0456814	0.757707	DOWN	538.467	538.464	538.473	0.643617	0.513733	0.7078	19	9	10	5967	7361.1	6339.66	3168.53	2877.67	25961	5501.5	2223.86	5767.37	4399.81	12072.3	8685.01	4243.85	2611.44	5374.19	8663.78	8489.45	1700.78	5774.26	8049.08	2182.13	1775.27	1430.46	942.12	2035.65	3128.37	9063.25	800.575	2379.39	461.759
M941T7_2	1.4573	-0.543295	-2.12966	0.0456939	0.757707	DOWN	941.323	941.322	941.325	7.47917	7.30957	7.68329	32	13	12	7324	24930.6	7666.22	17107.4	10376.9	38811.1	30199.2	13541.4	19391.4	19893.1	15061.2	32247.3	26724.8	19955.6	32094.5	27632.5	29780	18765.8	6234.21	7873.42	24337.8	34547.4	6120.01	20749.1	7170.78	16203.6	10953.3	19621	15794.2	35684.4
M330T5_3	1.47463	-0.560355	-2.17279	0.0457434	0.757708	DOWN	330.203	330.203	330.204	4.90435	4.61086	5.0975	27	8	12	6945	105761	52726.6	71720.4	19472.4	31461.3	91446.9	198977	95809.3	62161.3	90687.5	71133	78387.3	77750.1	170784	174363	165180	66754.7	64135.4	80600.1	73676.6	66157.2	57153.7	72534.5	68837.3	71930.7	57822.9	43679.3	80168.7	123948
M195T1_1	14.0874	3.81634	2.24986	0.0458759	0.757711	UP	195.063	195.063	195.065	0.756983	0.631716	0.910184	27	13	8	82893	11432.7	5640.75	161057	230313	645.282	16018.8	6850.4	11279.5	10154.9	6379.69	23362.1	7652.92	13175.1	10225.2	16193.8	14950.7	11736.6	401325	10276	614187	7823.9	8615.49	437240	405584	4699.97	3769.27	12016.4	14745.8	12405.9
M281T8_3	1.40867	0.494337	2.12658	0.0459756	0.757713	UP	281.015	281.015	281.016	7.89473	7.83727	8.0349	24	12	12	2872	6327.32	2542.18	8917.39	3440.24	0	4939.62	4997.87	6912.22	8469.94	9444.1	6639.9	5056.79	9492.83	6896.11	4413.17	6894.57	8097.99	5425.84	9556.43	8718.27	8236.23	11580	8502.89	6319.58	9220.21	3483.43	10700.2	17251.7	8013.91
M304T17	1.2827	0.359187	2.11967	0.046073	0.757714	UP	303.92	303.914	303.921	16.8849	16.7862	16.9718	14	5	6	301	508.023	205.794	655.527	137.901	0	610.543	674.076	594.448	606.032	448.649	360.421	683.47	329.616	436.419	413.402	721.556	725.666	717.532	867.021	716.447	483.336	739.04	521.102	652.734	632.262	512.578	872.277	679.896	472.098
M290T6_2	2.23965	-1.16327	-2.16844	0.0460738	0.757714	DOWN	290.086	290.085	290.087	6.43183	6.17512	6.73848	28	13	12	34597	70257.2	60297.1	31369.7	22432.3	279.787	27268.4	102779	59109.7	24869.6	90141.5	93430.2	160153	169711	5197.36	11825.7	26425.5	142153	18549.2	32317.7	31535.6	66634.9	78041	18017.4	20639.5	48889.5	25751.4	9383.99	22894.1	3782.62
M540T1_8	2.15659	-1.10875	-2.14643	0.0460787	0.757714	DOWN	540.371	540.368	540.377	0.691983	0.55245	0.807617	9	1	7	6470	8053.56	6488.55	3734.39	3118.87	4013.41	3096.12	6791.92	6355.01	20543	17166.1	18746.4	6627.3	2894.58	9211.06	1825.85	3612.55	3812.98	2172.41	819.504	7444.32	3523.04	2195.1	6811.57	2077.27	1953.88	10295.2	5836.02	447.733	1236.65
M799T1_2	10.5112	3.39386	2.23894	0.046103	0.757715	UP	798.588	798.585	798.591	0.652983	0.510033	0.819517	11	3	7	1605	189.2	416.792	2290.64	3226.61	1406.39	0	0	0	619.817	0	0	0	0	433.397	0	0	0	10729.9	1248.91	2368.89	0	0	0	6241.14	1828.92	2403.09	0	0	2666.87
M855T5_2	1.45549	0.5415	2.10836	0.0461365	0.757716	UP	855.473	855.471	855.476	5.28457	5.24132	5.35092	24	12	12	904	3455.25	2001.79	5033.47	1739.29	6393.2	2590.2	3981.04	3311.75	3879.01	3406.25	0	5683.48	1774.6	2432.32	2224.19	2050.29	7191.93	4411.51	2746.46	7936.51	3962.62	4865.53	8119.76	5631.93	3174.44	5858.76	4799.98	5730.42	3163.76
M168T22	1.8135	-0.858778	-2.10857	0.0461709	0.757716	DOWN	168.038	168.037	168.039	21.688	21.4205	21.8685	12	7	3	202	281.961	173.294	147.306	145.663	431.386	343.853	435.888	65.6362	137.783	156.869	0	510.095	356.832	431.928	66.8857	426.888	301.451	0	146.163	0	86.8308	385.056	312.449	0	79.2183	386.414	231.346	75.0164	65.1841
M616T3_1	1.90355	-0.928693	-2.10739	0.0462809	0.757718	DOWN	615.926	615.925	615.927	2.76613	2.5603	2.94412	19	12	7	1749	11503.2	6464.43	6034.77	6498.18	0	18034.6	6374.71	17700.7	11363.9	24258.8	10906.3	6342.82	14483.2	6123.95	9334.04	8551.44	16067.1	62.6448	18163.7	5471.18	8021.74	0	0	60.2082	7052.74	6000.77	16148.5	0	11435.8
M375T5_3	1.38556	0.470464	2.10761	0.0463908	0.75772	UP	375.214	375.213	375.215	5.08445	4.90188	5.29828	31	9	9	641	4578.49	2031.01	6343.75	2147.21	78.1312	3112.13	5601.6	2882.49	4629.67	4567.79	4342.19	4100.2	7811.99	3363.22	7376.25	5887.02	5767.68	5561.86	3819.44	7992.84	4507.65	3539.68	9216.08	6024.42	5515.1	4792.67	6629.24	8485.86	10040.2
M455T5_1	3.21318	1.684	2.17788	0.0464179	0.757721	UP	454.938	454.936	454.94	5.00967	4.80458	5.06588	12	4	7	324	237.558	361.202	824.87	867.317	674.475	72.5052	0	0	641.734	612.36	63.3373	0	1023.84	0	0	0	0	528.831	2722.57	460.813	65.3826	0	566.7	306.734	2260.37	0	1138.16	954.378	894.498
M430T8_2	1.34108	0.423396	2.10612	0.0465155	0.757723	UP	430.007	430.006	430.01	7.67965	7.59759	7.93138	27	12	12	825	2561.34	1152.68	3439.02	926.014	0	2547.39	2263.97	2122.22	2196.94	4939.17	2786.71	2201.49	3708	2145.54	2122.88	2497.27	3765.84	3617.73	4441.43	3862.93	1954.32	3138.7	3986.59	3640.04	3907.35	1242.67	3940.67	3954.96	3580.91
M351T1_2	1.36171	-0.445417	-2.11582	0.0466162	0.757724	DOWN	351.142	351.141	351.145	0.786358	0.631716	0.9573	26	12	12	1288	11358.6	3076.55	8341.4	3957.85	6455.47	12578	8649.77	15159.2	13286.3	11570.5	14192.9	6017.92	14188.7	15024.1	9725.69	10525.4	10287.1	15733.6	4885.81	5423.81	9440.42	4242.39	8125.98	8921.06	1660.86	7449.62	9986.25	11057.2	13169.9
M731T1_3	1.40116	0.48662	2.10567	0.0466563	0.757725	UP	731.347	731.342	731.351	0.842	0.748884	0.942417	13	8	5	574	897.738	409.297	1257.87	443.15	986.601	379.862	425.717	1174.92	1509	658.815	1598.07	811.944	333.406	900.814	757.271	832.097	1302.08	432.924	1607.19	1606.41	910.537	1353.47	1580.21	1110.04	760.781	966.672	1473.31	2033.96	1258.98
M827T8	1.95956	-0.970531	-2.1022	0.0466999	0.757726	DOWN	826.889	826.884	826.895	7.75653	7.64442	7.86515	15	10	5	256	478.825	304.022	229.305	289.383	0	681.411	0	659.678	617.741	648.745	322.777	722.907	527.281	458.731	704.239	0	881.222	0	0	665.469	411.249	465.021	41.787	0	0	0	725.317	0	442.818
M269T6_6	2.46671	-1.30259	-2.1542	0.0467026	0.757726	DOWN	269.106	269.1	269.107	6.4613	6.21825	6.73545	29	13	11	31106	56985.3	52238.1	23101.7	21211.6	31412.1	17163.6	155405	31134.9	13140.7	52813	74978.3	147712	104571	1555.12	9370.16	19348.5	82204.8	20141.1	24950.1	13438.4	65344	55052.9	9771.74	1828.92	39460.6	33033.8	3048.16	9142	2008.87
M135T8_2	1.42231	0.508236	2.12821	0.0467134	0.757726	UP	135.022	135.022	135.023	7.85362	7.80453	8.00825	23	12	11	695	1105	424.631	1571.65	640.712	79.2393	771.624	795.185	1039.14	1326.99	1563.62	1172.73	1347.6	1792.09	1352.94	1037.53	918.099	1168.21	2758.42	2038.18	1077.9	1001.22	2217.23	1202.45	1007.45	1488.77	578.589	1908.85	2141.47	1439.29
M257T1_10	1.99146	-0.993823	-2.15801	0.0467721	0.757727	DOWN	257.26	257.258	257.267	1.11681	1.02234	1.18663	16	9	6	502	834.635	647.364	417.348	248.684	0	1575.03	303.951	311.347	1654.34	1226.08	1000.62	577.859	473.819	2166.03	423.498	348.69	788.975	452.393	322.925	561.411	0	99.1157	655.509	307.944	268.74	501.919	937.005	493.907	407.305
M288T1_6	1.19599	0.258205	2.10651	0.0467789	0.757727	UP	288.253	288.252	288.253	0.710217	0.61175	0.928733	25	13	11	1793	9669.05	2093.93	11564.1	2379.98	11537.8	7868.19	9007.09	10551.8	12764.6	7475.85	8723.75	13949.1	8686.99	10518.2	6816.47	9052.58	8745.22	12448.8	9795.86	10795.8	12182.6	9097.77	8787.12	11590.6	15143.5	11300.3	15258.4	8284.87	14083.5
M185T16_1	1.72045	0.782789	2.19154	0.0467873	0.757728	UP	184.985	184.985	184.986	15.7794	15.5538	16.1053	29	12	10	16300	90400.3	33021.1	155530	97937.4	64145.5	75559.7	95427.5	167184	88994	65761.4	59790	103458	77368.9	45436.1	131648	85183.6	115247	73109.2	92750.2	317500	255513	80573	277126	71586.1	125056	113785	287568	111282	60505.7
M363T10	2.15145	1.10531	2.10307	0.0469411	0.75773	UP	363.252	363.251	363.253	10.322	10.0905	10.5484	9	2	7	212	96.4516	166.175	243.276	181.656	331.632	0	0	0	115.617	65.6662	551.88	0	127.727	0	0	0	61.3496	475.776	270.648	129.059	514.446	0	345.24	272.664	409.698	0	0	200.986	300.802
M604T12_1	3.2167	-1.68558	-2.18238	0.0469533	0.757731	DOWN	603.792	603.791	603.793	12.4596	12.439	12.5174	19	12	7	1762	2825.72	3114.17	872.835	810.488	0	1641.91	1327.89	1338.12	5565.23	12121.7	2608.99	412.963	3226.84	2683.31	1799.61	2287.66	1720.15	77.8608	2238.88	1045.83	308.107	0	1207.58	0	2069.8	464.875	1722.07	1081.9	257.113
M475T1_8	2.48792	1.31494	2.2103	0.0470324	0.757732	UP	475.27	475.267	475.278	0.675292	0.5296	0.91885	16	10	5	5678	1672.21	896.144	4160.32	3803.27	1292.02	760.151	4147.33	1508.24	1732.57	1795.75	1143.27	2360.71	1288.45	1705.39	553.644	2131.43	1319.75	10637.8	6005.27	986.119	2548.15	2195.02	1903.06	12325.7	2215.31	5998.89	1527.71	1544.86	2036.06
M175T5	1.61807	0.694277	2.13486	0.0470369	0.757732	UP	175.002	175.001	175.002	5.00888	4.91387	5.04821	25	13	12	61448	197271	102481	319200	171605	69065	147266	154012	167699	278971	251793	402654	99370.8	347260	171978	87562.2	255618	131279	356612	611248	209314	208347	157169	220636	327298	642815	60878.7	303623	347280	385175
M641T1_5	1.94777	0.96182	2.09831	0.0470621	0.757733	UP	641.258	641.256	641.262	0.573867	0.52935	0.666316	9	2	7	846	554.662	662.583	1092.15	618.157	0	618.563	0	2381.41	1125.07	250.517	94.3463	261.908	249.453	598.187	1119.18	210.253	301.712	1817.11	686.749	1018.59	1016.06	1390.38	1130.53	360.771	1971.24	1209.95	499.854	74.051	1930.5
M824T1_1	5.23187	2.38733	2.22645	0.0471245	0.757734	UP	823.528	823.523	823.536	0.7389	0.557367	1.05217	13	3	6	3367	816.037	695.292	4281.96	5351.05	1316.42	126.718	1763.73	609.248	2335.83	1114.85	699.197	184.277	711.193	1114.61	147.124	485.277	0	16691.9	8060.54	512.387	0	169.749	85.1491	9864.31	5797.07	1531.72	273.633	843.217	7553.93
M192T2_2	2.13763	1.09601	2.17035	0.0471614	0.757734	UP	192.159	192.159	192.16	2.49689	2.29991	2.636	18	9	7	8304	36528	25432.8	78089.8	61672.4	0	39511.9	35600	34919.1	85542.1	17289.9	67506	27796.8	17271.4	65462	55573.2	9793.39	18598.5	183054	60661.3	35959	33861	60792.8	48599.9	215129	66029.4	27747.9	18761.8	83788	102693
M263T11	1.14069	-0.189904	-2.10944	0.0471685	0.757734	DOWN	263.008	263.008	263.009	10.5221	10.4916	10.5411	24	12	12	462	2120.55	268.811	1859.01	343.175	2135.41	1857.62	1829.92	2421.14	1657.96	2215.57	1910.92	2151.88	2183.11	2057.69	2488.35	2078.66	2578.92	1390.05	2139.5	1360.8	1893.34	2248.34	2313.74	1580.23	1659.98	1927.94	2223.96	1537.2	2033.03
M461T9_3	2.89486	-1.53349	-2.13893	0.0471716	0.757735	DOWN	461.127	461.125	461.13	8.82194	8.77377	8.88403	14	9	5	537	1360.62	1371.02	460.027	626.315	0	673.819	1347.47	1309.12	1557.7	3070.72	2427.12	1212.77	4736.01	0	0	872.208	481.115	204.663	428.342	2042.73	0	0	69.3398	307.021	1145.31	953.44	0	369.485	0
M634T8	1.29839	0.376723	2.11447	0.0471757	0.757735	UP	633.969	633.968	633.97	7.66048	7.58857	7.83716	24	12	12	844	2508.17	1082.63	3260.52	661.254	0	2300.31	1822.97	2360.2	2398.93	4596.08	2619.1	2484.41	3456.41	2300.99	2003.97	2467.31	3795.58	2613.97	3757.71	3472.56	2802.04	3283.75	3554.04	3132.05	3835.6	1689.97	3536.96	4215.33	3232.21
M595T4	1.70387	0.768819	2.16631	0.0472131	0.757735	UP	594.714	594.711	594.721	4.48135	4.19353	4.74987	19	7	9	340	1190.21	533.578	2033.12	1246.59	0	2172.49	1324.78	1583.4	959.321	1317.73	649.989	1440.02	845.2	1693.43	1355.76	1126.79	1003.76	1607.44	1636.77	1537.29	1585.75	1998.83	4319.91	387.681	1341.94	2463.95	3908.42	3234.29	375.199
M835T3	2.15044	-1.10463	-2.15398	0.0472447	0.757736	DOWN	834.621	834.615	834.627	3.21056	3.06552	3.39649	10	7	3	205	450.407	376.728	208.52	142.555	0	875.035	0	1054.06	550.763	0	482.257	549.946	542.663	564.665	265.662	970.235	0	0	182.83	180.238	292.283	442.888	376.208	0	300.702	132.718	247.624	289.166	57.5879
M387T5_1	2.15669	1.10882	2.10316	0.0472542	0.757736	UP	386.888	386.887	386.889	5.02532	4.91368	5.07652	17	7	8	556	722.583	918.783	1568.17	1077.29	0	624.209	294.7	347.322	701.018	1340.62	963.494	0	3414.15	296.652	70.493	1147.45	193.472	2884.58	1641.39	987.083	661.694	828.435	581.552	3359.74	2923.96	0	1398.34	1173.17	2378.1
M103T2	1.38879	0.473829	2.12566	0.0473021	0.757737	UP	103.131	103.131	103.131	1.81976	1.67687	2.07237	23	11	11	3296	25221.7	8682.32	35027.6	13630.4	28520.1	14965	28293.6	50492.8	20281.3	22131.2	24181.5	30795.6	22459.2	20036.8	22074.2	23675.1	19975.6	53497	25791.5	21523	47804.5	56784.2	24892.8	25919.2	31355.6	39506.3	19243.5	49697.2	24316.9
M633T3	3.04514	-1.60651	-2.12857	0.0473182	0.757737	DOWN	632.901	632.899	632.903	2.85853	2.70042	3.07285	15	7	5	696	4559.78	4614.31	1481.99	2331.34	0	12769.9	328.19	11121.2	2012.87	12623.3	4294.23	2035.28	5290.1	2193.31	3610.91	353.654	2644.2	0	7719.24	417.667	2050.67	0	0	0	3180.96	505.665	3396.87	0	512.782
M226T2_3	1.49602	-0.581131	-2.14822	0.0474278	0.757739	DOWN	226.105	226.104	226.105	1.82388	1.58244	1.97125	25	13	12	14197	71986.6	37032.8	48118.7	14676.7	9127.81	113641	34690.1	110745	60225.7	91417.9	32979.5	88749.4	53362.9	61617.8	96420.3	48111	134738	44156.3	52244.5	59498.3	22604.2	53602.5	67386.6	21812	42721.1	49108.3	50066.4	68671.4	45553.2
M878T11	2.33846	1.22556	2.1235	0.0474724	0.75774	UP	878.254	878.252	878.256	10.6579	10.641	10.6747	12	4	8	261	243.407	321.876	605.646	503.547	0	818.496	0	797.686	0	234.731	0	0	652.891	392.418	268.071	0	0	0	823.981	776.83	1239.46	919.786	713	0	530.712	0	1426.37	837.614	0
M200T4	1.70311	0.768175	2.12617	0.0474843	0.75774	UP	200.068	200.066	200.076	4.1208	3.61893	4.31155	29	12	9	1669	6202.53	3789.26	10563.6	6101.82	413.267	2173.3	11069	7292.29	9111.35	12156.9	1809.95	1876.81	6652.63	8323.57	9012.16	4427.24	6314.46	20115	11000.1	12835.1	6059.16	16903.7	8442.47	19753.1	826.384	11051	6491.42	9896.18	3389.79
M885T10	1.98699	0.990583	2.12909	0.0475498	0.757741	UP	885.059	885.056	885.063	9.62282	9.58311	9.64777	11	4	7	207	167.188	149.031	343.692	248.936	0	69.5788	204.991	276.192	291.816	61.4929	277.098	356.769	62.3074	437.575	0	135.63	0	66.4117	513.961	131.529	682.757	525.059	408.191	0	320.421	0	277.77	539.321	658.883
M867T7_2	2.15744	-1.10932	-2.09331	0.0475537	0.757741	DOWN	867.327	867.326	867.329	7.36967	7.14113	7.43575	14	8	6	368	869.698	607.747	387.643	543.526	1100.98	1720.42	0	1036.1	1229.71	146.23	1101.06	0	1269.88	1237.72	1015.66	0	1448.32	0	0	500.005	734.636	435.408	285.224	0	0	0	1770.6	0	925.848
M835T5_2	3.23507	1.6938	2.16664	0.0475927	0.757742	UP	834.546	834.542	834.549	5.21585	5.13205	5.277	9	2	6	766	209.626	315.793	730.376	775.344	0	0	0	810.24	874.195	0	0	400.951	64.6395	94.047	410.47	70.5933	0	2792.19	99.2332	366.807	439.393	833.558	1340.16	1102.47	643.771	799.158	347.76	0	0
M973T5_2	1.49867	0.583684	2.09546	0.0476176	0.757742	UP	973.481	973.477	973.49	5.14039	5.06495	5.17441	13	6	6	251	414.875	281.78	626.3	221.064	0	220.672	488.053	531.013	314.55	923.206	124.036	124.296	381.361	427.471	350.765	593.875	914.075	973.869	472.165	909.674	584.037	375.162	919.083	552.668	543.385	823.281	392.345	394.587	575.337
M750T1_5	6.2792	2.65058	2.22356	0.0476723	0.757743	UP	750.448	750.446	750.453	0.708425	0.591683	0.971883	14	5	7	11057	1708.45	1353.37	10727.7	13990.9	4367.41	1128.13	1371.68	1565.42	4867.92	1197.12	623.772	969.954	776.4	2123.23	1431.61	1011.05	776.209	45160.9	15079.8	1868.03	1755.31	721.056	490.091	27941	12655.8	5032.19	561.512	339.528	17127.4
M636T6_3	1.37625	0.460741	2.10389	0.0477037	0.757744	UP	636.236	636.235	636.237	6.47245	6.26263	6.61412	25	13	12	1059	2950.3	1143.5	4060.34	1460.66	440.111	1697.25	3009.32	2745.58	4234.26	4128.85	3123.72	3432.76	2391.57	4314.05	1750.27	3825.37	3260.76	5262.32	1603.98	5708.84	3136.2	2947.48	4020.05	6113.14	1865.68	4887.51	3524.22	4833.56	4821.11
M470T4_1	5.36716	2.42416	2.19837	0.0477882	0.757745	UP	469.779	469.777	469.781	3.57803	3.36148	4.01253	14	6	6	1438	2155.52	3633.4	11595	14458.9	787.109	311.233	12445.2	286.459	0	2876.35	2072.19	61.1426	6860.19	375.72	0	1830.39	115.765	38153.9	18152	196.131	0	446.31	867.278	21997	26426.3	0	2184.45	60.4965	30655.9
M389T5_2	1.35585	0.439196	2.10208	0.0478139	0.757746	UP	389.095	389.094	389.095	5.41213	5.26775	5.56286	13	4	7	528	5191.31	1920.47	7042.73	2429.88	0	6748.22	5186.84	3427.51	5897	5324.33	8161.23	4946.04	6422.12	4641.62	5843.91	5502.54	5385.62	7708.91	6113.91	7479.59	8548.62	4976.89	10031.8	5873.76	6304.73	6146.25	3885.61	4870.2	12572.5
M727T1_1	2.53682	1.34302	2.1459	0.047824	0.757746	UP	726.524	726.519	726.53	0.789616	0.500217	0.85875	12	6	6	1318	789.903	883.18	2019.2	1793.89	881.032	397.522	446.37	0	1348.4	3116.94	1663.57	154.25	478.124	1252.79	0	458.203	71.541	491.753	4185.16	1562.19	508.061	580.62	2034.3	5768.42	1626.33	1215.28	955.938	777.028	4525.38
M577T6_5	1.38336	0.468179	2.09213	0.0478475	0.757746	UP	577.283	577.282	577.284	6.46766	6.26263	6.61412	24	12	12	1136	3251.63	1458.74	4502.37	1524.67	0	1834.28	2850.34	3155.14	4374.02	5209.54	4487.17	3791.98	2119.61	5024.3	2179.39	3727.58	3517.84	6075.26	1990.61	6350.33	3411	3483.49	4440.71	6807.14	2190.05	4738.68	4649.71	5017.9	4873.55
M532T1_1	1.85807	0.893805	2.12959	0.0479204	0.757748	UP	531.859	531.855	531.862	0.784408	0.62185	1.07105	36	13	11	1094	1764.63	1235.64	3278.8	2158.05	2405.98	1275.62	442.964	2361.35	2006.21	5199.08	1207.64	1108.63	418.703	824.544	1854.08	2252.29	1583.06	5953.43	6403.91	1070.75	1526.2	616.467	2417.43	4591.99	6556.95	2327.73	2329.22	1406.65	4144.9
M697T1_1	3.67454	1.87757	2.21147	0.0480045	0.757749	UP	696.511	696.509	696.524	0.59655	0.505466	0.98685	23	10	9	6382	4429.88	2987.63	16277.8	18335.6	7348.78	2976.08	599.349	2750.2	8399.46	7019.82	4002.22	2946.58	1819.35	5860.81	1473.58	2304.25	10088	11135.3	11658.5	51700.6	7113.16	321.673	606.546	40390	13447.1	13332.2	807.728	1211.87	43608.9
M360T1_4	2.07073	1.05014	2.09199	0.0480201	0.757749	UP	360.206	360.205	360.207	1.10872	1.01597	1.14657	11	8	3	38630	49553.5	60312.4	102612	66040.7	8969.08	14999.2	67495.7	17569.1	8197.15	15603.9	148650	18707.6	197074	11924.2	85663.8	17250	32092.6	12562.7	106995	20739.1	5564.12	162230	78601.9	161980	188704	192299	83547.6	118231	99890.2
M187T1_2	1.31603	-0.396189	-2.11844	0.0480613	0.75775	DOWN	187.058	187.053	187.062	0.903834	0.672366	0.978916	31	13	12	5875	27395.8	9853.69	20817	5108.93	22416.2	49267.5	26118.8	23475	47584.3	21850.2	26826.9	24941.1	27730.8	24626.6	16415.6	19058.6	25833.6	16168.8	15916	19075.3	31024.1	24777.5	27172.1	13328.9	18081.1	19343.8	19399.3	23967.1	21550.5
M669T1_8	9.69313	3.27696	2.21868	0.0481	0.757751	UP	669.496	669.495	669.497	0.684484	0.581833	0.738883	10	4	6	18508	2432.01	3112.63	23596.6	32909.4	3134.91	416.47	849.756	536.008	11559.4	839.205	1706.72	852.591	2882.22	4461.99	0	401.837	3975.04	108226	26759.3	17117.8	2863.5	0	434.648	65834.7	28871.1	7610.56	166.385	0	25274.8
M124T23_3	1.32041	0.400983	2.11968	0.0481252	0.757751	UP	123.964	123.964	123.965	23.4032	23.3108	23.5128	15	7	6	649	4559.94	1270.34	6020.98	2052.2	4573.96	6168.59	4679.92	2994.71	5510.89	1894.04	5164.5	5969.38	5292.93	5556.45	3303.92	3643.1	4526.85	5986.16	4391.02	5309.21	8514.32	5007.15	6292.77	5575.11	10008.4	5262.11	5239.71	2365.37	8300.47
M260T21	1.56396	-0.645199	-2.08793	0.0482169	0.757753	DOWN	260.15	260.148	260.152	21.3818	21.1007	21.6375	12	7	2	200	292.936	128.319	184.024	132.106	273.818	568.169	64.4224	223.894	244.245	132.579	394.632	280.06	362.376	302.4	369.374	209.156	383.04	380.685	273.384	64.5594	341.186	0	212.199	280.06	63.3737	65.5038	146.066	63.4985	317.771
M257T15_2	1.28667	0.363638	2.1115	0.0482848	0.757754	UP	256.916	256.915	256.917	15.1063	15.0313	15.3372	11	3	6	376	1745.07	747.917	2249.22	409.574	0	2729.11	2426.19	1553.31	742.896	2099.96	2138.92	2076.05	2226.41	1778.44	1150.68	2181.71	1582.22	2777.9	2752.51	2191.79	2373.47	1999.24	2405.67	2077.71	2804.39	2422.42	1824.92	1603.63	1756.97
M632T1_2	1.47758	0.563238	2.08565	0.048312	0.757754	UP	632.333	632.328	632.338	0.739608	0.601617	0.99318	28	11	12	520	2333.44	1366.42	3447.85	1304.81	62.5089	3611.25	2515.24	284.285	2121.8	3514.3	1390.25	1006.47	2065.76	4000.65	4369.79	2569.07	2823.37	3915.19	3636.62	5191.53	3072.25	3383.12	4550.13	1904.23	845.178	3106.61	3714.05	5451.87	2603.45
M578T14	1.76466	-0.819389	-2.10429	0.0483137	0.757755	DOWN	577.977	577.976	577.978	14.297	14.0711	14.4862	15	7	7	990	6757.86	2847.46	3829.56	3969.11	12452.3	6034.26	1370.58	11365.1	4324.05	8804.01	6266.15	6673.52	5671.51	5812.54	5656.23	7182.99	6239	334.801	655.103	10042.8	1670.98	9900.24	5203.8	774.868	530.494	2964.99	2060.56	10166.2	1649.88
M152T9	1.21346	-0.279122	-2.12769	0.0483903	0.757756	DOWN	152.032	152.031	152.033	8.94127	8.91545	9.24901	29	13	12	1101	7215.21	1950.02	5946	871.752	7939.38	9169.19	3946.21	7651.91	7378.56	10621.6	4363.71	8154.22	7652.55	5639.18	8037.59	4931.78	8311.82	5651.16	5865.97	7209.7	6887.42	5827.63	5242.23	5545.69	5455.01	4390.93	6977.37	6958.01	5340.9
M713T1_1	13.2434	3.7272	2.21598	0.0484235	0.757756	UP	712.518	712.507	712.519	0.699467	0.581833	1.0447	21	9	9	45869	4921.48	7671.25	65177.2	93905	2533.05	992.342	3486.8	452.243	28662	3849.65	2153.79	1427.25	7516.84	9939.63	805.952	1055.16	1104.58	283181	84881.3	978.142	705.851	170.312	968.846	211873	92133	24468.4	1464.97	72.9454	81227.9
M597T6_4	1.94136	0.957065	2.1505	0.0484527	0.757757	UP	597.107	597.105	597.108	6.09208	5.92903	6.18713	23	12	11	1864	2170.1	1329.21	4215.54	3037.3	2623.78	2344.33	0	1968.47	3472.38	4452.99	2520.64	986.949	3513.81	727.632	1095.44	1084.02	3420.88	3344.42	7588.31	3232.08	4572.1	4047.4	3664	2008.81	5863.04	0	11405.9	3927.62	932.778
M576T1_3	1.64867	0.721304	2.10871	0.048506	0.757758	UP	576.308	576.301	576.311	0.833117	0.733533	1.00863	12	7	4	1328	1899.48	1136.24	3131.62	1704.5	1888.19	1889.75	1527.14	1704.88	1691.4	1573.86	5438.5	718.704	1819.48	1333.81	2062.2	2075.22	970.095	5523.24	5125.56	1322.94	3010.89	1787.36	4578.62	3647.02	947.504	3042.53	1712.62	5418.9	1462.26
M212T1_2	2.28317	1.19104	2.1989	0.0485338	0.757758	UP	212.06	212.056	212.063	0.850333	0.706717	0.947417	21	13	7	954	1044.88	419.836	2385.62	2073.31	1558.88	1090.55	925.436	799.711	754.529	943.012	564.815	604.556	2051.09	1402.84	778.469	1202.57	906.928	5155.66	6039.06	4202.09	674.187	494.695	292.74	4348.53	3059.55	617.343	774.809	1946.36	1022.48
M328T1_8	2.14229	1.09915	2.11133	0.0486254	0.75776	UP	328.233	328.23	328.233	1.47683	1.35728	1.71255	21	9	9	20294	68486.8	69930.8	146719	109368	18680.5	58832.3	79769.5	39718	42260.5	17727.4	67830.6	278155	132254	45245.8	25102.6	48603.1	36150.2	385882	209260	78865.3	72939.4	56444.3	76712.4	200986	274069	90542.5	44601.3	50450.2	219869
M396T3_6	1.92735	0.946616	2.10091	0.0487558	0.757762	UP	396.197	396.195	396.198	2.7183	2.5859	2.89105	17	10	4	778	1821.35	1634.91	3516.22	2311.36	330.251	0	2177.53	1253.27	3120.64	2358.15	6074.6	2833.14	1769.61	2015.1	678.377	940.292	126.666	4709.34	5940.9	1997.07	1232.73	3104.53	2814.38	6001.16	2917.65	6611.09	570.389	129.551	6165.82
M555T2	2.28784	-1.19398	-2.0844	0.0488619	0.757764	DOWN	555.101	555.099	555.102	2.01668	1.83323	2.2788	16	9	6	386	1480.48	1148.84	636.634	865.124	1262.81	2558.81	544.16	3434.41	680.906	2779.4	2043.97	1081.86	2794.79	0	0	476.687	1588.46	640.171	1578.39	198.464	522.393	0	0	0	2965.49	752.649	349.181	0	632.879
M401T22	1.25863	-0.33186	-2.10765	0.0489631	0.757765	DOWN	401.175	401.172	401.181	21.623	21.4036	21.8987	8	2	6	314	746.332	137.503	592.969	214.671	520.747	662.427	875.951	816.822	885.492	433.672	865.197	796.585	795.979	823.425	799.34	710.468	716.209	679.122	273.168	833.83	433.206	352.8	639.119	667.05	883.039	303.12	833.045	714.134	504
M544T1_1	3.6987	1.88702	2.15314	0.0489751	0.757766	UP	543.86	543.857	543.864	0.790933	0.662267	1.13722	10	1	6	2235	1103.8	1784.44	4079.36	4469.74	450.115	704.688	70.7321	710.843	955.218	6902.88	1366.37	803.602	233.217	953.354	274.927	74.3971	849.089	8214.3	11707.2	2382.01	227.13	0	1550.83	8396.11	10847.7	427.219	822.444	165.404	4211.91
M664T15	2.12843	1.08979	2.10165	0.0490287	0.757767	UP	664.454	664.451	664.458	14.5688	14.3347	14.7764	11	2	6	183	108.317	147.742	265.938	217.599	0	0	397.556	0	0	0	93.0564	81.2526	0	385.56	278.672	90.093	81.9287	573.487	76.5672	284.76	443.04	78.8015	262.199	359.41	255.389	75.0249	0	688.104	94.4793
M388T1_3	1.52475	0.608573	2.09735	0.0490536	0.757767	UP	388.211	388.21	388.212	0.524317	0.4809	0.617817	21	10	11	36138	151617	77196.8	231177	108475	4042.66	176941	66103.2	136049	218534	110675	180037	223091	291862	74530.6	146748	132050	210352	85504.5	263035	151538	195981	299552	430374	207476	225234	149180	429593	149944	186717
M532T1_9	2.75203	-1.4605	-2.12556	0.0490668	0.757767	DOWN	532.462	532.456	532.467	0.652817	0.608834	0.720117	11	7	4	810	1002.28	1011.69	351.093	426.027	0	0	3078.47	2734.64	472.018	1814.78	276.478	1408.69	641.093	1073.19	570.817	959.433	0	679.806	744.083	306.6	0	0	99.5409	1334.88	0	635.253	412.951	0	0
M519T1_8	1.34395	-0.426477	-2.08203	0.0491319	0.757768	DOWN	519.318	519.312	519.321	0.798492	0.7354	0.979067	12	5	6	1317	7037.1	2021.78	5236.14	2281.57	6268.07	5596.92	6400.39	7579.07	9489.62	7787.44	10852.1	7070.22	8778.08	6527.6	2704.24	5461	6967.59	3630.96	7208.32	2917.82	4260.79	4123.67	3263.4	5085.31	4406.01	5556.82	3687.05	10426.2	8267.33
M362T8_3	1.27631	0.351984	2.09784	0.0491382	0.757768	UP	362.02	362.019	362.02	7.66952	7.59717	7.83716	24	12	12	4064	13931.5	5665.64	17784.8	3294.86	0	12391.3	12668.5	11294.4	13816.1	24197	15991.9	12152	19274.7	13418.7	11647.4	14588.5	19668.9	18229	20537.9	18042.2	13211.8	16712	19850.9	19477.7	20059.8	9625.39	19430.1	20595.2	17645.8
M629T1_3	1.52737	0.611052	2.08648	0.0492057	0.757769	UP	629.236	629.235	629.246	0.843425	0.522383	1.1075	14	9	4	368	1375.61	1024.72	2101.07	693.849	665.8	429.408	577.704	1949.74	1248.73	486.545	301.392	2268.25	1418.24	2477.13	3664.84	505.212	1889.99	2282.48	1936.95	2371	3398.42	2115.98	2532.03	2343.75	1790.47	1974.03	1721.76	393.624	2352.4
M582T6_3	2.78756	-1.479	-2.11321	0.0493266	0.757771	DOWN	581.875	581.875	581.877	6.44228	6.21099	6.52004	15	9	6	910	1563.23	1550.22	550.922	731.705	0	252.922	2778.15	953.127	442.643	1857.12	2611.39	4267.12	3751.33	0	0	407.394	3000.74	0	479.011	71.6851	1875.06	1960.95	94.7899	480.004	1234.53	415.028	0	0	0
M575T1_4	1.35043	0.433415	2.10493	0.0493289	0.757771	UP	575.227	575.224	575.233	0.860817	0.752116	1.04008	23	12	8	473	2703.01	1426.69	3650.21	742.339	967.558	4411.96	1831	2583.58	4084.88	2780.16	488.957	607.72	3018.74	2058.18	4277.09	3819.03	4210.27	2517.43	4810.58	2645.66	3954.22	4064.93	3758.49	3536.56	4095.98	4403.65	3452.65	2554.51	4007.9
M741T1_1	7.93635	2.98848	2.20261	0.0493308	0.757772	UP	740.549	740.542	740.551	0.673184	0.510033	0.977666	17	7	9	9407	1530.5	1857.66	12160.8	16623	568.072	0	289.48	1490.49	6823.86	992.88	2179.87	424.954	1176.57	3317.58	129.738	2029.67	473.357	55134.4	11366.3	5000.96	804.468	0	594.512	32368.8	13298.7	10497.4	0	0	16863.9
M118T1_5	1.74008	-0.799156	-2.10615	0.0493476	0.757772	DOWN	118.123	118.122	118.123	1.40742	1.19783	1.4834	28	13	12	443415	1.59283e+06	1.02366e+06	915373	523705	44014.4	3.88898e+06	1.20015e+06	1.89227e+06	937511	2.66391e+06	1.06336e+06	1.83716e+06	1.21933e+06	1.36031e+06	1.13799e+06	657522	2.80422e+06	129155	771580	1.90129e+06	1.31321e+06	1.15032e+06	1.39774e+06	71755	743919	1.19554e+06	668654	996068	645248
M108T6_2	1.60955	0.68666	2.11584	0.0494838	0.757774	UP	108.053	108.052	108.056	5.84443	5.7115	6.14168	26	12	12	836	948.417	468.71	1531.4	841.563	0	840.32	1407.43	659.174	701.619	782.974	1317.88	1719.31	1542.24	1175.13	916.72	569.783	696.848	1536.65	1950.49	576.533	1488.85	1244.61	415.768	2680.22	2132.86	1685.03	1041.36	533.282	3091.16
M733T1_6	11.906	3.57362	2.20444	0.0495208	0.757775	UP	733.468	733.463	733.472	0.72745	0.601617	0.8503	15	7	7	49866	4787.64	5278.74	57001.8	81893.4	3719.23	2282.18	4143.94	3569.89	20422.1	810.21	4811.28	2030.75	4359.12	10395.4	2169.47	2222	1303.66	263416	89261.7	4418.02	1503.26	1269.92	2782.6	146710	56537.9	12480.8	684.275	2524.35	102432
M343T23_1	1.35119	-0.434228	-2.11543	0.0495299	0.757775	DOWN	343.151	343.15	343.152	22.5464	22.2328	23.0508	33	9	7	2311	31763.2	12750.4	23507.6	5717.63	26665.6	23142.1	26085.5	20712.4	22997.1	28930.9	41572	27566.8	21198.4	35900.3	49288.7	63675.5	25186.3	17236.3	26223	25597.5	24002.2	14983.9	24438.8	20139.6	24800.3	17850.2	26137.9	37028.2	23653.5
M692T6_2	1.37042	0.454614	2.07288	0.0496133	0.757776	UP	692.196	692.195	692.198	6.47212	6.27	6.61412	24	12	12	803	2152.88	972.602	2950.35	950.181	436.066	1099.9	2205.03	1951.5	3129.95	3240.13	2486.1	2487.76	1524.57	3830.3	891.811	2435.13	2269.22	3992.92	1313.09	3678.15	2148.32	2314.77	3013.88	4358.76	1507.85	3532.89	3126.34	3294.14	3123.04
M268T6_1	3.10084	-1.63266	-2.15698	0.0496245	0.757776	DOWN	268.104	268.102	268.105	6.43195	6.10785	6.79845	33	13	12	268465	660228	725819	212919	172549	2.60157e+06	153700	1.31112e+06	253354	113236	437755	651399	1.25931e+06	844640	41534	85715.1	157723	671907	170219	205188	112423	579261	468211	88744.8	157310	329052	286886	48326.8	82240.5	27166.6
M359T5_1	2.06943	1.04924	2.12737	0.0496597	0.757777	UP	358.834	358.833	358.835	4.69792	4.06917	5.13313	51	11	12	1146	6665.23	5120.5	13799.5	10524	0	3035.28	11763.1	2940.42	4967.9	10412.4	2345.03	2953.11	4171.96	18092	5911.2	8048.68	12006.9	10221.3	3838.96	31527.6	5182.89	27478.5	22545.6	4443.58	9045.01	18500.9	24998.6	3311.38	4499.87
M734T1_7	8.93485	3.15944	2.20062	0.0496938	0.757777	UP	734.472	734.47	734.476	0.697767	0.601617	0.7671	16	9	7	19303	2598.71	2877.25	23219	32341.5	5916.14	1066.95	1641.77	1756.39	10045.2	1320.05	1480.33	521.626	1925.55	5892.39	712.521	888.575	615.71	104328	37442.8	355.072	2023.92	77.2059	1636.23	57609.4	25058.8	7079.03	869.749	1123.9	41024
M366T1_5	2.57943	1.36705	2.17262	0.0497176	0.757778	UP	366.211	366.203	366.213	0.804433	0.665333	1.07665	23	12	7	7491	5113.94	3371.36	13191.1	12464.5	3246.38	3646.44	1699.92	2590.16	11972.7	5047.94	10622.2	4424.1	9010.41	5829.05	1949.62	4218.93	2223.44	21740.7	1538.29	9065.45	1565.49	6256.85	38791.4	34157.7	11743.7	17231.7	4046.23	6981	5174.45
M671T1_1	2.9941	1.58212	2.16976	0.049725	0.757778	UP	670.514	670.507	670.519	0.612733	0.500217	0.7284	15	9	6	4868	4059.48	3541.72	12154.5	12468	325.867	2866.59	1475.63	1698.36	7113.45	13444.9	5782.18	4883.44	1779.85	2633.49	2990.2	1299.22	6480	31851.4	6281.18	38527.3	7043.56	2124.34	451.727	19410.6	13593.3	15527.3	378.128	1432.67	9232.11
M589T8_1	1.84416	-0.88296	-2.08345	0.049873	0.75778	DOWN	588.933	588.93	588.938	7.92371	7.84053	8.05923	22	12	9	1272	1382.34	913.876	747.941	584.536	3624.11	1479.47	1007.11	1611.62	752.024	0	2162.5	1319.98	645.144	1633.43	1664.97	1722.58	347.504	572.721	692.423	0	1739.26	65.978	506.898	376.468	1097.54	1381.34	1367.68	57.1888	1117.79
M435T10	1.62063	-0.696555	-2.07325	0.0499072	0.757781	DOWN	435.085	435.081	435.086	9.63149	9.51145	9.70577	19	10	6	331	1640.3	718.307	1012.13	790.772	1502.48	207.757	1591.62	345.781	1657.13	1720.72	1732.44	2077.3	2779.53	1312.14	2358.54	2136.48	1901.92	2525.76	1662.33	132.157	208.859	435.643	1026.54	2158.67	379.125	414.086	1447.26	1116.45	638.73
M233T17_2	1.83604	0.876595	2.07967	0.0499079	0.757781	UP	232.948	232.946	232.951	17.4406	17.2657	17.6946	6	0	6	186	110.982	120.847	225.006	150.31	0	138.271	139.713	83.6738	311.244	137.03	220.364	0	0	348.452	0	0	64.0155	0	398.16	318.526	335.237	66.3235	283.65	60.6292	232.821	327.6	385.315	0	291.816
M174T7	2.71518	-1.44105	-2.12371	0.0499256	0.757781	DOWN	174.081	174.08	174.082	7.09881	6.86117	7.20815	12	8	3	389	1114.04	1119.33	403.739	431.115	750.477	1468.75	274.549	1034.64	2332.78	645.273	1144.04	164.753	3764.49	2418.21	207.948	200.511	76.1069	428.26	375.441	0	253.735	425.993	0	77.1378	408.208	1037.74	135.532	1448.35	254.477
M670T1_5	1.4597	0.545668	2.08374	0.0499478	0.757782	UP	670.327	670.323	670.333	0.911433	0.81775	0.978916	20	10	10	370	690.709	322.308	1008.22	427.476	260.613	670.019	307.671	1141.7	1188.45	368.587	902.525	1029.49	800.003	881.065	436.963	419.991	572.128	937.39	1055.13	1460.5	1078.06	818.404	1708.89	1482.16	158.999	949.536	1180.88	697.204	571.539
M323T1_1	1.71376	-0.777162	-2.07563	0.0499762	0.757782	DOWN	323.056	323.055	323.056	0.976	0.89465	1.03385	21	12	9	53065	197012	114273	114959	81847.6	8454.34	354668	87391.5	313035	155010	399864	234136	131591	280380	115834	117611	150600	212582	212064	216593	73049.9	105579	25830.4	2220.21	209181	23793.2	140737	186349	31092.8	153021
M654T1_6	2.8232	1.49733	2.15112	0.0499828	0.757782	UP	654.42	654.411	654.425	0.842533	0.587383	0.947417	10	2	8	909	497.033	503.646	1420.33	1405.9	288.479	0	124.901	363.737	601.545	1243.44	1619.75	230.401	1053.89	469.382	0	225.498	240.399	507.825	1111.53	1537.55	577.875	916.737	749.1	2894.08	859.303	345.24	5241.52	1857.94	445.205
M342T1_5	1.61344	-0.690137	-2.08245	0.0500234	0.757783	DOWN	342.248	342.243	342.252	0.780083	0.710217	1.07517	11	3	8	2038	12172.4	4723.27	7544.39	6218.92	1872.78	3818.63	9706.65	16911.7	15319.6	9213.19	14697.8	13284	13699.4	15592.6	14869.9	13273.3	15981.6	576.14	1563.6	16850.1	1794.39	11577.7	14728	4913.77	5220.17	8985.24	16879.1	7099.65	344.792
M416T2_1	1.57543	0.655745	2.06843	0.0500812	0.757784	UP	416.214	416.206	416.218	2.03105	1.7861	2.2614	13	6	6	281	396.085	288.698	633.547	284.992	0	292.63	435.485	496.967	438.083	397.783	801.587	275.654	547.568	1018.59	301.308	143.461	0	668.022	265.738	613.931	364.754	1306.82	900.218	689.099	684.352	259.066	559.606	581.23	709.726
M922T1	4.77214	2.25464	2.18167	0.0503087	0.757787	UP	921.541	921.535	921.545	0.701867	0.591683	0.759433	11	4	7	751	119.356	156.574	660.906	846.623	342.884	0	132.014	0	301.27	75.5711	311.311	0	0	388.584	0	0	0	3004.63	511.204	0	64.0863	0	716.97	1216.45	745.393	871.25	0	81.3762	719.522
M342T1_9	1.78951	0.839566	2.06603	0.0503617	0.757788	UP	342.355	342.353	342.357	0.628942	0.475817	0.798983	16	6	7	330	618.27	607.974	1122.66	611.574	0	1227.3	1107.92	1124.02	750.161	345.815	152.626	809.843	0	422.124	1962.07	135.638	0	1295.65	533.495	2142.59	971.35	699.686	1535.63	1224.63	1905.64	797.004	428.189	239.099	1698.97
M170T1_5	1.66657	-0.736884	-2.11676	0.0504717	0.75779	DOWN	170.118	170.117	170.12	0.823234	0.670317	1.0281	29	13	12	18312	49796.3	31418.1	29879.4	12296.6	118114	46006.1	24241.2	38353.2	27675	27904.1	115745	53307.6	52198.4	42188.1	44842.6	33105.1	23671.2	24348.4	15500	33581.5	26193.6	21028.9	56536.4	21772.8	19473	29232.7	25501.9	49317.2	36067.1
M559T1_1	6.63295	2.72965	2.18355	0.0505016	0.75779	UP	558.889	558.883	558.891	0.680583	0.484283	1.0899	11	1	6	924	346.275	510.316	2404.23	3227.82	71.5583	397.439	0	0	642.048	1677.27	0	0	0	1020.97	0	264.617	427.671	5799.26	766.887	3615.18	298.281	0	0	3325.75	3159.34	1204.24	0	0	10681.8
M482T23	1.60896	-0.686126	-2.06169	0.0507146	0.757794	DOWN	482.403	482.402	482.405	22.9832	22.7648	23.4537	16	7	6	231	350.631	177.325	209.964	163.82	567.844	514.166	140.299	392.112	430.586	0	281.902	370.944	298.958	527.162	132.037	348.22	553.975	388.85	303.408	406.539	0	0	0	295.848	71.5222	429.912	215.11	138.742	269.64
M130T0_3	2.25356	1.1722	2.06568	0.0507608	0.757794	UP	130.159	130.159	130.159	0.0755	0.0331	0.195384	17	6	10	10548	57929.3	82487.9	130588	92553	0	0	0	0	69138	140333	50863.5	84322.7	0	266263	0	142161	0	103500	0	108635	74833.6	80631.7	208205	0	240199	123830	232843	108064	286319
M660T1_5	1.75993	0.815517	2.08909	0.0507949	0.757795	UP	660.29	660.289	660.291	0.8392	0.76985	1.15612	21	8	10	2200	4268.96	2932.47	7513.06	4582.51	5990.66	2774.67	4112.62	8580	4308.87	4102.7	3598.8	1537.99	2503.17	11574.1	2970.79	1335.25	2106.88	17954.1	4357.45	8966.48	7402.07	3425.53	4758.24	10150.4	5437.73	13257.8	1391.14	5549.16	7506.69
M333T15	1.30044	0.378999	2.10524	0.0508139	0.757795	UP	332.913	332.912	332.915	15.0825	14.8004	15.3933	21	9	10	906	8664.59	4065.7	11267.8	1757.7	66.0677	11933.7	12203	11152.1	7746.62	7821.73	6507.48	11187	10631.6	696.029	11011.5	10608.3	11074.4	11234	8784.63	12211.3	12463.3	12089.5	10155	7013.5	12452	12741.8	11660.1	12163.6	12244.5
M317T1_2	1.2585	0.331703	2.08264	0.0508558	0.757796	UP	317.128	317.125	317.128	1.26186	1.16465	1.44125	10	3	6	1285	11869.2	2914.84	14937.3	4266.3	5096.68	13454	8358.84	9842.25	15063.2	11999.1	15592.9	11232	13987.2	12148.1	10772.7	12292.8	14459.5	20689.2	13838.9	6625.5	13042.5	16145.3	18833.4	13564.2	8615.73	13406.7	19041.5	17891.5	17553.6
M811T1_3	1.36235	-0.4461	-2.06273	0.0510453	0.757799	DOWN	811.41	811.402	811.415	0.733533	0.601617	0.849217	19	11	7	399	1006.06	367.817	738.469	277.593	1459.13	964.534	276.149	1511.94	1255.08	873.773	829.706	814.589	1201.72	1489.42	721.317	649.859	1031.51	1260.12	639.009	496.977	1069.76	873.556	349.042	848.412	430.658	624.841	910.608	868.095	490.549
M747T18_2	1.78984	-0.839831	-2.08545	0.0510783	0.757799	DOWN	747.194	747.189	747.2	18.4263	18.2857	18.6052	8	1	7	412	961.024	641.412	537.036	340.948	0	552.888	994.024	1204.68	1847.82	1572.52	1487.87	1188.19	1629.12	322.475	0	1343.39	350.338	1154.43	470.58	501.05	197.364	442.38	413.116	386.83	802.589	1098.21	0	648.773	329.112
M949T3_2	2.0768	-1.05436	-2.0923	0.0511758	0.757801	DOWN	948.565	948.562	948.574	3.34295	3.21195	3.45131	17	9	8	442	725.976	590.65	342.274	285.55	0	1795.74	0	1570.55	777.99	0	979.584	891.104	879.321	726.96	1042.97	773.461	0	0	682.209	839.535	488.625	334.045	487.388	0	421.26	0	0	461.148	393.077
M632T4	1.81432	-0.85943	-2.0569	0.0512412	0.757802	DOWN	631.764	631.763	631.775	3.56385	3.31575	3.8172	30	10	8	450	5164.17	3011.71	2841.44	2632.39	0	7661.87	3620.41	3851.27	9465.15	5051.31	2908.81	2785.07	1592.14	7473.91	8057.62	9163.03	5503.56	0	925.98	4236.72	2941.51	7420.54	3509.75	0	1115.66	7649.87	3469.05	303.191	2525.02
M91T19_3	1.48164	0.567198	2.057	0.0512685	0.757802	UP	90.9031	90.9025	90.9039	18.5732	18.3413	18.7667	9	3	6	228	285.188	186.041	427.035	158.472	127.462	484.579	649.555	187.098	284.76	0	473.959	128.417	417.49	319.691	287.907	65.9865	280.546	565.129	412.896	424.789	575.342	557.45	313.488	660.69	113.708	550.914	333.39	308.172	308.448
M607T8	2.45334	1.29475	2.10097	0.0512712	0.757802	UP	607.029	607.025	607.03	7.91616	7.82916	8.0349	15	6	9	537	301.195	377.235	780.23	701.774	0	55.451	0	354.982	774.733	1046.18	289.869	0	756.904	0	0	0	637.418	134.059	775.168	852.145	337.738	1320.19	1327.69	64.9011	351.96	0	1213.33	2414.91	570.661
M625T1_2	1.40534	0.490924	2.06279	0.051343	0.757803	UP	625.265	625.261	625.27	0.828967	0.429817	0.994083	18	9	5	1484	3861.56	1721.65	5426.82	2042.89	1609.95	4052.32	3676.61	5729.4	6663.77	3733.13	6975.07	2564.69	3058.98	4307.24	2725.09	3584.23	1519.8	5267.36	6774.86	5112.16	4584.39	5119.99	8644.91	4300.92	1856.67	3286.51	4899.43	9079.64	6195.02
M251T1_1	1.67129	0.740965	2.05588	0.0513938	0.757804	UP	250.85	250.849	250.851	1.17837	0.99023	1.39385	24	10	11	636	2016.45	1655.28	3376.92	1650.98	0	3420.13	2571.16	1349.4	4808.08	288.332	0	1854.01	358.842	2841.55	4229.25	1065.98	3427.11	4764.43	4604.23	5528.36	1777.94	3104.3	5373.7	3103.95	0	1604.35	4175.15	3166.79	3319.84
M730T1_1	12.0633	3.59255	2.18215	0.0514021	0.757804	UP	729.517	729.513	729.519	0.7389	0.545634	1.07367	15	4	6	14160	1636.27	2264.16	19768.8	28702.6	1355.02	62.2744	1635.01	0	7692.36	1314.81	1843.13	419.102	1364.31	5034.41	68.7696	176.924	305.388	91174.5	29738.9	1260.37	0	0	626.617	54000.6	21133.5	4782.41	177.561	168.536	34162.3
M277T4_3	1.93916	0.955429	2.11133	0.0514214	0.757804	UP	277.141	277.14	277.143	3.55559	3.32212	3.791	14	7	5	1483	710.122	472.987	1377.04	995.4	1768.12	380.016	628.624	755.166	877.569	291.469	373.612	1596.39	468.162	271.656	535.961	808.71	476.142	1071.21	2145.4	336.532	304.702	3089.42	272.443	1612.01	2803.98	790.966	484.806	1467.1	2145.89
M734T3	4.27289	-2.09521	-2.11723	0.051527	0.757806	DOWN	733.853	733.852	733.855	2.93063	2.7167	3.08206	13	8	3	395	1602.79	2013.86	350.278	675.225	0	5386.61	0	6053.6	268.708	2870.64	1154.61	128.304	1332.63	616.916	380.717	634.615	2008.91	0	1910.54	317.026	361.368	0	0	0	0	0	1614.41	0	0
M818T8_2	1.57337	0.653861	2.10228	0.051578	0.757807	UP	817.931	817.927	817.938	7.94425	7.8618	8.05487	18	6	12	231	295.877	282.927	475.055	115.241	0	384.412	0	158.397	62.4946	349.116	296.61	442.926	673.67	126.32	240.506	125.877	986.076	341.741	686.216	411.07	486.533	416.312	502.493	337.967	343.808	546.545	607.079	426.1	594.797
M454T1_8	2.08676	-1.06126	-2.10302	0.0515895	0.757807	DOWN	454.388	454.38	454.39	0.671809	0.581833	0.748317	20	9	10	2165	4285.04	3528.3	2053.44	1421.56	5632.58	1193.19	9675.07	5595.58	1235.55	2540.75	11610.1	3170.17	6842.01	5087.37	636.931	534.717	1951.53	3055.37	507.022	4182.09	1788	736.474	1480.07	3990.38	445.094	3760.57	361.816	2047.36	2287.09
M496T9_2	1.7461	-0.804137	-2.06371	0.0516345	0.757808	DOWN	496.085	496.082	496.087	8.9165	8.89205	9.00425	23	11	11	539	1461.82	902.515	833.912	599.194	1159.34	2956.02	66.0828	2250.4	1183.43	2962.61	885.528	1291.77	1336.58	1065.75	1553.75	195.112	2097.32	297.257	695.918	2014.99	905.468	924.815	430.584	613.188	314.608	0	1195.75	1796.37	817.992
M153T2_1	1.85115	-0.888418	-2.10539	0.0516387	0.757808	DOWN	153.066	153.065	153.066	2.00855	1.84215	2.35531	32	13	12	7387	24350.9	17777	13154.5	6903.31	75813.3	8653.34	16732	26606.1	13752.2	42572.5	19265.8	15428.7	28391.8	11921.7	15781	18050.7	23592.5	8078.59	14945.6	21249.6	7186.27	11697.6	14603.1	10335.3	30760.8	9582.69	6956.95	13812.7	8644.69
M831T5_3	1.84891	-0.886676	-2.13799	0.0516782	0.757808	DOWN	831.486	831.48	831.494	4.95063	4.59883	5.31282	16	6	7	1050	887.119	669.38	479.806	148.104	2254.92	354.916	2318.9	466.662	721.907	869.103	333.185	868.616	270.86	566.209	685.931	649.144	1172.19	798.121	396.198	301.824	351.324	327.25	472.446	552.716	510.485	586.152	657.343	391.127	412.687
M191T1_1	1.94966	0.96322	2.07346	0.0516789	0.757808	UP	191.008	191.007	191.009	0.698767	0.653217	0.749033	17	7	10	968	713.534	675.018	1414.76	975.649	0	1949.31	339.769	1470.13	931.438	307.355	0	0	0	583.47	992.88	1160.56	1541.02	160.473	1550.84	790.654	421.672	2665.1	2565.91	468.983	596.303	851.298	2797.71	2092.22	2016
M921T1	3.44281	1.78359	2.15858	0.0518041	0.75781	UP	920.541	920.535	920.543	0.693433	0.591683	0.759433	19	9	10	1666	477.755	416.782	1662.39	1858.47	493.813	0	418.189	495.596	1405.15	484.195	875.165	469.6	0	1026.56	340.366	132.194	69.9813	6919.6	1548.3	532.116	0	77.6673	1984.18	2457.64	1820.43	1979.21	281.005	653.184	1695.39
M133T1_3	1.90732	0.931545	2.10745	0.0518245	0.75781	UP	132.987	132.987	132.989	0.703867	0.662416	0.76985	16	6	10	2030	1494.66	965.665	2856.57	2037.33	1429.07	2997.24	712.046	1365.04	1870.42	3240.19	391.236	0	1558.5	510.258	1399.48	2301.54	1655.6	975.784	6588.02	2029.1	1037.83	5380.55	4671.84	1894.63	720.948	957.372	3026.54	5013.57	1982.68
M357T13	1.68395	0.751853	2.07724	0.0518532	0.757811	UP	357.055	357.055	357.063	13.3837	13.0624	13.4942	25	13	12	2184	5282.95	3320.46	8896.25	5111.93	293.328	11621.1	1877.73	11587.8	4497.68	4750.35	3560.26	5960.61	3726.14	5301.19	3434.82	4517.68	7549.63	6038.83	5449.14	15036	4733.87	13031.9	15010.4	8605.35	4187.66	2429.65	6290.17	18158.6	7783.38
M719T3	2.47259	-1.30602	-2.05319	0.0520104	0.757813	DOWN	718.875	718.873	718.877	2.81319	2.60191	3.01578	17	9	6	355	1453.87	1213.65	572.817	921.971	0	3414.34	60.5798	2794.3	1866.91	3461.04	1255.07	268.486	1798.94	962.972	208.163	946.745	1862.82	0	3103.31	123.314	341.531	0	0	0	371.509	395.371	1334	0	1204.77
M455T1_1	1.7679	-0.822035	-2.05177	0.052021	0.757813	DOWN	455.037	455.037	455.038	0.980558	0.89465	1.04638	22	12	10	178882	671020	396069	379557	312010	0	1.211e+06	336010	1.11433e+06	524549	1.33783e+06	701100	450340	1.04591e+06	402230	398727	502355	698883	701374	732925	227806	357890	0	5848.29	831344	71967.8	464325	639191	2380.06	519629
M324T10	4.90715	-2.29488	-2.11148	0.0520359	0.757814	DOWN	324.086	324.084	324.087	10.2736	10.1698	10.2917	10	8	2	793	1220.66	1615.49	217.796	545.89	378.994	3758.44	0	4956.52	1180.87	1848.9	65.476	659.736	0	0	64.4123	422.18	2533.12	0	0	1771.45	0	0	842.102	0	0	0	0	0	0
M160T6_1	1.45517	-0.541186	-2.05055	0.0521353	0.757815	DOWN	159.968	159.967	159.97	6.32695	6.08257	6.54562	12	5	6	641	3935.58	1447.89	2704.55	1545.88	284.26	4445.01	5143.73	3656.44	3154.85	2575.54	3165.31	5223.56	4614.29	4952.12	5733.89	3592.25	4621.29	3269.54	426.956	3631.79	4279.21	3476.88	1876.38	2959.55	375.835	597.176	4448.46	2624.42	4488.45
M165T9_1	1.46575	-0.551643	-2.04979	0.05215	0.757815	DOWN	164.929	164.929	164.93	8.69595	8.63618	8.77565	15	8	5	1067	9593.81	3626.73	6545.31	3794.82	4559.49	5179.88	10507.1	6471.06	11249.9	12999.5	7873.58	14252.8	10849.1	4536.19	9432.39	11507.2	15301.4	12557.2	6454.24	3655.15	2494.41	3824.18	5477.59	14690.9	6556.17	7575.3	6724.95	6625.13	1908.55
M431T1_8	2.0709	-1.05026	-2.0726	0.0521717	0.757816	DOWN	431.353	431.35	431.355	0.548416	0.3853	0.9209	13	4	6	5286	13754.8	10760.3	6641.93	5869.75	2985.7	3321.72	8039.46	9073.65	14604.3	1512.83	28648.6	18378.7	29242.4	32160.1	8750.24	18043.4	4051.41	18137	1080.18	7815.24	4703.14	11989.8	6092.39	16278.5	1361.07	3880.03	2936.29	4828.2	601.396
M921T5	1.37414	0.458525	2.04741	0.052208	0.757816	UP	921.473	921.465	921.476	5.12985	5.0943	5.40153	26	13	12	1087	3664.25	1733.58	5035.18	1614.34	1645.52	2402.19	3394.63	4933.85	3981.89	4713.12	1488.46	2776.75	2707.82	8192.47	3976.75	3227.93	4193.89	6920.85	3069.29	4866.91	7852.11	4085.91	5789.32	2127.6	3995.69	6425.34	5508.49	4689.83	5090.79
M472T1_5	1.40285	0.488356	2.04937	0.0524307	0.757819	UP	472.294	472.291	472.295	0.680783	0.5721	0.903467	22	10	9	2090	5569.39	2577.1	7812.99	2872.62	8424.47	670.76	7567.55	5972.44	6204.85	4558.77	8497.6	7257.12	6435.07	6960.16	2608.98	6021.59	1222.7	13015.8	9295.24	3942.94	8390.96	7526.71	2401.95	9188.68	6658.7	11210.5	7551.07	6437.76	8135.57
M564T1_1	2.20766	1.14252	2.09785	0.0525982	0.757822	UP	563.863	563.858	563.868	0.734167	0.61175	0.861017	15	7	7	424	463.72	410.119	1030.55	849.001	350.954	691.919	73.2255	300.594	1193.44	716.455	1066.86	238.234	0	935.762	260.192	200.717	0	2003.73	2623.08	1377.46	0	263.281	2074.1	1085.79	717.195	1047.96	706.227	0	467.746
M444T1_4	2.03036	1.02174	2.1387	0.0526796	0.757823	UP	444.265	444.261	444.27	0.727983	0.515117	0.938067	31	11	11	13309	11730.5	5294.82	23817.1	18904.5	9940.23	9365.28	8984.1	24208.6	10736	10664	15030	8714.64	21398	7638.69	7376.95	9722.42	8717.39	58124.9	58019.3	10835.1	11573.4	9368.29	16231.2	34807.3	18589.8	9542.1	8568.93	10718.8	39426.7
M677T8_2	1.91918	-0.940487	-2.06252	0.0528164	0.757825	DOWN	677.366	677.363	677.368	7.57187	7.46024	7.80145	19	11	7	232	741.413	530.68	387.897	304.271	0	353.106	1539.85	665.501	708.038	307.357	1432.16	1379.62	166.181	698.123	1426.46	590.652	371.322	624.854	206.962	304.13	372.616	1120.6	425.054	295.237	720.278	287.006	46.9572	146.237	104.824
M115T2_2	1.70071	0.766134	2.05295	0.0528982	0.757826	UP	115.093	115.088	115.095	1.96484	1.77505	2.1083	17	10	6	528	967.372	711.698	1645.22	916.881	790.272	574.928	910.668	2482.22	597.295	420.22	329.694	422.049	323.958	2223.03	1634.7	843.437	1023.36	1550.01	1393.5	2870.25	3187.19	2747.54	835.495	1621.14	2051.53	402.537	429.6	1460.1	1193.69
M164T9_1	1.21522	0.281217	2.05099	0.0529158	0.757826	UP	164.029	164.029	164.03	8.85122	8.82773	8.92723	24	12	12	3720	14761.4	4582.93	17938.4	3066.69	862.717	12442.1	14869.5	13412.8	16799.8	18347.3	17442.9	13692.3	16600.5	18449.2	15316.8	17305.5	16357.2	17788.1	18927.1	14237.2	13817.5	23764.6	18429.7	16418.6	17816.8	15078.9	17181.5	23017.3	18783.2
M456T1_2	1.77131	-0.824819	-2.04267	0.052952	0.757827	DOWN	456.039	456.039	456.041	0.976	0.885933	1.03385	21	12	9	33868	129362	76576.7	73030	60937.1	0	228457	65474.3	202927	96350.8	264929	135380	81671.3	202652	75680.2	74326.1	101953	151903	134420	155696	43917.8	69897.6	0	958.398	156482	10943	89703.4	116452	383.422	97506.4
M699T16_2	3.34079	-1.74019	-2.09205	0.0529985	0.757828	DOWN	698.71	698.708	698.713	16.4233	16.3674	16.544	10	7	3	358	981.096	1132.86	272.519	438.132	0	328.608	0	2144.35	950.705	639.233	725.392	3225.87	68.5971	202.092	1410.58	2986.99	71.8275	0	0	632.049	0	257.04	0	136.829	0	0	0	1120.01	1124.31
M437T1_3	1.38532	0.470217	2.06036	0.0530696	0.757829	UP	437.215	437.213	437.219	0.75245	0.547434	0.987967	41	13	12	2082	9955.01	3705.28	13790.8	5377.67	4005.83	13385.9	1377.61	14604.2	12424.1	11153	9800.85	8284.92	9383.13	9904.52	12898.1	11574.5	10618.5	26523.9	9992.41	14047.7	12679.3	11701	17114.6	17867.5	4148.43	15504.4	10825.3	12988.3	12097.3
M566T8_1	1.27574	0.351332	2.05011	0.0531563	0.75783	UP	565.982	565.981	565.983	7.66827	7.59717	7.83716	24	12	12	1449	4454.26	1791.15	5686.33	1171.62	0	3535.81	3481.87	3791.8	4503.88	7497.47	5315.2	4180.44	5956.08	4115.3	4209.42	4945.89	6372.23	5756	6549.18	6224.6	4389.31	5443.92	6716.85	5561.59	6124.42	2748.15	6416.88	7003.6	5301.51
M187T2_1	1.38242	0.467192	2.03965	0.0531974	0.75783	UP	186.981	186.981	186.982	1.90239	1.71887	2.04381	11	4	7	415	1447.8	751.338	2005.65	613.64	0	1013.86	1702.18	2322.48	1604.63	424.032	1874.91	2844.11	1692.43	1611.4	1166.05	940.179	1625.12	1206.48	2828.67	2416.97	1800.19	2609.18	2238.74	1450.26	1418.06	1155	2207.32	1861.1	2875.81
M716T17	5.18577	2.37456	2.14631	0.0532434	0.757831	UP	716.181	716.177	716.181	17.316	17.2681	17.618	11	4	7	484	223.833	333.542	1245.13	1616.91	0	62.5821	0	0	573.048	428.4	77.2522	136.121	1054.53	0	0	577.903	0	2162.85	1626.47	297.763	0	149.476	0	2673.22	2284.78	0	227.868	281.736	5237.43
M713T1_6	1.34811	-0.430941	-2.05996	0.0532778	0.757831	DOWN	713.373	713.37	713.377	0.768883	0.67475	0.880566	27	12	11	1502	6125.91	2392.55	4544.06	1338.68	5017.32	6939.97	10146.7	5983.03	6779.56	11275.6	4577.35	3234.08	5023.35	4728.41	3632.91	7476	4822.55	3674.41	3800.76	5786.87	5885.9	4449	5130.93	2001.85	3459.9	5217.58	7019.35	4033.78	4068.46
M116T6_8	1.83221	-0.873583	-2.05566	0.0532983	0.757832	DOWN	116.107	116.107	116.107	6.49219	6.3353	6.89963	18	6	10	5734	45968.8	31192.1	25089.3	18436.1	71387.6	67573.8	19481	12311.5	16952.3	50122.5	78820	18913.3	74756.9	86136.2	79433.1	14688.2	7018.47	21378.7	20890.3	14391.8	19887	13632.3	17855.7	17614.6	19822.2	70523.7	11709.4	56514.2	16851.8
M218T1_5	1.11865	0.161764	2.03755	0.0533002	0.757832	UP	218.211	218.211	218.212	1.42237	1.14173	1.50063	27	13	12	3400	21603.4	3367.33	24166.7	2919.83	13077.1	24429	19669.8	22148.8	22461.8	19044.5	24699.2	21762	23533.5	26340.1	20979.3	23320.9	19377.9	29552.5	25383.4	20992.1	24196	21835.5	22597	26311.8	19279.3	21982.4	25626.6	25054.8	27189.2
M290T9_2	3.02904	-1.59886	-2.13798	0.0533023	0.757832	DOWN	290.134	290.134	290.135	9.47656	9.16868	9.51058	26	13	12	120466	134106	150658	44273.4	15284.5	618918	109388	25519.7	100953	101517	103423	155757	67208.2	58863	91505.2	52326.1	165523	92476.6	31012.4	48255.2	81636.2	36877.3	32041.8	58042.1	38891.5	45414.6	24129.1	52970	46256.5	35754.7
M364T1_1	2.30407	1.20418	2.04566	0.0533692	0.757833	UP	364.167	364.163	364.17	0.986783	0.680883	1.2627	17	10	5	3101	3705.31	5237.41	8537.28	6452.26	1814.64	3378.3	2221.58	16716.4	1039.19	13807.9	746.368	680.201	3080.2	439.211	1133.67	1522.42	1588.96	12323.9	2945.28	951.864	1059.7	614.362	2622.24	13605.1	11263.3	12340.3	12597.5	19513.2	12610.6
M324T1_1	1.67402	-0.743315	-2.04825	0.0533753	0.757833	DOWN	324.058	324.058	324.059	0.986783	0.886634	1.18432	23	13	8	6918	26483.5	15532.3	15820.3	10125.9	373.626	49693.4	13564.2	40317.5	19605	53231.5	27961.6	17057.6	41015.7	14526.3	17242.8	21882.5	27813.5	27836.1	27713	9826.29	13685	1762.34	12433.7	27046.4	2232.4	17371.4	26298.5	3524.65	20114
M192T10_2	2.4571	-1.29696	-2.07788	0.0533786	0.757833	DOWN	191.994	191.993	191.994	9.8474	9.75146	9.86397	9	7	2	264	324.029	322.952	119.168	142.714	642.02	60.2733	0	55.8548	217.493	282.609	1086.91	388.625	487.457	0	0	563.382	427.75	424.014	124.355	0	0	0	63.5765	274.115	0	0	131.278	112.439	300.241
M444T1_7	2.47922	1.30989	2.14534	0.0533992	0.757833	UP	444.333	444.33	444.336	0.624067	0.55245	0.706717	25	13	12	3462	4976.37	2358.85	12337.5	11668.1	8514.63	3262.87	1892.2	7606.91	6304.61	4476.38	8054.31	4558.74	4441.51	7311.59	2356.16	1848.43	4064.44	20121.9	2070.91	45222.2	11787.3	4780.43	17383	8050.97	9671.19	8374.75	2392.33	10861.1	7334.23
M246T22	1.46252	-0.54846	-2.06982	0.053449	0.757834	DOWN	246.242	246.242	246.243	21.9912	21.7796	22.3429	33	11	10	4996	80704.4	39703.2	55181.6	19223	155789	56879.1	57708.1	47401	113967	42499.3	150778	50665.8	57486.9	77152.9	102308	42125.5	94395.9	101482	43145.2	43987.2	61337.5	57915	64356.4	72149.5	30834.7	42160.9	60202.2	49860.8	34747.6
M734T1_1	14.1948	3.82729	2.16225	0.0534522	0.757834	UP	733.521	733.516	733.527	0.784184	0.500283	1.05296	19	9	7	21022	1041.84	682.792	14788.8	22014	779.419	293.447	447.005	1156.72	743.071	507.727	2179.82	383.489	1684.95	2412.02	649.819	1267.3	1039.19	65628.8	51317.8	7532.15	764.062	477.526	2686.12	28836.7	8580.41	1253.34	3297.32	1665.65	5425.27
M698T6_4	2.39091	-1.25756	-2.04188	0.0534825	0.757834	DOWN	697.792	697.789	697.795	6.4509	6.3778	6.51152	10	7	3	693	877.846	757.929	342.181	543.686	0	168.397	745.112	296.14	88.4379	1212.48	1183.37	2324.69	1767.02	515.487	1149.79	166.684	1794.39	0	0	0	805.098	1043.38	0	0	698.04	0	1559.65	0	0
M759T1_3	4.30624	2.10643	2.15052	0.0534936	0.757834	UP	758.596	758.594	758.603	0.621984	0.485267	0.67015	13	7	5	4054	1634.36	1389.36	7044.4	8611.77	1332.07	68.9109	490.512	2391.49	1587.44	4267.36	3026.84	3415.15	1080.55	700.897	0	265.336	2620.07	20981.1	1105.72	22258.1	3604.19	330.232	514.279	17573	3048.98	11345.8	0	0	3771.45
M139T6_1	1.67254	0.74204	2.04144	0.0535037	0.757835	UP	138.906	138.906	138.907	6.4054	6.22978	6.61909	33	12	12	8765	34292	25886.7	57359.9	30226.6	0	45279	9449.27	30992.7	26814.3	67450.2	97025.3	8729.93	27060.2	18939.7	32951.9	39078.5	42025.6	95289.6	33258.4	32288.4	35643.4	23750	47235.7	100725	96319.2	97161.9	40016.6	40115.7	46515.1
M88T23	1.39719	-0.482523	-2.09153	0.0535289	0.757835	DOWN	88.0755	88.0753	88.0758	23.2983	23.0179	23.5127	20	9	6	4200	50859.2	23318.3	36401.2	8455.89	40010.2	44274.8	114758	41918.9	42006	74486.1	40210.2	37366.7	35910.2	31681.6	71083.4	34595.1	52868.6	41657.5	40696.8	43160.3	41154.6	29883.6	40556.7	38942.1	40327.4	27119.6	15305.5	34219.3	43790.8
M211T7_5	1.58896	0.668083	2.06893	0.0537708	0.757838	UP	211.144	211.143	211.145	6.87772	6.56787	7.05637	22	12	10	900	1662.9	831.499	2642.28	1432.06	1427.39	1320.37	2953.6	289.908	673.814	2363.98	1466.45	2825.42	2301.46	2408.07	1333.43	1309.65	944.121	4727.95	2317.74	1267.4	2551.24	1915.57	946.425	5451.21	4152	2864.31	1696.75	2461.13	1355.61
M753T1_1	2.65852	1.41062	2.14678	0.0537814	0.757838	UP	752.517	752.512	752.525	0.679667	0.623167	0.749033	15	8	7	1715	1506.06	662.044	4003.89	3980.06	2599.71	1377.87	1071.85	2133.49	2272.76	2161.22	1227.84	1232.59	904.578	2105.68	477.792	911.02	1102.42	9135.08	1402.6	13041.1	1184.56	620.36	8182.58	4482.65	2271.61	1690.88	947.075	3012.24	2076.01
M191T8_3	2.44936	1.2924	2.07311	0.0538074	0.757839	UP	191.103	191.103	191.106	7.81193	7.5888	8.15878	9	2	7	191	84.5446	125.647	238.463	227.101	73.876	383.169	0	43.6878	0	117.725	93.4261	0	317.362	69.8333	0	0	0	0	118.556	404.769	272.25	0	377.74	0	276.432	0	743.658	299.85	368.295
M101T6_4	1.55525	-0.637149	-2.06511	0.0538255	0.757839	DOWN	100.957	100.956	100.957	6.05703	5.71195	6.20735	15	4	9	724	2946.72	1635.72	1894.69	802.779	3408.91	2112.16	4580.37	1719.84	1969.83	1910.57	1597.29	3846.18	2212.09	6174.2	5682.74	1513.6	1579.57	3427.97	1737.04	1902.97	3117.48	1417.84	1927.03	1908.1	397.435	1660.09	1849.45	1142.69	2248.17
M232T2_1	1.57528	0.655605	2.04509	0.0538583	0.75784	UP	232.154	232.154	232.154	1.80923	1.71131	1.97003	17	7	9	4655	21590.4	18239.9	34010.8	11641.3	80604.1	10818	12918.1	19740.6	16093	18504.7	21742.3	14514.4	25226.9	16731.2	11235.5	12765.8	19780.4	45763.6	26955.7	42116	25323.3	22665.7	23603.3	50893.2	35604.6	13662.2	39106.3	48042.4	34393.7
M818T1_1	5.67635	2.50496	2.13159	0.0540277	0.757842	UP	817.569	817.566	817.57	0.743166	0.62185	0.986583	13	4	6	9367	2534	4573.11	14394.5	18767.4	3239.7	0	508.896	650.973	5519.01	16844.7	1162.38	797.834	967.867	2417.69	221.376	151.102	460.464	57146.4	26635.8	3420.96	76.3734	0	0	37776	20338	3698.86	770.977	90.371	22780
M385T21	1.75242	0.809346	2.03099	0.0540502	0.757842	UP	385.345	385.337	385.347	20.906	20.8271	21.0252	9	2	6	180	117.87	144.337	235.119	144.091	238.36	0	0	0	137.194	0	402.671	145.95	70.3257	373.7	0	164.111	0	71.7631	203.825	462.38	274.026	338.855	199.374	350.28	72.7651	369.999	133.264	0	344.897
M416T1_2	1.6218	-0.697592	-2.03624	0.0540513	0.757842	DOWN	416.198	416.197	416.201	0.80505	0.708933	0.880916	23	10	12	1116	4002.47	2171.31	2467.93	1569.52	9133.58	3222.6	4100.48	6157.49	3215.21	2513.52	5561.83	2364.14	973.728	5881.69	3167.89	2139.9	3600.12	1020.51	2858.87	2930.98	3740.02	1632.67	2256.89	710.024	934.654	563.915	2992.4	4640.28	5333.91
M239T5	1.84041	-0.880023	-2.03612	0.0540831	0.757843	DOWN	238.936	238.935	238.937	4.6358	4.45988	4.81535	13	8	4	316	470.812	316.234	247.623	227.76	357.988	636.378	0	427.488	415.602	834.12	629.871	476.484	998.708	258.429	60.8839	886.949	137.65	0	238.888	0	270.208	524.669	414.03	0	133.212	295.907	141.546	750.538	202.477
M465T16_2	2.80104	1.48596	2.09979	0.0541198	0.757843	UP	464.769	464.768	464.772	16.1859	16.0774	16.238	14	7	7	870	1195.09	1324.99	3355.96	3329.83	0	5060.93	145.316	1412.21	1752.79	1822.65	961.916	188.602	1026.15	1655.75	275.025	712.3	522.46	130.978	284.256	8536.98	905.353	867.525	5143.96	877.229	1672.84	1019.86	5962.53	5794.01	9076.01
M492T4_1	5.85828	2.55048	2.14777	0.0541237	0.757843	UP	491.793	491.789	491.793	3.71228	3.40983	4.0056	13	4	6	915	1389.51	1415.75	8169.06	10849.7	1476.28	314.997	2807.03	1817.33	0	1794.47	2847.61	191.351	4649.58	465.442	0	1572.96	126.569	8363.94	13074	116.149	0	0	1757.1	19924.8	27029.4	63.6802	326.122	470.621	26902.9
M668T8_2	1.64323	-0.716531	-2.03238	0.0541463	0.757843	DOWN	667.941	667.939	667.943	7.92371	7.87825	8.05404	20	11	9	397	1056.89	572.633	641.744	444.991	0	1630.44	705.524	1378.02	880.706	58.9849	1815.91	1449.07	735.047	1209.98	1514.43	1443.92	917.559	863.985	409.109	0	1406.41	283.617	718.123	139.011	778.948	913.918	1118.08	117.334	952.396
M185T1_1	1.3425	0.424918	2.04984	0.0541899	0.757844	UP	184.983	184.982	184.985	0.883609	0.683183	0.970717	14	8	6	773	1508.05	781.092	2024.54	445.752	893.912	3771.67	636.232	1754.96	2093.77	994.275	1340.78	1240.88	1116.46	1665.14	1473.56	1446.06	1176.89	1939.68	2305.5	2292	1413.32	2309.74	1630.55	2964.31	1441.02	1680.07	2058.49	1968.48	2291.37
M237T8_2	1.70889	0.773056	2.0629	0.0543042	0.757846	UP	237.052	237.05	237.052	7.90417	7.8618	8.0415	14	5	9	391	410.416	254.054	706.529	433.213	66.748	331.752	474.244	277.882	624.925	722.126	0	208.78	874.974	318.961	329.8	603.57	501.643	181.721	699.552	480.184	419.618	928.167	630.102	802.791	697.62	203.773	708.706	1851.04	875.071
M291T2_1	3.53256	1.82071	2.10367	0.0543547	0.757846	UP	290.923	290.922	290.923	2.17872	1.9783	2.25654	11	3	8	272	162.027	263.441	623.433	716.4	0	0	65.1842	65.1102	527.464	0	66.5974	0	0	65.4774	0	735.925	580.587	515.899	1253.34	1519.28	0	427.387	444.561	0	0	0	542.746	485.991	2292.01
M498T8_2	1.27314	0.348391	2.02721	0.0544191	0.757847	UP	497.994	497.993	497.995	7.66531	7.59717	7.85105	24	12	12	722	2122.05	763.787	2701.67	665.207	993.065	1826.92	2052.64	1347.28	2440.56	3593.29	1912.38	1939.57	2840.13	1378.19	1686.16	2266.81	3309.69	2390.07	3320.95	2610.07	1968.12	2334.65	3109.77	2804.8	2932.83	1315.54	3484.48	3650.19	2498.56
M135T4_1	1.60385	0.681537	2.08102	0.0544521	0.757848	UP	135.003	135.003	135.003	3.83012	3.66573	4.06595	13	3	7	662	2626.96	1145.5	4218.09	2409.15	0	3251.08	2411.66	2684.68	4688.96	1837.64	2921.73	1677.66	2881.9	3688.67	3640.87	2310.59	2155.01	8489.1	2383.29	2518.2	2679.93	3021.06	2981.15	4933.27	2273.08	3053.12	4023.78	9514.18	4746.96
M116T3_1	1.23463	0.304075	2.12831	0.0544789	0.757848	UP	116.143	116.143	116.144	3.44647	3.25228	3.59835	13	3	7	14359	131840	11591.2	162774	49100.9	145793	98498.3	120686	131881	136723	136211	135365	130542	138195	135974	133986	139614	130455	161547	167483	127705	171220	139891	141481	172867	142394	309571	121888	154909	142327
M367T7_1	1.68493	0.752688	2.07461	0.0545322	0.757849	UP	366.975	366.974	366.976	6.97053	6.66126	7.14067	24	12	12	711	1009.59	528.831	1706.19	1046.32	0	952.015	1129.83	900.83	1025.23	1005.39	890.515	1019.97	2122.17	580.593	461.866	1354.65	1681.59	3456.8	1908.71	883.89	321.583	1221.79	1308.58	3417.21	1517.76	881.979	1700.46	876.496	2978.99
M931T1	2.13339	-1.09315	-2.04157	0.0545579	0.757849	DOWN	931.048	931.047	931.049	0.986533	0.869667	1.16035	21	12	8	5580	20726.2	16426.7	9706.75	10026.1	0	39043.5	9907.88	48122.2	15523.3	50950.6	18011.8	8759.16	32820.4	7618.01	10791.6	12292.2	15600.5	15054.6	31847.9	3810.49	7952.85	0	0	16860.7	156.84	7297.68	19833.1	0	13666.8
M735T3	2.43102	-1.28156	-2.0426	0.0545603	0.757849	DOWN	734.849	734.847	734.851	2.93262	2.75737	3.28136	22	11	5	772	5061.23	4480.75	2066.77	2693.91	0	13190.8	376.471	7877.63	1841.29	13032.4	6972.36	1214.7	7332.18	2364.02	1646.75	3773.86	6173.56	0	7010.92	1335.35	1957.52	0	0	0	2219.39	729.09	7218.76	0	4330.27
M749T1_2	13.3433	3.73804	2.15049	0.0545817	0.757849	UP	749.393	749.385	749.398	0.717708	0.665333	0.905667	16	10	4	27720	1493.33	606.478	19925.9	29686.2	1194.34	2069.67	2556.08	1645.36	705.011	1928.98	1219.17	822.337	2363.09	1494.99	881.237	1633.25	899.761	94007.4	31709.5	2086.64	2030.09	1792.9	396.528	49671.8	4078.87	4273.66	1879.28	1401.15	45782.8
M707T6_2	1.93885	-0.955198	-2.02748	0.0546399	0.75785	DOWN	706.641	706.64	706.643	6.38283	6.27828	6.4969	18	10	8	1194	3267.32	2186.53	1678.63	1718.96	4663.63	4162.71	5596.74	4397.56	3976.93	6371.46	968.341	580.301	3138.02	316.6	300.888	2174.52	5827.41	69.6339	1236.71	4202.24	63.5104	2096.52	3744.26	593.005	802.208	0	3033.27	4302.14	0
M975T7_3	1.39358	-0.478793	-2.02545	0.054678	0.757851	DOWN	975.316	975.315	975.319	7.46847	7.31352	7.68894	30	13	12	7322	23247.5	8805.86	16681.9	7383.3	38216.7	18243.4	10681	19318.5	28764.1	15590.4	31346.5	9304.6	24291.9	32258.6	28151.6	28150.4	17899.3	3429.98	16114.6	17402.7	32359.7	16741.7	17696.9	9209.11	9079.06	21944.5	19302.1	15142.3	21759.8
M506T1_1	4.64012	2.21416	2.13257	0.0546957	0.757851	UP	505.824	505.816	505.826	0.738167	0.670917	0.86095	9	2	6	506	124.718	167.657	656.457	848.594	0	222.975	66.2394	69.4465	476.508	228.711	0	0	0	430.122	0	127.329	0	800.565	725.118	96.8769	0	169.424	3121.34	684.312	701.165	915.543	79.6827	0	583.455
M246T1_7	1.76243	-0.817563	-2.02642	0.0547084	0.757851	DOWN	246.215	246.209	246.223	0.823917	0.70335	0.970683	8	2	6	7564	10389.9	6154.56	5895.23	4906.24	25078.7	9103.04	7960.34	987.724	15752.8	11330.4	2952.81	10299.5	15828.4	7091.74	6971.71	9229.9	12481.6	9111.75	354.225	11191.4	8522.53	535.062	12339	10726.3	328.264	7166.72	8972.95	517.598	976.904
M634T1_7	3.67085	1.87611	2.14034	0.0547619	0.757852	UP	634.498	634.496	634.504	0.53815	0.420783	0.87825	20	8	6	5584	1576.77	925.687	5788.08	6757.67	726.966	1814.75	1552.01	1369.21	935.348	668.552	1711.47	2613.05	3205.3	473.986	565.059	3055.74	1806.55	1144.58	1478.27	22066.4	3852.21	1630.92	1449.28	10817.8	3843.54	14792.4	787.476	1126.86	6467.25
M635T1_4	1.53508	0.618316	2.05107	0.0547764	0.757852	UP	635.286	635.282	635.29	0.900216	0.801417	0.968433	10	7	3	375	658.107	322.841	1010.25	507.452	546.84	575.821	548.226	528.854	1485.29	402.752	1086.45	644.188	558.658	930.271	469.607	336.373	442.063	821.893	1155.7	1488.11	705.685	1130.13	1698.2	649.006	265.582	535.464	1758.28	461.668	1453.26
M699T3_1	1.87924	-0.910149	-2.0327	0.0548176	0.757852	DOWN	698.649	698.647	698.652	3.14604	2.91787	3.29922	24	10	9	620	4105.62	2795.97	2178.16	1890.37	2546.46	7859.33	329.536	8764.8	2169.83	2316.78	6784.85	6344.5	6296.25	2815.7	3630.56	3251.36	263.09	0	2854.14	3124.18	4626.76	1791.97	3958.47	0	5819.03	1312.69	777.226	1164.48	709.012
M219T1_4	1.71092	-0.774776	-2.028	0.0548416	0.757853	DOWN	219.109	219.099	219.111	0.83405	0.411917	1.47646	63	13	12	2176	7386.43	4325.54	4317.22	3195.97	4481.51	7584.96	18218.5	3178.24	1604.21	10097.2	8166.36	9541.62	2272.49	9873.22	6008.09	8093.47	6903.86	4989.33	864.677	8249.69	9934.79	1563.68	1556.12	4413.14	7904.64	6632.63	861.728	1991.59	2844.63
M119T16	1.24882	-0.32056	-2.05492	0.0549585	0.757854	DOWN	119.014	119.014	119.014	15.954	15.8113	16.111	27	12	12	3298	38034.8	6623.44	30456.7	11077	22262.4	37997.5	44537.6	35461	42244.4	35242.9	39548.8	36777.7	37729.4	29984.5	42002.3	42858.6	47805	52258.7	39131.1	28791.5	22555.2	27537.9	44525.2	17242.3	21761.2	24745.9	41336.9	20685	24909.5
M429T8_2	2.2214	1.15147	2.02314	0.0550712	0.757856	UP	429.1	429.098	429.102	7.67968	7.60809	7.84417	11	3	8	244	123.106	248.751	330.897	263.569	0	0	0	0	0	726.835	0	0	558.668	0	0	0	314.87	602.39	485.781	299.883	0	269.136	441.241	507.049	552.806	0	0	744.912	67.565
M511T3_1	2.0284	-1.02034	-2.02121	0.0550926	0.757856	DOWN	510.754	510.751	510.756	2.95035	2.77372	3.09754	18	9	7	748	5643.05	3809.79	2770.39	3292.69	0	9305.17	1833.63	5254.3	9803.99	1325.72	2413	7312.6	8509.2	9472.64	10003.7	7078.95	1046.81	0	0	1376.55	2611.42	7769.45	2635.78	0	314.056	6524.58	2803.94	9208.89	0
M161T9	2.80121	-1.48605	-2.11749	0.0551261	0.757857	DOWN	161.092	161.092	161.092	9.47637	9.43131	9.50367	25	13	12	10952	12446.2	13525	4443.15	1600.36	56187.3	9140.14	3428.54	9245.82	8364.14	9488.97	14994.3	6548.19	6876.08	8816.26	5222.89	14507.2	8980.69	2531.09	5419.78	7930.53	3497.75	3473.59	5046.11	3700.41	4434.19	2202.78	5972.97	5350.41	3758.23
M199T19	1.40613	-0.491728	-2.05684	0.0551513	0.757857	DOWN	199.013	199.012	199.014	19.459	19.2376	19.7679	12	2	6	402	1255.07	306.925	892.569	534.574	1374.41	1392.05	1364.17	1314.16	1259.88	1516.08	1184.04	1291.91	812.072	1441.25	1423.53	429.408	1512.91	1065.56	1101.84	1395.86	1320.21	399.885	1191.36	280.562	1472.64	1605.33	331.632	267.251	278.712
M328T9	2.41632	-1.27281	-2.04852	0.055256	0.757858	DOWN	327.952	327.951	327.954	8.93292	8.91587	9.00485	16	10	6	550	1400.82	1299.94	564.582	663.187	153.188	1611.53	401.457	837.674	1220.95	4120.17	0	2255.4	1678.87	63.986	1313.59	892.318	3661.57	1085.02	1294.91	201.903	0	0	341.82	1926.44	0	0	753.189	1171.71	0
M93T7_2	2.92685	1.54935	2.06843	0.0552836	0.757859	UP	93.0573	93.0568	93.0576	7.06642	6.9664	7.21461	9	3	6	270	117.032	217.991	405.902	436.102	0	0	0	0	319.781	0	0	0	97.4339	668.105	0	0	436.09	0	1123.87	965.645	0	686.316	906.515	0	627.387	0	158.613	402.485	0
M259T1_1	1.59017	-0.669184	-2.07223	0.0553127	0.757859	DOWN	259.116	259.111	259.116	0.7354	0.478284	1.08049	27	13	12	14512	31247.3	18813.2	19650.3	7009.05	11589.6	24217.7	36637.7	24571.3	23710.5	28097.4	86409.5	20779.6	34687.7	30093.1	19480.2	46406.1	19534.6	14425.3	17088	23775.9	28568.2	26745.3	20892.8	9756.08	11081.3	11261.2	17933.3	27951.3	26324.3
M380T13	2.43898	-1.28628	-2.02183	0.0553562	0.75786	DOWN	379.712	379.711	379.713	12.7432	12.4989	12.753	13	9	4	397	901.65	765.227	352.482	587.192	0	1806.34	73.0993	2066.4	1427.33	1990.8	988.82	129.706	464.184	520.902	0	993.888	1259.98	0	128.785	1658.1	0	0	1417.59	0	68.8609	0	326.447	0	630
M964T1	3.03956	1.60386	2.12224	0.0554837	0.757861	UP	963.563	963.56	963.564	0.68805	0.591683	0.759433	17	8	9	1287	397.118	276.136	1212.99	1305.04	207.359	63.6297	651.239	361.734	508.683	673.165	701.962	228.9	0	930.611	263.301	345.788	226.159	4831.22	1159.52	269.027	0	160.753	1689.22	1816.17	1246.23	1480.52	197.579	523.751	1181.88
M198T8_2	1.39787	0.483227	2.02144	0.0555742	0.757862	UP	198.077	198.076	198.081	8.25227	8.20265	8.36172	23	12	11	480	1297.01	730.052	1813.04	538.557	325.584	578.665	847.919	1327.54	615.747	2683.36	1753.09	1231.73	2424.89	480.484	1624.83	1581.35	1385.89	2129.52	2750.29	1884.01	1018.75	1981.83	1780.12	2142.35	1877.46	664.175	1620.44	1817.43	2090.12
M137T5_4	1.91531	-0.937579	-2.02431	0.0555913	0.757863	DOWN	137.105	137.095	137.106	4.52632	4.2538	4.8074	13	4	7	2370	2994.15	2067	1563.27	1432.41	6796.57	462.108	5055.48	2415.56	2651.07	314.366	2170.21	324.226	4986.42	3679.31	3550.19	1553.11	4965.33	489.224	444.773	3272.8	2073.14	3284.49	3422.61	297.509	3601.34	473.091	554.62	421.471	424.166
M195T19	1.57726	0.657424	2.01926	0.055615	0.757863	UP	194.948	194.945	194.952	18.7256	18.6021	18.827	23	9	11	354	670.289	463.684	1063.49	506.52	0	1169.91	571.457	578.077	513.697	1397.59	312.742	1126.92	851.256	505.972	393.466	0	1292.66	1621.05	920.584	892.744	845.71	1725.47	1352.49	1376.75	821.783	1392.05	433.44	0	1379.87
M756T1_1	2.00369	1.00266	2.05776	0.0557189	0.757864	UP	755.527	755.519	755.532	0.769067	0.514184	0.853317	13	9	4	1054	858.924	692.155	1721.01	1289.94	722.16	505.732	369.569	504.248	1947.46	2188.95	1586.87	79.6258	473.926	1409.24	643.479	657.525	77.2132	303.673	3565.53	1263.06	141.31	190.426	2164.53	3225.63	1278.01	524.654	2958.6	1827.99	3208.74
M464T6_1	2.90541	-1.53874	-2.06643	0.0557508	0.757865	DOWN	463.962	463.961	463.963	6.42723	6.21825	6.52004	16	9	7	1356	2045.66	2190.42	695.131	834.722	0	430.587	4131.96	1305.64	0	2622.25	2684.78	6456.76	4663.01	0	0	380.52	3918.05	0	844.198	315.395	2569.48	1796.57	0	623.417	1421.82	623.686	0	147.006	0
M284T0_1	1.343	0.425464	2.01657	0.0557942	0.757865	UP	284.149	284.148	284.15	0.1073	0.03965	0.26155	30	11	9	533	2146.06	885.276	2882.17	935.7	628.901	3314.97	3163.01	1755.81	1325.76	1169.35	2022.55	1861.65	1924.78	2283.12	3781.5	2249.71	2417.72	1957.84	2531.74	1729.07	2545.96	2822.69	2620.82	1682.21	2586.85	3753.99	3755.83	4111.34	4487.74
M356T8	2.72821	1.44795	2.10671	0.0559064	0.757867	UP	356.078	356.077	356.079	7.8737	7.81281	8.0283	23	12	11	4564	2321.01	1757.48	6340.45	6389.91	0	849.618	838.134	1100.81	3070.56	5978.08	1548.84	1213.52	5352.8	2555.95	2046.58	2443.5	3174.69	584.97	6451.92	3684.16	3523.79	16257.2	4938.6	1354.76	5116.1	189.657	10668.3	20636.7	2679.2
M177T5_1	1.66719	0.737421	2.05587	0.0559496	0.757867	UP	177	176.999	177	5.005	4.91387	5.29274	26	13	12	4932	14605	7812.43	24349.4	14602.9	5037.38	10967.5	12038.9	12706.5	22898.7	19713.4	29561.2	4386.56	24096.5	13332.9	6775.12	18707.3	9643.25	26126.2	49341	15059.3	17354.1	7730.85	16464.3	25553.2	52543.3	4316.03	21180.4	26524.5	29999.5
M232T1_4	1.41875	0.504624	2.0132	0.0559874	0.757868	UP	232.154	232.152	232.155	1.48596	1.2704	1.6866	34	13	12	12757	39699	22137.4	56323.1	19127.9	103956	30498.5	30281.8	25000	28495.6	44114.9	35470.3	19518.8	54384.3	30649.3	29357.5	28478.9	55880.9	65033.5	50855.1	59042.1	44424.2	34812.7	85659.7	50167.7	41927.1	22757.9	78801.6	79167.5	63228.2
M878T1_1	3.8653	1.95058	2.12764	0.0559923	0.757868	UP	877.515	877.512	877.517	0.683858	0.591683	0.759433	12	5	7	1369	347.082	220.331	1341.58	1605.28	147.65	346.172	644.758	541.634	729.571	239.229	413.688	73.6812	581.343	309.32	133.003	272.271	79.7444	5995.53	1059.45	412.799	454.718	74.1078	1302.3	2200.84	1260.15	1604.25	86.5	362.99	1285.27
M113T21	1.74497	-0.803201	-2.01743	0.05605	0.757868	DOWN	113.096	113.095	113.105	21.0162	20.8984	21.2431	12	3	7	1382	3535.1	1730.61	2025.88	1987.71	4348.51	559.944	683.28	486.315	4396.38	3895.03	4098.25	4484.64	5513.94	4182.99	4149.36	4485.82	4671.8	267.251	3964.27	363.669	522.144	644.112	279.881	458.681	4371.74	4506.01	4239.66	421.448	4271.71
M475T1_1	4.62695	2.21006	2.07771	0.0560661	0.757869	UP	474.772	474.77	474.773	0.7389	0.631716	0.9573	9	1	6	2373	577.739	1388.57	2747.4	3362.41	0	146.602	0	458.31	355.68	5129.77	0	0	0	423.22	751.507	0	245.511	7676.51	9312.55	634.706	0	0	851.293	4610.33	2781.22	555.279	321.101	0	6225.81
M728T1_1	4.32885	2.11398	2.12937	0.0560852	0.757869	UP	727.507	727.504	727.511	0.539984	0.500283	0.709133	14	8	5	4153	1981.24	1200.75	8576.5	10667.1	4568.76	1943.82	1873.06	1240.49	931.938	3003.87	1660.65	1252.87	821.069	3522.02	1652	376.491	2909.11	2682.09	1167.22	34581.6	6153.31	973.593	566.471	14234.3	12747.5	6793.05	880.896	259.693	21878.3
M344T5_2	1.8216	0.865207	2.08036	0.0561512	0.75787	UP	343.877	343.874	343.878	4.62282	4.40388	4.85451	17	4	8	266	736.872	376.225	1347.8	950.904	0	477.525	1463.75	778.546	999.466	950.191	406.567	284.125	908.195	611.278	948.473	900.861	850.364	1294.52	984.204	2232.11	373.242	3717.05	1070.07	970.568	2060.79	1550.12	998.359	504.115	418.496
M330T13	2.21007	1.14409	2.09698	0.0562679	0.757871	UP	330.189	330.188	330.201	12.7696	12.7262	12.9489	27	13	12	4409	5027.91	2959.52	11112	9640.02	9067.31	4188.74	2288.59	3876.31	4532.5	11585	3072.63	3244.21	6643.22	2936.81	1303.85	4752.72	7870.89	23295.2	7459.77	5360.57	1465.44	5685.51	4973.23	25149	11597.9	3399.98	4488.85	10230.7	30238
M617T3	2.24875	-1.16912	-2.01013	0.0562957	0.757872	DOWN	616.927	616.925	616.929	2.76613	2.5603	2.95973	17	12	4	363	1777.71	1286.01	772.194	1214.93	0	4006.17	517.999	2990.41	1150.89	3803.54	1346.4	749.111	2790.44	1104.1	1032.05	1144.85	2474.23	0	3245.63	0	377.023	0	0	0	538.501	140.625	2685.58	0	2278.97
M626T1_9	3.16951	1.66426	2.11194	0.0563181	0.757872	UP	626.483	626.476	626.488	0.677292	0.551484	0.7838	18	10	7	3952	1786.07	1385.95	5660.97	6214.73	4205.99	916.865	1073.93	363.741	3797.91	1029.45	4026.62	1193.63	1904.68	2206.01	290.207	575.003	1634.86	19998.8	3497.65	12427.3	1856.67	454.104	731.643	11504.2	1222.55	7123.71	514.199	1405.8	7194.97
M91T6_5	2.76088	1.46513	2.09264	0.0563238	0.757872	UP	91.0083	91.0081	91.0087	6.10311	5.98903	6.14262	11	8	3	16077	8382.49	7606.04	23143.1	23315.9	8684.12	7192.33	19375.9	3861.21	2885.99	2948.89	3872.4	2786.21	3767.89	22211.7	22383.2	5317.61	3684.91	28635.5	11553.9	4185.86	30371	17259.3	4948.78	36261	6217.2	48238.3	5719.66	3935.13	80391.3
M760T1_2	4.72941	2.24166	2.11995	0.0563507	0.757872	UP	759.55	759.544	759.553	0.70765	0.601617	0.757683	11	5	6	1167	432.794	444.174	2062.38	2628.42	1707.55	0	179.933	157.999	692.364	349.324	422.343	356.057	291.736	723.763	0	237.979	507.269	8631.68	1981.75	2217.97	0	0	0	5477.02	2319.05	1756.9	0	80.8617	2283.37
M146T1_4	1.39473	-0.479987	-2.024	0.0563617	0.757872	DOWN	146.154	146.152	146.154	1.24829	1.10345	1.52803	26	13	10	3119	13633.9	3995.29	9775.25	5373.92	9748.87	21432.2	14570.1	20318.2	9242.57	13835	13554.5	13540.1	13317.9	14798.9	7428.45	10589.6	14863.9	3408.37	8700.1	15383.8	11798.3	11929.4	10349.3	3455.32	10660.7	19087.5	7783.02	14174.7	572.526
M966T8_2	2.53623	1.34269	2.03523	0.0564358	0.757873	UP	966.034	966.031	966.037	7.94989	7.89907	8.08115	8	2	6	290	166.319	280.877	469.026	438.904	210.525	230.458	0	873.536	0	650.584	0	138.141	58.9014	0	0	0	0	658.503	152.424	952.17	0	901.525	1108.41	64.3421	134.033	0	627.901	966.301	62.7097
M199T5	1.58905	0.668161	2.01382	0.0564521	0.757874	UP	198.982	198.979	198.982	4.94092	4.75403	5.05946	19	8	8	469	1537.1	1036.78	2439.24	1189.94	1503.09	1911.27	521.166	1364.46	1883.59	3749.75	1464.19	201.619	3247.99	1183.81	512.497	1761.44	677.409	1633.33	2008.43	1880.86	2537.72	3380.21	2400.11	1986.36	4875.48	0	2583.81	2356.24	3628.33
M718T1_1	3.22684	1.69012	2.11107	0.0564733	0.757874	UP	717.522	717.517	717.53	0.718117	0.488	0.86375	21	9	8	2876	1916.25	1500.39	6183.44	6852.14	5830.57	734.366	1398.23	1359.52	1504.05	3628.45	3209.22	828.2	1185.49	2349.59	611.453	892.873	1379.25	931.341	12136.5	20245.5	2777.77	1182.03	4293.33	12740.1	956.911	3140.42	401.823	699.965	14695.6
M347T5	1.53007	0.613598	2.03112	0.0565193	0.757874	UP	346.81	346.809	346.81	4.74272	4.65705	4.89315	16	6	8	796	2605.34	1325.54	3990.99	1990.73	0	2634.39	2573.6	4187.05	1416.36	3374.78	2482.2	4633.03	4062.78	3182.79	1972.3	2407.09	943.079	2044.44	6017.57	1363.07	5387.46	3061.88	3718.86	2208.36	8467.91	4860.44	4030.28	2609.52	4122.08
M393T1_1	3.81386	1.93125	2.06664	0.0566938	0.757877	UP	393.083	393.082	393.084	1.1478	1.03769	1.2814	7	0	6	808	524.6	1032.97	2048.66	2353.97	0	2551.13	489.722	3085.18	253.786	101.461	0	0	83.2242	153.904	101.391	0	0	6700.56	0	675.958	0	704.903	2779.39	2448.52	0	4798.55	965.702	244.672	5265.62
M408T1_4	1.82053	-0.86436	-2.03498	0.0567414	0.757877	DOWN	408.304	408.299	408.306	1.3738	1.2535	1.46445	7	1	6	1243	2970.7	2095.94	1631.77	1067.6	8785.49	1383.17	1795.29	740.542	2992.15	3276.1	4743.82	3133.41	4124.1	2557.71	1226.69	1761.67	2098.9	2882.1	2059.8	697.723	2732.39	2744.48	374.501	2883.91	1898.29	358.848	1935.76	455.074	558.404
M361T11_1	2.10747	-1.07552	-2.00567	0.0568396	0.757878	DOWN	360.963	360.961	360.964	10.5371	10.5004	10.5459	11	8	3	235	505.518	379.786	221.215	328.595	0	645.646	757.8	142.98	320.588	832.219	0	1165.67	548.529	0	866.075	619.92	672.315	521.517	650.81	0	0	0	0	975.06	0	248.318	258.873	0	0
M793T1_1	1.86768	0.901246	2.06916	0.056882	0.757879	UP	792.563	792.559	792.569	0.748134	0.581833	0.842984	22	12	9	747	1463.06	822.468	2732.52	1972.92	1731.6	2057.76	280.676	846.518	2377.06	1658.75	1882.82	727.155	803.237	3252.7	853.672	926.809	1620.97	7596.69	2098.42	3550.13	749.606	162.366	2427.45	3452.88	4313.11	2164.68	1625.97	1193.54	3455.36
M518T1_1	3.03303	1.60076	2.06331	0.0569636	0.75788	UP	517.841	517.838	517.846	0.723608	0.62185	0.8728	14	5	8	634	381.734	547.114	1181.43	1235.43	197.304	1639.46	0	0	656.238	1380.37	84.4446	0	0	557.531	63.772	310.078	73.3492	3989.08	1732.15	0	0	0	1025.79	1848.46	1755.14	848.215	509.042	0	2469.25
M461T1_7	3.0614	1.61419	2.11851	0.0569977	0.75788	UP	461.328	461.325	461.331	0.63985	0.57415	0.966917	23	9	9	3645	1954.83	838.8	5984.5	6539.71	1206.5	762.241	2203.58	2119.38	1481.18	3104.13	2568.79	3158.17	2116.45	2450.66	887.254	2524.49	829.939	2574.97	824.526	4197.43	4218.46	2839	1114.2	18329.1	12455.1	4125.74	1580.14	1222.53	18332.8
M486T4	1.63832	0.712219	2.00501	0.057014	0.757881	UP	486.129	486.127	486.131	4.04043	3.75297	4.39895	25	9	11	445	1094.21	860.644	1794.35	882.904	0	1598.1	1070.86	277.025	1331.84	460.029	994.456	2403.97	1630.45	1664.65	2540.3	63.5803	189.468	1573.16	2520.84	550.91	0	2489.31	2425.7	862.801	2801.77	2323.99	1850.23	1932.78	2200.7
M593T11	2.48006	1.31037	2.01613	0.057019	0.757881	UP	593.19	593.186	593.193	10.6577	10.6494	10.6663	10	3	7	230	172.105	327.562	481.303	428.013	0	708.624	0	992.211	0	413.28	0	0	123.254	0	0	0	0	0	193.247	817.522	741.762	816.281	625.704	0	791.28	0	1250.85	538.992	0
M612T3	1.45586	-0.541873	-2.00329	0.0571529	0.757882	DOWN	611.708	611.706	611.71	3.18627	2.77762	3.4377	33	10	9	739	6749.71	2639.54	4631.75	2642.32	0	8434.01	5697.12	6676.42	7519.44	4221.93	5873.65	6214.72	6366.19	8731.98	8899.46	8656.51	10454.7	0	6011.45	6397.34	5083.39	1808.99	7260.41	0	4769.05	6044.03	6596.57	4197.84	7411.89
M444T5	1.4012	0.48666	2.00324	0.0572458	0.757883	UP	443.812	443.811	443.813	4.63238	4.40998	4.79661	20	6	9	756	9321.43	4579.4	13065.4	4749.55	0	10415.5	6071.84	6465.71	9310.69	18038.1	8588.4	5724.86	10971.6	11276.6	13715.7	14016.5	6583.1	15145.4	9716.02	20261.3	6819.58	16059.2	12736.5	18562.4	9699.81	15720.6	16352	4768.66	10943.6
M554T1_1	2.07047	1.04996	2.08005	0.0573074	0.757884	UP	553.873	553.87	553.881	0.7648	0.62185	0.911883	29	12	10	1972	2055.45	1189.79	4255.74	3481.49	3622.37	2782.73	1725.06	1597.06	2693.59	4601.8	1802.73	506.935	156.683	1740.28	1268.06	2114.09	2109.46	8628.7	6862.06	12739.2	1728.06	1259.48	3000.54	2931.64	4622.29	2469.24	2750.97	1224.62	2852.12
M802T1_2	2.5709	1.36227	2.04811	0.0573442	0.757885	UP	802.032	802.027	802.041	0.776984	0.62185	0.8714	14	5	9	556	305.96	411.5	841.092	814.188	269.477	0	0	0	769.468	917.431	1177.45	0	0	433.967	0	409.693	0	236.082	283.14	946.868	283.525	85.7484	1026.7	175.404	1673.91	588.383	2807.88	1527.83	457.627
M709T19_1	2.08065	1.05704	2.07302	0.0573941	0.757885	UP	708.868	708.863	708.876	18.6697	18.3094	18.9975	12	4	7	385	252.788	169.443	541.585	454.306	0	296.905	272.303	321.564	344.858	528.246	329.411	363.022	280.489	0	0	419.052	130.389	1469.33	814.968	449.594	211.398	598.93	68.6783	605.304	332.64	1284.45	0	401.234	262.499
M99T15_3	1.19582	0.258	2.00074	0.0574214	0.757886	UP	98.9614	98.9612	98.9619	15.0672	14.5375	15.2061	37	13	12	17606	248606	65506.7	297288	56066.8	80854.3	245704	312902	282945	331666	261190	216477	215721	223480	318114	292971	212521	237328	340801	331014	356473	338234	344615	242225	316099	228119	194649	325642	232322	317258
M872T16_2	2.49778	-1.32065	-2.00873	0.0575178	0.757887	DOWN	872.385	872.383	872.387	16.4501	16.3243	16.5089	16	11	5	679	1973.38	1771.24	768.298	1192.84	0	3455.63	389.373	3592.01	1748.52	1679.13	588.672	5908.44	555.912	870.953	1257.48	4177.11	1430.66	0	0	2801.46	0	779.478	0	1120.78	0	0	0	3445.86	1072.01
M693T5	2.24946	1.16958	2.02677	0.0575292	0.757887	UP	692.521	692.512	692.523	5.33245	5.3103	5.47722	19	8	11	1062	1033.68	1201.62	2338.84	1908.78	1779.71	416.377	2370.79	274.176	1021.97	223.47	0	3923.44	0	163	237.129	797.554	2230.19	2029.95	632.543	2462.41	496.957	1835.12	3268.26	7697.3	1539.46	1325.96	1859.98	3436.15	1481.98
M977T6_1	2.10902	1.07657	2.04423	0.0576258	0.757888	UP	976.545	976.536	976.551	5.91691	5.76801	6.02168	12	4	6	276	220.96	203.23	481.715	396.385	0	90.6419	0	347.518	461.083	405.594	363.383	78.153	188.257	0	0	542.646	395.201	639.247	808.319	892.777	0	414.194	1303.49	370.862	306.792	0	575.582	469.308	0
M668T1_9	12.0938	3.59619	2.11537	0.0577063	0.757889	UP	668.491	668.483	668.494	0.68245	0.490683	0.806134	23	11	10	48330	4850.15	7518.68	58656.7	87816.2	683.174	1404.59	3386.4	442.436	27613.7	4035.76	2474.83	1440.52	6512.92	11682.5	877.498	870.84	1626.88	284532	70138.2	8094.59	298.656	75.7964	1681.02	171150	74925.7	22528.3	734.795	766.589	68955.3
M592T1_6	6.59253	2.72083	2.11232	0.0577724	0.75789	UP	592.465	592.463	592.476	0.560566	0.411917	0.7838	11	5	6	1854	507.079	533.472	3392.98	4704.91	0	703.423	0	90.2483	308.069	448.698	1560.52	451.191	0	1506.34	486.169	146.994	890.368	2393.68	0	14634.1	2557.22	0	74.4741	1686.87	848.21	9007.73	0	1203.13	8310.41
M431T1_4	1.62887	-0.70387	-2.01388	0.0577993	0.75789	DOWN	431.227	431.225	431.231	0.781484	0.672366	0.921717	24	11	12	4144	12648.5	7428.02	7765.2	4430.1	34566.7	9977.67	4962.16	9090.92	10623.5	13431.6	15907.7	8060.94	17126.1	12286.7	7093.06	8724.44	12578.8	8476.23	3876.58	5020.65	8035.38	8302.25	3843.83	7318.71	3456.84	5384.11	9408.11	19736.5	10323.3
M172T0	1.24896	0.320724	2.03309	0.0578695	0.757891	UP	172.115	172.115	172.116	0.106283	0.0449	0.247366	18	8	8	655	5066.18	1068.61	6327.44	1887.9	6314.53	5242.41	5012.74	3211.07	4302.2	4084.45	5774.65	6563.9	5649.32	5324.72	3234.66	5347.03	5798.66	6848.53	4814.59	6223.12	9874.63	6175.29	5001.48	10001.7	6069.6	5330.72	4551.31	6793.85	4244.5
M107T1_4	1.25338	-0.325819	-2.02832	0.0579718	0.757892	DOWN	107.085	107.085	107.086	0.742067	0.447933	1.14359	43	13	12	2420	15480.3	4974.54	12350.9	2392.18	25180	11935.9	8388.45	16552.9	12804.1	15382.4	24831.2	15844.5	18871.5	14488.7	13116.3	12537.2	11310.8	14763.8	10134.3	13411.7	16184	10177.6	10502.1	12847.4	10512.6	11717	9383.06	16277	12299.9
M909T1_1	2.42057	-1.27535	-2.03658	0.0580441	0.757893	DOWN	909.066	909.064	909.067	0.975558	0.886634	1.03385	20	12	8	19610	38913.4	36946.6	16067.5	15811.8	0	90832.2	9821.2	68701.2	22409.3	125029	33849	13948.9	59130.7	12301.6	13443.4	20963.3	35443.6	32554.4	41378	5751.31	9606.03	0	0	37334	123.35	15715.9	29788.3	0	20559.1
M173T11_2	1.55823	-0.639904	-1.99432	0.0582173	0.757895	DOWN	173.056	173.055	173.057	10.7624	10.5568	10.7872	18	8	10	672	2326.81	1138.16	1493.24	949.006	3140.61	2843.82	963.963	2892.38	803.88	857.864	3007.37	2727.41	2675.72	407.33	3753.87	2675.72	3498.61	1326.23	1458.87	749.43	3548.31	567.62	1368.81	1662.5	1207.27	2965.14	328.328	837.334	1899.07
M632T3_3	1.95222	-0.965114	-1.99444	0.0582222	0.757895	DOWN	631.9	631.899	631.901	2.89346	2.68413	3.11684	23	12	7	3064	25268.4	16902.5	12928.6	13987.4	0	60923.2	11013	50148.6	13591.9	23428.7	35529.7	18605.7	33906.5	17726.7	11542.8	19484.5	32588.3	0	35292.1	12070.7	19586.9	0	0	0	17846.2	7707.93	35971.9	0	26667.4
M457T1_3	1.75704	-0.813148	-1.99519	0.0582585	0.757895	DOWN	457.034	457.034	457.034	0.975533	0.89465	1.03385	20	12	8	26579	97900.1	58773.3	55713.9	46650.1	0	175510	43531.2	166270	81308.6	202052	105406	63722.5	143549	57679.7	58057.1	74142	101473	104034	119373	35920.5	48561.7	0	260.731	112557	6454.22	68746.9	94172.9	0	78485.3
M611T1_2	1.7113	0.775091	1.99744	0.0582893	0.757896	UP	611.184	611.183	611.188	0.855508	0.684116	0.937833	28	12	11	2886	5178.95	4286.02	8862.73	4884.47	768.519	5773.69	1766.76	1007.65	3092.01	5102.07	4377.79	4635.29	3920.24	8092.48	17304	3673.34	7812.51	9421.47	5334.82	3974.54	5781.2	8246.19	9558.27	6385.48	8552.75	9125.58	7951.33	23294.5	8726.65
M619T9	2.91291	-1.54246	-2.00717	0.0583132	0.757896	DOWN	619.199	619.195	619.2	9.47712	9.43442	9.51058	9	7	2	441	582.672	606.967	181.224	374.12	63.1781	1455.88	0	1761.94	852.098	229.206	667.062	596.796	0	0	0	1227.53	721.045	0	0	1163.19	0	64.3778	742.673	147.585	0	0	0	56.8619	0
M499T2_1	1.68221	-0.750355	-1.99455	0.0583219	0.757896	DOWN	499.001	499	499.001	2.16558	1.94725	2.3361	21	12	8	6300	103731	58562.9	61655.6	46629.2	0	194871	74825.8	206358	90160	138478	50971.3	41216	142435	80693.4	92065.9	123387	113043	109425	126318	46497.1	35203.8	0	0	87020.4	51571.1	70664.5	95249.6	0	117919
M690T1_5	6.857	2.77758	2.10908	0.0583286	0.757896	UP	690.446	690.437	690.447	0.686566	0.591683	0.882434	14	6	7	17146	3178.53	2661.42	21795.2	30470.3	750.186	2590.61	1894.13	1045.5	10326.7	3059.05	3327.23	2956.61	1910.16	7182.06	2175.54	2360.97	1742.24	100890	31407.9	3515.84	1352.19	1999.57	1076.13	53017.1	21788.1	6167.76	1476.72	1424.07	37427.2
M298T17	1.47327	0.559018	1.99704	0.0583538	0.757897	UP	297.876	297.87	297.882	16.8744	16.4418	17.291	18	4	8	203	206.782	159.379	318.03	117.434	0	0	354.825	320.434	465.275	149.573	357.012	313.488	69.6588	200.133	134.441	323.328	0	305.579	355.661	304.697	244.821	282.407	401.897	152.451	356.594	586.768	282.744	392.955	149.788
M586T6_2	2.18421	-1.12711	-2.01352	0.0585847	0.757899	DOWN	585.876	585.87	585.878	6.49843	6.29991	6.58748	15	9	6	359	772.159	671.374	341.274	365.326	0	379.639	763.405	669.677	0	306.733	819.389	1691.2	2024.94	776.746	1662.8	0	943.545	0	659.768	67.0349	753.398	598.067	577.508	0	463.806	975.703	0	0	0
M159T5_2	1.58742	0.666682	2.04671	0.0585877	0.757899	UP	159.028	159.027	159.028	5.0025	4.91387	5.04787	25	13	12	11664	35003.4	14399.8	55565	31932.8	25621.7	26749.3	29178.6	28448.8	45239.3	44887.1	55913.5	24018.9	64716.4	32467.1	15052.5	40893.5	21857.5	64033.6	96127	33043.7	33354.2	33375.7	35742.9	67616.5	130515	15497.6	44929.1	48157.8	64387.5
M402T4	1.72698	0.788249	2.01348	0.0586016	0.757899	UP	402.156	402.155	402.158	4.06755	3.96818	4.38215	18	7	7	294	378.418	273.364	663.979	415.199	63.5418	367.591	504.82	0	348.513	500.629	0	433.345	476.125	436.919	994.73	600.049	193.167	814.221	908.35	478.787	560.952	1105.88	57.2396	386.184	1519.51	525.987	1004.97	288.538	317.124
M379T9	4.54608	-2.18462	-2.05181	0.0586337	0.7579	DOWN	379.136	379.135	379.137	8.9625	8.94982	9.13247	18	10	7	5260	6058.98	7908.66	1321	2500.3	374.358	12175.4	0	28833	5865.08	7785.79	3300.44	4248.43	1322.33	0	926.96	3472.66	10462.4	726.936	0	8895.88	484.064	830.232	2574.5	1246.72	135.882	0	0	957.828	0
M146T20	1.70869	0.77289	1.99953	0.0587211	0.757901	UP	145.93	145.929	145.93	19.5002	19.1386	19.8616	45	11	12	9074	142563	109792	243596	139679	26322.4	150836	396291	95975.8	59960.9	111648	64974.4	75226.1	116801	103591	268292	83601.2	299798	355185	378221	353555	224965	320433	368347	312941	359636	81399.9	46873.5	57778.2	63814
M984T6_1	2.0621	-1.04411	-1.99157	0.0587414	0.757901	DOWN	983.625	983.622	983.63	6.31421	6.26976	6.45967	12	8	4	279	621.177	468.997	287.425	366.016	0	1220.23	0	1123.66	1026.45	0	766.29	814.445	1017.8	0	464.105	814.777	827.544	64.6304	804.398	0	0	859.731	754.668	622.202	343.469	0	0	0	0
M689T1_5	8.2634	3.04673	2.10439	0.0589199	0.757903	UP	689.442	689.436	689.443	0.71905	0.591683	1.19923	17	5	7	46838	6763.04	5754.09	55885.7	80673.2	10290.2	5316.61	3940.09	6375.36	23677	4788.45	5209.65	4070.2	3578.43	11063.1	4905.45	933.482	3771.48	267952	80767.4	6008.5	5724.16	4366.43	2169.8	135229	50291.8	13541.5	3323.06	3102.79	98150.8
M918T3_1	1.84594	-0.884353	-1.99225	0.0591146	0.757905	DOWN	917.548	917.544	917.553	3.13666	2.96664	3.26675	16	7	8	398	1472.28	992.078	791.02	703.354	63.5544	2895.85	1050.72	3194.52	664.227	1083.69	2266.55	1435.74	2728.13	914.408	1112.05	1346.89	383.377	0	585.561	745.682	1008.47	849.543	1380.01	0	1589.09	346.92	611.473	2320.73	54.7591
M487T1_3	1.53611	0.619286	1.98719	0.0591291	0.757906	UP	487.218	487.207	487.221	0.833725	0.7212	1.1403	16	8	7	1219	2060.62	1358.22	3165.35	1416.26	1288.25	4448.13	2384.01	570.029	1722.44	2963.31	639.815	1093.03	4704.97	2973.2	1705.93	1221.6	1073.41	1156.38	2516.29	5800.56	4394.03	2056.94	4271.74	1784.85	2241.83	2036.78	3899.15	3201.71	4623.99
M479T1_2	1.68554	-0.753209	-1.98873	0.0591308	0.757906	DOWN	479.016	479.015	479.016	0.9982	0.852634	1.13027	22	12	8	4694	30455.7	14808.1	18060.8	16239.7	0	27808.9	24431.6	54760.8	29650.2	31606	59348.2	23852	38298.1	19997.6	26615.5	30977.3	28577.7	22262.5	44934.2	12728.5	16835.4	0	0	42453.7	3766.52	12430.5	32107	0	29211.2
M444T1_1	2.22946	1.15669	2.05354	0.0591584	0.757906	UP	443.807	443.805	443.809	0.797884	0.67665	0.91885	24	9	9	886	756.811	575.039	1694.03	1481.31	337.048	1586.47	503.576	847.479	1343.34	1703.82	71.3612	657.826	0	1066.66	63.454	1103.36	554.158	5134.37	2548.57	259.379	69.43	76.9922	2392.19	1800.97	2890.08	1242.68	993.695	586.661	2333.35
M274T1_1	1.42389	-0.509839	-2.04623	0.0591656	0.757906	DOWN	274.135	274.132	274.137	0.73245	0.3848	0.816716	23	12	9	1743	6145.76	3058.65	4316.17	978.713	14829.1	3866.58	2455.7	5427.59	5275.85	4891.42	8094.29	7063.55	6824.17	6734.92	4756.96	6321.92	3352.87	4133.37	2549.35	5588.51	3903.03	5195.01	5521.48	3060.5	3596.91	5243	4551.33	4639.48	3812.12
M235T12_2	1.95986	-0.970754	-1.98955	0.059218	0.757907	DOWN	235.169	235.167	235.17	12.469	12.2886	12.6553	12	7	4	195	294.613	214.799	145.116	158.634	0	280.562	296.352	420.336	280.223	526.903	289.11	291.626	697.713	218.492	528.654	0	0	273.168	491.571	64.4061	0	0	303.912	81.9507	73.506	306.432	72.7598	0	73.6928
M215T2_2	1.7741	0.827087	1.98533	0.0592416	0.757907	UP	215.07	215.068	215.071	2.15207	1.96288	2.4943	17	9	6	600	2125.4	2077.7	3776.04	2076.14	0	622.944	4346.14	4111.88	3679.88	298.303	6538.98	402.91	3505.99	667.826	414.568	1879.9	1160.85	5189.38	1665.31	4027.73	4550.58	1266.21	4750.57	1571.82	6831.7	963.129	3995.01	3441.52	7059.52
M726T1_8	2.11094	1.07789	1.99879	0.0592705	0.757907	UP	726.464	726.459	726.471	0.835442	0.726717	1.00017	10	3	7	740	350.234	436.566	768.007	590.175	437.04	0	239.754	0	832.748	1305.52	306.571	0	97.736	318.632	0	1015.04	0	582.048	700.524	1286.98	0	164.799	738.194	2288.24	991.4	874.438	650.903	425.714	512.851
M174T8	1.45742	0.543418	2.04292	0.059368	0.757908	UP	174.039	174.038	174.05	7.56277	7.29443	7.74354	26	13	12	1630	4677.7	1451.79	6817.37	3349.34	4705.36	3512.6	6609.65	4037.57	4352.61	4115.81	5340.18	3677.58	7170.17	3717.12	2792.3	7154.21	3624.89	8964.23	12757.8	5269.58	3743.89	4047.82	5265.8	8179.77	12493.1	1860.19	6768.8	5169.74	7287.77
M206T2	1.97864	-0.98451	-2.05485	0.0594831	0.75791	DOWN	206.129	206.128	206.136	1.85746	1.58244	2.25221	34	13	11	8597	34287.9	28748.2	17329	7381.22	5898.48	66961.9	10157.1	75329.9	19936.4	79615.1	18700.9	46621.2	15577.1	14909.2	13971.8	7901.17	70162.2	19373.4	16067.9	24743.6	8044.7	13491.9	31365.6	3718.15	21030.9	13516.3	16706.6	22498.7	17390.3
M381T6_3	1.34081	0.423104	2.01675	0.0595048	0.75791	UP	381.11	381.109	381.11	5.87792	5.61017	6.12472	37	12	12	2045	21504.1	6357.33	28833	11007.4	13834.6	22175.2	22133.2	21075.6	20755.4	20723.9	13657.2	14685.7	15447.2	30763.8	34570	24586.7	25145.2	31548.2	43011.1	10935.7	36161.3	19330.9	25530	42128.3	20648.8	17673.2	44698.6	23729.2	30600.3
M263T1_7	1.36403	0.447875	1.98226	0.0595653	0.757911	UP	263.199	263.197	263.2	1.22408	1.08585	1.39981	26	12	12	1476	4906.53	2278.65	6692.65	2224.86	1826.39	1239.1	5209.82	1894.16	7061.03	6334.27	8492.14	4079.28	3046.95	6638.94	5954.78	5917.74	6090.23	8432.88	4710.64	4503.59	3870.54	8594.51	7960.07	8405.08	4675.42	8482.81	7161.11	3668.94	9846.2
M458T9_1	1.51492	-0.599242	-1.99434	0.0595854	0.757911	DOWN	457.818	457.816	457.821	8.51307	8.43718	8.58842	21	12	8	230	601.702	221.377	393.903	291.615	571.536	875.729	324.845	493.74	736.238	1071.49	368.478	408.114	484.212	737.433	383.642	685.763	680.904	61.782	934.138	468.933	0	406.663	770.529	206.041	350.28	62.9893	379.86	682.871	402.749
M422T5	1.80686	0.853486	2.06841	0.0596703	0.757912	UP	421.94	421.939	421.941	4.78307	4.58945	5.04902	36	13	12	2335	8213.57	3060.64	14840.8	10702.4	2011.23	4756.35	9956.01	9927.26	9119.84	12200.2	6618.8	8495.95	11314.5	6558.4	5352.88	8234.07	12231	13910.4	37863.9	9800.04	8488.11	9925.98	9172.54	14843.8	34062.4	2365.45	7160.18	18606.4	11890.3
M341T8	2.17505	1.12105	2.02291	0.0597198	0.757912	UP	340.971	340.97	340.973	7.9062	7.82916	8.00725	12	7	5	812	223.567	230.183	509.361	436.586	0	395.108	292.668	49.8	0	346.979	276.258	0	341.046	564.277	0	0	640.234	957.201	524.692	0	403.15	461.395	99.3337	1334.22	846.719	0	615.063	0	870.55
M428T4_2	5.41185	2.43612	2.08316	0.0597843	0.757913	UP	428.231	428.23	428.231	3.52585	3.22689	3.6013	10	2	6	1980	2516.89	3482.17	13634.2	18181.8	0	623.783	12931.9	3057.52	1247.79	4109.93	1190.03	324.506	3279.36	721.715	175.693	4375.55	681.865	16122.8	44091.4	1272.45	58.4024	0	1358.8	31772.8	16237.6	67.1761	3607.26	304.794	48716.3
M696T2_1	4.19029	-2.06705	-2.01763	0.0598048	0.757913	DOWN	696.11	696.108	696.112	1.8049	1.61818	1.92052	9	7	2	507	1099.79	1397.54	237.271	624.597	0	2275.14	0	3333.24	497.783	3888.04	0	495.265	1817.34	0	0	0	1990.47	0	609.952	0	0	0	0	95.887	2141.42	0	0	0	0
M243T7_2	2.08705	1.06147	2.05528	0.0599278	0.757915	UP	243.053	243.052	243.054	6.94051	6.67002	7.13223	20	10	10	960	935.23	557.916	1951.88	1627.52	74.8917	1520.75	1984.22	274.963	652.079	308.132	1190.61	970.961	1305.06	1002.32	426.964	1294.75	1152.3	5318.24	1608.35	531.413	430.01	1108.49	1356.75	5009.36	2029.23	1137.29	2005.27	508.399	2379.7
M171T9	1.27531	-0.350845	-1.99163	0.0599303	0.757915	DOWN	171.046	171.045	171.046	8.92622	8.90084	8.98722	25	13	12	712	3977.16	1298.4	3118.59	820.913	3926.33	4921.37	1567.77	5739.9	4026.7	5614.08	2582.7	4318.9	3754.18	3046.11	4522.25	2353.18	5329.67	2556.51	3486.41	4076.24	3010.92	2662.27	3515.35	3891.51	3168.25	1358.95	3504.57	4050.31	2141.83
M295T22	1.32965	0.411042	1.98091	0.0600261	0.757916	UP	295.023	295.022	295.025	22.0588	21.9081	22.1647	22	8	11	295	1562.99	620.646	2078.22	675.461	725.317	353.808	2394.17	2333.6	1060.96	1506.9	1647.71	1382.53	1743.3	1203.05	2323.93	1777.61	1866.01	2576.97	1421.93	2989.34	1346.82	2394.16	1315.41	2456.4	1176.88	1567.86	3043.15	2215.75	2434.01
M817T4	1.61842	-0.694589	-1.97799	0.0600333	0.757916	DOWN	816.626	816.624	816.628	4.2824	3.90913	4.50846	35	11	9	580	6026.38	3059.28	3718.92	2773.31	0	7796.46	6865.28	8309.39	8994.71	1054.68	5368.72	7657.28	5417.16	4539.86	8708.82	3708.66	9921.88	0	4073.41	1614.84	1439.65	8739.02	7633.86	0	2361.73	4817.82	4125.61	5463.62	4357.46
M473T5	1.88738	0.916383	2.0229	0.060074	0.757916	UP	472.937	472.935	472.938	4.79205	4.62072	4.94931	33	10	11	872	3011.75	2092.21	5684.31	4111.53	4914.99	1796.04	2442.93	596.242	3504.39	3400.89	1433.47	2719.16	6774.89	728.738	324.107	4362.18	6154.76	6186.23	12511.5	1881.97	306.25	6719.06	3620.29	10008.8	10635.8	63.2161	8622.93	3697.86	3957.85
M114T1_3	6.27296	-2.64915	-2.0721	0.060096	0.757916	DOWN	114.061	114.055	114.066	0.8698	0.624266	1.28818	43	11	12	12605	18759.9	27328.1	2990.6	2371.37	79092.7	1178.86	15701.3	2312.32	58125	59171.6	2492	8385.62	2983.28	5267.62	3377.26	4767.23	1024.26	8685.22	5520.57	2769.32	5168.55	1726.04	1246.9	1565.24	911.01	2413.31	1043.28	1309.68	3528.11
M422T1_2	1.80848	-0.854781	-1.97716	0.0601364	0.757917	DOWN	422.24	422.235	422.242	0.736917	0.420783	0.8615	21	10	8	1840	7628.72	4543.88	4215.01	4088.25	2036.97	10828.8	10448.1	15326.2	1101.84	14665.4	6652.98	5984	7225.65	10055.6	7945.95	4504.27	2397.49	694.224	1101.86	7491.34	10371.9	2581.37	10003.9	181.66	498.288	2378.06	6572.09	8705.5	0
M548T1_1	5.69001	2.50843	2.07964	0.0601923	0.757917	UP	547.852	547.845	547.859	0.706984	0.62185	0.840083	7	0	6	1237	117.761	210.838	798.071	1114.95	0	0	0	0	86.9896	377.168	0	326.444	0	67.4035	0	0	672.887	2068.03	629.683	3849.55	433.291	0	82.3027	634.224	615.166	473.724	0	0	790.893
M255T12_1	2.52366	1.33552	2.02167	0.0602505	0.757918	UP	255.108	255.107	255.109	11.9687	11.9511	12.0454	13	6	7	702	639.541	776.386	1633.63	1531.35	1648.36	0	349.922	0	2190	83.3103	1142.06	73.4227	1649.23	914.86	0	73.4761	189.387	3593.28	2371.11	200.672	94.1597	131.004	0	3499.57	2510.16	683.319	196.529	3454.92	2868.84
M125T1_6	2.64427	1.40287	2.07254	0.0602617	0.757918	UP	125.093	125.092	125.095	1.11455	1.00863	1.40762	11	8	2	14200	8213.97	5086.62	21720	22039	20479.4	10419.3	9002.78	1377.71	10971.9	4881.39	7954.12	3597.1	4599.53	2100.68	11605.5	10151.8	9640.26	65517.6	13039.7	3078.83	11637.5	14249.2	14867.6	61117.1	8297.32	7671.38	15636.1	2410.14	43117.4
M314T1_10	1.47647	0.562153	1.97569	0.060321	0.757919	UP	314.341	314.34	314.342	1.24043	1.18922	1.40939	14	7	5	631	1734.61	1113.09	2565.58	989.509	1502.36	1407.36	3049.63	720.795	3716.03	1337.26	2116.79	1324.01	2754.47	1303.9	373.214	0	2944.13	2647.34	2347.44	3660.89	1082.16	2340.3	2136.5	2853.45	4551.77	931.896	2689.93	2396.36	3148.86
M234T7_3	2.8112	1.49119	1.97597	0.0603755	0.75792	UP	234.051	234.05	234.052	7.18604	7.00533	7.26075	8	1	7	221	148.942	387.432	456.662	390.473	0	1427.52	54.9715	86.1531	54.0461	0	166.021	0	71.2147	0	0	0	76.3142	0	653.688	720.038	975.703	956.829	783.869	0	395.64	0	722.021	272.16	0
M227T1_1	4.36905	2.12732	2.09105	0.0603928	0.75792	UP	227.054	227.053	227.055	0.828917	0.754684	1.00081	22	13	8	7856	5211.91	1599.74	22771.1	29048.5	1949.71	7087.44	3713.25	5666.22	5211.92	4817.62	4447.5	4510.17	8525.88	6303.54	4761.22	5844.94	4915.46	71895.2	3941.23	63488.9	3776.16	4516.04	72693.4	2523.05	28782.6	2728.15	5315.76	8681.75	4911.01
M277T23_2	1.19755	-0.260088	-2.03973	0.0604176	0.75792	DOWN	277.047	277.046	277.048	22.7061	22.394	22.8487	21	9	6	1807	14306.4	3989.48	11946.4	1171.69	17595.9	14910.8	11445.1	22298.2	12625.3	12368.4	10215.1	11916.8	10849	11700.6	12431.2	21627	15999.6	11953.5	12083.9	12046.1	10418.9	12629.2	11966	11214.4	11698.1	9688.41	12712.9	14288.4	12656.6
M440T2_2	5.38172	2.42807	2.07886	0.0604183	0.75792	UP	440.27	440.269	440.276	2.17074	1.94057	2.47048	17	7	7	1472	1609.25	2082.08	8670.27	11594.8	2253.48	136.549	6340.05	1805.21	375.02	436.579	454.833	353.468	3263.71	295.037	0	5070.97	135.361	21957.7	29178.2	260.151	0	897.655	262.191	22619.7	22385.3	339.113	357.747	0	5785.51
M911T1	2.37875	-1.2502	-2.01401	0.0604993	0.757921	DOWN	911.064	911.062	911.065	0.976475	0.886634	1.03385	20	12	8	7344	13970.8	13239	5861.31	5724.31	0	30954.5	3997.25	24851.3	8139.15	46002	13133.3	5075.57	20303.4	4325.32	4950.93	7205.2	12682.4	11523.3	15098.7	2237.1	3825.51	0	0	13662.8	0	5473.28	10719.8	0	7795.35
M325T6_2	2.7481	-1.45843	-1.99473	0.0605654	0.757922	DOWN	324.856	324.855	324.859	5.90403	5.69008	5.9836	15	8	5	488	1148.41	1168.04	401.513	650.417	0	919.65	1681.05	4270.2	1488.37	0	1205.01	609.84	0	2355.26	852.345	997.331	550.249	153.725	2251.98	0	770.382	0	0	0	563.047	0	552.01	0	527.013
M177T2	1.6956	-0.761793	-1.97778	0.060606	0.757922	DOWN	177.044	177.043	177.048	1.82923	1.31903	2.1083	24	8	8	680	4497.73	2664.65	2652.59	1972.35	820.621	6287.29	5265.86	3312.22	2761.19	3076.24	3926.42	3408.32	2933.66	4125.04	5828.74	4777.3	11947.6	4540.51	3382.24	4159.54	3423.58	4312.08	6288.94	463.803	463.724	1036.87	797.267	2339.93	622.653
M511T12_1	4.8362	-2.27387	-2.04701	0.0606455	0.757922	DOWN	510.76	510.759	510.762	11.7687	11.7412	11.8053	11	8	3	732	1103.87	1543.29	200.602	371.485	0	769.608	219.65	305.937	3614.58	5015.69	613.023	0	1523.59	1584.06	278.014	426.099	0	0	918.454	0	0	0	0	0	587.654	0	901.118	0	0
M286T3	14.6457	-3.8724	-2.06599	0.0607127	0.757923	DOWN	286.105	286.103	286.105	3.03203	2.56869	3.38011	23	10	3	2266	10247.9	16622.4	680.243	1518.26	0	7091.82	307.217	63469.6	2333.98	12804.1	4538.25	6814.45	1394.57	8334.48	14762.3	3267.64	8104.03	0	0	5304.62	58.2479	0	380.512	0	592.861	364.7	0	0	1461.97
M413T6_2	2.17627	-1.12186	-1.97182	0.0607799	0.757924	DOWN	412.847	412.845	412.849	5.98577	5.86085	6.1055	13	9	4	424	524.809	399.895	219.079	375.329	0	817.679	1072.35	898.796	536.025	0	426.051	72.9813	0	657.577	1051.59	765.879	523.581	293.677	703.203	0	1142.36	0	489.711	0	0	0	0	0	0
M819T5_1	1.61798	0.694196	2.00507	0.0608265	0.757924	UP	818.508	818.507	818.511	5.14967	5.1157	5.32568	26	13	12	6846	15606.5	8428.99	25251.1	14562.3	14408.3	8111.46	11589.4	17859.1	15277.5	32379.1	4629.29	20961.5	5639.15	21189.7	9608.05	12664.9	28567.7	59074.8	8280.88	38583.7	15158.2	14851.8	39189.7	26846.9	19363.8	22572	13160.9	30632.7	15298
M337T22_1	1.5794	-0.659373	-2.01088	0.0608542	0.757925	DOWN	337.104	337.103	337.105	21.865	21.4194	22.2268	61	13	11	13715	244310	146528	154686	63391.9	196177	179867	380841	133895	191534	256728	118856	455241	127460	139923	310460	109123	575929	115671	285655	110828	162744	144915	115634	96312.9	183324	271690	134807	97133.5	137514
M444T1_5	3.67991	1.87967	2.08068	0.0608602	0.757925	UP	444.271	444.268	444.274	1.12207	1.03957	1.35485	15	6	8	2211	2014.61	1167.99	7413.6	8918.38	1079.63	1240.86	917.078	1273.22	4569.67	2884.44	2198.7	364.722	2280.78	2917.31	1141.7	3217.33	2104.55	26242.7	22656.4	1998.63	965.23	2083.41	461.892	12714.6	3460.74	3121.47	581.727	3365.86	11310.5
M112T8_2	2.07805	1.05523	1.99229	0.0609243	0.757925	UP	112.019	112.018	112.02	8.35079	8.14174	8.61278	8	0	7	230	124.901	140.458	268.588	210.256	0	128.937	475.659	237.183	68.4852	57.5981	0	61.7272	0	312.228	147.596	79.4934	54.8075	183.117	438.374	356.226	67.6164	378.45	448.922	0	437.604	0	311.499	601.254	0
M400T1_5	1.82811	0.870352	2.06695	0.0609393	0.757926	UP	400.241	400.234	400.244	0.765683	0.57675	1.2203	34	10	12	8806	8506.67	2611.76	15551.1	11536.4	12599.1	4556.86	8663.58	10978.5	7781.1	13896.2	9303.64	6557.82	6402.48	7794.34	7718.25	6834.66	7500.13	39302.2	28262.3	11740.3	7859.62	7797.96	4982.07	23625.4	9763.08	6885.79	6277.19	10251.5	29866.1
M695T6_5	2.35105	1.2333	1.99956	0.0610032	0.757926	UP	695.197	695.193	695.198	6.44702	6.27	6.60442	10	4	6	260	145.973	218.834	387.025	360.821	0	0	0	67.4209	0	471.725	526.713	0	0	440.721	0	0	391.064	636.249	0	859.027	266.718	121.268	0	949.657	0	586.089	562.825	662.464	0
M507T5	2.21674	1.14844	2.00197	0.061014	0.757926	UP	506.916	506.914	506.918	4.75195	4.65936	4.81831	21	9	9	638	1242.02	1346.29	2759.96	2285.98	0	405.411	1165.78	1264.88	691.185	1747.95	2714.93	1141.75	4927.39	66.6538	126.46	1382.83	511.056	748.805	8014.26	258.741	4215.45	1784.89	576.482	2457.81	4562.12	136.45	3466.89	3631.73	3265.86
M751T18_3	1.92584	-0.945485	-2.02117	0.0610265	0.757927	DOWN	750.949	750.944	750.958	18.3465	17.9202	18.5402	9	2	7	710	692.16	554.995	359.272	202.951	0	461.664	665.657	996.357	821.52	1686.54	1075.03	932.96	1516.18	0	138.689	638.529	64.9587	784.363	389.167	283.584	133.614	366.294	210.686	433.944	523.152	293.206	0	522.69	370.564
M170T9_1	1.22188	-0.2891	-1.99088	0.0610972	0.757927	DOWN	170.042	170.042	170.043	8.92517	8.90084	9.00425	25	13	12	10834	71899.9	20504.4	58843.8	11313.5	69752.2	93112.5	38526.7	88720.9	64674.7	106951	47220.4	74889.8	73733.3	56008.4	79070.8	48813.4	93224.6	57547.8	64317.5	73537	55503.3	49912.1	55319.2	63994	59997.9	33746.8	66263.1	75440.5	50545.9
M346T1_8	2.04795	-1.03418	-2.03792	0.0611016	0.757927	DOWN	346.331	346.33	346.332	1.40747	1.20856	1.46931	24	12	12	1675	3633.97	3167.66	1774.44	853.688	1490.48	2596.85	1263.62	7606.76	2437.79	1333.73	7874.36	3081.77	2697.23	11134.4	1262.08	1327.1	3135.47	701.899	1900.83	3923.6	1621.28	1178.35	2462.22	1562.65	852.1	2282.02	1309.3	1683.36	1815.7
M230T1_3	1.22819	-0.29653	-1.97504	0.0611121	0.757927	DOWN	230.142	230.132	230.144	0.747508	0.564117	1.258	28	10	7	6898	29973.6	6431.46	24404.8	7564.41	42980.1	27760.1	22452.7	39522.2	24616.1	29118.9	38294.1	26232.2	26373.5	29291	32332	25369.3	25314.6	31602.1	19525.7	34675.2	33391.3	27213.5	25357	18688	8991.47	16515.4	28409.8	26501.7	21985.9
M777T1_5	13.8013	3.78673	2.08205	0.0612855	0.757929	UP	777.494	777.488	777.496	0.737325	0.61175	1.1316	18	7	7	42555	3128.25	4345.51	43215.7	66566.5	2690.51	0	3282.64	962.834	15872.9	1901.08	1324.39	361.394	3724.45	7780.81	397.024	1349.3	1019.91	211729	82605.3	2284.51	359.618	285.889	189.897	113581	16534.5	11227.6	705.51	382.071	78703.3
M792T1_2	1.85913	0.894628	1.99588	0.061345	0.75793	UP	791.557	791.549	791.561	0.7637	0.510033	0.979037	17	6	9	630	946.38	744.482	1759.44	1216.47	1124.37	278.331	937.469	272.717	1455.21	809.928	2841.21	822.683	166.021	1782.22	284.419	873.216	655.143	774.663	143.911	3577.94	2048.11	475.003	2643.99	663.868	2333.45	662.409	3489.02	2800.5	1500.47
M472T4_2	1.46619	0.552068	1.96845	0.0613473	0.75793	UP	472.114	472.112	472.115	4.08251	3.96354	4.3881	19	8	9	624	1886.75	1244.74	2779.65	1019.26	0	2774.3	2377.41	2073.71	1494.24	0	2063.5	3503.3	2483.17	3170	3220.54	0	1367.6	3082.69	2885.94	2099.58	931.387	2024.32	3362.18	1570.71	3998.49	4557.75	2471.08	3151.05	3220.62
M85T2	1.57718	-0.65735	-1.9771	0.0614528	0.757931	DOWN	85.0283	85.0279	85.0287	1.79034	1.42834	2.01506	31	13	11	2598	15876.2	8770.68	10066.2	5711.51	2090.79	29161.6	8528.75	23938.1	11388.2	21480.7	27143.3	13979.4	9944.7	15699.8	7850.24	8933.22	26251.5	2016.17	2751.92	13285.8	8918.95	1690.46	20509.7	8594.31	13687	12260.2	10925.5	15387	10766.8
M179T19_2	1.41451	-0.500304	-1.97365	0.0615138	0.757932	DOWN	178.971	178.969	178.973	19.0506	18.7904	19.1824	10	2	7	634	1339.47	443.235	946.952	541.572	1519.04	1456.19	1563.72	1438.58	1483.13	1432.28	429.755	1716.69	1491.78	1515.4	1566.81	283.417	1516.37	649.888	1480.42	308.448	445.789	443.322	1412.8	834.41	1309.06	572.897	498.803	1920.36	1487.23
M396T10	6.03965	-2.59446	-2.03005	0.0616014	0.757933	DOWN	396.126	396.125	396.127	10.2721	10.2418	10.2883	8	7	1	779	1105.13	1620.01	152.678	467.936	0	3812.76	0	4776.53	899.136	1217.86	326.628	234.321	0	0	0	374.71	2724.7	0	0	1626.69	0	0	205.446	0	0	0	0	0	0
M635T7_1	1.66782	-0.737965	-1.96223	0.0619606	0.757936	DOWN	634.659	634.657	634.66	7.04202	6.9276	7.25965	18	10	7	284	1067.77	589.512	630.726	523.927	0	1760.49	0	980.28	1945.96	602.016	1172.05	1323.69	1448.38	1234.89	923.838	1042.36	1447.05	0	1323.32	915.167	595.159	949.431	0	0	495.767	0	1295.97	863.161	1130.74
M495T1_1	1.43245	0.518485	1.9622	0.061971	0.757937	UP	494.813	494.811	494.814	0.740858	0.7107	0.83255	22	11	11	917	2445.7	1375.46	3503.35	1319.1	355.858	5230.61	2199.87	2103.55	2405.38	638.568	1713.17	1912.72	1405.76	3768.03	4054.68	3373.07	2632.88	4395.11	5170.44	2189.38	1920.63	2849.31	5218.92	3288.23	3958.33	1585.61	4526.71	2247.55	4689.98
M999T5_1	1.94462	0.959488	2.00233	0.0620736	0.757938	UP	998.546	998.539	998.548	5.16309	5.13527	5.17325	10	2	8	346	414.578	325.991	814.694	617.305	0	319.905	0	305.504	771.018	799.773	129.002	63.2768	588.811	606.001	287.084	526.174	992.967	1001.39	1954.04	272.599	148.325	373.571	535.009	659.803	1522.74	0	1584.51	1038.04	686.297
M173T6_1	1.38101	-0.465721	-1.98503	0.0621016	0.757938	DOWN	172.907	172.907	172.907	5.86458	5.78374	5.98985	24	12	12	2859	16193.7	7095.24	11728.2	3775.98	0	17513.6	20414.3	31553.8	22416.2	14694.7	14638.6	14770.4	12533.1	18745.2	16045.3	15539.8	11653.4	6923.24	15521.3	10160.4	17390.9	11979	13123.1	9916.19	17136.4	4834.63	10902.6	12403.2	10447.7
M787T1_1	4.24652	2.08628	2.04284	0.0621363	0.757938	UP	786.554	786.551	786.558	0.705666	0.5296	0.948333	11	1	7	1284	675.102	1104.65	2918.01	3652.3	4048.32	0	0	70.5141	1301.29	925.967	544.421	793.497	0	321.872	0	0	770.453	10272.4	4018.35	9113.21	540.193	0	0	5680.01	2025.26	717.105	0	0	2649.7
M299T6_3	1.5626	0.64395	1.97429	0.0621712	0.757939	UP	299.183	299.181	299.185	6.28057	6.08947	6.41095	12	4	6	310	515.745	307.273	805.904	414.781	62.4365	764.96	410.137	1065.96	498.421	771.35	490.1	815.732	397.415	272.444	73.763	290.57	791.399	388.738	660.263	785.974	1162.94	752.486	1370.57	1632.99	296.558	820.467	267.295	693.091	839.472
M393T6_2	1.68894	0.756114	1.96128	0.0621797	0.757939	UP	393.209	393.206	393.211	6.37639	6.07201	6.67073	12	6	6	192	213.328	214.068	382.59	216.971	0	0	379.733	0	365.549	422.491	357.389	71.5706	630.562	219.611	326.359	0	0	282.609	748.539	434.212	428.027	437.939	159.973	641.186	360.795	118.849	0	561.737	417.214
M226T1_4	1.32892	-0.410254	-1.97961	0.0622055	0.757939	DOWN	226.113	226.11	226.116	0.765817	0.631517	1.03427	29	13	12	1080	7816.71	1937.29	5882.01	2827.96	4704.02	8316.81	6166.96	11636	8868.81	8632.97	8574.8	6621.45	8634.71	9919.4	7746.01	6778.53	5016.79	5686.5	3789.3	4113.56	6771.33	4124.48	7482.52	4624.3	2273.75	4528.39	5864.04	8230.31	13095.6
M98T15_3	1.1926	0.254114	1.97965	0.0622656	0.75794	UP	97.9323	97.9321	97.9326	15.3069	15.173	15.4018	16	8	6	1526	16667.9	5043.84	19878.1	2841.38	7989.91	11310.2	17778.3	19395.3	21087	16810.4	21562	9865.14	22129.2	10753.9	18685.1	22492.5	16823.1	26048.2	19157.5	18814.3	16175.8	19165.1	22244.1	17575.7	21377.3	23279.8	17764.7	17543.7	19391.5
M517T7_2	3.81074	1.93007	2.02274	0.0623932	0.757941	UP	516.963	516.963	516.967	7.04302	6.84152	7.09202	8	2	6	354	114.157	265.065	530.742	666.435	65.3256	0	740.028	0	0	0	0	678.687	0	0	0	0	0	1659.77	359.553	0	0	442.917	0	1472.49	1051.83	1382.35	0	0	0
M564T1_7	3.76773	1.9137	2.04813	0.0624	0.757941	UP	564.393	564.389	564.395	0.527817	0.429817	0.8672	14	6	7	960	402.31	488.985	1551.6	1886.22	0	0	0	1041.4	260.261	493.25	470.614	424.532	487.049	1685.69	305.928	61.3105	0	6515.76	948.406	1476.47	349.705	0	3612.67	671.311	1214.33	1748.76	0	0	2081.74
M929T8_2	2.94142	-1.55652	-2.01255	0.062552	0.757943	DOWN	928.869	928.861	928.874	7.67563	7.31883	7.85807	9	7	2	316	369.498	432.639	113.333	147.086	1579.6	710.264	0	0	542.758	409.01	0	139.64	515.654	311.941	301.308	293.299	0	0	122.077	433.657	63.8422	0	350.784	0	65.8812	213.228	0	110.527	0
M780T1_1	4.58961	2.19837	2.06608	0.0625586	0.757943	UP	779.502	779.499	779.51	0.707667	0.61175	0.893183	13	5	7	4910	1348.04	957.635	6177.12	8044.24	2584.27	213.347	1340.55	909.194	3101.82	1864.11	1868.37	613.606	1490.44	2296.53	128.262	860.952	253.008	25741.2	10073.3	1879.09	380.272	0	0	15621.6	7428.87	2797.2	474.53	0	9729.32
M263T1_9	1.92749	-0.94672	-2.0195	0.0625757	0.757943	DOWN	263.237	263.236	263.237	0.693483	0.559183	0.7838	24	10	10	5364	17730.2	14539.3	9198.63	4363.35	13296.6	10812.7	18910.5	4890.82	30873	9284.86	48348	4251.19	21510.6	43307.9	10054.4	8479.3	6472.79	20329.8	4738.39	12763.1	5300.72	6816.73	8760.09	8455.07	6985.29	11759.9	11344.3	7395.65	5734.57
M137T1_4	1.34915	-0.43205	-1.96838	0.0625773	0.757943	DOWN	137.132	137.132	137.133	0.722442	0.4918	0.977666	38	13	12	1814	8294.01	3263.9	6147.58	2106.05	9754.52	7459.8	3219.96	10571.7	6169.46	6610.07	16371.4	6656.24	8538.71	9805.59	6360.93	10669.4	5634.34	10505.5	2206.54	6424.56	8143.98	4662.62	4283.32	6638.23	5677.34	7178.54	6155.38	7155.63	4739.39
M156T22	1.72482	-0.786448	-1.9579	0.0626031	0.757943	DOWN	156.042	156.041	156.051	21.9639	21.554	22.5211	21	9	5	207	318.737	197.68	176.708	164.549	515.088	279.216	266.112	65.5812	299.88	66.5425	513.581	603.497	355.743	297.608	0	288.792	591.941	65.725	140.385	312.48	328.608	438.955	0	0	365.904	325.814	0	71.2994	71.3205
M660T1_8	3.05952	1.6133	2.06297	0.0626559	0.757944	UP	660.436	660.43	660.438	0.679834	0.5709	0.996284	15	7	7	2293	1418.27	682.798	4339.21	4860.74	1706.77	1930.19	906.009	607.343	2246.58	1798.43	2924.96	1021.52	1184.65	827.374	1287.43	1383.6	612.635	17283.2	5014.65	2512.2	2171.06	672.403	473.694	9253.03	4298.82	3157.74	514.446	773.692	5945.68
M854T5	1.40801	0.493657	1.96255	0.0626727	0.757944	UP	854.47	854.468	854.472	5.27693	5.2109	5.52315	27	13	12	2095	7425.09	3508.25	10454.6	4151.33	13920.9	7105.55	8525.51	6868.99	8115.78	8522.24	546.774	9113.56	4519.79	6308.86	5838.8	4256.4	12883	9790.94	5789.98	16316.1	6347.97	10190.7	18900	11359.9	5987.87	11748.4	9874.2	12770.2	6379.02
M910T1_3	2.34979	-1.23253	-1.99565	0.0627041	0.757944	DOWN	910.068	910.065	910.069	0.976	0.886634	1.128	21	12	8	8552	16006.8	15182.1	6803.47	6515.2	0	35465.1	5057.3	28593.2	9612.77	52742.4	12979.1	5518.2	23863.5	5309.55	5387.79	8731	14828.9	13252.6	16209.4	2266.23	4705.2	0	0	15912.4	0	6681.72	13067.5	161.121	9385.52
M364T15_1	1.29072	0.368174	1.97702	0.0627087	0.757944	UP	363.79	363.79	363.791	15.3139	15.2213	15.4492	23	11	11	917	9241.04	4248.69	11931.5	2358.09	0	11139.8	15222.8	10302.6	11196.2	10330	12180.5	14793.5	7203.56	10789.7	5814.51	6332.88	4827.51	7227.42	12747	11459.8	15213.3	10828	10431.6	11643.1	15001.9	14411.6	13435.2	9603.81	11175.2
M495T3_2	1.40106	-0.486522	-1.95663	0.0627249	0.757944	DOWN	494.782	494.775	494.783	3.35807	3.15414	3.66577	22	12	8	1170	5363.82	2120.56	3830.56	1793.88	0	7475.67	6672.68	8189.95	5669.5	3275.5	5563.87	4200.82	5249.1	6365.29	6750.03	6198.23	4119.05	2464.3	3129.79	347.143	4565.15	5296.43	6008.02	1697.51	2362.43	4158.64	5432.01	5417.08	5088.17
M116T7	8.7458	3.12859	2.06962	0.0627418	0.757944	UP	116.081	116.076	116.082	6.8146	6.43578	7.04287	23	13	9	4264	984.404	503.859	8609.4	12753.4	324.072	1365.96	286.283	1294.89	744.108	964.48	1954.07	780.014	984.126	1736.56	532.006	740.715	1089.97	29136.7	29500.7	1528.14	463.852	1263.2	1636.19	30368.3	4772.55	496.55	752.45	1005.16	2388.96
M333T1_3	1.38966	0.474729	1.9667	0.062831	0.757945	UP	333.153	333.152	333.159	1.31004	1.13727	1.51506	17	8	8	2099	12300.6	5209.22	17093.6	6798.83	5282.77	11697.8	11873.2	11952.4	18717.7	11115.4	9825.94	18841.8	13186	13147.8	16831.9	16979.2	455.961	16875.2	15138.4	24572.6	10500	13724.7	25178.1	11104.1	4649.23	13126.8	23161	24521.9	22571.5
M251T5_1	1.42063	0.506527	1.95607	0.0628449	0.757945	UP	250.913	250.913	250.915	5.0267	4.93603	5.40167	28	12	12	2907	17289	10155.6	24561.2	8405.88	414.628	20946.5	15008.5	15161.7	27751.9	13839.1	33182.3	6112.92	31013	8709.84	14064.3	27955.9	10596.6	33273.8	28965.6	25976.8	16071.5	17888	23244.4	25522.6	29243.5	5639.93	34218.7	21346.3	33343.5
M118T3_2	1.19907	-0.261911	-1.95658	0.0628676	0.757946	DOWN	118.123	118.122	118.123	3.31648	3.1745	3.50242	15	6	7	8357	38933.5	8032.41	32469.8	8450.03	33242.5	33299.9	26984.3	44008	31661.7	36709.1	36653.2	36862.9	51566.8	55136.1	40801.3	44490.9	34718.2	32031.6	27018.8	33116.7	30080	26765.9	31784.4	28786.1	31834.3	57736.9	35623.2	26154.8	28705.4
M416T1_3	2.25017	-1.17003	-1.97897	0.0630419	0.757947	DOWN	416.209	416.205	416.219	1.18305	0.710217	1.52545	21	6	8	2559	5762.89	5136.86	2557.81	2668.07	8807.33	6600.56	6304.57	1523.07	20235.7	1623.26	4644.86	707.416	8606.07	4520.94	4163	6176.46	1004.32	4354.71	351.772	691.85	9071.21	566.296	3997.52	0	2411.38	5069.36	1037.04	818.6	2323.97
M594T1_1	3.07292	-1.61961	-2.01994	0.0630837	0.757948	DOWN	593.511	593.506	593.514	0.6159	0.46575	0.804234	15	6	6	1491	2299.98	2681.25	738.623	730.571	4235.26	136.285	1115.77	380.177	3250.46	428.4	2348.93	9936.02	658.458	2202.78	973.64	3775.99	457.525	340.526	1614.75	731.086	523.075	938.161	1113.17	2476.46	0	561.929	0	0	564.323
M368T1_3	4.5337	2.18069	2.06455	0.0631766	0.757949	UP	368.144	368.143	368.146	1.2291	1.08837	1.39385	8	7	1	5429	4086.09	1549.94	18525.1	24181.3	1464.5	4475.59	4406.37	4246.36	4943.33	3365.52	2451.63	4457.85	5220.15	5686.69	5836.04	5451.65	1113.53	82182.8	6244.84	51415.5	4489.35	4687.29	11528.7	23738.7	567.157	12683.1	6865.02	7128.2	10770.6
M549T21	1.1363	0.184345	1.99299	0.0631958	0.757949	UP	549.486	549.485	549.488	20.7766	20.6337	20.8634	29	13	12	530	4369.11	987.031	4964.62	414.871	3433.83	4637.02	3155.98	5048	3164.31	4962.48	4651.36	4870.2	2476.31	5338.85	4276.81	5226.51	5556.78	5209.92	4593.98	5059.13	4730.85	5090.91	5448.22	4953.83	5203.3	5407.96	5344.57	4197.91	4334.92
M441T1_7	1.34834	0.431179	1.95228	0.0632146	0.757949	UP	441.294	441.285	441.296	0.849084	0.624116	0.9455	21	13	7	1783	8624.06	4103.36	11628.1	3587.57	7107.3	1046.32	5630.41	9598.07	12477	8542.96	9047.93	10006.1	9557.6	3063.8	6884.43	16791.8	12359	10171.8	10959.9	7338.28	7311.42	8109.78	12036.1	12338.1	15981.2	8153.58	14013.4	17890	15233.9
M532T3_1	2.34084	-1.22702	-1.97108	0.0632695	0.75795	DOWN	531.951	531.948	531.953	2.89858	2.65959	3.41763	30	12	8	1447	10575.6	9561.42	4509.34	5410.63	0	20312	1414.34	18546.4	6288.6	33949.8	15756.5	3070.6	13872.3	5169.84	5527.72	7410.32	6164.69	0	14739.3	2870.25	4598.8	0	0	290.536	9011.15	1040.79	13924	1173.86	6463.34
M761T19	1.56122	-0.642676	-1.97257	0.0633861	0.757951	DOWN	761.003	760.995	761.007	18.541	18.3025	18.8329	10	4	6	654	861.976	489.287	554.056	267.253	0	1055.59	864.527	1610.33	1338.35	1441.37	556.353	934.064	1115.89	837.041	130.888	969.192	352.092	905.373	530.208	1143.14	438.43	337.176	325.584	737.104	596.824	481.824	219.85	335.247	597.91
M699T3_2	1.48114	-0.566708	-1.95148	0.0635047	0.757952	DOWN	699.407	699.405	699.408	2.84843	2.50963	3.01513	21	10	5	416	4247.81	1725.27	2863.42	1814.26	0	6187.29	2952.25	3514.86	4694.82	3611.21	3422.45	4299.21	7145.41	4486.75	4456.29	5229.64	5221.37	0	1923.07	5005.22	4010.13	1437.89	2852.42	0	4229.47	2103.02	5044.34	4808.16	2947.29
M706T1_6	4.29734	2.10344	2.05794	0.0635417	0.757952	UP	706.418	706.41	706.422	0.747875	0.591683	1.0075	14	5	7	10130	2407.04	1461.34	10343.8	13285.9	2848.1	2349.34	2687.19	3301.68	5598.5	797.891	515.493	2624.82	3684.38	3427.48	1828.23	996.949	631.412	44635.5	12628.1	3287.56	2807.57	2293.74	1969	24615.1	11434.6	1081.36	1579.03	313.988	17480.6
M241T8_2	1.41073	0.496445	1.9488	0.0636196	0.757953	UP	241.009	241.008	241.011	8.08479	7.74872	8.21902	19	10	9	382	798.271	444.135	1130.42	408.048	0	593.681	582.244	1346.63	366.021	409.706	1453.27	1179.51	1207.63	1186.81	556.739	595.285	899.997	1191.05	738.872	461.395	1116.04	761.057	1100.74	995.534	1290.46	1660.52	958.727	1965.41	1325.22
M825T11	2.40514	1.26612	1.96567	0.0637072	0.757954	UP	825.226	825.225	825.231	10.6576	10.6491	10.6737	12	4	8	532	437.03	645.291	1067.13	921.245	0	1981.98	0	1605.2	60.8959	649.193	0	0	636.596	218.391	191.354	129.742	208.047	0	1167.77	1900.58	2397.56	1256.2	1415.26	0	808.416	0	2474.46	1385.33	0
M497T8_2	1.31297	-0.392831	-1.94729	0.0638457	0.757955	DOWN	497.045	497.041	497.047	7.96249	7.86999	8.1139	28	12	11	393	1871.59	581.135	1425.46	564.002	1593.68	813.49	1755.16	1466.36	2246.25	1636.68	1960.99	2596.67	2334.22	1511.37	1989.41	1389.26	3037.11	1459.79	800.699	2339.55	1497.07	806.784	942.718	1308.33	1231.27	1845.4	2385.94	1710.35	777.672
M657T5	3.37253	1.75383	2.02294	0.06385	0.757955	UP	656.834	656.831	656.836	4.8342	4.78663	4.88525	9	3	6	246	168.959	250.084	635.123	761.243	0	0	0	0	410.667	437.016	0	0	551.344	0	0	134.096	663.343	1782.41	1890.23	0	0	0	0	1407.55	289.317	0	1041.15	1145.37	65.4556
M217T18	2.17626	-1.12185	-1.96543	0.0639885	0.757957	DOWN	216.966	216.965	216.968	18.304	18.1305	18.6398	11	7	2	179	187.026	180.034	73.2126	101.591	0	0	0	0	270.648	385.056	274.68	58.9025	0	464.049	394.613	323.328	260.064	0	0	0	75.0723	61.7142	146.083	0	60.2017	0	261.809	0	273.672
M347T1_9	3.5467	-1.82648	-2.02112	0.0639888	0.757957	DOWN	347.332	347.33	347.333	1.3738	1.18225	1.42619	11	8	2	540	804.388	1023.29	216.238	222.738	0	328.608	72.4226	1692.03	370.447	0	1689.97	963.66	354.019	3605.69	698.863	0	681.341	378.32	0	459.649	0	0	607.745	0	79.7979	127.663	266.246	512.965	162.467
M849T6_5	9.69163	3.27674	2.05141	0.0639974	0.757957	UP	849.212	849.21	849.216	6.07764	5.9459	6.20735	7	1	6	665	46.1422	166.368	782.991	1233.97	0	0	0	0	0	0	0	0	0	599.849	0	0	0	273.378	1678.56	0	4159.93	0	157.852	0	1069.87	0	1587.27	0	469.038
M497T6_2	2.01834	-1.01317	-1.94733	0.0642535	0.757959	DOWN	496.808	496.805	496.81	6.03473	5.85225	6.12675	16	10	6	578	867.373	643.984	424.405	487.98	0	1438.96	1495.3	1845.69	1084.68	0	575.862	453.563	631.136	0	1621.05	1199.39	930.211	359.275	407.373	574.056	1774.17	499.167	738.236	0	215.614	0	385.145	139.818	0
M912T1	2.30787	-1.20656	-1.97376	0.0642552	0.757959	DOWN	912.065	912.063	912.067	0.975117	0.886634	1.03385	19	12	7	2344	4802.42	4460.45	2065.8	2168.75	0	11117.2	1091.22	8201.42	2980.5	15155.7	5138.9	1462.66	6873.28	1455.29	1640.26	3114.08	4200.97	3917.69	5129.1	0	1120.02	0	0	4996.66	0	1841.81	4723.23	0	3061.06
M304T1_2	1.55349	-0.63551	-1.96495	0.0642618	0.757959	DOWN	304.153	304.152	304.157	1.00778	0.903417	1.08333	22	12	10	1244	4066.83	2307.22	2617.87	1269.39	5996.62	2579.85	7210.51	5444.46	2510.04	3554.65	6217.08	1631.42	5305.43	7596.22	911.735	2129.26	1781.46	3560.16	1297.33	1901.14	1514.81	2607.06	1663.54	1717.22	3053.28	3255.4	3292.45	5764.37	1787.69
M220T8_3	2.58031	1.36755	1.98487	0.0644318	0.757961	UP	220.06	220.059	220.064	7.59091	7.47868	7.7942	13	5	8	475	248.241	357.734	693.212	696.39	1068.87	681.885	0	0	523.581	0	0	451.08	0	501.718	0	0	0	280.147	1042.32	497.201	0	1501.83	1075.99	270.187	1127.11	0	0	2196.66	327.096
M602T1_7	1.53013	-0.613658	-1.94856	0.0644436	0.757961	DOWN	602.428	602.425	602.436	0.7078	0.540433	0.957583	17	6	10	1000	4949.32	2553.94	3234.57	1808.92	4258.03	2651.48	3496.28	4037.5	2682.61	6872.09	6319.86	5202.55	6018.61	12072.7	3685.43	4308.15	2735.95	2731.85	2353.74	7072.27	2668.46	3862.63	1777.48	1119.8	6076.72	3687.24	2423.27	1302.71	3738.66
M792T1_4	2.77545	1.47272	1.99113	0.0644736	0.757962	UP	792.059	792.053	792.062	0.803534	0.583466	0.874283	13	5	8	598	316.933	457.965	926.782	965.459	351.848	0	0	0	909.325	443.016	1335.09	0	0	939.765	0	64.4257	76.6562	67.9079	429.178	1649.26	0	164.149	1702.01	438.344	400.861	469.464	3166.07	1892	742.136
M466T1_5	2.10304	1.07248	1.9539	0.0644887	0.757962	UP	466.374	466.365	466.378	0.650525	0.360184	0.807216	12	9	2	4169	3537.05	4244.51	7438.57	5587.12	3060.31	4656.45	9488.11	349.351	14900.9	1754.18	1825.29	572.544	1977.96	535.102	583.2	1620.12	4658.13	1339.82	3797.57	16933.8	7116.3	5018.98	7955.85	11669.7	3549.12	18383.8	5244.53	7038.62	1214.75
M296T6_3	1.52105	0.60507	1.95206	0.064578	0.757963	UP	296.147	296.146	296.148	6.46253	6.26263	6.60442	21	10	11	424	616.495	355.446	939.047	459.363	1102.11	175.23	1000.13	812.688	980.332	214.911	556.754	603.925	283.212	617.764	0	925.987	741.397	1477.4	535.344	1028.06	1004.61	897.35	612.214	1451.12	0	1656.15	814.325	708.858	1083.13
M927T1	3.646	1.86631	1.9797	0.0645903	0.757963	UP	926.55	926.549	926.551	0.710792	0.62185	0.78615	6	0	6	1072	370.897	892.69	1438.54	1659.66	0	0	0	0	742.316	3179	830.085	0	0	70.2518	0	0	0	4329.38	3227.18	783.249	0	0	163.072	3425.84	3248.94	383.415	0	0	1701.39
M699T11	3.27546	1.7117	1.99552	0.0646078	0.757963	UP	699.212	699.209	699.214	10.6738	10.6325	10.6992	8	2	6	288	128.652	256.348	490.986	578.765	318.272	838.172	0	440.726	0	0	0	0	0	0	75.3089	0	0	0	0	809.795	729.93	1423.3	1057.47	0	0	0	438.721	1432.62	0
M285T1_3	1.32597	-0.407044	-1.95115	0.0646833	0.757964	DOWN	285.169	285.167	285.169	0.744041	0.58385	0.882434	28	13	12	13665	71197.9	26807.3	53695.1	17386.3	64040.9	50157	150873	78421.7	65933	68076.8	87888	51763.3	80871.9	58211	56171.3	48826.6	64337.8	45854.2	50024.6	75775.7	63991.9	57676.9	47623.7	37342.5	41985.4	43533.7	44262.9	96331.6	39938
M624T1_8	11.1304	3.47644	2.0485	0.0647198	0.757964	UP	624.466	624.457	624.469	0.661666	0.484283	0.826517	21	10	9	45272	4762.43	7809.81	53007.9	81239.6	1871.86	727.366	2377.65	3241.32	28660.5	2073.76	2332.67	1145.48	4798.07	12201.2	547.502	1097.49	836.727	265010	57015	4975.17	2054.09	805.602	1534.34	155779	63958.2	20791.7	670.988	152.67	63347.7
M776T1_2	3.56533	1.83403	2.00103	0.0647577	0.757964	UP	776.294	776.291	776.299	0.530108	0.429817	0.768883	12	3	7	325	135.279	284.065	569.646	700.684	288.469	995.918	0	0	0	0	0	0	0	140.417	333.82	0	0	499.299	409.593	274.358	429.98	573.552	1725.66	73.0095	2213.49	0	0	0	636.805
M186T8_2	1.99928	-0.999478	-1.95207	0.064997	0.757967	DOWN	186.076	186.074	186.087	8.06652	7.9613	8.37005	23	12	8	548	1285.4	1011.02	636.373	618.873	3237.75	629.309	467.389	1234.06	1248.1	2157.03	582.451	1866.98	59.4438	737.984	1059.87	385.264	3044.6	80.7083	311.412	560.045	0	720.559	1708.14	1356.77	142.651	0	769.648	1622.52	364.027
M262T9_1	2.23939	-1.16311	-1.94489	0.0650037	0.757967	DOWN	261.943	261.942	261.944	8.52803	8.47515	8.71458	11	7	4	321	706.26	604.199	303.609	421.144	819.867	192.346	0	210.863	1038.53	1865.05	837.47	1066.47	803.923	141.297	62.281	459.74	1683.54	129.843	708.331	0	0	235.162	68.7484	1256.14	283.922	0	0	903.722	57.4444
M545T15	1.56623	0.647297	1.94458	0.0651083	0.757968	UP	544.721	544.715	544.724	15.0532	14.907	15.1311	12	6	6	206	336.976	224.538	532.525	273.517	0	286.672	298.368	367.514	394.649	338.184	801.823	298.872	715.302	292.241	125.324	67.7825	393.951	76.1701	822.412	402.724	753.601	501.694	289.668	533.736	877.988	567.146	86.5436	736.474	742.14
M615T3_1	1.78382	-0.834971	-1.9635	0.0651757	0.757968	DOWN	614.688	614.684	614.69	3.14915	3.02215	3.33151	26	9	9	523	3781.66	2708.06	2115.12	1369.41	0	8728.53	3917.91	2877.73	323.953	1639.44	7824.09	3535.5	7032.92	3870.34	3446.84	4301.14	1663.22	0	1968.75	3335.32	4349.97	792.729	1726.46	0	3309.21	2048.41	2774.33	3263.83	1812.39
M617T6_5	1.98815	0.991426	1.9502	0.0652283	0.757969	UP	617.109	617.107	617.115	6.12283	6.06808	6.23268	20	10	9	695	904.638	961.797	1806.78	1309.18	0	508.788	0	1231.8	2027.18	3327.09	579.107	327.779	1052.47	732.224	374.731	0	1599.12	1921.08	3527.09	1910.43	2309.34	786.01	2156.13	0	2857.46	0	3403.41	2810.36	0
M392T8	2.30547	1.20506	2.01272	0.0653468	0.75797	UP	392.045	392.044	392.046	7.89238	7.82916	8.0349	24	12	12	4304	2351.31	1590.96	5427.86	5069.66	0	1170	1197.14	1956.49	3028.54	5933.75	2325.16	944.356	4277.62	2297.95	1210.18	2606.47	3619.39	1061.93	5097.29	5293	3377.43	10313	5415.48	1822.22	3412.85	358.999	6745.41	19062	3174.69
M361T21_3	1.77883	0.830928	1.94635	0.065408	0.75797	UP	361.345	361.345	361.347	21.0416	20.9998	21.1172	11	3	8	214	195.243	180.666	360.185	236.746	0	74.0435	205.345	148.375	0	603.98	391.608	151.042	64.3184	342.59	284.09	272.769	0	0	269.405	788.605	471.759	633.024	630.555	130.837	447.808	133.114	267.12	277.546	272.443
M178T5	4.4556	2.15562	2.02445	0.065449	0.757971	UP	178.003	178.001	178.004	5.00295	4.9578	5.0833	8	2	6	248	98.1329	178.788	545.558	746.084	314.443	0	0	0	64.1049	0	489.346	0	407.835	0	0	0	0	394.62	1818.5	0	0	0	127.363	480.747	2286.79	0	270.913	587.993	579.785
M808T6_3	2.03113	-1.02228	-1.96095	0.0654821	0.757971	DOWN	807.627	807.624	807.633	6.3472	6.28665	6.66293	15	8	7	585	1408.69	1179.72	683.409	597.412	386.421	1430.84	2885.46	1392.46	2538.59	467.714	283.397	3230.38	971.628	0	0	1752.36	2973.74	0	351.031	1128.12	0	764.095	614.317	1302.59	1429.01	0	1196.41	1415.34	0
M204T2_1	1.73873	-0.798034	-1.94502	0.0655031	0.757971	DOWN	203.971	203.97	203.972	1.88238	1.67665	1.9626	14	5	8	664	1791.42	1171.51	1030.31	755.43	293.25	1464.18	436.567	1212.64	4747.84	950.302	1563.62	2612	1852.42	1375.15	3041.54	1764.62	1974.36	1337.26	786.029	1381.83	341.38	974.817	2214.23	220.096	324.773	571.483	2628.13	580.795	1002.85
M109T0_1	1.40649	-0.492101	-1.94846	0.0655427	0.757972	DOWN	109.076	109.075	109.076	0.0884333	0.0403833	0.223133	21	9	5	426	2419.04	1094.62	1719.91	662.507	2081.32	1819.43	1716.22	2501.4	1398.35	2142.61	5081.78	1574.7	1764.77	2306.52	4057.23	1681.64	3321.57	1369.85	1584.01	2058.16	1508.43	3250.95	2061.26	1362.15	1558.2	1506.49	494.94	1576.05	2308.46
M262T1_5	1.34414	0.426685	1.93529	0.0656608	0.757973	UP	262.196	262.192	262.196	1.19653	0.96735	1.26792	27	13	12	12392	40156.2	17122.5	53975.6	18473.2	14959.9	25226.7	47831.7	16900.5	55706.6	55935.4	66191.1	24630.6	21145.2	46500.6	46454.1	51844.6	48703.5	64480.2	44152.6	35890.1	34902.6	77145.8	61116.6	60376.5	38471.7	79580.8	55903	22819.6	72867.9
M299T12	3.20886	1.68206	1.9419	0.0656631	0.757973	UP	299.083	299.081	299.083	12.3023	12.2551	12.3669	10	2	8	416	201.93	590.549	725.583	742.076	2149.04	0	126.988	0	0	273.672	0	0	0	0	0	0	75.3945	1128.57	933.24	0	0	364.971	473.76	1295.76	1193.19	0	518.993	2536.13	262.388
M555T5	2.4144	1.27166	1.99973	0.0656654	0.757973	UP	554.81	554.805	554.812	4.99214	4.70227	5.09139	15	6	7	239	348.5	305.495	853.511	824.117	0	365.759	491.904	0	355.703	599.575	248.937	0	891.098	416.028	76.7851	869.266	215.444	354.514	1480.82	1442.65	0	800.541	409.248	2663.22	918.067	0	1681.43	0	491.635
M235T5_1	1.58654	0.665881	1.94753	0.0656908	0.757973	UP	234.939	234.939	234.94	5.0065	4.89975	5.09801	27	11	11	972	3889.76	2417.1	6176.06	3338.4	0	2721.67	3742.08	3314.35	6978.86	7024.37	7632.69	1504.98	5946.43	4656.81	1313.96	3432.89	2297.82	8928.8	12067.2	3532.88	3243.69	5082.08	4368.16	8219.07	11151.8	1054.32	6999.17	4377.74	5087.75
M700T6_2	2.94986	-1.56064	-1.96649	0.0657105	0.757973	DOWN	699.79	699.788	699.792	6.45385	6.38038	6.54495	11	7	4	529	833.958	947.906	261.599	432.621	0	0	1240.63	494.277	0	1054.86	1087.03	2497.23	2398.16	0	0	135.33	1933.95	0	278.894	0	1177.13	846.516	0	0	836.64	0	0	0	0
M429T2_1	2.10892	-1.07651	-1.98104	0.0658182	0.757974	DOWN	429.219	429.217	429.221	1.81603	1.58244	1.9229	21	12	8	2367	4842.37	4338.19	2294.29	1574.99	0	1460.12	455.732	10588.9	4105.27	13046.9	1232.06	7893.13	4436.78	2831.21	4404.11	1768.8	10727.8	276.258	2586.51	2913.26	2023.35	2860.93	2198.04	0	3613.23	2399.04	1291.07	5971.1	1398.69
M516T1_4	1.29823	0.376549	1.93715	0.0658726	0.757975	UP	516.286	516.285	516.291	0.754234	0.6905	0.832467	22	13	9	1541	7940.35	2780.4	10308.4	3285.85	1646.36	9241.45	4885.8	6180.83	9896.2	8881.45	12262.7	8755.99	10280.8	9542.2	8095.75	8227.07	5327.94	15678.7	7972.91	11076.1	9533.32	10167.6	7526.71	13627.7	8516.86	5557.61	8661.24	16202.3	9180.05
M370T1_3	1.32204	-0.402761	-1.93187	0.0659173	0.757975	DOWN	370.192	370.19	370.193	0.762967	0.61175	0.953933	32	13	12	2160	18370.2	6319.92	13895.4	5245.45	5903.34	26965.2	14890.1	28683.8	22452.4	19614.7	19897	17294.6	15879	12152	15031.2	24940.1	15109.3	23588.5	11142.5	13597.1	8034.72	12449.3	17663	19553.6	6686.49	8844.85	19475.3	14805.7	10903.8
M189T6_3	1.23506	0.304586	1.94233	0.0659237	0.757975	UP	189.114	189.113	189.114	5.71713	5.6182	5.9124	25	12	12	1645	9391.39	2422.66	11599	3175.45	4306.21	10850	8122.5	13037.1	10581.8	13578.1	7846.09	8161.48	8537.79	7883.79	8900.93	9734.39	10547.9	9610.02	15754.7	9529.13	9357.36	10236.2	8600.7	13408.5	10135.7	10783.1	15562.5	17753	8456.67
M378T9_2	3.99516	-1.99825	-1.99187	0.0660769	0.757977	DOWN	378.133	378.131	378.134	8.95855	8.6726	9.03196	24	12	12	30800	36581.8	47552.6	9156.51	13695.8	1114.58	68384.6	277.873	174236	33292.5	44171.3	20621.1	25429.5	9058.15	693.851	8077.46	21142.2	69063.4	4517.11	2772.96	51021.5	5280.43	5618.49	14467.9	7940.63	4388.74	3066.12	1363.97	8672.32	767.918
M271T3_3	1.44425	0.530322	1.94039	0.0660969	0.757977	UP	271.089	271.088	271.09	2.80632	2.64303	2.91121	9	8	0	896	2996.39	1476.4	4331.91	1916.4	0	4435.05	4973.86	4602.83	3406.07	2388.35	3942.35	3391.24	1907.63	1311.41	3364.37	3750.45	1479.43	9596.13	4478.45	3303.6	3221.17	4048.31	3688.06	5962.93	2801.11	2471.82	3890.45	3482.6	5038.31
M342T6_1	1.73058	-0.791256	-1.93164	0.0662339	0.757978	DOWN	341.926	341.926	341.928	5.88642	5.72712	5.98605	19	11	8	536	964.852	604.482	551.189	461.562	0	1108.39	1495.5	1043.17	1053.62	0	634.994	922.531	870.719	2223.76	1593.39	637.304	959.698	1263.27	969.234	0	1099.87	653.007	70.7175	307.074	823.168	0	817.294	0	610.623
M932T1_1	1.96752	-0.976382	-1.93218	0.0663356	0.757979	DOWN	932.05	932.048	932.051	0.980833	0.86115	1.03385	20	12	8	2327	8156.06	5957.73	4133.76	4386.32	0	16311.6	4773.96	17560.4	6474.11	18607.4	7278.57	4247.46	11486.1	2849.06	4182.25	5220.63	7037.25	5781.96	13995.4	1539.89	3192.16	0	0	6858.41	0	3504.41	9234.96	0	5497.89
M283T0_1	1.37107	0.455306	1.96873	0.0663922	0.757979	UP	283.071	283.07	283.071	0.0783667	0.0370166	0.210934	24	11	12	700	4013.75	2524.46	5511.45	1030.59	2449.3	0	4263.13	6487.73	6586.16	2797.69	6055.99	6489.71	6550.48	2455.79	0	6066.46	1976.27	4989.88	6280.01	7428.77	7441.36	5717.56	4806.04	5446.83	5104.4	4982.11	4470.53	4999.63	4470.21
M101T15_3	1.20435	0.26825	1.92827	0.0664002	0.757979	UP	101.011	101.011	101.011	15.0747	14.7316	15.1977	35	13	12	11910	163598	47416.9	197028	39134	51649.7	152336	216337	156906	222683	162989	149694	227402	155008	136389	130859	206309	158208	184017	219423	228950	225505	214474	236246	203960	142938	132867	233414	134112	208435
M783T1_6	2.59444	1.37542	2.01207	0.066454	0.75798	UP	783.492	783.486	783.5	0.723908	0.619283	0.8714	14	5	8	1617	796.384	559.226	2070.74	2127.21	902.636	634.28	2035.58	390.947	865.173	1773.5	645.064	619.986	376.172	1034.65	0	528.654	546.354	7567.98	1950.15	3746.25	0	149.264	1782.45	3119.58	2056.58	769.73	816.819	117.955	2772.17
M96T13	7.4447	2.89621	2.02719	0.0664634	0.75798	UP	96.0635	96.0633	96.0652	12.9908	12.7432	13.0371	10	4	6	962	288.138	544.217	2338.17	3463.88	548.27	0	0	0	0	812.952	0	548.542	0	0	0	0	1836.02	7874.16	0	67.9372	66.7495	216.371	282.24	9267.61	0	0	2158.31	1623.26	6501.36
M556T3_1	1.87379	0.905956	1.93526	0.0665286	0.757981	UP	555.953	555.951	555.954	3.45688	3.3221	3.56605	18	9	9	363	991.822	991.75	1868.92	1247.81	0	340.099	0	1726.91	734.542	2101.37	607.24	1727.5	3318.09	1045.24	997.845	0	294.852	0	1515.2	1816.05	2339	3661.48	1952.61	0	2392.15	3879.72	1411.98	2731.34	727.563
M184T1_6	1.53348	-0.61681	-1.97762	0.0665663	0.757981	DOWN	184.133	184.133	184.134	0.784583	0.682634	0.86375	25	13	12	5172	15072.9	8990.3	9829.21	3123.84	40160.5	11405.6	10451.7	11403.1	10326.6	11185	28228.4	16184.9	12493.2	13176.9	10264.3	11335.6	9331.87	9141.64	6143.78	9537.19	9720.35	7156.25	12703.6	6045.51	8171.21	10775.5	8282.27	15875.7	14397.6
M423T11	2.48306	-1.31212	-1.93477	0.0666258	0.757982	DOWN	422.936	422.934	422.937	10.5167	10.4905	10.5538	9	7	2	210	356.913	349.66	128.933	231.857	0	371.214	491.818	0	296.352	474.264	0	489.513	57.705	0	1056.55	491.4	911.058	532.858	691.345	0	0	0	68.319	58.1447	0	70.2832	126.248	0	0
M668T1_8	7.9278	2.98692	2.02793	0.0666346	0.757982	UP	668.476	668.467	668.481	0.758683	0.625783	0.968283	10	7	2	24816	2899.97	4664.32	22987.1	34018.9	1158.42	1099.05	2217.39	552.64	17751.2	4693.42	816.278	828.325	3327.41	3414.9	311.192	1030.5	498.848	99798.2	65385.5	2689.01	605.462	0	1524.38	58336	3459.63	4353.65	1461.77	961.523	37270
M379T1_7	1.60992	0.686991	1.92584	0.0666804	0.757982	UP	379.322	379.319	379.324	0.556734	0.429817	0.64525	21	10	11	690	1203.33	1035.38	1937.27	867.921	566.286	771.004	211.847	3984.09	709.842	1087.57	770.685	1847.58	1282.18	2432.49	1100.94	408.848	469.924	1050.34	1571.08	2844.63	2783.52	1883.56	2293.45	1280.49	729.499	749.073	2001.2	3055.97	3004.39
M541T1_2	3.18219	-1.67002	-1.98004	0.0667608	0.757983	DOWN	541.229	541.226	541.232	0.834366	0.724217	1.16971	17	10	6	1735	2553.42	3021.13	802.409	979.451	1094.43	2313.38	11185.2	1299.43	1206.59	6085.25	2276.83	989.153	1506.3	512.661	409.685	3620.58	694.964	71.9955	607.42	533.905	306.936	1067.12	485.04	86.8946	930.987	201.303	3593.73	1504.94	238.639
M304T2_2	1.67398	-0.743283	-1.95206	0.0668709	0.757984	DOWN	304.212	304.21	304.212	1.90135	1.70791	2.1483	23	13	9	2560	9008.84	5964.95	5381.68	2930.42	674.756	10141.8	3855.1	22667.8	8154.34	9251.55	18964.2	8204.58	7811.04	8927.96	3200.78	6292.72	8968.3	1689.13	7795.71	8123.67	7194.76	2301.13	4700.17	591.081	10690.7	5138.75	6315.77	4042.65	5996.64
M677T7_1	1.70168	-0.76696	-1.92463	0.0670988	0.757986	DOWN	676.553	676.55	676.556	6.97397	6.82199	7.17354	16	10	4	232	763.848	405.739	436.034	442.91	0	1486.07	797.505	909.63	721.781	0	594.295	842.292	895.601	1022.53	1132.77	702.49	825.044	0	947.827	272.394	0	1215.99	558.751	0	676.869	0	772.99	0	787.586
M550T1_5	1.54958	0.631882	1.92267	0.0672093	0.757987	UP	550.356	550.351	550.359	0.753658	0.636834	0.8227	24	11	12	1703	5877.66	4090.14	9107.94	4293.05	2540.09	1789.93	2046.12	3943.42	10699.8	6421.01	8663.42	7053.6	15891.4	3565.7	4704.09	2174.66	6916.39	8874.79	8157.71	9159.51	7474.62	9769.23	2272.51	16389.3	14871.1	13824.9	2838.32	8501.5	7161.83
M870T17_7	3.571	1.83633	2.00229	0.067366	0.757988	UP	870.33	870.325	870.336	17.4708	17.3669	17.7424	8	1	6	298	100.807	148.253	422.559	538.121	0	0	0	86.5896	0	177.618	483.383	0	269.572	0	0	207.73	85.5961	72.9587	0	1120.72	0	393.624	301.177	201.793	0	420.041	0	876.432	1683.96
M373T2	3.75744	1.90975	2.00039	0.067437	0.757989	UP	373.214	373.212	373.221	2.08965	1.74942	2.27567	17	6	6	2434	5850.9	7637.32	21984.4	26957.9	1334.66	3990.39	27124.2	5976.07	330.513	3883.76	4443.23	321.093	4607.3	3211.45	344.915	16537.2	3957	61646.5	17378.6	4347.75	3492.5	493.918	4069.56	59569.4	29709.9	495.205	6639.57	4204.23	71766.1
M524T3	2.27612	-1.18658	-1.93534	0.0675928	0.75799	DOWN	524.307	524.305	524.308	3.09402	2.86811	3.33151	13	7	3	199	305.163	298.072	118.379	172.519	541.068	472.672	60.7195	277.002	508.434	0	0	346.361	0	1035.29	62.6635	387.35	275.557	0	424.873	128.674	66.708	0	458.441	0	283.684	0	0	58.1617	0
M108T3_2	1.67317	-0.742585	-1.91859	0.0675942	0.75799	DOWN	108.081	108.08	108.082	3.04593	2.7019	3.30014	17	8	5	237	325.962	192.688	188.595	165.053	381.524	640.283	492.005	0	474.09	0	329.041	513.27	263.431	336.855	334.467	351.079	121.464	124.723	0	341.614	122.344	411.536	0	66.0487	0	283.918	129.433	367.051	416.469
M550T1_6	3.67028	1.87589	2.01699	0.0677261	0.757991	UP	550.397	550.394	550.401	0.688766	0.6276	0.749033	9	7	2	11080	3440.19	2368.54	12626.5	15612.1	2320.99	1486.1	985.957	1255.77	7140.84	6589.73	4116.82	3163.78	4700.07	6911.76	648.442	1155.17	4247.03	56973.3	7041	7318.8	7519.25	5686.53	1137.52	27581.8	9241.56	11299.2	3018.83	1693.26	13006.5
M433T11	1.97365	-0.980867	-1.91624	0.0678877	0.757993	DOWN	433.103	433.102	433.105	10.666	10.6102	10.7321	12	9	3	270	473.695	333.341	234.982	289.231	0	393.784	372.185	1064.69	555.133	992.715	352.334	63.1151	631.994	695.981	624.91	59.5949	351.597	0	67.2228	269.435	396.704	64.4589	131.74	69.4596	1003.67	195.226	107.041	0	514.825
M401T4_3	1.4052	0.49078	1.93761	0.0679046	0.757993	UP	401.209	401.208	401.21	4.13427	4.0088	4.24232	12	7	3	987	4532.06	1817.71	6368.47	2780.16	3622.18	2207.16	7770.84	2891.46	6504.96	4456.45	2783.44	2878.5	5518.26	5525.93	2590.5	6070.43	6096.7	11178.5	7447.29	2584.06	3571.47	5881.16	4737.48	11103.4	7716.03	7908.87	5128.66	5341.96	3822.8
M353T9_1	2.27759	-1.18751	-1.9682	0.0680289	0.757994	DOWN	353.029	353.028	353.031	8.94121	8.91605	9.01395	17	9	8	453	826.633	814.881	355.759	271.819	544.463	2894.88	0	1376.55	269.213	1525.97	0	165.056	656.601	899.817	1294.84	166.8	952.037	314.889	588.071	558.577	578.701	64.3364	642.78	379.275	0	0	684.921	457.554	0
M114T1_2	1.8083	0.854631	1.96899	0.0680501	0.757994	UP	114.03	114.029	114.037	0.863817	0.71865	1.03179	17	10	5	480	599.564	338.872	1080.91	781.756	1150.84	611.994	383.04	449.3	629.912	377.752	286.892	1097.41	631.488	342.882	271.546	1209.98	351.288	523.193	1663.15	951.587	685.83	1673.87	2211.83	1848.94	0	342.282	467.28	437.902	2165.03
M551T1_2	1.41015	-0.495847	-1.93819	0.068167	0.757995	DOWN	550.627	550.626	550.628	0.841708	0.411784	0.931583	30	13	10	4740	23178.7	11034.8	16437.1	5725.81	43525.2	16245.6	15316.8	16776.7	22107	10992.9	15281.7	36077	18369.1	34430.2	39603.1	17684.2	14913.9	13411.1	20465.1	11128.9	12046.9	11374.3	11432.9	18576.7	25695.9	15283.4	19365.9	11444.3	27019.5
M458T4_1	1.35137	0.43442	1.92378	0.068212	0.757995	UP	458.097	458.093	458.099	4.0989	3.97963	4.3379	25	9	10	676	1718.13	950.09	2330.01	617.027	0	1952.38	2171.94	1752.74	994.028	0	2358.5	2952.94	1566.74	2518.27	2495.95	2467.83	1104.32	1489.33	2322.04	1880.74	1894.85	2028.77	2283.12	2856.65	3283.87	3290.5	1612.06	2901.3	2116.84
M622T8_2	1.92535	0.945123	1.91315	0.068441	0.757997	UP	622.305	622.303	622.307	8.06722	7.99188	8.19214	18	7	11	874	1508.7	2027.57	2918.99	1651.05	7486.99	2382	0	2984.18	1429.51	1412.08	0	702.522	0	1237.37	60.3121	521.477	1396.61	2838.82	2061.8	4451.89	0	4573.8	4348.72	4030.19	1478.21	1484.85	1092.89	4999.98	3666.69
M565T3_3	3.51787	-1.8147	-1.98878	0.0685391	0.757998	DOWN	564.77	564.767	564.771	3.35646	3.24588	3.47095	16	8	8	1718	1390.65	1796.98	383.049	315.494	0	1130.25	5244.6	909.394	225.765	1533.34	566.703	532.597	423.923	701.317	826.803	540.849	5442.93	0	648.325	752.432	547.194	0	822.171	0	324.653	403.704	655.011	443.091	0
M84T7	1.64978	-0.722276	-1.91535	0.0686098	0.757999	DOWN	84.0807	84.0797	84.0814	6.98504	6.82967	7.10712	20	11	9	471	892.201	539.059	532.793	392.812	612.188	276.671	0	529.994	991.577	1801.63	1411.2	695.155	915.205	467.774	974.396	1214.48	1708.35	0	533.684	1298.63	527.289	882.898	804.888	0	587.608	0	580.031	429.635	748.845
M152T7_3	2.05278	-1.03758	-1.91636	0.0686561	0.757999	DOWN	152.069	152.068	152.069	6.94616	6.55965	7.09034	15	9	6	295	613.957	490.699	290.388	346.179	0	173.029	0	0	389.477	1363.42	1187.22	722.512	568.517	429.985	1080.73	1089.14	977.41	0	0	93.4948	575.92	0	583.024	280.224	106.86	264.915	1137.33	0	442.888
M99T8_3	1.79338	0.842683	1.98541	0.0687041	0.758	UP	99.0441	99.0432	99.0445	8.05658	7.7717	8.18569	27	13	11	1776	3617.46	1487.09	6487.49	4799.41	4988.15	4053.7	2121.82	3207.86	1995.88	6396.76	2270.88	3951.31	3530.8	3412	3194.15	1791.71	6111.96	12479.1	13913.5	3120.34	2670.85	2569.55	5773.85	14503.9	2993.17	2787.39	2690.53	4431.05	9916.64
M684T1_9	7.82353	2.96782	2.01398	0.0687651	0.758	UP	684.477	684.472	684.486	0.7576	0.654733	1.1727	20	11	6	28896	4979.87	5122.13	38960.1	58239.4	5221.37	1908.55	4250.83	2997.79	19515.5	4873.01	5078.98	574.04	4266.68	11025	1838.19	1196.01	1992.31	190183	58172.3	2809.64	956.255	1671.9	5652.53	99951.1	18182.9	11109.6	2799.63	2065.11	73967.5
M890T5	1.48058	0.566165	1.90996	0.0688792	0.758001	UP	889.514	889.51	889.521	5.1429	5.1066	5.19361	22	10	12	377	1001.05	706.549	1491.1	573.738	0	800.987	1134.58	1695.61	1690.92	2372.33	0	901.835	200.366	1474.7	984.059	575.444	1182.79	2292.87	424.053	1937.55	1647.65	1417.84	1474.95	1751.36	952.118	2381.06	1567.05	932.659	1114.05
M323T8	1.65309	-0.725169	-1.91063	0.0688811	0.758001	DOWN	323.01	323.007	323.011	8.13709	8.0631	8.27009	25	12	12	2729	13322.8	7672.57	8059.32	6060.53	30371.4	6358.68	10651.5	6551.8	13891.6	19620.3	6351.72	13578.8	11657.6	3892.2	11818.5	13659.9	24792.5	15201.4	14803.7	3479.04	1929.37	2086.72	8683.43	19580.8	4849.83	5269.52	6634.59	12491.3	1702.02
M385T8_3	3.40526	1.76776	2.01152	0.0689195	0.758001	UP	385.126	385.123	385.131	7.7949	7.75622	7.85378	11	3	8	4949	3847.47	1644.38	13101.6	15858.4	3764.16	3155.85	2524.16	3482.21	6506.44	7692.81	1626.77	4416.58	3127.64	4428.87	3434.38	2574.78	3282.43	40352	3713.38	1295.25	941.203	4832.17	13675.7	44360.9	4683.14	2742.43	5236.26	5038.27	30348.8
M391T5	3.18986	1.67349	1.94796	0.0690058	0.758002	UP	390.976	390.974	390.977	4.74441	4.63461	4.87546	12	2	6	489	429.985	815.266	1422.99	1582.66	2867.63	0	314.41	0	0	435.752	0	65.7551	1201.83	0	0	60.1796	644.251	997.124	2501.23	120.683	379.594	1248.51	0	2808.13	5493.5	0	1808.14	1050.77	668.254
M202T1_9	1.36899	0.453108	1.95111	0.0690185	0.758002	UP	202.216	202.216	202.217	1.40278	1.25835	1.47975	12	6	6	1772	9184.98	2687.82	12574.1	5434.91	5469.03	4094.61	7120.33	11782.6	10405.5	9305.68	14552.6	8948.81	10205.9	10743.9	9251.66	7825.01	9698.97	12364.9	8548.4	24492.5	13901.2	13607.4	16508.1	9727.84	12162.9	6044.84	7492.97	18985.8	7052.43
M113T1_1	1.4093	-0.49498	-1.9079	0.0690921	0.758003	DOWN	113.023	113.022	113.023	0.890817	0.70425	1.01032	20	8	8	596	2960.64	1233.3	2097.51	1025.66	2662.86	3377.56	625.508	2165.64	2347.63	4327.35	4807.46	2560.71	4842.96	3817.85	1861.71	2184.73	2906.39	2593.62	533.282	1855.11	2323.54	2214.63	3479.26	2787.07	0	1303.66	2492.91	2465.08	3121.91
M647T1_4	3.49753	1.80634	2.00487	0.0691051	0.758003	UP	647.422	647.414	647.429	0.687675	0.591683	0.985633	18	9	8	3667	1731.67	1154.07	6056.58	7390.03	1088.8	1274.76	1666.78	1659.68	3449.85	3698.05	1851.28	1542.74	503.385	3622.13	452.087	1176.38	525.813	25304.2	7779	1949.4	1567.59	718.446	912.459	12969.3	6455.34	3975.49	351.355	373.606	10322.7
M580T1_6	7.33959	2.8757	2.0103	0.0691607	0.758003	UP	580.44	580.439	580.453	0.649908	0.562217	0.720117	12	6	6	38408	6127.19	6196.73	44971	66669.4	2644.49	411.435	3087.71	8259.05	23893.1	6643.65	7080.7	1892.22	4434.3	11589.7	4375.14	694.914	4647.1	224532	41967.4	18896.3	7291.71	4018.3	2334.88	125678	46812.3	14993	2645.32	2206.18	48276.2
M596T1_8	2.03891	-1.0278	-1.95975	0.0692132	0.758004	DOWN	596.316	596.31	596.323	0.720484	0.655966	0.892117	14	8	6	940	2316.77	2055.46	1136.28	674.008	8762.58	3277.13	1002.82	1988.58	1237.63	1899.54	975.392	1729.44	2596.67	903.008	2368.72	1544.43	1832.12	1494.68	1484.04	1926.19	2347.12	702.886	1781.96	549.163	414.175	137.293	879.031	786.075	1132.76
M584T1_6	1.46929	-0.555118	-1.93118	0.0692398	0.758004	DOWN	584.275	584.265	584.279	0.739358	0.62185	0.832467	22	10	12	529	1979.71	605.654	1347.39	973.596	2342.58	1125.67	2521.73	2583.55	2765.69	932.821	1840.91	2652.04	2223.09	1690.95	2126.55	1509.72	1420.93	2737.78	452.215	827.978	2514.33	1220.4	928.185	757.741	624.574	726.843	794.636	3415.29	1168.75
M257T8_2	1.45305	0.539088	1.90722	0.0692864	0.758005	UP	257.148	257.137	257.151	7.84983	7.4529	8.0283	16	5	7	222	301.551	174.137	438.17	183.258	69.0069	340.369	289.731	504.615	413.983	421.112	539.643	273.248	315.504	69.3101	128.855	498.052	56.739	274.324	438.226	457.789	832.781	390.1	459.699	62.8952	410.077	613.654	449.871	508.864	359.763
M809T6_4	2.48929	-1.31573	-1.94793	0.0692902	0.758005	DOWN	808.642	808.635	808.648	6.37098	6.30033	6.4672	12	5	6	612	776.497	819.115	297.965	323.821	3087.12	753.46	1472.71	406.747	461.893	0	94.538	1009.15	871.209	369.745	0	998.284	569.606	0	801.281	304.78	0	474.949	905.239	0	383.04	0	499.332	206.96	0
M150T1_7	2.98518	-1.57782	-1.9255	0.069317	0.758005	DOWN	150.112	150.104	150.113	0.832384	0.661317	1.06208	21	8	11	5990	13667.6	14769.7	4578.48	8125.39	30489.4	2470.64	2296.39	2624.9	4748.73	30504.7	29307.4	36983	29976.1	1255.29	2755.37	1207.5	3059.47	2362.75	4189.77	2734.34	1344.22	1363.32	2621.75	1522.44	728.532	1226.68	2815.08	30155	3877.93
M306T11_2	2.72629	-1.44694	-1.95703	0.0693992	0.758005	DOWN	306.049	306.048	306.049	10.7823	10.7709	10.7939	14	7	7	1300	2352.14	2607.7	852.969	874.534	0	296.645	2216.09	2611.22	482.106	4728.39	1819.12	6090.63	4490.94	0	193.721	0	7648.91	194.293	978.866	0	0	1714.81	0	1051.3	2688.1	642.733	1664.02	1301.52	0
M712T1_1	2.32608	1.2179	1.95203	0.0694352	0.758006	UP	711.504	711.496	711.508	0.759117	0.606733	0.956883	18	10	4	2610	1796.48	1812.83	4185.81	3865.9	2161.66	924.623	1084.09	785.662	2915.92	6342.74	3708.84	782.604	0	3152.13	95.9582	850.507	549.55	14051.8	5507.49	2349.95	414.624	679.18	4084.52	8101.79	3316.38	1191.29	2835.18	1811.1	5886.47
M381T3_2	1.41743	-0.503274	-1.90465	0.0694363	0.758006	DOWN	381.11	381.109	381.11	2.89948	2.65126	2.97515	15	8	6	3742	54165.8	21300.7	38216.3	20558.8	0	68408.1	35207.8	60503	37105.1	55873.6	67955.9	42876.1	58138.9	64352.4	85098.5	66981.2	61654.5	10294.1	27683.6	59729.5	64095.1	32544.6	28928.9	9987.24	52488	19355.1	60183.2	62878.9	30427.2
M285T1_7	1.64754	-0.720316	-1.90678	0.0694661	0.758006	DOWN	285.29	285.289	285.294	1.075	0.931583	1.1877	27	13	12	5572	15230.1	7498.73	9244.14	8146.07	23629.8	16854.9	6794.59	15945.1	21774.6	17448.8	18318.1	15732.3	11514.7	30298.5	5373.55	5759.9	8546.61	19000.7	5150.07	10122.5	5569.04	4221.6	5948.32	6326.36	5429.24	31614.9	4413.75	4772.72	8360.44
[truncated: 19,204 more rows]
