# Supplementary material for: An in-depth analysis of the molecular changes induced by short-term calorie restriction before living kidney donation
Source: NPJ Aging. 2026 May 28;12(1):70. doi: 10.1038/s41514-026-00401-w (PMC13219448; doi:10.1038/s41514-026-00401-w)
Supplement: Supplementary file 6 — dataS5_serumproteomics_post_vs_pre [file 41514_2026_401_MOESM6_ESM.xlsx]

## Sheet: result_pre_vs_post_1864.CR
	logFC	AveExpr	t	P.Value	adj.P.Val	B
CD44	-4.67221	7.70588	-4.58604	0.00105387	0.110777	-0.551744
IGFBP3	-0.632999	12.5875	-4.34548	0.00152264	0.110777	-0.8541
MMRN1	1.57392	7.62171	4.33559	0.0015461	0.110777	-0.866744
COLEC11	-3.37837	8.10514	-4.24946	0.00176754	0.110777	-0.977675
CFD	0.594084	13.348	4.16261	0.00202502	0.110777	-1.09084
FGG	2.00538	11.4446	4.12426	0.00215102	0.110777	-1.14121
ADAMTS13	0.874745	7.46395	3.6094	0.00492695	0.199976	-1.84055
PROC	0.450278	10.2417	3.57921	0.00517737	0.199976	-1.88277
IGHV3-74	0.504422	16.5215	3.43724	0.0065453	0.224633	-2.08291
SPP2	0.905173	12.0311	3.27493	0.00857788	0.224633	-2.31458
IGHV3-35	0.640554	14.8455	3.27161	0.00862571	0.224633	-2.31936
SPTBN5	-1.05254	3.65199	-3.26487	0.0087236	0.224633	-2.32904
IGF2	-0.64102	8.72934	-3.18282	0.010011	0.224767	-2.44723
BNC2	-0.654597	8.81855	-3.13526	0.010845	0.224767	-2.516
VWA8	0.663827	7.37646	3.10739	0.0113663	0.224767	-2.55637
FGA	0.779228	13.2599	3.09337	0.0116384	0.224767	-2.57671
F2	0.306903	16.0347	3.04411	0.0126477	0.229891	-2.64824
CD14	0.630121	11.6447	2.98051	0.0140845	0.241784	-2.74082
F13A1	0.570628	8.32063	2.94528	0.0149508	0.243147	-2.79219
CP	0.335973	17.2407	2.81957	0.0185076	0.252648	-2.97584
IGLV2-11	-0.972086	8.83665	-2.78719	0.0195551	0.252648	-3.0232
ITIH4	0.379621	17.0128	2.78141	0.019748	0.252648	-3.03164
INHBC	-0.541009	7.38569	-2.77779	0.0198702	0.252648	-3.03694
NRP1	1.79277	8.00198	2.74808	0.0209001	0.252648	-3.0804
AGT	0.390797	12.7402	2.73683	0.0213041	0.252648	-3.09686
PF4	-0.636072	12.5286	-2.72751	0.0216444	0.252648	-3.11048
IGHV1-46	0.521563	13.4939	2.71591	0.022076	0.252648	-3.12745
CLEC3B	-0.55478	13.9786	-2.64021	0.0251116	0.270419	-3.23813
APOD	-0.459814	14.6405	-2.63399	0.0253791	0.270419	-3.24722
ECM1	-0.818892	10.363	-2.4372	0.0354652	0.353262	-3.53379
GPI	0.661506	9.78093	2.41895	0.0365806	0.353262	-3.56023
SERPINA5	-0.484578	11.3107	-2.40974	0.0371571	0.353262	-3.57357
CFB	0.282044	17.7362	2.40076	0.037727	0.353262	-3.58655
PNPLA8	-0.619443	8.18148	-2.36867	0.0398358	0.362037	-3.63291
C8B	0.235291	14.8835	2.31018	0.0439806	0.376769	-3.71711
IGHV1-69	0.258469	18.1825	2.29943	0.0447875	0.376769	-3.73255
IGHV1-2	0.260421	18.1067	2.29512	0.0451148	0.376769	-3.73874
BTD	0.286958	11.26	2.25266	0.0484664	0.391997	-3.79951
APOE	-0.277633	17.5471	-2.2286	0.0504714	0.391997	-3.83383
C1S	0.264039	15.258	2.21746	0.0514265	0.391997	-3.84969
GSN	-0.280122	16.2954	-2.18379	0.0544216	0.391997	-3.8975
GPX3	1.63627	12.2784	2.17781	0.0549706	0.391997	-3.90597
F13B	0.286547	13.5093	2.17156	0.055551	0.391997	-3.91483
C5	0.258076	14.9671	2.16428	0.0562329	0.391997	-3.92512
LDHB	-0.922166	9.06197	-2.13973	0.0585952	0.391997	-3.95977
ACTB	0.603225	11.9201	2.11552	0.0610179	0.391997	-3.99384
F5	0.371779	11.0582	2.10348	0.0622582	0.391997	-4.01074
C1QC	0.21478	16.7451	2.10155	0.0624591	0.391997	-4.01345
C18orf63	-0.698072	10.7012	-2.08039	0.0647046	0.391997	-4.04307
IGKV4-1	0.402431	16.3042	2.0608	0.0668522	0.391997	-4.07041
C1QA	0.25351	15.6403	2.04977	0.0680907	0.391997	-4.08577
PIGR	0.767191	10.1276	2.04587	0.0685334	0.391997	-4.09119
IGHV3-64D	0.328511	14.4881	2.04402	0.0687443	0.391997	-4.09376
GNPTG	0.292205	7.82522	2.03833	0.069398	0.391997	-4.10167
VNN1	1.28039	7.13066	2.02181	0.0713285	0.391997	-4.12457
ITGB1	-1.57759	8.95094	-2.01206	0.0724913	0.391997	-4.13806
HGFAC	-0.228321	12.305	-2.01174	0.0725294	0.391997	-4.13849
IGKV3D-20	-0.688161	13.744	-1.99948	0.0740186	0.391997	-4.15543
IGHV3-23	0.345835	16.9472	1.98456	0.0758691	0.391997	-4.17598
UIMC1	-0.33848	6.04662	-1.96688	0.078119	0.391997	-4.20026
HSPA5	0.339164	9.56706	1.94294	0.0812649	0.391997	-4.23301
PLXDC2	-0.942792	8.59829	-1.93924	0.0817614	0.391997	-4.23806
ORM2	-0.455267	15.0014	-1.9241	0.0838247	0.391997	-4.25869
PCSK9	-0.425693	6.59347	-1.92177	0.0841453	0.391997	-4.26184
COL6A3	1.32271	5.91178	1.90124	0.0870311	0.391997	-4.2897
IGHV3-13	0.405604	14.9854	1.89702	0.0876357	0.391997	-4.29541
CENATAC	0.890516	7.6773	1.88874	0.0888325	0.391997	-4.30659
HBB	2.0557	13.775	1.87725	0.0905188	0.391997	-4.32208
PROS1	0.227572	14.964	1.87714	0.0905345	0.391997	-4.32222
CTBS	-0.763224	8.9617	-1.85619	0.0936875	0.391997	-4.35037
CAMP	0.576549	10.5984	1.84279	0.0957568	0.391997	-4.3683
PLTP	-0.206528	11.1174	-1.83984	0.096218	0.391997	-4.37224
GP5	-0.318213	9.79269	-1.83763	0.0965648	0.391997	-4.37519
HABP2	0.286966	14.16	1.8317	0.0975016	0.391997	-4.3831
IGKC	0.229222	22.2164	1.81397	0.100351	0.391997	-4.40667
NCAM1	-0.443223	7.47787	-1.8075	0.101411	0.391997	-4.41526
KLKB1	0.187598	15.142	1.80352	0.102067	0.391997	-4.42053
ITIH1	0.228491	16.4004	1.80347	0.102076	0.391997	-4.4206
SERPIND1	-0.303386	15.9772	-1.7969	0.103168	0.391997	-4.42928
C4BPA	0.200797	17.3793	1.78903	0.104491	0.391997	-4.43967
IGHV2-70D	-1.14996	12.2164	-1.78761	0.104732	0.391997	-4.44155
IGLV1-40	0.476974	13.5	1.78443	0.105272	0.391997	-4.44574
ALDOA	-1.06478	8.61249	-1.7843	0.105294	0.391997	-4.44591
IGKV2D-29	-0.499354	14.5845	-1.74817	0.111612	0.409898	-4.49327
IGLV1-44	0.549451	14.3565	1.74184	0.112755	0.409898	-4.50153
IGHV5-51	0.229713	16.053	1.69622	0.121306	0.435854	-4.56057
PRG4	-0.736222	10.4202	-1.68775	0.122956	0.436707	-4.57145
ANG	0.444845	10.9869	1.65707	0.129108	0.447098	-4.61063
CFHR3	0.490682	14.3647	1.65508	0.129517	0.447098	-4.61316
VTN	0.166654	17.3453	1.65165	0.130223	0.447098	-4.61751
A2M	0.239101	19.6095	1.64203	0.132224	0.448981	-4.6297
LUM	-0.381323	11.6637	-1.6127	0.138493	0.462094	-4.66662
IGHV3-38	0.302074	14.0633	1.61003	0.139077	0.462094	-4.66996
IGHG1	0.228364	23.5665	1.59236	0.142995	0.470057	-4.69201
IGHV3-9	0.282545	14.8188	1.57211	0.147607	0.478824	-4.71713
IGHA1	0.360972	20.9771	1.56315	0.149689	0.478824	-4.72818
IGHG2	0.420438	21.6699	1.55167	0.152392	0.478824	-4.74228
CPB2	0.205657	13.525	1.53489	0.156425	0.478824	-4.7628
KNG1	0.204542	17.6244	1.53257	0.156989	0.478824	-4.76563
LTBP1	-0.721609	4.16378	-1.52868	0.15794	0.478824	-4.77036
APOA1	-0.228974	19.533	-1.52833	0.158027	0.478824	-4.77079
HPR	-1.60306	17.1984	-1.5282	0.158058	0.478824	-4.77095
HRG	0.238647	17.4008	1.50029	0.165033	0.49135	-4.8047
ITIH3	0.246936	13.3219	1.49896	0.165373	0.49135	-4.80631
ATP5PB	0.487053	5.67196	1.4893	0.167853	0.493968	-4.81789
FCGBP	0.335755	8.92781	1.46703	0.173698	0.506345	-4.84446
IGHV3-64	2.68993	16.0082	1.447	0.179101	0.517218	-4.86814
IGHV3-15	0.294972	14.3932	1.41779	0.187242	0.535719	-4.90231
FCN2	0.367721	10.4046	1.38713	0.196122	0.536405	-4.9377
ORM1	-0.251857	16.6418	-1.37849	0.198688	0.536405	-4.94758
IGKV1-27	-0.249781	14.3179	-1.37566	0.199536	0.536405	-4.95082
IGLV6-57	0.608371	10.6597	1.37544	0.199602	0.536405	-4.95107
GC	0.15044	18.5821	1.37393	0.200055	0.536405	-4.95279
IGHV3-72	0.243683	18.7712	1.36102	0.203967	0.536405	-4.96746
IGHV6-1	-0.603653	12.7447	-1.35219	0.20668	0.536405	-4.97744
IGKV3-15	0.250096	18.8569	1.35079	0.207112	0.536405	-4.97902
BCHE	0.206427	11.2531	1.34769	0.208071	0.536405	-4.9825
DENND4C	0.418633	4.41584	1.34649	0.208445	0.536405	-4.98386
CRISP3	-0.410542	10.5934	-1.3452	0.208845	0.536405	-4.9853
IGKV3D-15	0.217571	14.5288	1.33976	0.210547	0.536405	-4.99141
IGHV3-7	-0.40436	15.3524	-1.33146	0.213164	0.536405	-5.0007
IGKV1-16	0.266642	12.4115	1.32701	0.214577	0.536405	-5.00566
PTGDS	-0.325302	11.8575	-1.32615	0.214853	0.536405	-5.00662
LUZP1	0.23596	12.7339	1.32488	0.215256	0.536405	-5.00803
HPX	0.167251	19.6327	1.29898	0.223668	0.542372	-5.03666
IGHV2-5	0.725598	13.1005	1.29814	0.223943	0.542372	-5.03758
C9	0.237096	15.7705	1.29314	0.225599	0.542372	-5.04306
HBG1	1.14656	9.67702	1.29269	0.225749	0.542372	-5.04355
ATP2A2	0.873329	6.77385	1.29043	0.226503	0.542372	-5.04603
THBS1	0.190326	13.2526	1.2854	0.228182	0.542372	-5.05152
IGHV4-30-2	-0.505415	12.0432	-1.24545	0.241906	0.570604	-5.0946
CNDP1	0.215519	10.8785	1.22979	0.247468	0.575795	-5.11124
CFP	0.147075	13.3079	1.21132	0.254158	0.575795	-5.13066
FGB	1.38446	10.9243	1.21064	0.254409	0.575795	-5.13138
IGLV3-21	0.335874	11.4495	1.20865	0.255139	0.575795	-5.13346
CPN2	0.224185	13.7154	1.20613	0.256067	0.575795	-5.13609
QSOX1	-0.268653	10.3936	-1.20255	0.257388	0.575795	-5.13982
LAMP2	0.266706	7.48171	1.20191	0.257623	0.575795	-5.14048
IGFALS	-0.289077	12.6117	-1.19816	0.259015	0.575795	-5.14437
LGALS3BP	-0.20716	11.5094	-1.17955	0.266008	0.584946	-5.16358
IGHV3-48	0.21062	17.6941	1.17716	0.266917	0.584946	-5.16603
IGHV3-43	0.218227	14.382	1.1717	0.269004	0.585367	-5.17162
ATRN	0.18289	13.6223	1.16543	0.271412	0.586478	-5.178
LYVE1	-0.526136	8.25068	-1.14277	0.280271	0.592151	-5.20089
C3	0.105128	19.7235	1.1359	0.283	0.592151	-5.20776
PON1	-0.195623	15.3666	-1.13563	0.28311	0.592151	-5.20803
NID1	0.7194	7.29388	1.13169	0.284685	0.592151	-5.21196
APOC1	-0.339107	16.2133	-1.13124	0.284863	0.592151	-5.2124
IGHV3-49	0.249545	13.2565	1.1274	0.286406	0.592151	-5.21622
AFM	0.154938	16.1886	1.12481	0.287452	0.592151	-5.21879
PGLYRP2	-0.130896	13.892	-1.11466	0.291571	0.596659	-5.22881
AHSG	-0.186693	16.4817	-1.10968	0.293613	0.596883	-5.23371
IGHV3-30-3	0.212911	18.6872	1.08208	0.30511	0.614468	-5.26051
APOC4	0.475577	13.1321	1.07942	0.30624	0.614468	-5.26308
IGLV2-8	-0.493084	13.4192	-1.0649	0.312442	0.622869	-5.27694
ALB	0.174427	25.7177	1.05596	0.31631	0.626538	-5.28541
C4B	-0.245265	10.9601	-1.04563	0.320825	0.631432	-5.29513
CD163	0.418223	7.27548	1.02038	0.332065	0.649419	-5.31856
LYZ	0.309877	12.8245	0.998783	0.341911	0.664468	-5.33825
F9	-0.162503	12.7842	-0.991725	0.345175	0.666619	-5.34461
CFHR4	-0.965467	8.60506	-0.982543	0.349456	0.670695	-5.35283
ELANE	0.644962	9.23992	0.961901	0.359221	0.685181	-5.37108
C6	0.0934673	14.8408	0.955688	0.362199	0.686623	-5.37651
RNASE1	0.595137	11.5737	0.939011	0.370281	0.693517	-5.39096
CLU	-0.115593	15.763	-0.938922	0.370325	0.693517	-5.39103
HSPG2	0.993384	6.95467	0.924233	0.37755	0.698812	-5.40358
IGLV3-9	0.259822	14.4007	0.92027	0.379517	0.698812	-5.40694
C4A	0.132294	17.7846	0.918938	0.38018	0.698812	-5.40806
IGHV4-4	-0.303965	13.2939	-0.914095	0.382596	0.698812	-5.41214
IL1RAP	0.621001	8.99141	0.90868	0.385311	0.698812	-5.41668
FBN1	-0.52502	0.67743	-0.903116	0.388114	0.698812	-5.42133
SELL	0.25758	10.9095	0.89932	0.390035	0.698812	-5.42448
GLIPR2	-0.43724	7.48982	-0.895269	0.392092	0.698812	-5.42784
IGHV3-73	-0.312096	15.2948	-0.892493	0.393506	0.698812	-5.43013
COMP	-0.217433	9.7995	-0.877006	0.401461	0.707028	-5.4428
UMODL1	0.391031	7.50598	0.873002	0.403536	0.707028	-5.44605
CCIN	-0.404979	8.62008	-0.858921	0.410891	0.707028	-5.45736
TGFBI	0.302027	11.2052	0.855557	0.412662	0.707028	-5.46004
FCN3	0.114011	14.1871	0.852496	0.414278	0.707028	-5.46247
JCHAIN	0.171447	14.2358	0.85072	0.415217	0.707028	-5.46388
IGLV3-25	0.2316	14.4539	0.849855	0.415676	0.707028	-5.46457
CFI	-0.0990284	15.0548	-0.848418	0.416437	0.707028	-5.4657
TTR	0.103288	16.027	0.838211	0.421876	0.712348	-5.47372
HBA1	0.718472	14.4345	0.827951	0.427391	0.71448	-5.4817
SELENOP	0.155523	12.0238	0.826196	0.428339	0.71448	-5.48306
CFHR2	-0.530083	9.94102	-0.82299	0.430075	0.71448	-5.48553
IGHG4	0.52908	17.5579	0.800088	0.442614	0.731378	-5.50294
F11	0.0964868	12.3175	0.794985	0.44544	0.732132	-5.50676
VCAM1	0.572838	9.44689	0.745835	0.473269	0.773758	-5.54248
IGLV3-10	0.220692	13.1858	0.727454	0.483956	0.787066	-5.55532
FBLN1	0.137423	13.3174	0.722588	0.486811	0.787563	-5.55867
IGHV3-38-3	0.199075	11.8615	0.712864	0.492546	0.790258	-5.56531
SAA4	-0.162357	16.1944	-0.700819	0.499709	0.790258	-5.57342
GPLD1	0.0801348	12.2908	0.700611	0.499833	0.790258	-5.57356
CASP14	-0.20706	13.4797	-0.699247	0.500649	0.790258	-5.57447
VWF	0.286648	12.2683	0.698219	0.501264	0.790258	-5.57516
SERPINC1	-0.145557	16.5395	-0.687042	0.50798	0.796235	-5.58255
LRG1	-0.176935	10.6176	-0.683353	0.510209	0.796235	-5.58496
PCYOX1	-0.234557	11.3769	-0.672228	0.516966	0.798232	-5.59218
ITGA1	-0.335502	6.576	-0.671125	0.517638	0.798232	-5.59289
PON3	0.272306	10.1737	0.664296	0.521816	0.798232	-5.59726
PKM	-0.99944	8.32126	-0.660143	0.524366	0.798232	-5.59989
PROZ	0.279264	10.91	0.66008	0.524405	0.798232	-5.59993
IGLV1-47	0.141999	14.9472	0.651469	0.529717	0.802365	-5.60535
APOL1	0.105168	15.0001	0.640194	0.536719	0.804062	-5.61235
C1QB	-0.080897	16.3469	-0.638273	0.537917	0.804062	-5.61353
CHL1	-0.322359	8.7005	-0.630345	0.54288	0.804062	-5.61837
APOC3	-0.197901	11.2893	-0.628108	0.544285	0.804062	-5.61973
IGKV1-17	0.195166	13.8359	0.625204	0.546112	0.804062	-5.62148
CPN1	0.115007	13.3729	0.624668	0.54645	0.804062	-5.62181
LILRA3	0.373439	8.10375	0.61076	0.555251	0.809576	-5.63009
IGHM	0.128724	19.6983	0.610468	0.555437	0.809576	-5.63027
PLA2G7	0.103587	8.70351	0.60476	0.559073	0.81105	-5.63362
PLG	0.0580892	17.6548	0.590321	0.568331	0.814413	-5.64196
APCS	-0.112549	16.7988	-0.5866	0.57073	0.814413	-5.64408
IGHV1-45	-0.19511	13.6435	-0.578035	0.576274	0.814413	-5.64892
APOA4	-0.118777	12.7984	-0.576877	0.577026	0.814413	-5.64957
C8A	-0.059522	14.363	-0.574081	0.578844	0.814413	-5.65113
VASN	-0.354647	8.15967	-0.572613	0.579799	0.814413	-5.65194
IGLV3-19	-0.152605	14.2931	-0.572549	0.579841	0.814413	-5.65198
IGHG3	0.200116	17.3829	0.567902	0.582872	0.814965	-5.65455
SERPINA3	0.0687328	18.5307	0.556515	0.590334	0.820557	-5.66077
IGHV1-3	-0.223448	13.0701	-0.553706	0.592182	0.820557	-5.66229
C1RL	-0.0763799	12.68	-0.546765	0.596763	0.823213	-5.666
CFH	0.0633942	17.8599	0.529669	0.608125	0.835158	-5.67497
CFHR5	0.140366	10.3606	0.519708	0.614797	0.840585	-5.68007
PI16	-0.252463	8.27732	-0.507214	0.623217	0.848343	-5.68634
ANPEP	0.619353	8.43261	0.491298	0.634027	0.855907	-5.69411
IGKV2D-24	0.116875	12.9918	0.488452	0.63597	0.855907	-5.69548
F10	-0.0612892	12.6476	-0.486701	0.637166	0.855907	-5.69631
TFRC	0.171482	10.2898	0.482775	0.639853	0.855907	-5.69818
CRTAC1	0.136587	10.8869	0.476834	0.64393	0.857648	-5.70097
APOH	0.10198	17.7912	0.461141	0.654757	0.866492	-5.7082
TNXB	-0.26212	7.19486	-0.45909	0.656179	0.866492	-5.70913
PZP	0.412713	10.6354	0.451035	0.661775	0.870164	-5.71273
C1R	-0.0457281	14.7703	-0.435857	0.67238	0.874257	-5.71935
LCAT	0.183459	9.27558	0.429623	0.676758	0.874257	-5.72201
IGHA2	0.12577	19.498	0.429096	0.677129	0.874257	-5.72224
IGKV1-5	0.0832223	17.0128	0.426558	0.678915	0.874257	-5.72331
TALDO1	-0.315593	6.82796	-0.426389	0.679034	0.874257	-5.72338
C7	0.0493141	13.8365	0.41351	0.688132	0.875342	-5.72871
SERPINA7	0.0571546	13.0371	0.41254	0.688819	0.875342	-5.72911
MST1	-0.117146	11.6633	-0.403862	0.694982	0.875342	-5.73261
LPA	0.216199	12.2416	0.403148	0.69549	0.875342	-5.73289
IGLV4-69	-0.169029	14.3963	-0.402357	0.696053	0.875342	-5.7332
IGLV8-61	-0.137236	14.7975	-0.401204	0.696874	0.875342	-5.73366
CD5L	0.0751172	16.0044	0.393331	0.702492	0.878826	-5.73675
SERPINF1	-0.0427677	14.5466	-0.368086	0.720631	0.897181	-5.74627
IGHV1-18	0.0813072	12.9895	0.364848	0.722971	0.897181	-5.74744
SERPINF2	0.0467452	14.7444	0.344533	0.737721	0.898345	-5.75459
FN1	-0.0465955	16.5018	-0.341575	0.739878	0.898345	-5.7556
IGLV5-45	0.103782	12.9175	0.340906	0.740366	0.898345	-5.75582
MYH6	-0.115604	4.32566	-0.339547	0.741359	0.898345	-5.75628
RBP4	0.057972	17.1339	0.33652	0.74357	0.898345	-5.7573
AOC3	-0.12157	6.29599	-0.333849	0.745524	0.898345	-5.75819
IGKV3-20	0.0626007	18.9341	0.331697	0.747099	0.898345	-5.7589
CFHR1	0.0548392	16.3772	0.331604	0.747167	0.898345	-5.75893
IGKV6-21	0.211542	11.7709	0.326292	0.751061	0.899527	-5.76067
TF	0.0425195	22.1798	0.306188	0.765864	0.912143	-5.76699
PPBP	-0.0578251	15.0963	-0.303977	0.767499	0.912143	-5.76766
EFEMP1	0.0539339	12.0909	0.298759	0.77136	0.913219	-5.76923
FETUB	0.0405717	12.1829	0.293254	0.775441	0.914546	-5.77085
IGHV3-20	0.0730527	10.0238	0.281085	0.784488	0.921698	-5.77433
IGLC2	0.0563277	20.0308	0.248675	0.808744	0.942411	-5.7829
CETP	0.0619785	10.1154	0.245838	0.810877	0.942411	-5.7836
SERPING1	-0.0309509	16.9129	-0.241176	0.814387	0.942411	-5.78473
ADIPOQ	0.06464	11.1343	0.239209	0.815869	0.942411	-5.78521
IGKV3-7	-0.255728	16.1836	-0.227972	0.824352	0.942411	-5.78783
ITIH2	-0.0333702	17.1222	-0.220346	0.830122	0.942411	-5.78954
LTF	0.238627	12.1169	0.206959	0.840276	0.942411	-5.7924
IGLV1-51	-0.0546841	14.075	-0.205085	0.841701	0.942411	-5.79279
IGHV5-10-1	0.164357	10.5726	0.201761	0.844228	0.942411	-5.79347
IGHD	-0.123103	10.6189	-0.196828	0.847982	0.942411	-5.79445
IGHV4-30-4	0.0496376	17.3187	0.195892	0.848695	0.942411	-5.79463
HP	-0.0936855	21.3524	-0.188155	0.854592	0.942411	-5.79612
SERPINA6	-0.0290398	14.2989	-0.185236	0.85682	0.942411	-5.79667
IGKV2-30	-0.0556932	17.1257	-0.18424	0.85758	0.942411	-5.79685
SERPINA1	-0.037393	19.2206	-0.183377	0.858239	0.942411	-5.79701
LBP	0.0823445	9.15718	0.175379	0.864351	0.942411	-5.79845
C2	0.0222488	13.7987	0.1753	0.864411	0.942411	-5.79846
CDH5	0.0585093	10.9727	0.171959	0.866967	0.942411	-5.79904
IGLL1	-0.0405556	17.0503	-0.170693	0.867936	0.942411	-5.79926
IGLV7-43	0.0690172	13.7701	0.167569	0.870328	0.942411	-5.79979
IGLV9-49	0.0265238	12.2652	0.165813	0.871673	0.942411	-5.80008
SERPINA4	-0.0273533	13.8635	-0.165554	0.871872	0.942411	-5.80013
IGLV4-60	-0.0699368	11.7176	-0.165042	0.872264	0.942411	-5.80021
CST3	-0.0718813	12.3198	-0.15018	0.883667	0.951236	-5.80256
AZGP1	-0.0216468	13.9283	-0.143068	0.889134	0.951236	-5.80361
SERPINA10	-0.0302717	10.6439	-0.142375	0.889667	0.951236	-5.80371
IGFBP6	-0.0580596	9.40723	-0.12742	0.901183	0.960226	-5.80573
APOA2	0.0153573	16.2627	0.111888	0.91317	0.968987	-5.8076
F12	-0.0237604	14.7697	-0.104823	0.918629	0.968987	-5.80837
APOB	0.0159869	16.6411	0.104586	0.918813	0.968987	-5.80839
A1BG	0.0103394	15.5377	0.089819	0.930239	0.975546	-5.80983
MAN1A1	-0.0566798	8.29985	-0.0864479	0.93285	0.975546	-5.81013
APMAP	0.0505776	9.54256	0.0843132	0.934504	0.975546	-5.81032
CA1	0.0847098	13.1655	0.0762055	0.940788	0.9788	-5.81097
USP19	0.0745173	17.8864	0.0603787	0.953067	0.985648	-5.81206
LCP1	-0.040695	7.47902	-0.0586099	0.95444	0.985648	-5.81216
IGHV4-34	-0.0105037	11.7072	-0.0510921	0.960278	0.985648	-5.81258
RPL11	-0.0111192	18.7974	-0.0496976	0.961361	0.985648	-5.81265
IGHV4-28	0.00965165	14.6262	0.0440214	0.965771	0.985648	-5.81291
MASP1	-0.00562741	11.5508	-0.0430714	0.966509	0.985648	-5.81296
IGHV2-26	0.0108062	13.4998	0.0289005	0.977524	0.993601	-5.81347
APOM	0.0101384	11.8371	0.0219693	0.982913	0.995804	-5.81365
C8G	-0.00378717	14.9651	-0.0137073	0.989338	0.998112	-5.81379
C4BPB	-0.000907438	12.7808	-0.00637592	0.995041	0.998112	-5.81387
IGLL5	0.00098951	17.8229	0.00443771	0.996548	0.998112	-5.81388
AMBP	-0.000309087	17.5807	-0.00242723	0.998112	0.998112	-5.81389

## Sheet: result_pre_vs_post_1864_MS_2025
	logFC	AveExpr	t	P.Value	adj.P.Val	B
CD44	-4.67221	7.70588	-4.58604	0.00105387	0.110777	-0.551744
COLEC11	-3.37837	8.10514	-4.24946	0.00176754	0.110777	-0.977675
SPTBN5	-1.05254	3.65199	-3.26487	0.0087236	0.224633	-2.32904
IGLV2-11	-0.972086	8.83665	-2.78719	0.0195551	0.252648	-3.0232
ECM1	-0.818892	10.363	-2.4372	0.0354652	0.353262	-3.53379
BNC2	-0.654597	8.81855	-3.13526	0.010845	0.224767	-2.516
IGF2	-0.64102	8.72934	-3.18282	0.010011	0.224767	-2.44723
PF4	-0.636072	12.5286	-2.72751	0.0216444	0.252648	-3.11048
IGFBP3	-0.632999	12.5875	-4.34548	0.00152264	0.110777	-0.8541
PNPLA8	-0.619443	8.18148	-2.36867	0.0398358	0.362037	-3.63291
CLEC3B	-0.55478	13.9786	-2.64021	0.0251116	0.270419	-3.23813
INHBC	-0.541009	7.38569	-2.77779	0.0198702	0.252648	-3.03694
SERPINA5	-0.484578	11.3107	-2.40974	0.0371571	0.353262	-3.57357
APOD	-0.459814	14.6405	-2.63399	0.0253791	0.270419	-3.24722
C8B	0.235291	14.8835	2.31018	0.0439806	0.376769	-3.71711
IGHV1-69	0.258469	18.1825	2.29943	0.0447875	0.376769	-3.73255
IGHV1-2	0.260421	18.1067	2.29512	0.0451148	0.376769	-3.73874
CFB	0.282044	17.7362	2.40076	0.037727	0.353262	-3.58655
BTD	0.286958	11.26	2.25266	0.0484664	0.391997	-3.79951
F2	0.306903	16.0347	3.04411	0.0126477	0.229891	-2.64824
CP	0.335973	17.2407	2.81957	0.0185076	0.252648	-2.97584
ITIH4	0.379621	17.0128	2.78141	0.019748	0.252648	-3.03164
AGT	0.390797	12.7402	2.73683	0.0213041	0.252648	-3.09686
PROC	0.450278	10.2417	3.57921	0.00517737	0.199976	-1.88277
IGHV3-74	0.504422	16.5215	3.43724	0.0065453	0.224633	-2.08291
IGHV1-46	0.521563	13.4939	2.71591	0.022076	0.252648	-3.12745
F13A1	0.570628	8.32063	2.94528	0.0149508	0.243147	-2.79219
CFD	0.594084	13.348	4.16261	0.00202502	0.110777	-1.09084
CD14	0.630121	11.6447	2.98051	0.0140845	0.241784	-2.74082
IGHV3-35	0.640554	14.8455	3.27161	0.00862571	0.224633	-2.31936
GPI	0.661506	9.78093	2.41895	0.0365806	0.353262	-3.56023
VWA8	0.663827	7.37646	3.10739	0.0113663	0.224767	-2.55637
FGA	0.779228	13.2599	3.09337	0.0116384	0.224767	-2.57671
ADAMTS13	0.874745	7.46395	3.6094	0.00492695	0.199976	-1.84055
SPP2	0.905173	12.0311	3.27493	0.00857788	0.224633	-2.31458
MMRN1	1.57392	7.62171	4.33559	0.0015461	0.110777	-0.866744
NRP1	1.79277	8.00198	2.74808	0.0209001	0.252648	-3.0804
FGG	2.00538	11.4446	4.12426	0.00215102	0.110777	-1.14121

## Sheet: former known transcripts
	logFC	AveExpr	t	P.Value	adj.P.Val	B
MMRN1	1.57392	7.62171	4.33559	0.0015461	0.110777	-0.866744
GSN	-0.280122	16.2954	-2.18379	0.0544216	0.391997	-3.8975
GNPTG	0.292205	7.82522	2.03833	0.069398	0.391997	-4.10167
HGFAC	-0.228321	12.305	-2.01174	0.0725294	0.391997	-4.13849
NCAM1	-0.443223	7.47787	-1.8075	0.101411	0.391997	-4.41526
PRG4	-0.736222	10.4202	-1.68775	0.122956	0.436707	-4.57145
AOC3	-0.12157	6.29599	-0.333849	0.745524	0.898345	-5.75819

## Sheet: former known proteins
	logFC	AveExpr	t	P.Value	adj.P.Val	B
PLXDC2	-0.942792	8.59829	-1.93924	0.0817614	0.391997	-4.23806
A2M	0.239101	19.6095	1.64203	0.132224	0.448981	-4.6297
FGB	1.38446	10.9243	1.21064	0.254409	0.575795	-5.13138
C4B	-0.245265	10.9601	-1.04563	0.320825	0.631432	-5.29513
C4A	0.132294	17.7846	0.918938	0.38018	0.698812	-5.40806
SERPINA3	0.0687328	18.5307	0.556515	0.590334	0.820557	-5.66077
SERPINA1	-0.037393	19.2206	-0.183377	0.858239	0.942411	-5.79701
