# Supplementary material for: An in-depth analysis of the molecular changes induced by short-term calorie restriction before living kidney donation
Source: NPJ Aging. 2026 May 28;12(1):70. doi: 10.1038/s41514-026-00401-w (PMC13219448; doi:10.1038/s41514-026-00401-w)
Supplement: Supplementary file 7 — dataS6_kidney_biopsie_proteomics_CR_vs_control [file 41514_2026_401_MOESM7_ESM.xlsx]

## Sheet: CR vs. control p<0.005
Row.names	logFC	AveExpr	t	P.Value	adj.P.Val	B	Genes	Protein.Names	GOBP name	GOMF name	GOCC name	Reactome
Q9UJ68	-7.61306	-0.401468	-6.40524	0.00197991	0.0722373	-0.731111	MSRA	MSRA_HUMAN	amine metabolic process;aspartate family amino acid metabolic process;carboxylic acid metabolic process;cellular amine metabolic process;cellular amino acid metabolic process;cellular ketone metabolic process;cellular macromolecule metabolic process;cellular metabolic process;cellular nitrogen compound metabolic process;cellular process;cellular protein metabolic process;macromolecule metabolic p…	catalytic activity;oxidoreductase activity;oxidoreductase activity, acting on a sulfur group of donors;oxidoreductase activity, acting on a sulfur group of donors, disulfide as acceptor;peptide-methionine-(S)-S-oxide reductase activity	actin cytoskeleton;cell part;cytoplasm;cytoplasmic part;cytoskeleton;extracellular membrane-bounded organelle;extracellular organelle;extracellular region part;extracellular vesicular exosome;intracellular membrane-bounded organelle;intracellular non-membrane-bounded organelle;intracellular organelle;intracellular organelle part;intracellular part;membrane;membrane-bounded organelle;membrane-boun…
P16662	-7.11133	-0.228872	-9.39144	0.000389094	0.0704758	0.407367	UGT2B7	UD2B7_HUMAN	alcohol metabolic process;androgen metabolic process;aromatic compound biosynthetic process;biological regulation;biosynthetic process;carbohydrate metabolic process;carboxylic acid metabolic process;cellular aromatic compound metabolic process;cellular biosynthetic process;cellular carbohydrate metabolic process;cellular glucuronidation;cellular hormone metabolic process;cellular ketone metaboli…	catalytic activity;glucuronosyltransferase activity;transferase activity;transferase activity, transferring glycosyl groups;transferase activity, transferring hexosyl groups;UDP-glycosyltransferase activity	cell part;cytoplasmic part;endoplasmic reticulum membrane;endoplasmic reticulum part;extracellular membrane-bounded organelle;extracellular organelle;extracellular region part;extracellular vesicular exosome;integral to membrane;intracellular membrane-bounded organelle;intracellular organelle;intracellular organelle part;intracellular part;intrinsic to membrane;membrane;membrane part;membrane-bou…	REACT_6784
Q8N5K1	-7.10441	0.414473	-8.79453	0.00051693	0.0704758	0.232617	CISD2	CISD2_HUMAN	aging;autophagy;biological regulation;catabolic process;cellular catabolic process;cellular metabolic process;cellular process;developmental process;metabolic process;mitochondrion degradation;multicellular organismal aging;regulation of autophagy;regulation of biological process;regulation of catabolic process;regulation of cellular catabolic process;regulation of cellular metabolic process;regu…	2 iron, 2 sulfur cluster binding;binding;cation binding;identical protein binding;ion binding;iron-sulfur cluster binding;metal cluster binding;metal ion binding;protein binding;protein dimerization activity;protein homodimerization activity	cell part;cytoplasmic part;endoplasmic reticulum;endoplasmic reticulum membrane;endoplasmic reticulum part;integral to membrane;intracellular membrane-bounded organelle;intracellular organelle;intracellular organelle part;intracellular part;intrinsic to membrane;macromolecular complex;membrane;membrane part;membrane-bounded organelle;mitochondrial membrane;mitochondrial outer membrane;mitochondri…
P02649	-6.74849	0.089085	-9.35757	0.00039524	0.0704758	0.398002	APOE	APOE_HUMAN	acylglycerol catabolic process;acylglycerol metabolic process;aging;alcohol metabolic process;alpha-amino-3-hydroxy-5-methyl-4-isoxazole propionate receptor clustering;anatomical structure morphogenesis;artery morphogenesis;axon regeneration;axonogenesis;biological regulation;biosynthetic process;blood vessel morphogenesis;calcium ion homeostasis;carboxylic acid transport;catabolic process;cation…	antioxidant activity;beta-amyloid binding;binding;carbohydrate binding;cation binding;cholesterol binding;cholesterol transporter activity;cytoskeletal protein binding;enzyme activator activity;enzyme regulator activity;glycosaminoglycan binding;heparin binding;hydroxyapatite binding;identical protein binding;ion binding;lipid binding;lipid transporter activity;lipoprotein particle binding;lipopr…	blood microparticle;cell body;cell part;cell projection;chylomicron;cytoplasm;cytoplasmic membrane-bounded vesicle lumen;cytoplasmic part;cytoplasmic vesicle part;cytoskeletal part;dendrite;discoidal high-density lipoprotein particle;early endosome;endocytic vesicle lumen;endoplasmic reticulum;endosome;envelope;extracellular matrix;extracellular membrane-bounded organelle;extracellular organelle;…	REACT_13621;REACT_163699;REACT_24968;REACT_6841
P11498	-6.57232	-2.27436	-7.20805	0.00120834	0.0718964	-0.351265	PC	PYC_HUMAN	alcohol biosynthetic process;alcohol metabolic process;biological regulation;biosynthetic process;biotin metabolic process;carbohydrate biosynthetic process;carbohydrate metabolic process;carboxylic acid metabolic process;cellular amide metabolic process;cellular biosynthetic process;cellular carbohydrate biosynthetic process;cellular carbohydrate metabolic process;cellular ketone metabolic proce…	adenyl nucleotide binding;adenyl ribonucleotide binding;ATP binding;binding;biotin binding;biotin carboxylase activity;carboxylic acid binding;catalytic activity;cation binding;DNA binding;ion binding;ligase activity;ligase activity, forming carbon-carbon bonds;ligase activity, forming carbon-nitrogen bonds;metal ion binding;monocarboxylic acid binding;nucleic acid binding;nucleotide binding;puri…	cell part;cytoplasm;cytoplasmic part;cytosol;intracellular membrane-bounded organelle;intracellular organelle;intracellular organelle lumen;intracellular organelle part;intracellular part;membrane;membrane-bounded organelle;membrane-enclosed lumen;mitochondrial inner membrane;mitochondrial matrix;mitochondrial membrane;mitochondrial part;mitochondrion;organelle;organelle inner membrane;organelle …	REACT_11153;REACT_1520;REACT_169312
Q96A26	-6.56508	-0.787372	-6.68168	0.00166092	0.0722373	-0.592758	FAM162A	F162A_HUMAN	activation of caspase activity;apoptosis;biological regulation;cell death;cellular process;cellular response to chemical stimulus;cellular response to hypoxia;cellular response to oxygen levels;cellular response to stimulus;cellular response to stress;death;neuron apoptosis;neuron death;positive regulation of apoptosis;positive regulation of biological process;positive regulation of caspase activ…		cell part;cytoplasm;cytoplasmic part;extracellular membrane-bounded organelle;extracellular organelle;extracellular region part;extracellular vesicular exosome;integral to membrane;intracellular membrane-bounded organelle;intracellular organelle;intracellular part;intrinsic to membrane;membrane part;membrane-bounded organelle;membrane-bounded vesicle;mitochondrion;nucleus;organelle;vesicle
P62424	-6.53542	-1.31563	-7.28244	0.0011571	0.0718964	-0.319296	RPL7A	RL7A_HUMAN	biosynthetic process;catabolic process;cellular biosynthetic process;cellular catabolic process;cellular component biogenesis;cellular component biogenesis at cellular level;cellular component disassembly;cellular component disassembly at cellular level;cellular component organization;cellular component organization at cellular level;cellular component organization or biogenesis;cellular componen…	binding;nucleic acid binding;RNA binding;structural constituent of ribosome;structural molecule activity	adherens junction;anchoring junction;cell junction;cell part;cell-substrate adherens junction;cell-substrate junction;cytoplasm;cytoplasmic part;cytosol;cytosolic large ribosomal subunit;extracellular membrane-bounded organelle;extracellular organelle;extracellular region part;extracellular vesicular exosome;focal adhesion;intracellular membrane-bounded organelle;intracellular non-membrane-bounde…	REACT_115902;REACT_1404;REACT_1797;REACT_1986;REACT_2085;REACT_75768;REACT_75822;REACT_79;REACT_9491
Q8N4T8	-6.33138	-1.64029	-5.37124	0.00405828	0.0860437	-1.33032	CBR4	CBR4_HUMAN	biosynthetic process;carboxylic acid biosynthetic process;carboxylic acid metabolic process;cellular biosynthetic process;cellular component assembly;cellular component organization;cellular component organization or biogenesis;cellular ketone metabolic process;cellular lipid metabolic process;cellular metabolic process;cellular process;fatty acid biosynthetic process;fatty acid metabolic process…	binding;catalytic activity;coenzyme binding;cofactor binding;NAD(P)H dehydrogenase (quinone) activity;NADP binding;NADPH binding;NADPH dehydrogenase (quinone) activity;NADPH dehydrogenase activity;nucleotide binding;oxidoreductase activity;oxidoreductase activity, acting on NADH or NADPH;oxidoreductase activity, acting on NADH or NADPH, quinone or similar compound as acceptor;quinone binding	cell part;cytoplasmic part;intracellular organelle lumen;intracellular organelle part;intracellular part;membrane-enclosed lumen;mitochondrial matrix;mitochondrial part;organelle lumen;organelle part
Q9NT62	-6.30382	-0.168245	-7.09752	0.00128963	0.0718964	-0.399719	ATG3	ATG3_HUMAN	apoptotic mitochondrial changes;autophagic vacuole assembly;autophagy;catabolic process;cellular catabolic process;cellular component assembly;cellular component assembly at cellular level;cellular component organization;cellular component organization at cellular level;cellular component organization or biogenesis;cellular component organization or biogenesis at cellular level;cellular macromole…	acid-amino acid ligase activity;Atg12 ligase activity;Atg8 ligase activity;binding;catalytic activity;enzyme binding;ligase activity;ligase activity, forming carbon-nitrogen bonds;protein binding;small conjugating protein ligase activity	cell part;cytoplasmic part;cytoplasmic ubiquitin ligase complex;cytosol;intracellular part;macromolecular complex;protein complex;ubiquitin ligase complex
P46779	-6.12018	-1.88225	-6.35394	0.00204694	0.0722373	-0.757721	RPL28	RL28_HUMAN	biosynthetic process;catabolic process;cellular biosynthetic process;cellular catabolic process;cellular component disassembly;cellular component disassembly at cellular level;cellular component organization;cellular component organization at cellular level;cellular component organization or biogenesis;cellular component organization or biogenesis at cellular level;cellular macromolecular complex…	binding;nucleic acid binding;RNA binding;structural constituent of ribosome;structural molecule activity	cell body;cell part;cell projection;cytoplasm;cytoplasmic part;cytosol;cytosolic large ribosomal subunit;dendrite;extracellular membrane-bounded organelle;extracellular organelle;extracellular region part;extracellular vesicular exosome;intracellular organelle part;intracellular part;large ribosomal subunit;macromolecular complex;membrane;membrane-bounded organelle;membrane-bounded vesicle;neuron…	REACT_115902;REACT_1404;REACT_1797;REACT_1986;REACT_2085;REACT_75768;REACT_75822;REACT_79;REACT_9491
Q9NPJ3	-5.99143	-1.29112	-9.02619	0.000462026	0.0704758	0.302945	ACOT13	ACO13_HUMAN	cellular component assembly;cellular component organization;cellular component organization or biogenesis;macromolecular complex assembly;macromolecular complex subunit organization;metabolic process;protein complex assembly;protein complex subunit organization;protein homooligomerization;protein homotetramerization;protein oligomerization;protein tetramerization	acyl-CoA hydrolase activity;catalytic activity;CoA hydrolase activity;hydrolase activity;hydrolase activity, acting on ester bonds;thiolester hydrolase activity	cell part;cytoplasmic part;cytoskeletal part;cytosol;extracellular membrane-bounded organelle;extracellular organelle;extracellular region part;extracellular vesicular exosome;intracellular membrane-bounded organelle;intracellular non-membrane-bounded organelle;intracellular organelle;intracellular organelle part;intracellular part;membrane-bounded organelle;membrane-bounded vesicle;mitochondrion…
P06865	-5.87974	-1.21443	-8.03553	0.000761653	0.0704758	-0.0226333	HEXA	HEXA_HUMAN	amine metabolic process;aminoglycan catabolic process;aminoglycan metabolic process;carbohydrate catabolic process;carbohydrate metabolic process;catabolic process;cellular catabolic process;cellular lipid metabolic process;cellular metabolic process;cellular process;chondroitin sulfate catabolic process;chondroitin sulfate metabolic process;glycolipid metabolic process;glycosaminoglycan cataboli…	beta-N-acetylhexosaminidase activity;binding;catalytic activity;hexosaminidase activity;hydrolase activity;hydrolase activity, acting on glycosyl bonds;hydrolase activity, hydrolyzing O-glycosyl compounds;protein binding;protein dimerization activity;protein heterodimerization activity	cell part;cytoplasmic part;extracellular membrane-bounded organelle;extracellular organelle;extracellular region part;extracellular vesicular exosome;intracellular organelle lumen;intracellular organelle part;intracellular part;lysosomal lumen;membrane;membrane-bounded organelle;membrane-bounded vesicle;membrane-enclosed lumen;organelle;organelle lumen;organelle part;vacuolar lumen;vacuolar part;…	REACT_116105;REACT_120888;REACT_120996;REACT_121313
P18124	-5.87129	-2.04137	-6.69728	0.00164483	0.0722373	-0.585194	RPL7	RL7_HUMAN	biosynthetic process;catabolic process;cellular biosynthetic process;cellular catabolic process;cellular component biogenesis;cellular component biogenesis at cellular level;cellular component disassembly;cellular component disassembly at cellular level;cellular component organization;cellular component organization at cellular level;cellular component organization or biogenesis;cellular componen…	binding;DNA binding;identical protein binding;mRNA binding;nucleic acid binding;protein binding;protein dimerization activity;protein homodimerization activity;RNA binding;structural constituent of ribosome;structural molecule activity	adherens junction;anchoring junction;cell junction;cell part;cell-substrate adherens junction;cell-substrate junction;cytoplasm;cytoplasmic part;cytosol;cytosolic large ribosomal subunit;extracellular membrane-bounded organelle;extracellular organelle;extracellular region part;extracellular vesicular exosome;focal adhesion;intracellular membrane-bounded organelle;intracellular non-membrane-bounde…	REACT_115902;REACT_1404;REACT_1797;REACT_1986;REACT_2085;REACT_75768;REACT_75822;REACT_79;REACT_9491
P26440	-5.84606	-1.99036	-6.30401	0.00211481	0.0726245	-0.783907	IVD	IVD_HUMAN	amine catabolic process;amine metabolic process;branched chain family amino acid catabolic process;branched chain family amino acid metabolic process;carboxylic acid catabolic process;carboxylic acid metabolic process;catabolic process;cellular amine metabolic process;cellular amino acid catabolic process;cellular amino acid metabolic process;cellular catabolic process;cellular ketone metabolic p…	acyl-CoA dehydrogenase activity;binding;catalytic activity;coenzyme binding;cofactor binding;flavin adenine dinucleotide binding;isovaleryl-CoA dehydrogenase activity;oxidoreductase activity;oxidoreductase activity, acting on the CH-CH group of donors	cell part;cytoplasmic part;intracellular membrane-bounded organelle;intracellular organelle;intracellular organelle lumen;intracellular organelle part;intracellular part;membrane-bounded organelle;membrane-enclosed lumen;mitochondrial matrix;mitochondrial part;mitochondrion;nuclear part;nucleoplasm;organelle;organelle lumen;organelle part	REACT_197
P32754	-5.80665	-0.411283	-5.71982	0.00314967	0.0793193	-1.11278	HPD	HPPD_HUMAN	amine catabolic process;amine metabolic process;aromatic amino acid family catabolic process;aromatic amino acid family metabolic process;aromatic compound catabolic process;carboxylic acid catabolic process;carboxylic acid metabolic process;catabolic process;cellular amine metabolic process;cellular amino acid catabolic process;cellular amino acid metabolic process;cellular aromatic compound met…	4-hydroxyphenylpyruvate dioxygenase activity;binding;catalytic activity;cation binding;dioxygenase activity;ion binding;metal ion binding;oxidoreductase activity;oxidoreductase activity, acting on single donors with incorporation of molecular oxygen;oxidoreductase activity, acting on single donors with incorporation of molecular oxygen, incorporation of two atoms of oxygen	cell part;cytoplasmic part;cytosol;extracellular membrane-bounded organelle;extracellular organelle;extracellular region part;extracellular vesicular exosome;intracellular part;membrane-bounded organelle;membrane-bounded vesicle;organelle;vesicle	REACT_1786
P42330	-5.77707	-2.09918	-8.20824	0.000695408	0.0704758	0.0390196	AKR1C3	AK1C3_HUMAN	alcohol catabolic process;alcohol metabolic process;anatomical structure development;androgen biosynthetic process;androgen metabolic process;apocarotenoid metabolic process;arachidonic acid metabolic process;biological regulation;biosynthetic process;C21-steroid hormone metabolic process;carboxylic acid metabolic process;catabolic process;cell communication;cell differentiation;cell surface rece…	15-hydroxyprostaglandin-D dehydrogenase (NADP+) activity;alcohol dehydrogenase (NADP+) activity;alditol:NADP+ 1-oxidoreductase activity;aldo-keto reductase (NADP) activity;androsterone dehydrogenase activity;catalytic activity;delta4-3-oxosteroid 5beta-reductase activity;dihydrotestosterone 17-beta-dehydrogenase activity;enone reductase activity;geranylgeranyl reductase activity;indanol dehydroge…	cell part;cytoplasm;cytoplasmic part;cytosol;extracellular membrane-bounded organelle;extracellular organelle;extracellular region part;extracellular vesicular exosome;intracellular;intracellular membrane-bounded organelle;intracellular organelle;intracellular part;membrane-bounded organelle;membrane-bounded vesicle;nucleus;organelle;vesicle	REACT_11041;REACT_11048;REACT_11053;REACT_150149;REACT_24968;REACT_268561
Q9BW30	-5.75659	-1.18586	-7.96023	0.000792911	0.0704758	-0.0502184	TPPP3	TPPP3_HUMAN	cellular component organization;cellular component organization at cellular level;cellular component organization or biogenesis;cellular component organization or biogenesis at cellular level;cellular process;cytoskeleton organization;microtubule bundle formation;microtubule cytoskeleton organization;microtubule-based process;organelle organization	binding;cytoskeletal protein binding;protein binding;tubulin binding	cell part;cytoplasm;cytoskeletal part;extracellular membrane-bounded organelle;extracellular organelle;extracellular region part;extracellular vesicular exosome;intracellular organelle part;intracellular part;macromolecular complex;membrane-bounded organelle;membrane-bounded vesicle;microtubule;organelle;organelle part;protein complex;vesicle
Q9UBR2	-5.75468	-0.929105	-8.79299	0.000517319	0.0704758	0.232141	CTSZ	CATZ_HUMAN	anatomical structure morphogenesis;angiotensin maturation;biological regulation;branching morphogenesis of a tube;cellular macromolecule metabolic process;cellular metabolic process;cellular process;cellular protein metabolic process;developmental process;epithelial tube branching involved in lung morphogenesis;epithelial tube morphogenesis;hormone metabolic process;macromolecule metabolic proces…	catalytic activity;cysteine-type endopeptidase activity;cysteine-type peptidase activity;endopeptidase activity;hydrolase activity;peptidase activity;peptidase activity, acting on L-amino acid peptides	cell part;cytoplasmic part;endoplasmic reticulum;extracellular membrane-bounded organelle;extracellular organelle;extracellular region part;extracellular space;extracellular vesicular exosome;intracellular membrane-bounded organelle;intracellular organelle;intracellular part;lysosome;lytic vacuole;membrane;membrane-bounded organelle;membrane-bounded vesicle;organelle;plasma membrane;vacuole;vesic…	REACT_147707;REACT_19287
P62241	-5.71068	-1.58338	-5.82021	0.00293461	0.0793193	-1.05319	RPS8	RS8_HUMAN	biosynthetic process;catabolic process;cellular biosynthetic process;cellular catabolic process;cellular component disassembly;cellular component disassembly at cellular level;cellular component organization;cellular component organization at cellular level;cellular component organization or biogenesis;cellular component organization or biogenesis at cellular level;cellular macromolecular complex…	structural constituent of ribosome;structural molecule activity	adherens junction;anchoring junction;cell junction;cell part;cell-substrate adherens junction;cell-substrate junction;cytoplasm;cytoplasmic part;cytosol;cytosolic small ribosomal subunit;extracellular membrane-bounded organelle;extracellular organelle;extracellular region part;extracellular vesicular exosome;focal adhesion;intracellular membrane-bounded organelle;intracellular organelle;intracell…	REACT_1079;REACT_115902;REACT_1404;REACT_1797;REACT_1979;REACT_1986;REACT_2085;REACT_75768;REACT_75822;REACT_79;REACT_931;REACT_9491
P07099	-5.60483	-0.574372	-5.99844	0.00259449	0.0759506	-0.950624	EPHX1	HYEP_HUMAN	aromatic compound catabolic process;catabolic process;cellular aromatic compound metabolic process;cellular catabolic process;cellular metabolic process;cellular process;metabolic process;response to chemical stimulus;response to organic cyclic compound;response to organic substance;response to stimulus;response to toxin	catalytic activity;cis-stilbene-oxide hydrolase activity;epoxide hydrolase activity;ether hydrolase activity;hydrolase activity;hydrolase activity, acting on ether bonds	cell part;cytoplasmic part;endoplasmic reticulum membrane;endoplasmic reticulum part;integral to membrane;intracellular organelle part;intracellular part;intrinsic to membrane;membrane;membrane part;organelle membrane;organelle part
P09012	-5.59299	-1.50529	-7.14533	0.00125369	0.0718964	-0.37862	SNRPA	SNRPA_HUMAN	cellular macromolecule metabolic process;cellular metabolic process;cellular nitrogen compound metabolic process;cellular process;gene expression;macromolecule metabolic process;metabolic process;mRNA metabolic process;mRNA processing;nitrogen compound metabolic process;nuclear mRNA splicing, via spliceosome;nucleic acid metabolic process;nucleobase-containing compound metabolic process;primary m…	binding;nucleic acid binding;nucleotide binding;RNA binding;snRNA binding	cell part;cytoplasm;intracellular non-membrane-bounded organelle;intracellular organelle;intracellular organelle part;intracellular part;macromolecular complex;non-membrane-bounded organelle;nuclear part;nucleolus;nucleoplasm;organelle;organelle part;ribonucleoprotein complex;small nuclear ribonucleoprotein complex;spliceosomal complex;U1 snRNP	REACT_467
A0A140G945	-5.55298	-1.22788	-5.33159	0.00418034	0.0861944	-1.35615	CRYAA	CRYA2_HUMAN	biological regulation;cellular component assembly;cellular component organization;cellular component organization or biogenesis;macromolecular complex assembly;macromolecular complex subunit organization;multicellular organismal process;negative regulation of apoptosis;negative regulation of biological process;negative regulation of cell death;negative regulation of cellular process;negative regu…	binding;cation binding;identical protein binding;ion binding;metal ion binding;protein binding;structural constituent of eye lens;structural molecule activity;unfolded protein binding	cell part;cytoplasm;extracellular membrane-bounded organelle;extracellular organelle;extracellular region part;extracellular vesicular exosome;intracellular membrane-bounded organelle;intracellular organelle;intracellular part;membrane-bounded organelle;membrane-bounded vesicle;nucleus;organelle;vesicle
Q8IWL3	-5.54848	-1.1728	-7.96061	0.000792751	0.0704758	-0.0500794	HSCB	HSC20_HUMAN	biosynthetic process;cellular biosynthetic process;cellular component assembly;cellular component organization;cellular component organization or biogenesis;cellular macromolecule metabolic process;cellular metabolic process;cellular process;cellular protein metabolic process;cofactor biosynthetic process;cofactor metabolic process;iron-sulfur cluster assembly;macromolecular complex assembly;macr…	binding;cation binding;ion binding;metal ion binding	cell part;centrosome;cytoplasm;cytoplasmic part;cytoskeletal part;intracellular membrane-bounded organelle;intracellular non-membrane-bounded organelle;intracellular organelle;intracellular organelle part;intracellular part;membrane;membrane-bounded organelle;microtubule organizing center;mitochondrion;non-membrane-bounded organelle;organelle;organelle part;plasma membrane	REACT_118595
Q9P0P0	-5.51742	-1.30701	-7.53155	0.00100355	0.0718964	-0.215872	RNF181	RN181_HUMAN	cellular macromolecule metabolic process;cellular metabolic process;cellular process;cellular protein metabolic process;macromolecule metabolic process;macromolecule modification;metabolic process;primary metabolic process;protein autoubiquitination;protein metabolic process;protein modification by small protein conjugation;protein modification by small protein conjugation or removal;protein modi…	acid-amino acid ligase activity;binding;catalytic activity;cation binding;ion binding;ligase activity;ligase activity, forming carbon-nitrogen bonds;metal ion binding;small conjugating protein ligase activity;transition metal ion binding;ubiquitin-protein ligase activity;zinc ion binding
Q99653	-5.47878	-1.13905	-7.08168	0.00130181	0.0718964	-0.406758	CHP1	CHP1_HUMAN	amine metabolic process;aminoglycan catabolic process;aminoglycan metabolic process;biological regulation;calcium ion-dependent exocytosis;carbohydrate catabolic process;carbohydrate metabolic process;catabolic process;cation homeostasis;cation transport;cellular cation homeostasis;cellular chemical homeostasis;cellular component assembly;cellular component organization;cellular component organiz…	binding;calcium ion binding;calcium-dependent protein binding;cation binding;channel regulator activity;cytoskeletal protein binding;enzyme binding;enzyme inhibitor activity;enzyme regulator activity;ion binding;kinase binding;kinase inhibitor activity;kinase regulator activity;metal ion binding;microtubule binding;potassium channel regulator activity;protein binding;protein kinase inhibitor acti…	adherens junction;anchoring junction;cell junction;cell part;cell-substrate adherens junction;cell-substrate junction;cytoplasm;cytoplasmic membrane-bounded vesicle;cytoplasmic part;cytoplasmic vesicle;cytoskeleton;cytosol;endoplasmic reticulum;endoplasmic reticulum-Golgi intermediate compartment;extracellular membrane-bounded organelle;extracellular organelle;extracellular region part;extracellu…	REACT_120996
Q8N5N7	-5.33309	-1.08873	-6.94317	0.00141447	0.0722373	-0.469349	MRPL50	RM50_HUMAN	biosynthetic process;cellular biosynthetic process;cellular component disassembly;cellular component disassembly at cellular level;cellular component organization;cellular component organization at cellular level;cellular component organization or biogenesis;cellular component organization or biogenesis at cellular level;cellular macromolecular complex disassembly;cellular macromolecular complex …		cell part;cytoplasmic part;intracellular non-membrane-bounded organelle;intracellular organelle;intracellular organelle part;intracellular part;macromolecular complex;membrane;mitochondrial inner membrane;mitochondrial membrane;mitochondrial part;non-membrane-bounded organelle;organelle;organelle inner membrane;organelle membrane;organelle part;ribonucleoprotein complex;ribosome	REACT_267634;REACT_268133;REACT_268261
P82914	-5.3078	-3.45528	-7.74653	0.000890445	0.0718964	-0.130925	MRPS15	RT15_HUMAN	biosynthetic process;cellular biosynthetic process;cellular component disassembly;cellular component disassembly at cellular level;cellular component organization;cellular component organization at cellular level;cellular component organization or biogenesis;cellular component organization or biogenesis at cellular level;cellular macromolecular complex disassembly;cellular macromolecular complex …	structural constituent of ribosome;structural molecule activity	cell part;cytoplasmic part;intracellular membrane-bounded organelle;intracellular organelle;intracellular organelle part;intracellular part;macromolecular complex;membrane;membrane-bounded organelle;mitochondrial inner membrane;mitochondrial membrane;mitochondrial part;mitochondrial small ribosomal subunit;mitochondrion;nuclear membrane;nuclear part;organellar small ribosomal subunit;organelle;or…	REACT_267634;REACT_268133;REACT_268261
Q567U6	-5.13145	-2.20474	-7.28342	0.00115644	0.0718964	-0.318876	CCDC93	CCD93_HUMAN	cellular process;establishment of localization;establishment of localization in cell;establishment of protein localization;Golgi to plasma membrane transport;Golgi vesicle transport;intracellular transport;post-Golgi vesicle-mediated transport;protein transport;transport;vesicle-mediated transport		cell part;cytoplasmic part;early endosome;endosome;intracellular membrane-bounded organelle;intracellular organelle;intracellular part;membrane-bounded organelle;organelle
P39656	-5.09648	-1.36156	-6.38453	0.00200664	0.0722373	-0.741816	DDOST	OST48_HUMAN	biosynthetic process;carbohydrate metabolic process;cell activation;cellular biosynthetic process;cellular carbohydrate metabolic process;cellular macromolecule biosynthetic process;cellular macromolecule metabolic process;cellular metabolic process;cellular process;cellular protein metabolic process;cotranslational protein targeting to membrane;defense response;establishment of localization;esta…	catalytic activity;dolichyl-diphosphooligosaccharide-protein glycotransferase activity;oligosaccharyl transferase activity;transferase activity;transferase activity, transferring glycosyl groups;transferase activity, transferring hexosyl groups	cell part;cytoplasmic part;endoplasmic reticulum;endoplasmic reticulum membrane;endoplasmic reticulum part;integral to membrane;intracellular membrane-bounded organelle;intracellular organelle;intracellular organelle part;intracellular part;intrinsic to membrane;macromolecular complex;membrane;membrane part;membrane-bounded organelle;oligosaccharyltransferase complex;organelle;organelle membrane;…	REACT_115902;REACT_22426;REACT_25195
P49914	-4.95918	-2.60914	-6.47443	0.00189362	0.0722373	-0.695693	MTHFS	MTHFS_HUMAN	carboxylic acid metabolic process;cellular aromatic compound metabolic process;cellular ketone metabolic process;cellular metabolic process;cellular process;coenzyme metabolic process;cofactor metabolic process;folic acid-containing compound metabolic process;formate metabolic process;heterocycle metabolic process;metabolic process;monocarboxylic acid metabolic process;nitrogen compound metabolic…	5-formyltetrahydrofolate cyclo-ligase activity;adenyl nucleotide binding;adenyl ribonucleotide binding;amine binding;amino acid binding;ATP binding;binding;carboxylic acid binding;catalytic activity;cation binding;cyclo-ligase activity;folic acid binding;ion binding;ligase activity;ligase activity, forming carbon-nitrogen bonds;metal ion binding;nucleotide binding;purine nucleotide binding;purine…	cell part;cytoplasm;intracellular part
P62753	-4.94821	-3.27447	-6.88395	0.0014662	0.0722373	-0.496687	RPS6	RS6_HUMAN	activation-induced cell death of T cells;anatomical structure development;anatomical structure morphogenesis;apoptosis;biological regulation;biosynthetic process;carbohydrate homeostasis;catabolic process;cell activation;cell activation involved in immune response;cell cycle checkpoint;cell cycle phase;cell cycle process;cell death;cell development;cell differentiation;cell proliferation;cell sur…	binding;enzyme binding;kinase binding;protein binding;protein kinase binding;structural constituent of ribosome;structural molecule activity	cell body;cell part;cell projection;cytoplasm;cytoplasmic part;cytosol;cytosolic small ribosomal subunit;dendrite;intracellular membrane-bounded organelle;intracellular non-membrane-bounded organelle;intracellular organelle;intracellular organelle part;intracellular part;macromolecular complex;membrane;membrane-bounded organelle;neuron projection;non-membrane-bounded organelle;nuclear part;nucleo…	REACT_1079;REACT_115902;REACT_1404;REACT_1797;REACT_1979;REACT_1986;REACT_2085;REACT_6772;REACT_75768;REACT_75822;REACT_79;REACT_931;REACT_9491
P52758	-4.9461	3.99015	-6.42911	0.00194961	0.0722373	-0.718828	RIDA	RIDA_HUMAN	biological regulation;posttranscriptional regulation of gene expression;regulation of biological process;regulation of biosynthetic process;regulation of cellular biosynthetic process;regulation of cellular component organization;regulation of cellular macromolecule biosynthetic process;regulation of cellular metabolic process;regulation of cellular process;regulation of cellular protein metaboli…	catalytic activity;deaminase activity;endonuclease activity;hydrolase activity;hydrolase activity, acting on ester bonds;nuclease activity	cell part;cytoplasm;cytoplasmic part;extracellular membrane-bounded organelle;extracellular organelle;extracellular region part;extracellular vesicular exosome;intracellular membrane-bounded organelle;intracellular organelle;intracellular part;membrane-bounded organelle;membrane-bounded vesicle;mitochondrion;nucleus;organelle;vesicle
P82979	-4.8461	-1.52132	-7.04282	0.0013323	0.0718964	-0.42413	SARNP	SARNP_HUMAN	biological regulation;biosynthetic process;cellular biosynthetic process;cellular macromolecule biosynthetic process;cellular macromolecule metabolic process;cellular metabolic process;cellular nitrogen compound metabolic process;cellular process;establishment of localization;establishment of localization in cell;establishment of RNA localization;intracellular transport;macromolecule biosynthetic…	binding;DNA binding;nucleic acid binding	cell part;intracellular membrane-bounded organelle;intracellular organelle;intracellular organelle part;intracellular part;macromolecular complex;membrane-bounded organelle;nuclear body;nuclear part;nuclear speck;nucleoplasm;nucleoplasm part;nucleus;organelle;organelle part;protein complex;transcription export complex
Q9Y624	-4.7793	-1.49666	-6.62815	0.00171755	0.0722373	-0.618896	F11R	JAM1_HUMAN	actin cytoskeleton organization;actin filament-based process;actomyosin structure organization;biological adhesion;biological regulation;blood coagulation;cell adhesion;cell junction assembly;cell junction organization;cell migration;cell motility;cell surface receptor linked signaling pathway;cell-cell junction assembly;cell-cell junction organization;cellular component assembly;cellular compone…	binding;PDZ domain binding;protein binding;protein domain specific binding	cell junction;cell part;cell-cell junction;cytoplasmic part;cytoplasmic vesicle;cytoskeleton;extracellular membrane-bounded organelle;extracellular organelle;extracellular region part;extracellular vesicular exosome;integral to membrane;intracellular non-membrane-bounded organelle;intracellular organelle;intracellular part;intrinsic to membrane;membrane;membrane part;membrane-bounded organelle;me…	REACT_12051;REACT_120726;REACT_13552;REACT_19373
P36578	-4.7681	-3.31159	-5.57865	0.00348492	0.0823999	-1.19885	RPL4	RL4_HUMAN	biosynthetic process;catabolic process;cellular biosynthetic process;cellular catabolic process;cellular component disassembly;cellular component disassembly at cellular level;cellular component organization;cellular component organization at cellular level;cellular component organization or biogenesis;cellular component organization or biogenesis at cellular level;cellular macromolecular complex…	binding;nucleic acid binding;RNA binding;structural constituent of ribosome;structural molecule activity	adherens junction;anchoring junction;cell junction;cell part;cell-substrate adherens junction;cell-substrate junction;cytoplasm;cytoplasmic part;cytosol;cytosolic large ribosomal subunit;extracellular membrane-bounded organelle;extracellular organelle;extracellular region part;extracellular vesicular exosome;focal adhesion;intracellular membrane-bounded organelle;intracellular non-membrane-bounde…	REACT_115902;REACT_1404;REACT_1797;REACT_1986;REACT_2085;REACT_75768;REACT_75822;REACT_79;REACT_9491
Q9NSC5	-4.73316	-1.13167	-5.23063	0.0045115	0.088531	-1.42297	HOMER3	HOME3_HUMAN	biological regulation;cell surface receptor linked signaling pathway;cellular process;cellular response to stimulus;establishment of localization;establishment of localization in cell;establishment of protein localization;glutamate signaling pathway;G-protein coupled receptor protein signaling pathway;intracellular protein transport;intracellular transport;metabotropic glutamate receptor signalin…	binding;glutamate receptor binding;G-protein-coupled receptor binding;metabotropic glutamate receptor binding;protein binding;receptor binding	basal part of cell;cell junction;cell part;cytoplasm;cytoplasmic part;cytosol;intracellular part;membrane;plasma membrane;postsynaptic membrane;synapse part;synaptic membrane
Q9NQ50	-4.72638	-1.66885	-6.07985	0.00245495	0.0759506	-0.905101	MRPL40	RM40_HUMAN	anatomical structure morphogenesis;biosynthetic process;cellular biosynthetic process;cellular component disassembly;cellular component disassembly at cellular level;cellular component organization;cellular component organization at cellular level;cellular component organization or biogenesis;cellular component organization or biogenesis at cellular level;cellular macromolecular complex disassemb…		cell part;cytoplasmic part;intracellular membrane-bounded organelle;intracellular non-membrane-bounded organelle;intracellular organelle;intracellular organelle part;intracellular part;macromolecular complex;membrane;membrane-bounded organelle;mitochondrial inner membrane;mitochondrial membrane;mitochondrial part;mitochondrial ribosome;mitochondrion;non-membrane-bounded organelle;nuclear part;nuc…	REACT_267634;REACT_268133;REACT_268261
P22392	-4.63288	-1.01706	-5.57574	0.00349225	0.0823999	-1.20065	NME2	NDKB_HUMAN	biological adhesion;biological regulation;biosynthetic process;cell adhesion;cell surface receptor linked signaling pathway;cellular biosynthetic process;cellular macromolecule biosynthetic process;cellular macromolecule metabolic process;cellular metabolic process;cellular nitrogen compound biosynthetic process;cellular nitrogen compound metabolic process;cellular process;cellular response to st…	adenyl nucleotide binding;adenyl ribonucleotide binding;ATP binding;binding;catalytic activity;cation binding;DNA binding;ion binding;kinase activity;metal ion binding;nucleic acid binding;nucleic acid binding transcription factor activity;nucleobase-containing compound kinase activity;nucleoside diphosphate kinase activity;nucleotide binding;phosphotransferase activity, alcohol group as acceptor…	cell part;cell periphery;cell projection;cytoplasm;cytoplasmic part;cytosol;extracellular membrane-bounded organelle;extracellular organelle;extracellular region part;extracellular vesicular exosome;intracellular membrane-bounded organelle;intracellular organelle;intracellular part;lamellipodium;membrane-bounded organelle;membrane-bounded vesicle;mitochondrion;nucleus;organelle;ruffle;vesicle	REACT_21330
Q7L0Y3	-4.57575	-3.89567	-5.15712	0.00477238	0.0901384	-1.47257	TRMT10C	TM10C_HUMAN	cellular component organization;cellular component organization at cellular level;cellular component organization or biogenesis;cellular component organization or biogenesis at cellular level;cellular macromolecule metabolic process;cellular metabolic process;cellular nitrogen compound metabolic process;cellular process;macromolecule metabolic process;metabolic process;mitochondrial RNA 5'-end pr…	catalytic activity;methyltransferase activity;transferase activity;transferase activity, transferring one-carbon groups	cell part;cytoplasmic part;intracellular membrane-bounded organelle;intracellular non-membrane-bounded organelle;intracellular organelle;intracellular organelle part;intracellular part;membrane-bounded organelle;mitochondrial nucleoid;mitochondrial part;mitochondrion;non-membrane-bounded organelle;nuclear part;nucleoid;nucleoplasm;organelle;organelle part
Q96TC7	-4.51289	-2.35964	-6.0011	0.00258978	0.0759506	-0.949122	RMDN3	RMD3_HUMAN	apoptosis;biological regulation;calcium ion homeostasis;cation homeostasis;cell death;cell differentiation;cellular calcium ion homeostasis;cellular cation homeostasis;cellular chemical homeostasis;cellular developmental process;cellular divalent inorganic cation homeostasis;cellular homeostasis;cellular ion homeostasis;cellular metal ion homeostasis;cellular process;chemical homeostasis;death;de…		cell part;cytoplasmic part;cytoskeletal part;integral to membrane;intracellular membrane-bounded organelle;intracellular organelle;intracellular organelle part;intracellular part;intrinsic to membrane;macromolecular complex;membrane;membrane part;membrane-bounded organelle;microtubule;mitochondrial membrane;mitochondrial outer membrane;mitochondrial part;mitochondrion;nucleus;organelle;organelle …
P60468	-4.24202	-2.27054	-6.42457	0.00195533	0.0722373	-0.721162	SEC61B	SC61B_HUMAN	antigen processing and presentation;antigen processing and presentation of exogenous antigen;antigen processing and presentation of exogenous peptide antigen;antigen processing and presentation of exogenous peptide antigen via MHC class I;antigen processing and presentation of exogenous peptide antigen via MHC class I, TAP-dependent;antigen processing and presentation of peptide antigen;antigen p…	binding;epidermal growth factor binding;growth factor binding;hormone binding;protein binding	cell part;cytoplasmic part;cytosol;endoplasmic reticulum;endoplasmic reticulum membrane;endoplasmic reticulum part;endoplasmic reticulum Sec complex;integral to membrane;intracellular membrane-bounded organelle;intracellular organelle;intracellular organelle part;intracellular part;intrinsic to membrane;macromolecular complex;membrane;membrane part;membrane-bounded organelle;organelle;organelle m…	REACT_111178;REACT_115902;REACT_18273
P02655	-4.23647	-1.83789	-5.64365	0.00332552	0.0823748	-1.15889	APOC2	APOC2_HUMAN	biological regulation;catabolic process;cellular component organization;cellular component organization or biogenesis;cellular lipid metabolic process;cellular macromolecule metabolic process;cellular metabolic process;cellular process;cellular response to stimulus;chemical homeostasis;cholesterol efflux;cholesterol homeostasis;cholesterol transport;chylomicron remnant clearance;chylomicron remod…	binding;enzyme activator activity;enzyme binding;enzyme inhibitor activity;enzyme regulator activity;identical protein binding;lipase activator activity;lipase inhibitor activity;lipid binding;lipoprotein lipase activator activity;phospholipase activator activity;phospholipase binding;protein binding;protein dimerization activity;protein homodimerization activity	cell part;chylomicron;cytoplasmic part;early endosome;endosome;extracellular membrane-bounded organelle;extracellular organelle;extracellular region;extracellular region part;extracellular space;extracellular vesicular exosome;high-density lipoprotein particle;intermediate-density lipoprotein particle;intracellular membrane-bounded organelle;intracellular organelle;intracellular part;low-density …	REACT_13621;REACT_24968;REACT_6841
Q6P161	-4.10498	-2.54333	-6.23894	0.00220738	0.0741189	-0.818476	MRPL54	RM54_HUMAN	biosynthetic process;cellular biosynthetic process;cellular component disassembly;cellular component disassembly at cellular level;cellular component organization;cellular component organization at cellular level;cellular component organization or biogenesis;cellular component organization or biogenesis at cellular level;cellular macromolecular complex disassembly;cellular macromolecular complex …		cell part;cytoplasmic part;intracellular non-membrane-bounded organelle;intracellular organelle;intracellular organelle part;intracellular part;macromolecular complex;membrane;mitochondrial inner membrane;mitochondrial membrane;mitochondrial part;non-membrane-bounded organelle;organelle;organelle inner membrane;organelle membrane;organelle part;ribonucleoprotein complex;ribosome	REACT_267634;REACT_268133;REACT_268261
P49755	-4.07691	-3.01213	-5.81683	0.00294154	0.0793193	-1.05518	TMED10	TMEDA_HUMAN	anatomical structure development;cargo loading into vesicle;cellular component assembly;cellular component assembly at cellular level;cellular component organization;cellular component organization at cellular level;cellular component organization or biogenesis;cellular component organization or biogenesis at cellular level;cellular macromolecular complex assembly;cellular macromolecular complex …	binding;protein binding;SNARE binding;syntaxin binding	cell part;cis-Golgi network;clathrin-coated vesicle;coated vesicle;COPI-coated vesicle;cytoplasmic membrane-bounded vesicle;cytoplasmic part;cytoplasmic vesicle;cytoplasmic vesicle membrane;cytoplasmic vesicle part;endoplasmic reticulum;endoplasmic reticulum membrane;endoplasmic reticulum part;endoplasmic reticulum-Golgi intermediate compartment;endoplasmic reticulum-Golgi intermediate compartmen…
P27144	-3.9783	1.62073	-5.96275	0.00265864	0.0759506	-0.970838	AK4	KAD4_HUMAN	ADP biosynthetic process;ADP metabolic process;AMP metabolic process;anatomical structure development;ATP metabolic process;biosynthetic process;brain development;cellular biosynthetic process;cellular metabolic process;cellular nitrogen compound biosynthetic process;cellular nitrogen compound metabolic process;cellular process;developmental process;GTP metabolic process;heterocycle biosynthetic …	adenyl nucleotide binding;adenyl ribonucleotide binding;adenylate kinase activity;ATP binding;binding;catalytic activity;GTP binding;guanyl nucleotide binding;guanyl ribonucleotide binding;kinase activity;nucleobase-containing compound kinase activity;nucleoside diphosphate kinase activity;nucleoside triphosphate adenylate kinase activity;nucleotide binding;nucleotide kinase activity;phosphotrans…	cell part;cytoplasmic part;extracellular membrane-bounded organelle;extracellular organelle;extracellular region part;extracellular vesicular exosome;intracellular membrane-bounded organelle;intracellular organelle;intracellular organelle lumen;intracellular organelle part;intracellular part;membrane-bounded organelle;membrane-bounded vesicle;membrane-enclosed lumen;mitochondrial matrix;mitochond…
Q8NC56	-3.88802	-3.75576	-5.76143	0.00305832	0.0793193	-1.08792	LEMD2	LEMD2_HUMAN	biological regulation;cell differentiation;cellular developmental process;cellular process;developmental process;muscle cell differentiation;negative regulation of biological process;negative regulation of cell communication;negative regulation of cellular process;negative regulation of intracellular protein kinase cascade;negative regulation of MAPKKK cascade;negative regulation of response to s…		cell part;integral to membrane;integral to nuclear inner membrane;integral to organelle membrane;intracellular organelle part;intracellular part;intrinsic to membrane;intrinsic to nuclear inner membrane;intrinsic to organelle membrane;membrane;membrane part;nuclear membrane;nuclear membrane part;nuclear part;organelle membrane;organelle part	REACT_160242;REACT_160251;REACT_263908
P55884	-3.72274	-2.53412	-5.3186	0.0042213	0.0861944	-1.36467	EIF3B	EIF3B_HUMAN	biological regulation;biosynthetic process;cellular biosynthetic process;cellular component assembly;cellular component assembly at cellular level;cellular component organization;cellular component organization at cellular level;cellular component organization or biogenesis;cellular component organization or biogenesis at cellular level;cellular macromolecular complex assembly;cellular macromolec…	binding;nucleic acid binding;nucleotide binding;protein binding;protein complex scaffold;RNA binding;structural molecule activity;translation factor activity, nucleic acid binding;translation initiation factor activity	cell part;cytoplasm;cytoplasmic part;cytosol;eukaryotic 43S preinitiation complex;eukaryotic 48S preinitiation complex;eukaryotic translation initiation factor 3 complex;eukaryotic translation initiation factor 3 complex, eIF3m;extracellular membrane-bounded organelle;extracellular organelle;extracellular region part;extracellular vesicular exosome;intracellular organelle part;intracellular part;…	REACT_1079;REACT_1797;REACT_1979;REACT_2085;REACT_79;REACT_931
Q8NEJ9	-3.38325	-4.25086	-5.16599	0.00473999	0.0901384	-1.46654	NGDN	NGDN_HUMAN	biological regulation;cellular macromolecule metabolic process;cellular metabolic process;cellular nitrogen compound metabolic process;cellular process;macromolecule metabolic process;maturation of SSU-rRNA;maturation of SSU-rRNA from tricistronic rRNA transcript (SSU-rRNA, 5.8S rRNA, LSU-rRNA);metabolic process;ncRNA metabolic process;ncRNA processing;nitrogen compound metabolic process;nucleic …		axon;cell part;cell projection;chromosomal part;chromosome, centromeric region;cytoplasm;dendrite;filopodium;intracellular non-membrane-bounded organelle;intracellular organelle;intracellular organelle part;intracellular part;macromolecular complex;neuron projection;non-membrane-bounded organelle;nuclear part;nucleolus;organelle;organelle part;preribosome;ribonucleoprotein complex;small-subunit p…
Q5VUB5	3.49299	-3.14635	5.35752	0.00410003	0.0860437	-1.33923	FAM171A1	F1711_HUMAN			cell part;extracellular membrane-bounded organelle;extracellular organelle;extracellular region part;extracellular vesicular exosome;integral to membrane;intrinsic to membrane;membrane part;membrane-bounded organelle;membrane-bounded vesicle;organelle;vesicle
P05109	3.53607	-1.77722	5.35773	0.0040994	0.0860437	-1.3391	S100A8	S10A8_HUMAN	activation of caspase activity;acute inflammatory response;autophagy;biological adhesion;biological regulation;catabolic process;cell adhesion;cell chemotaxis;cell migration;cell motility;cell-cell adhesion;cellular catabolic process;cellular component movement;cellular macromolecule metabolic process;cellular metabolic process;cellular process;cellular protein metabolic process;cellular response…	arachidonic acid binding;binding;calcium ion binding;carboxylic acid binding;cation binding;cytoskeletal protein binding;fatty acid binding;icosanoid binding;icosatetraenoic acid binding;ion binding;lipid binding;metal ion binding;microtubule binding;monocarboxylic acid binding;protein binding;RAGE receptor binding;receptor binding;Toll-like receptor 4 binding;Toll-like receptor binding;transitio…	cell part;cytoplasmic part;cytoskeleton;cytosol;extracellular membrane-bounded organelle;extracellular organelle;extracellular region;extracellular region part;extracellular space;extracellular vesicular exosome;intracellular membrane-bounded organelle;intracellular non-membrane-bounded organelle;intracellular organelle;intracellular part;membrane;membrane-bounded organelle;membrane-bounded vesic…
Q9P2K5	3.64358	-3.01566	5.51357	0.00365373	0.0823999	-1.23945	MYEF2	MYEF2_HUMAN	biosynthetic process;cell differentiation;cellular biosynthetic process;cellular developmental process;cellular macromolecule biosynthetic process;cellular macromolecule metabolic process;cellular metabolic process;cellular nitrogen compound metabolic process;cellular process;developmental process;macromolecule biosynthetic process;macromolecule metabolic process;metabolic process;muscle cell dif…	binding;DNA binding;nucleic acid binding;nucleotide binding	cell part;cytoplasm;intracellular membrane-bounded organelle;intracellular organelle;intracellular organelle part;intracellular part;membrane-bounded organelle;nuclear part;nucleoplasm;nucleus;organelle;organelle part
Q9H425	3.8504	-4.11128	5.60814	0.00341148	0.0823999	-1.18065	C1orf198	CA198_HUMAN			cell part;cytoplasm;intracellular part
Q6ULP2	3.86308	-3.41033	5.44667	0.00383759	0.0852734	-1.28181	AFTPH	AFTIN_HUMAN	establishment of localization;establishment of protein localization;protein transport;transport	binding;clathrin binding;protein binding	AP-1 adaptor complex;AP-type membrane coat adaptor complex;cell part;clathrin adaptor complex;cytoplasm;cytoplasmic part;cytoplasmic vesicle part;cytosol;Golgi apparatus;Golgi apparatus part;intracellular membrane-bounded organelle;intracellular organelle;intracellular organelle part;intracellular part;macromolecular complex;membrane part;membrane-bounded organelle;nuclear part;nucleoplasm;nucleu…
Q15942	3.88379	-3.64425	5.74992	0.00308327	0.0793193	-1.09478	ZYX	ZYX_HUMAN	actin cytoskeleton organization;actin filament bundle assembly;actin filament organization;actin filament-based process;biological adhesion;biological regulation;cell adhesion;cell communication;cell surface receptor linked signaling pathway;cell-cell signaling;cell-matrix adhesion;cell-substrate adhesion;cellular component assembly;cellular component assembly at cellular level;cellular component…	binding;cation binding;ion binding;metal ion binding;transition metal ion binding;zinc ion binding	actin filament bundle;actomyosin;adherens junction;anchoring junction;cell junction;cell part;cell-cell adherens junction;cell-cell junction;cell-substrate adherens junction;cell-substrate junction;cytoplasm;cytoskeletal part;focal adhesion;integral to membrane;integral to plasma membrane;intracellular membrane-bounded organelle;intracellular organelle;intracellular organelle part;intracellular p…
P09622	3.88797	-2.48667	5.95979	0.00266405	0.0759506	-0.972522	DLD	DLDH_HUMAN	acetyl-CoA catabolic process;acetyl-CoA metabolic process;amine catabolic process;amine metabolic process;anatomical structure morphogenesis;aspartate family amino acid catabolic process;aspartate family amino acid metabolic process;biological regulation;branched chain family amino acid catabolic process;branched chain family amino acid metabolic process;carboxylic acid catabolic process;carboxyl…	binding;catalytic activity;coenzyme binding;cofactor binding;dihydrolipoyl dehydrogenase activity;flavin adenine dinucleotide binding;oxidoreductase activity;oxidoreductase activity, acting on a sulfur group of donors;oxidoreductase activity, acting on a sulfur group of donors, NAD or NADP as acceptor;oxidoreductase activity, acting on NADH or NADPH	acrosomal matrix;cell part;cell projection;cilium;cytoplasmic part;cytoplasmic vesicle part;intracellular membrane-bounded organelle;intracellular organelle;intracellular organelle lumen;intracellular organelle part;intracellular part;membrane-bounded organelle;membrane-enclosed lumen;mitochondrial matrix;mitochondrial part;mitochondrion;nuclear part;nucleoplasm;organelle;organelle lumen;organell…	REACT_12528;REACT_1298;REACT_1785;REACT_197;REACT_2071;REACT_267785
P61106	3.99079	-3.05531	5.36312	0.00408292	0.0860437	-1.33559	RAB14	RAB14_HUMAN	biological regulation;cell surface receptor linked signaling pathway;cellular component assembly;cellular component assembly at cellular level;cellular component organization;cellular component organization at cellular level;cellular component organization or biogenesis;cellular component organization or biogenesis at cellular level;cellular membrane fusion;cellular membrane organization;cellular…	binding;catalytic activity;cytoskeletal protein binding;GDP binding;GTP binding;GTPase activity;guanyl nucleotide binding;guanyl ribonucleotide binding;hydrolase activity;hydrolase activity, acting on acid anhydrides;hydrolase activity, acting on acid anhydrides, in phosphorus-containing anhydrides;myosin binding;myosin V binding;nucleoside-triphosphatase activity;nucleotide binding;protein bindi…	cell part;clathrin-coated vesicle;coated vesicle;cytoplasmic membrane-bounded vesicle;cytoplasmic part;cytoplasmic vesicle;cytoplasmic vesicle membrane;cytoplasmic vesicle part;cytosol;early endosome;early endosome membrane;endocytic vesicle;endocytic vesicle membrane;endoplasmic reticulum;endosomal part;endosome;endosome membrane;extracellular membrane-bounded organelle;extracellular organelle;e…	REACT_147867
Q5HYI8	4.02766	-3.52868	5.76603	0.00304841	0.0793193	-1.08519	RABL3	RABL3_HUMAN	biological regulation;cellular process;cellular response to stimulus;establishment of localization;establishment of localization in cell;establishment of protein localization;intracellular protein transport;intracellular signal transduction;intracellular transport;metabolic process;protein transport;Rab protein signal transduction;Ras protein signal transduction;regulation of biological process;r…	binding;catalytic activity;GTP binding;GTPase activity;guanyl nucleotide binding;guanyl ribonucleotide binding;hydrolase activity;hydrolase activity, acting on acid anhydrides;hydrolase activity, acting on acid anhydrides, in phosphorus-containing anhydrides;nucleoside-triphosphatase activity;nucleotide binding;purine nucleotide binding;purine ribonucleoside triphosphate binding;purine ribonucleo…	cell part;endomembrane system
Q96HP0	4.02973	-3.88653	5.18272	0.00467954	0.0901384	-1.4552	DOCK6	DOCK6_HUMAN	biological regulation;blood coagulation;cellular process;cellular response to stimulus;coagulation;hemostasis;intracellular signal transduction;multicellular organismal process;regulation of biological process;regulation of biological quality;regulation of body fluid levels;regulation of cellular process;response to stimulus;signal transduction;small GTPase mediated signal transduction	enzyme regulator activity;GTPase regulator activity;guanyl-nucleotide exchange factor activity;nucleoside-triphosphatase regulator activity	cell part;cytoplasm;cytoplasmic part;cytosol;intracellular part;perinuclear region of cytoplasm	REACT_24970
P62166	4.06354	-3.72131	6.03795	0.00252562	0.0759506	-0.928429	NCS1	NCS1_HUMAN	biological regulation;cellular process;cellular response to stimulus;inositol lipid-mediated signaling;intracellular signal transduction;phosphatidylinositol-mediated signaling;positive regulation of biological process;positive regulation of cellular process;positive regulation of exocytosis;positive regulation of secretion;positive regulation of transport;regulation of biological process;regulat…	binding;calcium channel activity;calcium ion binding;cation binding;cation channel activity;cation transmembrane transporter activity;channel activity;gated channel activity;ion binding;ion channel activity;ion transmembrane transporter activity;magnesium ion binding;metal ion binding;passive transmembrane transporter activity;substrate-specific channel activity;substrate-specific transmembrane t…	axon;cell junction;cell part;cell projection;cytoplasm;cytoplasmic membrane-bounded vesicle;cytoplasmic part;cytoplasmic vesicle;cytoskeletal part;cytosol;dendrite;dense core granule;extracellular membrane-bounded organelle;extracellular organelle;extracellular region part;extracellular vesicular exosome;Golgi apparatus part;Golgi cisterna membrane;Golgi membrane;intracellular membrane-bounded or…
Q9BUR5	4.112	-3.34425	5.26164	0.00440656	0.0876094	-1.40228	APOO	MIC26_HUMAN	establishment of localization;lipid transport;organic substance transport;transport		cell part;cytoplasmic part;extracellular region part;extracellular space;high-density lipoprotein particle;integral to membrane;intracellular membrane-bounded organelle;intracellular organelle;intracellular part;intrinsic to membrane;low-density lipoprotein particle;macromolecular complex;membrane part;membrane-bounded organelle;mitochondrion;organelle;plasma lipoprotein particle;protein-lipid co…
P53367	4.18755	-2.78407	6.36868	0.0020274	0.0722373	-0.750041	ARFIP1	ARFP1_HUMAN	biological regulation;establishment of localization;establishment of localization in cell;establishment of protein localization;intracellular protein transport;intracellular transport;protein transport;regulation of actin cytoskeleton organization;regulation of actin filament-based process;regulation of actin nucleation;regulation of Arp2/3 complex-mediated actin nucleation;regulation of biologic…	binding;lipid binding;phosphatidylinositol binding;phosphatidylinositol-4-phosphate binding;phospholipid binding	cell part;cytoplasmic part;cytosol;Golgi apparatus part;Golgi membrane;intracellular organelle part;intracellular part;membrane;organelle membrane;organelle part;trans-Golgi network membrane
P0DME0	4.21478	-2.88738	6.19992	0.00226522	0.0744075	-0.839441	SET	SETLP_HUMAN	biological regulation;biosynthetic process;cell cycle;cell differentiation;cellular biosynthetic process;cellular component assembly;cellular component assembly at cellular level;cellular component disassembly;cellular component disassembly at cellular level;cellular component organization;cellular component organization at cellular level;cellular component organization or biogenesis;cellular com…	binding;chromatin binding;DNA binding;enzyme inhibitor activity;enzyme regulator activity;histone binding;nucleic acid binding;phosphatase inhibitor activity;phosphatase regulator activity;protein binding;protein phosphatase inhibitor activity;protein phosphatase regulator activity;protein phosphatase type 2A regulator activity	cell part;cytoplasm;cytoplasmic part;cytosol;endoplasmic reticulum;intracellular membrane-bounded organelle;intracellular organelle;intracellular organelle part;intracellular part;macromolecular complex;membrane-bounded organelle;nuclear part;nucleoplasm;nucleus;organelle;organelle part;perinuclear region of cytoplasm;protein complex	REACT_25218;REACT_264303
Q9H6Z4	4.26223	-3.8379	6.34736	0.00205573	0.0722373	-0.761153	RANBP3	RANB3_HUMAN	establishment of localization;establishment of localization in cell;establishment of protein localization;intracellular transport;protein transport;transport	binding;enzyme binding;GTPase binding;protein binding;Ran GTPase binding;Ras GTPase binding;R-SMAD binding;SMAD binding;small GTPase binding	cell part;cytoplasm;intracellular membrane-bounded organelle;intracellular organelle;intracellular organelle part;intracellular part;membrane-bounded organelle;nuclear part;nucleoplasm;nucleus;organelle;organelle part
O75312	4.34359	-2.5541	6.15157	0.00233942	0.0752099	-0.86567	ZPR1	ZPR1_HUMAN	anatomical structure development;biological regulation;biosynthetic process;Cajal body organization;cell cycle process;cell proliferation;cellular biosynthetic process;cellular component organization;cellular component organization at cellular level;cellular component organization or biogenesis;cellular component organization or biogenesis at cellular level;cellular macromolecule biosynthetic pro…	binding;cation binding;ion binding;metal ion binding;protein binding;transition metal ion binding;translation initiation factor binding;zinc ion binding	axon;Cajal body;cell body;cell part;cell projection;cell projection part;cytoplasm;cytoplasmic part;growth cone;intracellular membrane-bounded organelle;intracellular non-membrane-bounded organelle;intracellular organelle;intracellular organelle part;intracellular part;macromolecular complex;membrane-bounded organelle;neuron projection;neuronal cell body;non-membrane-bounded organelle;nuclear bod…
O75674	4.58044	-3.29426	6.79026	0.00155277	0.0722373	-0.540659	TOM1L1	TM1L1_HUMAN	activation of protein kinase activity;biological regulation;catabolic process;cellular catabolic process;cellular macromolecule catabolic process;cellular macromolecule metabolic process;cellular metabolic process;cellular process;cellular response to stimulus;establishment of localization;establishment of localization in cell;establishment of protein localization;intracellular protein transport;…	binding;clathrin binding;enzyme activator activity;enzyme binding;enzyme regulator activity;kinase activator activity;kinase binding;kinase regulator activity;protein binding;protein kinase activator activity;protein kinase binding;protein kinase regulator activity;small conjugating protein binding;ubiquitin binding	cell part;cytoplasm;cytoplasmic part;cytosol;endosomal part;endosome;endosome membrane;extracellular membrane-bounded organelle;extracellular organelle;extracellular region part;extracellular vesicular exosome;Golgi apparatus part;Golgi stack;intracellular membrane-bounded organelle;intracellular organelle;intracellular organelle part;intracellular part;lysosome;lytic vacuole;membrane;membrane-bo…
P08571	4.73965	-1.667	7.21579	0.00120288	0.0718964	-0.347914	CD14	CD14_HUMAN	activation of immune response;activation of innate immune response;apoptosis;biological regulation;cell death;cell surface receptor linked signaling pathway;cellular component organization;cellular component organization or biogenesis;cellular membrane organization;cellular process;cellular response to biotic stimulus;cellular response to lipopolysaccharide;cellular response to lipoteichoic acid;…	binding;carbohydrate binding;glycosaminoglycan binding;lipopolysaccharide binding;lipoteichoic acid binding;molecular transducer activity;opsonin binding;opsonin receptor activity;pattern binding;pattern recognition receptor activity;peptidoglycan binding;peptidoglycan receptor activity;polysaccharide binding;protein binding;receptor activity;signal transducer activity;signaling receptor activity…	anchored to membrane;cell part;cell surface;cytoplasmic part;endosomal part;endosome membrane;extracellular membrane-bounded organelle;extracellular organelle;extracellular region;extracellular region part;extracellular space;extracellular vesicular exosome;intracellular organelle part;intracellular part;intrinsic to membrane;membrane;membrane part;membrane raft;membrane-bounded organelle;membran…	REACT_1503;REACT_150361;REACT_25148;REACT_25351;REACT_25374;REACT_355210;REACT_355462;REACT_6788;REACT_6809;REACT_6822;REACT_6894;REACT_8005;REACT_8006
B2RXH8	4.82562	-3.60397	5.72099	0.00314706	0.0793193	-1.11208	HNRNPC	HNRC1_HUMAN	3'-UTR-mediated mRNA stabilization;ATP-dependent chromatin remodeling;biological regulation;cell differentiation;cellular component organization;cellular component organization at cellular level;cellular component organization or biogenesis;cellular component organization or biogenesis at cellular level;cellular developmental process;cellular macromolecule metabolic process;cellular metabolic pro…	binding;chromatin binding;chromatin DNA binding;core promoter proximal region DNA binding;core promoter proximal region sequence-specific DNA binding;DNA binding;enhancer binding;enhancer sequence-specific DNA binding;identical protein binding;mRNA 3'-UTR binding;mRNA binding;nucleic acid binding;nucleosomal DNA binding;nucleosome binding;nucleotide binding;poly(U) RNA binding;poly-pyrimidine tra…	catalytic step 2 spliceosome;cell part;chromatin;chromosomal part;cytoplasmic part;cytosol;extracellular membrane-bounded organelle;extracellular organelle;extracellular region part;extracellular vesicular exosome;intracellular membrane-bounded organelle;intracellular organelle;intracellular organelle part;intracellular part;macromolecular complex;membrane;membrane-bounded organelle;membrane-boun…	REACT_125;REACT_467
P05556	4.9922	1.09065	6.61722	0.00172941	0.0722373	-0.624274	ITGB1	ITB1_HUMAN	actin cytoskeleton organization;actin filament-based process;actomyosin structure organization;anatomical structure homeostasis;anatomical structure morphogenesis;associative learning;axon extension;axon guidance;B cell activation;B cell differentiation;behavior;biological adhesion;biological regulation;blood coagulation;blood vessel endothelial cell migration;calcium ion homeostasis;calcium-inde…	actin binding;binding;cation binding;cell adhesion molecule binding;cytoskeletal protein binding;enzyme binding;ion binding;metal ion binding;peptide binding;protease binding;protein binding;protein dimerization activity;protein heterodimerization activity;receptor activity;viral receptor activity	acrosomal vesicle;adherens junction;alpha10-beta1 integrin complex;alpha11-beta1 integrin complex;alpha1-beta1 integrin complex;alpha2-beta1 integrin complex;alpha3-beta1 integrin complex;alpha7-beta1 integrin complex;alpha8-beta1 integrin complex;alpha9-beta1 integrin complex;anchoring junction;basement membrane;cell division site part;cell junction;cell part;cell projection;cell projection memb…	REACT_11152;REACT_12051;REACT_1230;REACT_12560;REACT_13552;REACT_150331;REACT_150366;REACT_160131;REACT_163906;REACT_163942;REACT_169262;REACT_19200;REACT_20617;REACT_22272;REACT_22292;REACT_355252
P54136	5.00262	-2.98766	7.60258	0.00096436	0.0718964	-0.187375	RARS1	SYRC_HUMAN	amine metabolic process;amino acid activation;arginyl-tRNA aminoacylation;carboxylic acid metabolic process;cellular amine metabolic process;cellular amino acid metabolic process;cellular ketone metabolic process;cellular macromolecule metabolic process;cellular metabolic process;cellular nitrogen compound metabolic process;cellular process;gene expression;macromolecule metabolic process;metaboli…	adenyl nucleotide binding;adenyl ribonucleotide binding;amine binding;amino acid binding;aminoacyl-tRNA ligase activity;arginine binding;arginine-tRNA ligase activity;ATP binding;binding;carboxylic acid binding;catalytic activity;ligase activity;ligase activity, forming aminoacyl-tRNA and related compounds;ligase activity, forming carbon-oxygen bonds;nucleic acid binding;nucleotide binding;purine…	aminoacyl-tRNA synthetase multienzyme complex;cell part;cytoplasm;cytoplasmic part;cytosol;extracellular membrane-bounded organelle;extracellular organelle;extracellular region part;extracellular vesicular exosome;intracellular membrane-bounded organelle;intracellular organelle;intracellular organelle part;intracellular part;macromolecular complex;membrane;membrane-bounded organelle;membrane-boun…	REACT_15306
P0CAP2	5.34844	-4.44119	5.51798	0.003642	0.0823999	-1.23668	POLR2M	GRL1A_HUMAN	biological regulation;cellular process;maintenance of ER location;maintenance of location;maintenance of location in cell;maintenance of organelle location;regulation of biological quality	catalytic activity;DNA-directed RNA polymerase activity;nucleotidyltransferase activity;RNA polymerase activity;transferase activity;transferase activity, transferring phosphorus-containing groups	cell body;cell part;DNA-directed RNA polymerase II, holoenzyme;envelope;intracellular organelle part;intracellular part;macromolecular complex;neuronal cell body;nuclear envelope;nuclear part;nucleoplasm part;organelle envelope;organelle part;protein complex
P25789	5.49423	-1.70884	8.38704	0.000634019	0.0704758	0.100559	PSMA4	PSA4_HUMAN	activation of immune response;activation of innate immune response;anaphase-promoting complex-dependent proteasomal ubiquitin-dependent protein catabolic process;antigen processing and presentation;antigen processing and presentation of exogenous antigen;antigen processing and presentation of exogenous peptide antigen;antigen processing and presentation of exogenous peptide antigen via MHC class …	catalytic activity;endopeptidase activity;hydrolase activity;peptidase activity;peptidase activity, acting on L-amino acid peptides;threonine-type endopeptidase activity;threonine-type peptidase activity	cell part;cytoplasm;cytoplasmic mRNA processing body;cytoplasmic part;cytosol;extracellular membrane-bounded organelle;extracellular organelle;extracellular region part;extracellular vesicular exosome;intracellular membrane-bounded organelle;intracellular non-membrane-bounded organelle;intracellular organelle;intracellular organelle part;intracellular part;macromolecular complex;membrane;membrane…	REACT_11063;REACT_111056;REACT_111178;REACT_1156;REACT_118656;REACT_1221;REACT_13464;REACT_13565;REACT_150471;REACT_1614;REACT_188323;REACT_188330;REACT_1949;REACT_20549;REACT_25325;REACT_263873;REACT_263883;REACT_264438;REACT_264478;REACT_264605;REACT_267700;REACT_268156;REACT_268366;REACT_268718;REACT_4;REACT_6761;REACT_6785;REACT_6821;REACT_6850;REACT_6871;REACT_75842;REACT_9003;REACT_9031;REA…
Q99598	5.696	-2.01012	8.47996	0.000604707	0.0704758	0.131653	TSNAX	TSNAX_HUMAN	cell differentiation;cellular developmental process;cellular process;developmental process;establishment of localization;establishment of protein localization;gamete generation;gene expression;macromolecule metabolic process;male gamete generation;metabolic process;multicellular organismal development;multicellular organismal process;multicellular organismal reproductive process;protein transport…	binding;catalytic activity;cation binding;DNA binding;endonuclease activity;endoribonuclease activity;hydrolase activity;hydrolase activity, acting on ester bonds;ion binding;metal ion binding;nuclease activity;nucleic acid binding;protein transporter activity;ribonuclease activity;sequence-specific DNA binding;single-stranded DNA binding;structure-specific DNA binding;substrate-specific transpor…	cell part;cytoplasm;cytoplasmic part;cytosol;Golgi apparatus;intracellular membrane-bounded organelle;intracellular organelle;intracellular part;membrane-bounded organelle;nucleus;organelle;perinuclear region of cytoplasm	REACT_118560
Q969G5	5.86097	-2.51241	5.30052	0.00427909	0.0862094	-1.37656	CAVIN3	CAVN3_HUMAN	actin cytoskeleton organization;actin filament-based process;biological regulation;cellular component organization;cellular component organization at cellular level;cellular component organization or biogenesis;cellular component organization or biogenesis at cellular level;cellular process;circadian regulation of gene expression;circadian rhythm;cortical actin cytoskeleton organization;cortical …	binding;enzyme binding;kinase binding;protein binding;protein kinase binding;protein kinase C binding	caveola;cell part;cytoplasm;intracellular part;macromolecular complex;membrane part;membrane raft;plasma membrane part;protein complex
P23588	6.15681	-3.32749	8.70196	0.000541059	0.0704758	0.203577	EIF4B	IF4B_HUMAN	biological regulation;biosynthetic process;catabolic process;cell surface receptor linked signaling pathway;cellular biosynthetic process;cellular catabolic process;cellular macromolecule biosynthetic process;cellular macromolecule catabolic process;cellular macromolecule metabolic process;cellular metabolic process;cellular nitrogen compound metabolic process;cellular process;cellular protein me…	binding;nucleic acid binding;nucleotide binding;RNA binding;translation factor activity, nucleic acid binding;translation initiation factor activity	cell part;cytoplasmic part;cytosol;eukaryotic translation initiation factor 4F complex;intracellular part;macromolecular complex;protein complex	REACT_1258;REACT_1979;REACT_20514;REACT_2085;REACT_6772;REACT_79;REACT_931
Q99569	6.19705	-2.78435	8.63261	0.000560032	0.0704758	0.181458	PKP4	PKP4_HUMAN	biological adhesion;biological regulation;cell adhesion;cell communication;cell junction assembly;cell junction organization;cell-cell adhesion;cell-cell junction assembly;cell-cell junction organization;cell-cell signaling;cellular component assembly;cellular component assembly at cellular level;cellular component organization;cellular component organization at cellular level;cellular component …		anchoring junction;cell junction;cell part;cell-cell junction;cytoplasm;cytoplasmic part;cytoskeletal part;cytoskeleton;desmosome;internal side of plasma membrane;intracellular non-membrane-bounded organelle;intracellular organelle;intracellular organelle part;intracellular part;membrane;membrane part;midbody;mitotic spindle;non-membrane-bounded organelle;organelle;organelle part;perinuclear regi…
P46976	6.3605	-2.05045	9.57503	0.000357725	0.0704758	0.457053	GYG1	GLYG_HUMAN	alcohol metabolic process;biosynthetic process;carbohydrate biosynthetic process;carbohydrate catabolic process;carbohydrate metabolic process;catabolic process;cellular biosynthetic process;cellular carbohydrate biosynthetic process;cellular carbohydrate catabolic process;cellular carbohydrate metabolic process;cellular glucan metabolic process;cellular macromolecule biosynthetic process;cellula…	binding;carbohydrate binding;catalytic activity;cation binding;glucose binding;glucosyltransferase activity;glycogenin glucosyltransferase activity;ion binding;metal ion binding;monosaccharide binding;sugar binding;transferase activity;transferase activity, transferring glycosyl groups;transferase activity, transferring hexosyl groups;UDP-glucosyltransferase activity;UDP-glycosyltransferase activ…	cell part;cytoplasmic part;cytosol;extracellular membrane-bounded organelle;extracellular organelle;extracellular region part;extracellular vesicular exosome;intracellular organelle lumen;intracellular organelle part;intracellular part;lysosomal lumen;membrane;membrane-bounded organelle;membrane-bounded vesicle;membrane-enclosed lumen;organelle;organelle lumen;organelle part;vacuolar lumen;vacuol…	REACT_1008;REACT_169208;REACT_264430;REACT_355557
Q13336	6.5522	-1.39325	8.17655	0.000707024	0.0704758	0.0278729	SLC14A1	UT1_HUMAN	amide transport;cellular process;establishment of localization;nitrogen compound transport;transmembrane transport;transport;urea transmembrane transport;urea transport	amide transmembrane transporter activity;channel activity;passive transmembrane transporter activity;substrate-specific channel activity;substrate-specific transmembrane transporter activity;substrate-specific transporter activity;transmembrane transporter activity;transporter activity;urea channel activity;urea transmembrane transporter activity;water transmembrane transporter activity	basolateral plasma membrane;cell part;integral to membrane;integral to plasma membrane;intrinsic to membrane;intrinsic to plasma membrane;membrane;membrane part;plasma membrane;plasma membrane part	REACT_19305
Q9H1E3	6.58555	-2.4441	5.51521	0.00364937	0.0823999	-1.23842	NUCKS1	NUCKS_HUMAN			cell part;cytoplasm;intracellular membrane-bounded organelle;intracellular organelle;intracellular part;membrane-bounded organelle;nucleus;organelle
Q8WYA6	6.60135	-1.81712	9.57952	0.000356996	0.0704758	0.458247	CTNNBL1	CTBL1_HUMAN	apoptosis;biological regulation;cell death;cellular macromolecule metabolic process;cellular metabolic process;cellular nitrogen compound metabolic process;cellular process;death;gene expression;immune system process;macromolecule metabolic process;metabolic process;mRNA metabolic process;mRNA processing;nitrogen compound metabolic process;nuclear mRNA splicing, via spliceosome;nucleic acid metab…	binding;enzyme binding;protein binding	cell part;cytoplasm;intracellular membrane-bounded organelle;intracellular organelle;intracellular organelle part;intracellular part;macromolecular complex;membrane;membrane-bounded organelle;nuclear part;nucleoplasm;nucleus;organelle;organelle part;protein complex;Prp19 complex;ribonucleoprotein complex;spliceosomal complex	REACT_467
Q08378	9.25831	-1.40725	14.1287	6.46164e-05	0.0704758	1.2722	GOLGA3	GOGA3_HUMAN	cellular process;establishment of localization;establishment of localization in cell;Golgi vesicle transport;intracellular transport;intra-Golgi vesicle-mediated transport;transport;vesicle-mediated transport	transporter activity	cell part;cytoplasmic part;cytosol;endoplasmic reticulum-Golgi intermediate compartment;Golgi apparatus;Golgi apparatus part;Golgi cisterna membrane;Golgi membrane;Golgi transport complex;intracellular membrane-bounded organelle;intracellular non-membrane-bounded organelle;intracellular organelle;intracellular organelle part;intracellular part;macromolecular complex;membrane;membrane-bounded orga…

## Sheet: CR vs. control
Row.names	logFC	AveExpr	t	P.Value	adj.P.Val	B	Genes	Protein.Names	GOBP name	GOMF name	GOCC name	Reactome
Q08378	9.25831	-1.40725	14.1287	6.46164e-05	0.0704758	1.2722	GOLGA3	GOGA3_HUMAN	cellular process;establishment of localization;establishment of localization in cell;Golgi vesicle transport;intracellular transport;intra-Golgi vesicle-mediated transport;transport;vesicle-mediated transport	transporter activity	cell part;cytoplasmic part;cytosol;endoplasmic reticulum-Golgi intermediate compartment;Golgi apparatus;Golgi apparatus part;Golgi cisterna membrane;Golgi membrane;Golgi transport complex;intracellular membrane-bounded organelle;intracellular non-membrane-bounded organelle;intracellular organelle;intracellular organelle part;intracellular part;macromolecular complex;membrane;membrane-bounded orga…
Q8WYA6	6.60135	-1.81712	9.57952	0.000356996	0.0704758	0.458247	CTNNBL1	CTBL1_HUMAN	apoptosis;biological regulation;cell death;cellular macromolecule metabolic process;cellular metabolic process;cellular nitrogen compound metabolic process;cellular process;death;gene expression;immune system process;macromolecule metabolic process;metabolic process;mRNA metabolic process;mRNA processing;nitrogen compound metabolic process;nuclear mRNA splicing, via spliceosome;nucleic acid metab…	binding;enzyme binding;protein binding	cell part;cytoplasm;intracellular membrane-bounded organelle;intracellular organelle;intracellular organelle part;intracellular part;macromolecular complex;membrane;membrane-bounded organelle;nuclear part;nucleoplasm;nucleus;organelle;organelle part;protein complex;Prp19 complex;ribonucleoprotein complex;spliceosomal complex	REACT_467
P46976	6.3605	-2.05045	9.57503	0.000357725	0.0704758	0.457053	GYG1	GLYG_HUMAN	alcohol metabolic process;biosynthetic process;carbohydrate biosynthetic process;carbohydrate catabolic process;carbohydrate metabolic process;catabolic process;cellular biosynthetic process;cellular carbohydrate biosynthetic process;cellular carbohydrate catabolic process;cellular carbohydrate metabolic process;cellular glucan metabolic process;cellular macromolecule biosynthetic process;cellula…	binding;carbohydrate binding;catalytic activity;cation binding;glucose binding;glucosyltransferase activity;glycogenin glucosyltransferase activity;ion binding;metal ion binding;monosaccharide binding;sugar binding;transferase activity;transferase activity, transferring glycosyl groups;transferase activity, transferring hexosyl groups;UDP-glucosyltransferase activity;UDP-glycosyltransferase activ…	cell part;cytoplasmic part;cytosol;extracellular membrane-bounded organelle;extracellular organelle;extracellular region part;extracellular vesicular exosome;intracellular organelle lumen;intracellular organelle part;intracellular part;lysosomal lumen;membrane;membrane-bounded organelle;membrane-bounded vesicle;membrane-enclosed lumen;organelle;organelle lumen;organelle part;vacuolar lumen;vacuol…	REACT_1008;REACT_169208;REACT_264430;REACT_355557
P16662	-7.11133	-0.228872	-9.39144	0.000389094	0.0704758	0.407367	UGT2B7	UD2B7_HUMAN	alcohol metabolic process;androgen metabolic process;aromatic compound biosynthetic process;biological regulation;biosynthetic process;carbohydrate metabolic process;carboxylic acid metabolic process;cellular aromatic compound metabolic process;cellular biosynthetic process;cellular carbohydrate metabolic process;cellular glucuronidation;cellular hormone metabolic process;cellular ketone metaboli…	catalytic activity;glucuronosyltransferase activity;transferase activity;transferase activity, transferring glycosyl groups;transferase activity, transferring hexosyl groups;UDP-glycosyltransferase activity	cell part;cytoplasmic part;endoplasmic reticulum membrane;endoplasmic reticulum part;extracellular membrane-bounded organelle;extracellular organelle;extracellular region part;extracellular vesicular exosome;integral to membrane;intracellular membrane-bounded organelle;intracellular organelle;intracellular organelle part;intracellular part;intrinsic to membrane;membrane;membrane part;membrane-bou…	REACT_6784
P02649	-6.74849	0.089085	-9.35757	0.00039524	0.0704758	0.398002	APOE	APOE_HUMAN	acylglycerol catabolic process;acylglycerol metabolic process;aging;alcohol metabolic process;alpha-amino-3-hydroxy-5-methyl-4-isoxazole propionate receptor clustering;anatomical structure morphogenesis;artery morphogenesis;axon regeneration;axonogenesis;biological regulation;biosynthetic process;blood vessel morphogenesis;calcium ion homeostasis;carboxylic acid transport;catabolic process;cation…	antioxidant activity;beta-amyloid binding;binding;carbohydrate binding;cation binding;cholesterol binding;cholesterol transporter activity;cytoskeletal protein binding;enzyme activator activity;enzyme regulator activity;glycosaminoglycan binding;heparin binding;hydroxyapatite binding;identical protein binding;ion binding;lipid binding;lipid transporter activity;lipoprotein particle binding;lipopr…	blood microparticle;cell body;cell part;cell projection;chylomicron;cytoplasm;cytoplasmic membrane-bounded vesicle lumen;cytoplasmic part;cytoplasmic vesicle part;cytoskeletal part;dendrite;discoidal high-density lipoprotein particle;early endosome;endocytic vesicle lumen;endoplasmic reticulum;endosome;envelope;extracellular matrix;extracellular membrane-bounded organelle;extracellular organelle;…	REACT_13621;REACT_163699;REACT_24968;REACT_6841
Q9NPJ3	-5.99143	-1.29112	-9.02619	0.000462026	0.0704758	0.302945	ACOT13	ACO13_HUMAN	cellular component assembly;cellular component organization;cellular component organization or biogenesis;macromolecular complex assembly;macromolecular complex subunit organization;metabolic process;protein complex assembly;protein complex subunit organization;protein homooligomerization;protein homotetramerization;protein oligomerization;protein tetramerization	acyl-CoA hydrolase activity;catalytic activity;CoA hydrolase activity;hydrolase activity;hydrolase activity, acting on ester bonds;thiolester hydrolase activity	cell part;cytoplasmic part;cytoskeletal part;cytosol;extracellular membrane-bounded organelle;extracellular organelle;extracellular region part;extracellular vesicular exosome;intracellular membrane-bounded organelle;intracellular non-membrane-bounded organelle;intracellular organelle;intracellular organelle part;intracellular part;membrane-bounded organelle;membrane-bounded vesicle;mitochondrion…
Q8N5K1	-7.10441	0.414473	-8.79453	0.00051693	0.0704758	0.232617	CISD2	CISD2_HUMAN	aging;autophagy;biological regulation;catabolic process;cellular catabolic process;cellular metabolic process;cellular process;developmental process;metabolic process;mitochondrion degradation;multicellular organismal aging;regulation of autophagy;regulation of biological process;regulation of catabolic process;regulation of cellular catabolic process;regulation of cellular metabolic process;regu…	2 iron, 2 sulfur cluster binding;binding;cation binding;identical protein binding;ion binding;iron-sulfur cluster binding;metal cluster binding;metal ion binding;protein binding;protein dimerization activity;protein homodimerization activity	cell part;cytoplasmic part;endoplasmic reticulum;endoplasmic reticulum membrane;endoplasmic reticulum part;integral to membrane;intracellular membrane-bounded organelle;intracellular organelle;intracellular organelle part;intracellular part;intrinsic to membrane;macromolecular complex;membrane;membrane part;membrane-bounded organelle;mitochondrial membrane;mitochondrial outer membrane;mitochondri…
Q9UBR2	-5.75468	-0.929105	-8.79299	0.000517319	0.0704758	0.232141	CTSZ	CATZ_HUMAN	anatomical structure morphogenesis;angiotensin maturation;biological regulation;branching morphogenesis of a tube;cellular macromolecule metabolic process;cellular metabolic process;cellular process;cellular protein metabolic process;developmental process;epithelial tube branching involved in lung morphogenesis;epithelial tube morphogenesis;hormone metabolic process;macromolecule metabolic proces…	catalytic activity;cysteine-type endopeptidase activity;cysteine-type peptidase activity;endopeptidase activity;hydrolase activity;peptidase activity;peptidase activity, acting on L-amino acid peptides	cell part;cytoplasmic part;endoplasmic reticulum;extracellular membrane-bounded organelle;extracellular organelle;extracellular region part;extracellular space;extracellular vesicular exosome;intracellular membrane-bounded organelle;intracellular organelle;intracellular part;lysosome;lytic vacuole;membrane;membrane-bounded organelle;membrane-bounded vesicle;organelle;plasma membrane;vacuole;vesic…	REACT_147707;REACT_19287
P23588	6.15681	-3.32749	8.70196	0.000541059	0.0704758	0.203577	EIF4B	IF4B_HUMAN	biological regulation;biosynthetic process;catabolic process;cell surface receptor linked signaling pathway;cellular biosynthetic process;cellular catabolic process;cellular macromolecule biosynthetic process;cellular macromolecule catabolic process;cellular macromolecule metabolic process;cellular metabolic process;cellular nitrogen compound metabolic process;cellular process;cellular protein me…	binding;nucleic acid binding;nucleotide binding;RNA binding;translation factor activity, nucleic acid binding;translation initiation factor activity	cell part;cytoplasmic part;cytosol;eukaryotic translation initiation factor 4F complex;intracellular part;macromolecular complex;protein complex	REACT_1258;REACT_1979;REACT_20514;REACT_2085;REACT_6772;REACT_79;REACT_931
Q99569	6.19705	-2.78435	8.63261	0.000560032	0.0704758	0.181458	PKP4	PKP4_HUMAN	biological adhesion;biological regulation;cell adhesion;cell communication;cell junction assembly;cell junction organization;cell-cell adhesion;cell-cell junction assembly;cell-cell junction organization;cell-cell signaling;cellular component assembly;cellular component assembly at cellular level;cellular component organization;cellular component organization at cellular level;cellular component …		anchoring junction;cell junction;cell part;cell-cell junction;cytoplasm;cytoplasmic part;cytoskeletal part;cytoskeleton;desmosome;internal side of plasma membrane;intracellular non-membrane-bounded organelle;intracellular organelle;intracellular organelle part;intracellular part;membrane;membrane part;midbody;mitotic spindle;non-membrane-bounded organelle;organelle;organelle part;perinuclear regi…
Q99598	5.696	-2.01012	8.47996	0.000604707	0.0704758	0.131653	TSNAX	TSNAX_HUMAN	cell differentiation;cellular developmental process;cellular process;developmental process;establishment of localization;establishment of protein localization;gamete generation;gene expression;macromolecule metabolic process;male gamete generation;metabolic process;multicellular organismal development;multicellular organismal process;multicellular organismal reproductive process;protein transport…	binding;catalytic activity;cation binding;DNA binding;endonuclease activity;endoribonuclease activity;hydrolase activity;hydrolase activity, acting on ester bonds;ion binding;metal ion binding;nuclease activity;nucleic acid binding;protein transporter activity;ribonuclease activity;sequence-specific DNA binding;single-stranded DNA binding;structure-specific DNA binding;substrate-specific transpor…	cell part;cytoplasm;cytoplasmic part;cytosol;Golgi apparatus;intracellular membrane-bounded organelle;intracellular organelle;intracellular part;membrane-bounded organelle;nucleus;organelle;perinuclear region of cytoplasm	REACT_118560
P25789	5.49423	-1.70884	8.38704	0.000634019	0.0704758	0.100559	PSMA4	PSA4_HUMAN	activation of immune response;activation of innate immune response;anaphase-promoting complex-dependent proteasomal ubiquitin-dependent protein catabolic process;antigen processing and presentation;antigen processing and presentation of exogenous antigen;antigen processing and presentation of exogenous peptide antigen;antigen processing and presentation of exogenous peptide antigen via MHC class …	catalytic activity;endopeptidase activity;hydrolase activity;peptidase activity;peptidase activity, acting on L-amino acid peptides;threonine-type endopeptidase activity;threonine-type peptidase activity	cell part;cytoplasm;cytoplasmic mRNA processing body;cytoplasmic part;cytosol;extracellular membrane-bounded organelle;extracellular organelle;extracellular region part;extracellular vesicular exosome;intracellular membrane-bounded organelle;intracellular non-membrane-bounded organelle;intracellular organelle;intracellular organelle part;intracellular part;macromolecular complex;membrane;membrane…	REACT_11063;REACT_111056;REACT_111178;REACT_1156;REACT_118656;REACT_1221;REACT_13464;REACT_13565;REACT_150471;REACT_1614;REACT_188323;REACT_188330;REACT_1949;REACT_20549;REACT_25325;REACT_263873;REACT_263883;REACT_264438;REACT_264478;REACT_264605;REACT_267700;REACT_268156;REACT_268366;REACT_268718;REACT_4;REACT_6761;REACT_6785;REACT_6821;REACT_6850;REACT_6871;REACT_75842;REACT_9003;REACT_9031;REA…
P42330	-5.77707	-2.09918	-8.20824	0.000695408	0.0704758	0.0390196	AKR1C3	AK1C3_HUMAN	alcohol catabolic process;alcohol metabolic process;anatomical structure development;androgen biosynthetic process;androgen metabolic process;apocarotenoid metabolic process;arachidonic acid metabolic process;biological regulation;biosynthetic process;C21-steroid hormone metabolic process;carboxylic acid metabolic process;catabolic process;cell communication;cell differentiation;cell surface rece…	15-hydroxyprostaglandin-D dehydrogenase (NADP+) activity;alcohol dehydrogenase (NADP+) activity;alditol:NADP+ 1-oxidoreductase activity;aldo-keto reductase (NADP) activity;androsterone dehydrogenase activity;catalytic activity;delta4-3-oxosteroid 5beta-reductase activity;dihydrotestosterone 17-beta-dehydrogenase activity;enone reductase activity;geranylgeranyl reductase activity;indanol dehydroge…	cell part;cytoplasm;cytoplasmic part;cytosol;extracellular membrane-bounded organelle;extracellular organelle;extracellular region part;extracellular vesicular exosome;intracellular;intracellular membrane-bounded organelle;intracellular organelle;intracellular part;membrane-bounded organelle;membrane-bounded vesicle;nucleus;organelle;vesicle	REACT_11041;REACT_11048;REACT_11053;REACT_150149;REACT_24968;REACT_268561
Q13336	6.5522	-1.39325	8.17655	0.000707024	0.0704758	0.0278729	SLC14A1	UT1_HUMAN	amide transport;cellular process;establishment of localization;nitrogen compound transport;transmembrane transport;transport;urea transmembrane transport;urea transport	amide transmembrane transporter activity;channel activity;passive transmembrane transporter activity;substrate-specific channel activity;substrate-specific transmembrane transporter activity;substrate-specific transporter activity;transmembrane transporter activity;transporter activity;urea channel activity;urea transmembrane transporter activity;water transmembrane transporter activity	basolateral plasma membrane;cell part;integral to membrane;integral to plasma membrane;intrinsic to membrane;intrinsic to plasma membrane;membrane;membrane part;plasma membrane;plasma membrane part	REACT_19305
P06865	-5.87974	-1.21443	-8.03553	0.000761653	0.0704758	-0.0226333	HEXA	HEXA_HUMAN	amine metabolic process;aminoglycan catabolic process;aminoglycan metabolic process;carbohydrate catabolic process;carbohydrate metabolic process;catabolic process;cellular catabolic process;cellular lipid metabolic process;cellular metabolic process;cellular process;chondroitin sulfate catabolic process;chondroitin sulfate metabolic process;glycolipid metabolic process;glycosaminoglycan cataboli…	beta-N-acetylhexosaminidase activity;binding;catalytic activity;hexosaminidase activity;hydrolase activity;hydrolase activity, acting on glycosyl bonds;hydrolase activity, hydrolyzing O-glycosyl compounds;protein binding;protein dimerization activity;protein heterodimerization activity	cell part;cytoplasmic part;extracellular membrane-bounded organelle;extracellular organelle;extracellular region part;extracellular vesicular exosome;intracellular organelle lumen;intracellular organelle part;intracellular part;lysosomal lumen;membrane;membrane-bounded organelle;membrane-bounded vesicle;membrane-enclosed lumen;organelle;organelle lumen;organelle part;vacuolar lumen;vacuolar part;…	REACT_116105;REACT_120888;REACT_120996;REACT_121313
Q8IWL3	-5.54848	-1.1728	-7.96061	0.000792751	0.0704758	-0.0500794	HSCB	HSC20_HUMAN	biosynthetic process;cellular biosynthetic process;cellular component assembly;cellular component organization;cellular component organization or biogenesis;cellular macromolecule metabolic process;cellular metabolic process;cellular process;cellular protein metabolic process;cofactor biosynthetic process;cofactor metabolic process;iron-sulfur cluster assembly;macromolecular complex assembly;macr…	binding;cation binding;ion binding;metal ion binding	cell part;centrosome;cytoplasm;cytoplasmic part;cytoskeletal part;intracellular membrane-bounded organelle;intracellular non-membrane-bounded organelle;intracellular organelle;intracellular organelle part;intracellular part;membrane;membrane-bounded organelle;microtubule organizing center;mitochondrion;non-membrane-bounded organelle;organelle;organelle part;plasma membrane	REACT_118595
Q9BW30	-5.75659	-1.18586	-7.96023	0.000792911	0.0704758	-0.0502184	TPPP3	TPPP3_HUMAN	cellular component organization;cellular component organization at cellular level;cellular component organization or biogenesis;cellular component organization or biogenesis at cellular level;cellular process;cytoskeleton organization;microtubule bundle formation;microtubule cytoskeleton organization;microtubule-based process;organelle organization	binding;cytoskeletal protein binding;protein binding;tubulin binding	cell part;cytoplasm;cytoskeletal part;extracellular membrane-bounded organelle;extracellular organelle;extracellular region part;extracellular vesicular exosome;intracellular organelle part;intracellular part;macromolecular complex;membrane-bounded organelle;membrane-bounded vesicle;microtubule;organelle;organelle part;protein complex;vesicle
P82914	-5.3078	-3.45528	-7.74653	0.000890445	0.0718964	-0.130925	MRPS15	RT15_HUMAN	biosynthetic process;cellular biosynthetic process;cellular component disassembly;cellular component disassembly at cellular level;cellular component organization;cellular component organization at cellular level;cellular component organization or biogenesis;cellular component organization or biogenesis at cellular level;cellular macromolecular complex disassembly;cellular macromolecular complex …	structural constituent of ribosome;structural molecule activity	cell part;cytoplasmic part;intracellular membrane-bounded organelle;intracellular organelle;intracellular organelle part;intracellular part;macromolecular complex;membrane;membrane-bounded organelle;mitochondrial inner membrane;mitochondrial membrane;mitochondrial part;mitochondrial small ribosomal subunit;mitochondrion;nuclear membrane;nuclear part;organellar small ribosomal subunit;organelle;or…	REACT_267634;REACT_268133;REACT_268261
P54136	5.00262	-2.98766	7.60258	0.00096436	0.0718964	-0.187375	RARS1	SYRC_HUMAN	amine metabolic process;amino acid activation;arginyl-tRNA aminoacylation;carboxylic acid metabolic process;cellular amine metabolic process;cellular amino acid metabolic process;cellular ketone metabolic process;cellular macromolecule metabolic process;cellular metabolic process;cellular nitrogen compound metabolic process;cellular process;gene expression;macromolecule metabolic process;metaboli…	adenyl nucleotide binding;adenyl ribonucleotide binding;amine binding;amino acid binding;aminoacyl-tRNA ligase activity;arginine binding;arginine-tRNA ligase activity;ATP binding;binding;carboxylic acid binding;catalytic activity;ligase activity;ligase activity, forming aminoacyl-tRNA and related compounds;ligase activity, forming carbon-oxygen bonds;nucleic acid binding;nucleotide binding;purine…	aminoacyl-tRNA synthetase multienzyme complex;cell part;cytoplasm;cytoplasmic part;cytosol;extracellular membrane-bounded organelle;extracellular organelle;extracellular region part;extracellular vesicular exosome;intracellular membrane-bounded organelle;intracellular organelle;intracellular organelle part;intracellular part;macromolecular complex;membrane;membrane-bounded organelle;membrane-boun…	REACT_15306
Q9P0P0	-5.51742	-1.30701	-7.53155	0.00100355	0.0718964	-0.215872	RNF181	RN181_HUMAN	cellular macromolecule metabolic process;cellular metabolic process;cellular process;cellular protein metabolic process;macromolecule metabolic process;macromolecule modification;metabolic process;primary metabolic process;protein autoubiquitination;protein metabolic process;protein modification by small protein conjugation;protein modification by small protein conjugation or removal;protein modi…	acid-amino acid ligase activity;binding;catalytic activity;cation binding;ion binding;ligase activity;ligase activity, forming carbon-nitrogen bonds;metal ion binding;small conjugating protein ligase activity;transition metal ion binding;ubiquitin-protein ligase activity;zinc ion binding
Q567U6	-5.13145	-2.20474	-7.28342	0.00115644	0.0718964	-0.318876	CCDC93	CCD93_HUMAN	cellular process;establishment of localization;establishment of localization in cell;establishment of protein localization;Golgi to plasma membrane transport;Golgi vesicle transport;intracellular transport;post-Golgi vesicle-mediated transport;protein transport;transport;vesicle-mediated transport		cell part;cytoplasmic part;early endosome;endosome;intracellular membrane-bounded organelle;intracellular organelle;intracellular part;membrane-bounded organelle;organelle
P62424	-6.53542	-1.31563	-7.28244	0.0011571	0.0718964	-0.319296	RPL7A	RL7A_HUMAN	biosynthetic process;catabolic process;cellular biosynthetic process;cellular catabolic process;cellular component biogenesis;cellular component biogenesis at cellular level;cellular component disassembly;cellular component disassembly at cellular level;cellular component organization;cellular component organization at cellular level;cellular component organization or biogenesis;cellular componen…	binding;nucleic acid binding;RNA binding;structural constituent of ribosome;structural molecule activity	adherens junction;anchoring junction;cell junction;cell part;cell-substrate adherens junction;cell-substrate junction;cytoplasm;cytoplasmic part;cytosol;cytosolic large ribosomal subunit;extracellular membrane-bounded organelle;extracellular organelle;extracellular region part;extracellular vesicular exosome;focal adhesion;intracellular membrane-bounded organelle;intracellular non-membrane-bounde…	REACT_115902;REACT_1404;REACT_1797;REACT_1986;REACT_2085;REACT_75768;REACT_75822;REACT_79;REACT_9491
P08571	4.73965	-1.667	7.21579	0.00120288	0.0718964	-0.347914	CD14	CD14_HUMAN	activation of immune response;activation of innate immune response;apoptosis;biological regulation;cell death;cell surface receptor linked signaling pathway;cellular component organization;cellular component organization or biogenesis;cellular membrane organization;cellular process;cellular response to biotic stimulus;cellular response to lipopolysaccharide;cellular response to lipoteichoic acid;…	binding;carbohydrate binding;glycosaminoglycan binding;lipopolysaccharide binding;lipoteichoic acid binding;molecular transducer activity;opsonin binding;opsonin receptor activity;pattern binding;pattern recognition receptor activity;peptidoglycan binding;peptidoglycan receptor activity;polysaccharide binding;protein binding;receptor activity;signal transducer activity;signaling receptor activity…	anchored to membrane;cell part;cell surface;cytoplasmic part;endosomal part;endosome membrane;extracellular membrane-bounded organelle;extracellular organelle;extracellular region;extracellular region part;extracellular space;extracellular vesicular exosome;intracellular organelle part;intracellular part;intrinsic to membrane;membrane;membrane part;membrane raft;membrane-bounded organelle;membran…	REACT_1503;REACT_150361;REACT_25148;REACT_25351;REACT_25374;REACT_355210;REACT_355462;REACT_6788;REACT_6809;REACT_6822;REACT_6894;REACT_8005;REACT_8006
P11498	-6.57232	-2.27436	-7.20805	0.00120834	0.0718964	-0.351265	PC	PYC_HUMAN	alcohol biosynthetic process;alcohol metabolic process;biological regulation;biosynthetic process;biotin metabolic process;carbohydrate biosynthetic process;carbohydrate metabolic process;carboxylic acid metabolic process;cellular amide metabolic process;cellular biosynthetic process;cellular carbohydrate biosynthetic process;cellular carbohydrate metabolic process;cellular ketone metabolic proce…	adenyl nucleotide binding;adenyl ribonucleotide binding;ATP binding;binding;biotin binding;biotin carboxylase activity;carboxylic acid binding;catalytic activity;cation binding;DNA binding;ion binding;ligase activity;ligase activity, forming carbon-carbon bonds;ligase activity, forming carbon-nitrogen bonds;metal ion binding;monocarboxylic acid binding;nucleic acid binding;nucleotide binding;puri…	cell part;cytoplasm;cytoplasmic part;cytosol;intracellular membrane-bounded organelle;intracellular organelle;intracellular organelle lumen;intracellular organelle part;intracellular part;membrane;membrane-bounded organelle;membrane-enclosed lumen;mitochondrial inner membrane;mitochondrial matrix;mitochondrial membrane;mitochondrial part;mitochondrion;organelle;organelle inner membrane;organelle …	REACT_11153;REACT_1520;REACT_169312
P09012	-5.59299	-1.50529	-7.14533	0.00125369	0.0718964	-0.37862	SNRPA	SNRPA_HUMAN	cellular macromolecule metabolic process;cellular metabolic process;cellular nitrogen compound metabolic process;cellular process;gene expression;macromolecule metabolic process;metabolic process;mRNA metabolic process;mRNA processing;nitrogen compound metabolic process;nuclear mRNA splicing, via spliceosome;nucleic acid metabolic process;nucleobase-containing compound metabolic process;primary m…	binding;nucleic acid binding;nucleotide binding;RNA binding;snRNA binding	cell part;cytoplasm;intracellular non-membrane-bounded organelle;intracellular organelle;intracellular organelle part;intracellular part;macromolecular complex;non-membrane-bounded organelle;nuclear part;nucleolus;nucleoplasm;organelle;organelle part;ribonucleoprotein complex;small nuclear ribonucleoprotein complex;spliceosomal complex;U1 snRNP	REACT_467
Q9NT62	-6.30382	-0.168245	-7.09752	0.00128963	0.0718964	-0.399719	ATG3	ATG3_HUMAN	apoptotic mitochondrial changes;autophagic vacuole assembly;autophagy;catabolic process;cellular catabolic process;cellular component assembly;cellular component assembly at cellular level;cellular component organization;cellular component organization at cellular level;cellular component organization or biogenesis;cellular component organization or biogenesis at cellular level;cellular macromole…	acid-amino acid ligase activity;Atg12 ligase activity;Atg8 ligase activity;binding;catalytic activity;enzyme binding;ligase activity;ligase activity, forming carbon-nitrogen bonds;protein binding;small conjugating protein ligase activity	cell part;cytoplasmic part;cytoplasmic ubiquitin ligase complex;cytosol;intracellular part;macromolecular complex;protein complex;ubiquitin ligase complex
Q99653	-5.47878	-1.13905	-7.08168	0.00130181	0.0718964	-0.406758	CHP1	CHP1_HUMAN	amine metabolic process;aminoglycan catabolic process;aminoglycan metabolic process;biological regulation;calcium ion-dependent exocytosis;carbohydrate catabolic process;carbohydrate metabolic process;catabolic process;cation homeostasis;cation transport;cellular cation homeostasis;cellular chemical homeostasis;cellular component assembly;cellular component organization;cellular component organiz…	binding;calcium ion binding;calcium-dependent protein binding;cation binding;channel regulator activity;cytoskeletal protein binding;enzyme binding;enzyme inhibitor activity;enzyme regulator activity;ion binding;kinase binding;kinase inhibitor activity;kinase regulator activity;metal ion binding;microtubule binding;potassium channel regulator activity;protein binding;protein kinase inhibitor acti…	adherens junction;anchoring junction;cell junction;cell part;cell-substrate adherens junction;cell-substrate junction;cytoplasm;cytoplasmic membrane-bounded vesicle;cytoplasmic part;cytoplasmic vesicle;cytoskeleton;cytosol;endoplasmic reticulum;endoplasmic reticulum-Golgi intermediate compartment;extracellular membrane-bounded organelle;extracellular organelle;extracellular region part;extracellu…	REACT_120996
P82979	-4.8461	-1.52132	-7.04282	0.0013323	0.0718964	-0.42413	SARNP	SARNP_HUMAN	biological regulation;biosynthetic process;cellular biosynthetic process;cellular macromolecule biosynthetic process;cellular macromolecule metabolic process;cellular metabolic process;cellular nitrogen compound metabolic process;cellular process;establishment of localization;establishment of localization in cell;establishment of RNA localization;intracellular transport;macromolecule biosynthetic…	binding;DNA binding;nucleic acid binding	cell part;intracellular membrane-bounded organelle;intracellular organelle;intracellular organelle part;intracellular part;macromolecular complex;membrane-bounded organelle;nuclear body;nuclear part;nuclear speck;nucleoplasm;nucleoplasm part;nucleus;organelle;organelle part;protein complex;transcription export complex
Q8N5N7	-5.33309	-1.08873	-6.94317	0.00141447	0.0722373	-0.469349	MRPL50	RM50_HUMAN	biosynthetic process;cellular biosynthetic process;cellular component disassembly;cellular component disassembly at cellular level;cellular component organization;cellular component organization at cellular level;cellular component organization or biogenesis;cellular component organization or biogenesis at cellular level;cellular macromolecular complex disassembly;cellular macromolecular complex …		cell part;cytoplasmic part;intracellular non-membrane-bounded organelle;intracellular organelle;intracellular organelle part;intracellular part;macromolecular complex;membrane;mitochondrial inner membrane;mitochondrial membrane;mitochondrial part;non-membrane-bounded organelle;organelle;organelle inner membrane;organelle membrane;organelle part;ribonucleoprotein complex;ribosome	REACT_267634;REACT_268133;REACT_268261
P62753	-4.94821	-3.27447	-6.88395	0.0014662	0.0722373	-0.496687	RPS6	RS6_HUMAN	activation-induced cell death of T cells;anatomical structure development;anatomical structure morphogenesis;apoptosis;biological regulation;biosynthetic process;carbohydrate homeostasis;catabolic process;cell activation;cell activation involved in immune response;cell cycle checkpoint;cell cycle phase;cell cycle process;cell death;cell development;cell differentiation;cell proliferation;cell sur…	binding;enzyme binding;kinase binding;protein binding;protein kinase binding;structural constituent of ribosome;structural molecule activity	cell body;cell part;cell projection;cytoplasm;cytoplasmic part;cytosol;cytosolic small ribosomal subunit;dendrite;intracellular membrane-bounded organelle;intracellular non-membrane-bounded organelle;intracellular organelle;intracellular organelle part;intracellular part;macromolecular complex;membrane;membrane-bounded organelle;neuron projection;non-membrane-bounded organelle;nuclear part;nucleo…	REACT_1079;REACT_115902;REACT_1404;REACT_1797;REACT_1979;REACT_1986;REACT_2085;REACT_6772;REACT_75768;REACT_75822;REACT_79;REACT_931;REACT_9491
O75674	4.58044	-3.29426	6.79026	0.00155277	0.0722373	-0.540659	TOM1L1	TM1L1_HUMAN	activation of protein kinase activity;biological regulation;catabolic process;cellular catabolic process;cellular macromolecule catabolic process;cellular macromolecule metabolic process;cellular metabolic process;cellular process;cellular response to stimulus;establishment of localization;establishment of localization in cell;establishment of protein localization;intracellular protein transport;…	binding;clathrin binding;enzyme activator activity;enzyme binding;enzyme regulator activity;kinase activator activity;kinase binding;kinase regulator activity;protein binding;protein kinase activator activity;protein kinase binding;protein kinase regulator activity;small conjugating protein binding;ubiquitin binding	cell part;cytoplasm;cytoplasmic part;cytosol;endosomal part;endosome;endosome membrane;extracellular membrane-bounded organelle;extracellular organelle;extracellular region part;extracellular vesicular exosome;Golgi apparatus part;Golgi stack;intracellular membrane-bounded organelle;intracellular organelle;intracellular organelle part;intracellular part;lysosome;lytic vacuole;membrane;membrane-bo…
P18124	-5.87129	-2.04137	-6.69728	0.00164483	0.0722373	-0.585194	RPL7	RL7_HUMAN	biosynthetic process;catabolic process;cellular biosynthetic process;cellular catabolic process;cellular component biogenesis;cellular component biogenesis at cellular level;cellular component disassembly;cellular component disassembly at cellular level;cellular component organization;cellular component organization at cellular level;cellular component organization or biogenesis;cellular componen…	binding;DNA binding;identical protein binding;mRNA binding;nucleic acid binding;protein binding;protein dimerization activity;protein homodimerization activity;RNA binding;structural constituent of ribosome;structural molecule activity	adherens junction;anchoring junction;cell junction;cell part;cell-substrate adherens junction;cell-substrate junction;cytoplasm;cytoplasmic part;cytosol;cytosolic large ribosomal subunit;extracellular membrane-bounded organelle;extracellular organelle;extracellular region part;extracellular vesicular exosome;focal adhesion;intracellular membrane-bounded organelle;intracellular non-membrane-bounde…	REACT_115902;REACT_1404;REACT_1797;REACT_1986;REACT_2085;REACT_75768;REACT_75822;REACT_79;REACT_9491
Q96A26	-6.56508	-0.787372	-6.68168	0.00166092	0.0722373	-0.592758	FAM162A	F162A_HUMAN	activation of caspase activity;apoptosis;biological regulation;cell death;cellular process;cellular response to chemical stimulus;cellular response to hypoxia;cellular response to oxygen levels;cellular response to stimulus;cellular response to stress;death;neuron apoptosis;neuron death;positive regulation of apoptosis;positive regulation of biological process;positive regulation of caspase activ…		cell part;cytoplasm;cytoplasmic part;extracellular membrane-bounded organelle;extracellular organelle;extracellular region part;extracellular vesicular exosome;integral to membrane;intracellular membrane-bounded organelle;intracellular organelle;intracellular part;intrinsic to membrane;membrane part;membrane-bounded organelle;membrane-bounded vesicle;mitochondrion;nucleus;organelle;vesicle
Q9Y624	-4.7793	-1.49666	-6.62815	0.00171755	0.0722373	-0.618896	F11R	JAM1_HUMAN	actin cytoskeleton organization;actin filament-based process;actomyosin structure organization;biological adhesion;biological regulation;blood coagulation;cell adhesion;cell junction assembly;cell junction organization;cell migration;cell motility;cell surface receptor linked signaling pathway;cell-cell junction assembly;cell-cell junction organization;cellular component assembly;cellular compone…	binding;PDZ domain binding;protein binding;protein domain specific binding	cell junction;cell part;cell-cell junction;cytoplasmic part;cytoplasmic vesicle;cytoskeleton;extracellular membrane-bounded organelle;extracellular organelle;extracellular region part;extracellular vesicular exosome;integral to membrane;intracellular non-membrane-bounded organelle;intracellular organelle;intracellular part;intrinsic to membrane;membrane;membrane part;membrane-bounded organelle;me…	REACT_12051;REACT_120726;REACT_13552;REACT_19373
P05556	4.9922	1.09065	6.61722	0.00172941	0.0722373	-0.624274	ITGB1	ITB1_HUMAN	actin cytoskeleton organization;actin filament-based process;actomyosin structure organization;anatomical structure homeostasis;anatomical structure morphogenesis;associative learning;axon extension;axon guidance;B cell activation;B cell differentiation;behavior;biological adhesion;biological regulation;blood coagulation;blood vessel endothelial cell migration;calcium ion homeostasis;calcium-inde…	actin binding;binding;cation binding;cell adhesion molecule binding;cytoskeletal protein binding;enzyme binding;ion binding;metal ion binding;peptide binding;protease binding;protein binding;protein dimerization activity;protein heterodimerization activity;receptor activity;viral receptor activity	acrosomal vesicle;adherens junction;alpha10-beta1 integrin complex;alpha11-beta1 integrin complex;alpha1-beta1 integrin complex;alpha2-beta1 integrin complex;alpha3-beta1 integrin complex;alpha7-beta1 integrin complex;alpha8-beta1 integrin complex;alpha9-beta1 integrin complex;anchoring junction;basement membrane;cell division site part;cell junction;cell part;cell projection;cell projection memb…	REACT_11152;REACT_12051;REACT_1230;REACT_12560;REACT_13552;REACT_150331;REACT_150366;REACT_160131;REACT_163906;REACT_163942;REACT_169262;REACT_19200;REACT_20617;REACT_22272;REACT_22292;REACT_355252
P49914	-4.95918	-2.60914	-6.47443	0.00189362	0.0722373	-0.695693	MTHFS	MTHFS_HUMAN	carboxylic acid metabolic process;cellular aromatic compound metabolic process;cellular ketone metabolic process;cellular metabolic process;cellular process;coenzyme metabolic process;cofactor metabolic process;folic acid-containing compound metabolic process;formate metabolic process;heterocycle metabolic process;metabolic process;monocarboxylic acid metabolic process;nitrogen compound metabolic…	5-formyltetrahydrofolate cyclo-ligase activity;adenyl nucleotide binding;adenyl ribonucleotide binding;amine binding;amino acid binding;ATP binding;binding;carboxylic acid binding;catalytic activity;cation binding;cyclo-ligase activity;folic acid binding;ion binding;ligase activity;ligase activity, forming carbon-nitrogen bonds;metal ion binding;nucleotide binding;purine nucleotide binding;purine…	cell part;cytoplasm;intracellular part
P52758	-4.9461	3.99015	-6.42911	0.00194961	0.0722373	-0.718828	RIDA	RIDA_HUMAN	biological regulation;posttranscriptional regulation of gene expression;regulation of biological process;regulation of biosynthetic process;regulation of cellular biosynthetic process;regulation of cellular component organization;regulation of cellular macromolecule biosynthetic process;regulation of cellular metabolic process;regulation of cellular process;regulation of cellular protein metaboli…	catalytic activity;deaminase activity;endonuclease activity;hydrolase activity;hydrolase activity, acting on ester bonds;nuclease activity	cell part;cytoplasm;cytoplasmic part;extracellular membrane-bounded organelle;extracellular organelle;extracellular region part;extracellular vesicular exosome;intracellular membrane-bounded organelle;intracellular organelle;intracellular part;membrane-bounded organelle;membrane-bounded vesicle;mitochondrion;nucleus;organelle;vesicle
P60468	-4.24202	-2.27054	-6.42457	0.00195533	0.0722373	-0.721162	SEC61B	SC61B_HUMAN	antigen processing and presentation;antigen processing and presentation of exogenous antigen;antigen processing and presentation of exogenous peptide antigen;antigen processing and presentation of exogenous peptide antigen via MHC class I;antigen processing and presentation of exogenous peptide antigen via MHC class I, TAP-dependent;antigen processing and presentation of peptide antigen;antigen p…	binding;epidermal growth factor binding;growth factor binding;hormone binding;protein binding	cell part;cytoplasmic part;cytosol;endoplasmic reticulum;endoplasmic reticulum membrane;endoplasmic reticulum part;endoplasmic reticulum Sec complex;integral to membrane;intracellular membrane-bounded organelle;intracellular organelle;intracellular organelle part;intracellular part;intrinsic to membrane;macromolecular complex;membrane;membrane part;membrane-bounded organelle;organelle;organelle m…	REACT_111178;REACT_115902;REACT_18273
Q9UJ68	-7.61306	-0.401468	-6.40524	0.00197991	0.0722373	-0.731111	MSRA	MSRA_HUMAN	amine metabolic process;aspartate family amino acid metabolic process;carboxylic acid metabolic process;cellular amine metabolic process;cellular amino acid metabolic process;cellular ketone metabolic process;cellular macromolecule metabolic process;cellular metabolic process;cellular nitrogen compound metabolic process;cellular process;cellular protein metabolic process;macromolecule metabolic p…	catalytic activity;oxidoreductase activity;oxidoreductase activity, acting on a sulfur group of donors;oxidoreductase activity, acting on a sulfur group of donors, disulfide as acceptor;peptide-methionine-(S)-S-oxide reductase activity	actin cytoskeleton;cell part;cytoplasm;cytoplasmic part;cytoskeleton;extracellular membrane-bounded organelle;extracellular organelle;extracellular region part;extracellular vesicular exosome;intracellular membrane-bounded organelle;intracellular non-membrane-bounded organelle;intracellular organelle;intracellular organelle part;intracellular part;membrane;membrane-bounded organelle;membrane-boun…
P39656	-5.09648	-1.36156	-6.38453	0.00200664	0.0722373	-0.741816	DDOST	OST48_HUMAN	biosynthetic process;carbohydrate metabolic process;cell activation;cellular biosynthetic process;cellular carbohydrate metabolic process;cellular macromolecule biosynthetic process;cellular macromolecule metabolic process;cellular metabolic process;cellular process;cellular protein metabolic process;cotranslational protein targeting to membrane;defense response;establishment of localization;esta…	catalytic activity;dolichyl-diphosphooligosaccharide-protein glycotransferase activity;oligosaccharyl transferase activity;transferase activity;transferase activity, transferring glycosyl groups;transferase activity, transferring hexosyl groups	cell part;cytoplasmic part;endoplasmic reticulum;endoplasmic reticulum membrane;endoplasmic reticulum part;integral to membrane;intracellular membrane-bounded organelle;intracellular organelle;intracellular organelle part;intracellular part;intrinsic to membrane;macromolecular complex;membrane;membrane part;membrane-bounded organelle;oligosaccharyltransferase complex;organelle;organelle membrane;…	REACT_115902;REACT_22426;REACT_25195
P53367	4.18755	-2.78407	6.36868	0.0020274	0.0722373	-0.750041	ARFIP1	ARFP1_HUMAN	biological regulation;establishment of localization;establishment of localization in cell;establishment of protein localization;intracellular protein transport;intracellular transport;protein transport;regulation of actin cytoskeleton organization;regulation of actin filament-based process;regulation of actin nucleation;regulation of Arp2/3 complex-mediated actin nucleation;regulation of biologic…	binding;lipid binding;phosphatidylinositol binding;phosphatidylinositol-4-phosphate binding;phospholipid binding	cell part;cytoplasmic part;cytosol;Golgi apparatus part;Golgi membrane;intracellular organelle part;intracellular part;membrane;organelle membrane;organelle part;trans-Golgi network membrane
P46779	-6.12018	-1.88225	-6.35394	0.00204694	0.0722373	-0.757721	RPL28	RL28_HUMAN	biosynthetic process;catabolic process;cellular biosynthetic process;cellular catabolic process;cellular component disassembly;cellular component disassembly at cellular level;cellular component organization;cellular component organization at cellular level;cellular component organization or biogenesis;cellular component organization or biogenesis at cellular level;cellular macromolecular complex…	binding;nucleic acid binding;RNA binding;structural constituent of ribosome;structural molecule activity	cell body;cell part;cell projection;cytoplasm;cytoplasmic part;cytosol;cytosolic large ribosomal subunit;dendrite;extracellular membrane-bounded organelle;extracellular organelle;extracellular region part;extracellular vesicular exosome;intracellular organelle part;intracellular part;large ribosomal subunit;macromolecular complex;membrane;membrane-bounded organelle;membrane-bounded vesicle;neuron…	REACT_115902;REACT_1404;REACT_1797;REACT_1986;REACT_2085;REACT_75768;REACT_75822;REACT_79;REACT_9491
Q9H6Z4	4.26223	-3.8379	6.34736	0.00205573	0.0722373	-0.761153	RANBP3	RANB3_HUMAN	establishment of localization;establishment of localization in cell;establishment of protein localization;intracellular transport;protein transport;transport	binding;enzyme binding;GTPase binding;protein binding;Ran GTPase binding;Ras GTPase binding;R-SMAD binding;SMAD binding;small GTPase binding	cell part;cytoplasm;intracellular membrane-bounded organelle;intracellular organelle;intracellular organelle part;intracellular part;membrane-bounded organelle;nuclear part;nucleoplasm;nucleus;organelle;organelle part
P26440	-5.84606	-1.99036	-6.30401	0.00211481	0.0726245	-0.783907	IVD	IVD_HUMAN	amine catabolic process;amine metabolic process;branched chain family amino acid catabolic process;branched chain family amino acid metabolic process;carboxylic acid catabolic process;carboxylic acid metabolic process;catabolic process;cellular amine metabolic process;cellular amino acid catabolic process;cellular amino acid metabolic process;cellular catabolic process;cellular ketone metabolic p…	acyl-CoA dehydrogenase activity;binding;catalytic activity;coenzyme binding;cofactor binding;flavin adenine dinucleotide binding;isovaleryl-CoA dehydrogenase activity;oxidoreductase activity;oxidoreductase activity, acting on the CH-CH group of donors	cell part;cytoplasmic part;intracellular membrane-bounded organelle;intracellular organelle;intracellular organelle lumen;intracellular organelle part;intracellular part;membrane-bounded organelle;membrane-enclosed lumen;mitochondrial matrix;mitochondrial part;mitochondrion;nuclear part;nucleoplasm;organelle;organelle lumen;organelle part	REACT_197
Q6P161	-4.10498	-2.54333	-6.23894	0.00220738	0.0741189	-0.818476	MRPL54	RM54_HUMAN	biosynthetic process;cellular biosynthetic process;cellular component disassembly;cellular component disassembly at cellular level;cellular component organization;cellular component organization at cellular level;cellular component organization or biogenesis;cellular component organization or biogenesis at cellular level;cellular macromolecular complex disassembly;cellular macromolecular complex …		cell part;cytoplasmic part;intracellular non-membrane-bounded organelle;intracellular organelle;intracellular organelle part;intracellular part;macromolecular complex;membrane;mitochondrial inner membrane;mitochondrial membrane;mitochondrial part;non-membrane-bounded organelle;organelle;organelle inner membrane;organelle membrane;organelle part;ribonucleoprotein complex;ribosome	REACT_267634;REACT_268133;REACT_268261
P0DME0	4.21478	-2.88738	6.19992	0.00226522	0.0744075	-0.839441	SET	SETLP_HUMAN	biological regulation;biosynthetic process;cell cycle;cell differentiation;cellular biosynthetic process;cellular component assembly;cellular component assembly at cellular level;cellular component disassembly;cellular component disassembly at cellular level;cellular component organization;cellular component organization at cellular level;cellular component organization or biogenesis;cellular com…	binding;chromatin binding;DNA binding;enzyme inhibitor activity;enzyme regulator activity;histone binding;nucleic acid binding;phosphatase inhibitor activity;phosphatase regulator activity;protein binding;protein phosphatase inhibitor activity;protein phosphatase regulator activity;protein phosphatase type 2A regulator activity	cell part;cytoplasm;cytoplasmic part;cytosol;endoplasmic reticulum;intracellular membrane-bounded organelle;intracellular organelle;intracellular organelle part;intracellular part;macromolecular complex;membrane-bounded organelle;nuclear part;nucleoplasm;nucleus;organelle;organelle part;perinuclear region of cytoplasm;protein complex	REACT_25218;REACT_264303
O75312	4.34359	-2.5541	6.15157	0.00233942	0.0752099	-0.86567	ZPR1	ZPR1_HUMAN	anatomical structure development;biological regulation;biosynthetic process;Cajal body organization;cell cycle process;cell proliferation;cellular biosynthetic process;cellular component organization;cellular component organization at cellular level;cellular component organization or biogenesis;cellular component organization or biogenesis at cellular level;cellular macromolecule biosynthetic pro…	binding;cation binding;ion binding;metal ion binding;protein binding;transition metal ion binding;translation initiation factor binding;zinc ion binding	axon;Cajal body;cell body;cell part;cell projection;cell projection part;cytoplasm;cytoplasmic part;growth cone;intracellular membrane-bounded organelle;intracellular non-membrane-bounded organelle;intracellular organelle;intracellular organelle part;intracellular part;macromolecular complex;membrane-bounded organelle;neuron projection;neuronal cell body;non-membrane-bounded organelle;nuclear bod…
Q9NQ50	-4.72638	-1.66885	-6.07985	0.00245495	0.0759506	-0.905101	MRPL40	RM40_HUMAN	anatomical structure morphogenesis;biosynthetic process;cellular biosynthetic process;cellular component disassembly;cellular component disassembly at cellular level;cellular component organization;cellular component organization at cellular level;cellular component organization or biogenesis;cellular component organization or biogenesis at cellular level;cellular macromolecular complex disassemb…		cell part;cytoplasmic part;intracellular membrane-bounded organelle;intracellular non-membrane-bounded organelle;intracellular organelle;intracellular organelle part;intracellular part;macromolecular complex;membrane;membrane-bounded organelle;mitochondrial inner membrane;mitochondrial membrane;mitochondrial part;mitochondrial ribosome;mitochondrion;non-membrane-bounded organelle;nuclear part;nuc…	REACT_267634;REACT_268133;REACT_268261
P62166	4.06354	-3.72131	6.03795	0.00252562	0.0759506	-0.928429	NCS1	NCS1_HUMAN	biological regulation;cellular process;cellular response to stimulus;inositol lipid-mediated signaling;intracellular signal transduction;phosphatidylinositol-mediated signaling;positive regulation of biological process;positive regulation of cellular process;positive regulation of exocytosis;positive regulation of secretion;positive regulation of transport;regulation of biological process;regulat…	binding;calcium channel activity;calcium ion binding;cation binding;cation channel activity;cation transmembrane transporter activity;channel activity;gated channel activity;ion binding;ion channel activity;ion transmembrane transporter activity;magnesium ion binding;metal ion binding;passive transmembrane transporter activity;substrate-specific channel activity;substrate-specific transmembrane t…	axon;cell junction;cell part;cell projection;cytoplasm;cytoplasmic membrane-bounded vesicle;cytoplasmic part;cytoplasmic vesicle;cytoskeletal part;cytosol;dendrite;dense core granule;extracellular membrane-bounded organelle;extracellular organelle;extracellular region part;extracellular vesicular exosome;Golgi apparatus part;Golgi cisterna membrane;Golgi membrane;intracellular membrane-bounded or…
Q96TC7	-4.51289	-2.35964	-6.0011	0.00258978	0.0759506	-0.949122	RMDN3	RMD3_HUMAN	apoptosis;biological regulation;calcium ion homeostasis;cation homeostasis;cell death;cell differentiation;cellular calcium ion homeostasis;cellular cation homeostasis;cellular chemical homeostasis;cellular developmental process;cellular divalent inorganic cation homeostasis;cellular homeostasis;cellular ion homeostasis;cellular metal ion homeostasis;cellular process;chemical homeostasis;death;de…		cell part;cytoplasmic part;cytoskeletal part;integral to membrane;intracellular membrane-bounded organelle;intracellular organelle;intracellular organelle part;intracellular part;intrinsic to membrane;macromolecular complex;membrane;membrane part;membrane-bounded organelle;microtubule;mitochondrial membrane;mitochondrial outer membrane;mitochondrial part;mitochondrion;nucleus;organelle;organelle …
P07099	-5.60483	-0.574372	-5.99844	0.00259449	0.0759506	-0.950624	EPHX1	HYEP_HUMAN	aromatic compound catabolic process;catabolic process;cellular aromatic compound metabolic process;cellular catabolic process;cellular metabolic process;cellular process;metabolic process;response to chemical stimulus;response to organic cyclic compound;response to organic substance;response to stimulus;response to toxin	catalytic activity;cis-stilbene-oxide hydrolase activity;epoxide hydrolase activity;ether hydrolase activity;hydrolase activity;hydrolase activity, acting on ether bonds	cell part;cytoplasmic part;endoplasmic reticulum membrane;endoplasmic reticulum part;integral to membrane;intracellular organelle part;intracellular part;intrinsic to membrane;membrane;membrane part;organelle membrane;organelle part
P27144	-3.9783	1.62073	-5.96275	0.00265864	0.0759506	-0.970838	AK4	KAD4_HUMAN	ADP biosynthetic process;ADP metabolic process;AMP metabolic process;anatomical structure development;ATP metabolic process;biosynthetic process;brain development;cellular biosynthetic process;cellular metabolic process;cellular nitrogen compound biosynthetic process;cellular nitrogen compound metabolic process;cellular process;developmental process;GTP metabolic process;heterocycle biosynthetic …	adenyl nucleotide binding;adenyl ribonucleotide binding;adenylate kinase activity;ATP binding;binding;catalytic activity;GTP binding;guanyl nucleotide binding;guanyl ribonucleotide binding;kinase activity;nucleobase-containing compound kinase activity;nucleoside diphosphate kinase activity;nucleoside triphosphate adenylate kinase activity;nucleotide binding;nucleotide kinase activity;phosphotrans…	cell part;cytoplasmic part;extracellular membrane-bounded organelle;extracellular organelle;extracellular region part;extracellular vesicular exosome;intracellular membrane-bounded organelle;intracellular organelle;intracellular organelle lumen;intracellular organelle part;intracellular part;membrane-bounded organelle;membrane-bounded vesicle;membrane-enclosed lumen;mitochondrial matrix;mitochond…
P09622	3.88797	-2.48667	5.95979	0.00266405	0.0759506	-0.972522	DLD	DLDH_HUMAN	acetyl-CoA catabolic process;acetyl-CoA metabolic process;amine catabolic process;amine metabolic process;anatomical structure morphogenesis;aspartate family amino acid catabolic process;aspartate family amino acid metabolic process;biological regulation;branched chain family amino acid catabolic process;branched chain family amino acid metabolic process;carboxylic acid catabolic process;carboxyl…	binding;catalytic activity;coenzyme binding;cofactor binding;dihydrolipoyl dehydrogenase activity;flavin adenine dinucleotide binding;oxidoreductase activity;oxidoreductase activity, acting on a sulfur group of donors;oxidoreductase activity, acting on a sulfur group of donors, NAD or NADP as acceptor;oxidoreductase activity, acting on NADH or NADPH	acrosomal matrix;cell part;cell projection;cilium;cytoplasmic part;cytoplasmic vesicle part;intracellular membrane-bounded organelle;intracellular organelle;intracellular organelle lumen;intracellular organelle part;intracellular part;membrane-bounded organelle;membrane-enclosed lumen;mitochondrial matrix;mitochondrial part;mitochondrion;nuclear part;nucleoplasm;organelle;organelle lumen;organell…	REACT_12528;REACT_1298;REACT_1785;REACT_197;REACT_2071;REACT_267785
P62241	-5.71068	-1.58338	-5.82021	0.00293461	0.0793193	-1.05319	RPS8	RS8_HUMAN	biosynthetic process;catabolic process;cellular biosynthetic process;cellular catabolic process;cellular component disassembly;cellular component disassembly at cellular level;cellular component organization;cellular component organization at cellular level;cellular component organization or biogenesis;cellular component organization or biogenesis at cellular level;cellular macromolecular complex…	structural constituent of ribosome;structural molecule activity	adherens junction;anchoring junction;cell junction;cell part;cell-substrate adherens junction;cell-substrate junction;cytoplasm;cytoplasmic part;cytosol;cytosolic small ribosomal subunit;extracellular membrane-bounded organelle;extracellular organelle;extracellular region part;extracellular vesicular exosome;focal adhesion;intracellular membrane-bounded organelle;intracellular organelle;intracell…	REACT_1079;REACT_115902;REACT_1404;REACT_1797;REACT_1979;REACT_1986;REACT_2085;REACT_75768;REACT_75822;REACT_79;REACT_931;REACT_9491
P49755	-4.07691	-3.01213	-5.81683	0.00294154	0.0793193	-1.05518	TMED10	TMEDA_HUMAN	anatomical structure development;cargo loading into vesicle;cellular component assembly;cellular component assembly at cellular level;cellular component organization;cellular component organization at cellular level;cellular component organization or biogenesis;cellular component organization or biogenesis at cellular level;cellular macromolecular complex assembly;cellular macromolecular complex …	binding;protein binding;SNARE binding;syntaxin binding	cell part;cis-Golgi network;clathrin-coated vesicle;coated vesicle;COPI-coated vesicle;cytoplasmic membrane-bounded vesicle;cytoplasmic part;cytoplasmic vesicle;cytoplasmic vesicle membrane;cytoplasmic vesicle part;endoplasmic reticulum;endoplasmic reticulum membrane;endoplasmic reticulum part;endoplasmic reticulum-Golgi intermediate compartment;endoplasmic reticulum-Golgi intermediate compartmen…
Q5HYI8	4.02766	-3.52868	5.76603	0.00304841	0.0793193	-1.08519	RABL3	RABL3_HUMAN	biological regulation;cellular process;cellular response to stimulus;establishment of localization;establishment of localization in cell;establishment of protein localization;intracellular protein transport;intracellular signal transduction;intracellular transport;metabolic process;protein transport;Rab protein signal transduction;Ras protein signal transduction;regulation of biological process;r…	binding;catalytic activity;GTP binding;GTPase activity;guanyl nucleotide binding;guanyl ribonucleotide binding;hydrolase activity;hydrolase activity, acting on acid anhydrides;hydrolase activity, acting on acid anhydrides, in phosphorus-containing anhydrides;nucleoside-triphosphatase activity;nucleotide binding;purine nucleotide binding;purine ribonucleoside triphosphate binding;purine ribonucleo…	cell part;endomembrane system
Q8NC56	-3.88802	-3.75576	-5.76143	0.00305832	0.0793193	-1.08792	LEMD2	LEMD2_HUMAN	biological regulation;cell differentiation;cellular developmental process;cellular process;developmental process;muscle cell differentiation;negative regulation of biological process;negative regulation of cell communication;negative regulation of cellular process;negative regulation of intracellular protein kinase cascade;negative regulation of MAPKKK cascade;negative regulation of response to s…		cell part;integral to membrane;integral to nuclear inner membrane;integral to organelle membrane;intracellular organelle part;intracellular part;intrinsic to membrane;intrinsic to nuclear inner membrane;intrinsic to organelle membrane;membrane;membrane part;nuclear membrane;nuclear membrane part;nuclear part;organelle membrane;organelle part	REACT_160242;REACT_160251;REACT_263908
Q15942	3.88379	-3.64425	5.74992	0.00308327	0.0793193	-1.09478	ZYX	ZYX_HUMAN	actin cytoskeleton organization;actin filament bundle assembly;actin filament organization;actin filament-based process;biological adhesion;biological regulation;cell adhesion;cell communication;cell surface receptor linked signaling pathway;cell-cell signaling;cell-matrix adhesion;cell-substrate adhesion;cellular component assembly;cellular component assembly at cellular level;cellular component…	binding;cation binding;ion binding;metal ion binding;transition metal ion binding;zinc ion binding	actin filament bundle;actomyosin;adherens junction;anchoring junction;cell junction;cell part;cell-cell adherens junction;cell-cell junction;cell-substrate adherens junction;cell-substrate junction;cytoplasm;cytoskeletal part;focal adhesion;integral to membrane;integral to plasma membrane;intracellular membrane-bounded organelle;intracellular organelle;intracellular organelle part;intracellular p…
B2RXH8	4.82562	-3.60397	5.72099	0.00314706	0.0793193	-1.11208	HNRNPC	HNRC1_HUMAN	3'-UTR-mediated mRNA stabilization;ATP-dependent chromatin remodeling;biological regulation;cell differentiation;cellular component organization;cellular component organization at cellular level;cellular component organization or biogenesis;cellular component organization or biogenesis at cellular level;cellular developmental process;cellular macromolecule metabolic process;cellular metabolic pro…	binding;chromatin binding;chromatin DNA binding;core promoter proximal region DNA binding;core promoter proximal region sequence-specific DNA binding;DNA binding;enhancer binding;enhancer sequence-specific DNA binding;identical protein binding;mRNA 3'-UTR binding;mRNA binding;nucleic acid binding;nucleosomal DNA binding;nucleosome binding;nucleotide binding;poly(U) RNA binding;poly-pyrimidine tra…	catalytic step 2 spliceosome;cell part;chromatin;chromosomal part;cytoplasmic part;cytosol;extracellular membrane-bounded organelle;extracellular organelle;extracellular region part;extracellular vesicular exosome;intracellular membrane-bounded organelle;intracellular organelle;intracellular organelle part;intracellular part;macromolecular complex;membrane;membrane-bounded organelle;membrane-boun…	REACT_125;REACT_467
P32754	-5.80665	-0.411283	-5.71982	0.00314967	0.0793193	-1.11278	HPD	HPPD_HUMAN	amine catabolic process;amine metabolic process;aromatic amino acid family catabolic process;aromatic amino acid family metabolic process;aromatic compound catabolic process;carboxylic acid catabolic process;carboxylic acid metabolic process;catabolic process;cellular amine metabolic process;cellular amino acid catabolic process;cellular amino acid metabolic process;cellular aromatic compound met…	4-hydroxyphenylpyruvate dioxygenase activity;binding;catalytic activity;cation binding;dioxygenase activity;ion binding;metal ion binding;oxidoreductase activity;oxidoreductase activity, acting on single donors with incorporation of molecular oxygen;oxidoreductase activity, acting on single donors with incorporation of molecular oxygen, incorporation of two atoms of oxygen	cell part;cytoplasmic part;cytosol;extracellular membrane-bounded organelle;extracellular organelle;extracellular region part;extracellular vesicular exosome;intracellular part;membrane-bounded organelle;membrane-bounded vesicle;organelle;vesicle	REACT_1786
P02655	-4.23647	-1.83789	-5.64365	0.00332552	0.0823748	-1.15889	APOC2	APOC2_HUMAN	biological regulation;catabolic process;cellular component organization;cellular component organization or biogenesis;cellular lipid metabolic process;cellular macromolecule metabolic process;cellular metabolic process;cellular process;cellular response to stimulus;chemical homeostasis;cholesterol efflux;cholesterol homeostasis;cholesterol transport;chylomicron remnant clearance;chylomicron remod…	binding;enzyme activator activity;enzyme binding;enzyme inhibitor activity;enzyme regulator activity;identical protein binding;lipase activator activity;lipase inhibitor activity;lipid binding;lipoprotein lipase activator activity;phospholipase activator activity;phospholipase binding;protein binding;protein dimerization activity;protein homodimerization activity	cell part;chylomicron;cytoplasmic part;early endosome;endosome;extracellular membrane-bounded organelle;extracellular organelle;extracellular region;extracellular region part;extracellular space;extracellular vesicular exosome;high-density lipoprotein particle;intermediate-density lipoprotein particle;intracellular membrane-bounded organelle;intracellular organelle;intracellular part;low-density …	REACT_13621;REACT_24968;REACT_6841
Q9H425	3.8504	-4.11128	5.60814	0.00341148	0.0823999	-1.18065	C1orf198	CA198_HUMAN			cell part;cytoplasm;intracellular part
P36578	-4.7681	-3.31159	-5.57865	0.00348492	0.0823999	-1.19885	RPL4	RL4_HUMAN	biosynthetic process;catabolic process;cellular biosynthetic process;cellular catabolic process;cellular component disassembly;cellular component disassembly at cellular level;cellular component organization;cellular component organization at cellular level;cellular component organization or biogenesis;cellular component organization or biogenesis at cellular level;cellular macromolecular complex…	binding;nucleic acid binding;RNA binding;structural constituent of ribosome;structural molecule activity	adherens junction;anchoring junction;cell junction;cell part;cell-substrate adherens junction;cell-substrate junction;cytoplasm;cytoplasmic part;cytosol;cytosolic large ribosomal subunit;extracellular membrane-bounded organelle;extracellular organelle;extracellular region part;extracellular vesicular exosome;focal adhesion;intracellular membrane-bounded organelle;intracellular non-membrane-bounde…	REACT_115902;REACT_1404;REACT_1797;REACT_1986;REACT_2085;REACT_75768;REACT_75822;REACT_79;REACT_9491
P22392	-4.63288	-1.01706	-5.57574	0.00349225	0.0823999	-1.20065	NME2	NDKB_HUMAN	biological adhesion;biological regulation;biosynthetic process;cell adhesion;cell surface receptor linked signaling pathway;cellular biosynthetic process;cellular macromolecule biosynthetic process;cellular macromolecule metabolic process;cellular metabolic process;cellular nitrogen compound biosynthetic process;cellular nitrogen compound metabolic process;cellular process;cellular response to st…	adenyl nucleotide binding;adenyl ribonucleotide binding;ATP binding;binding;catalytic activity;cation binding;DNA binding;ion binding;kinase activity;metal ion binding;nucleic acid binding;nucleic acid binding transcription factor activity;nucleobase-containing compound kinase activity;nucleoside diphosphate kinase activity;nucleotide binding;phosphotransferase activity, alcohol group as acceptor…	cell part;cell periphery;cell projection;cytoplasm;cytoplasmic part;cytosol;extracellular membrane-bounded organelle;extracellular organelle;extracellular region part;extracellular vesicular exosome;intracellular membrane-bounded organelle;intracellular organelle;intracellular part;lamellipodium;membrane-bounded organelle;membrane-bounded vesicle;mitochondrion;nucleus;organelle;ruffle;vesicle	REACT_21330
P0CAP2	5.34844	-4.44119	5.51798	0.003642	0.0823999	-1.23668	POLR2M	GRL1A_HUMAN	biological regulation;cellular process;maintenance of ER location;maintenance of location;maintenance of location in cell;maintenance of organelle location;regulation of biological quality	catalytic activity;DNA-directed RNA polymerase activity;nucleotidyltransferase activity;RNA polymerase activity;transferase activity;transferase activity, transferring phosphorus-containing groups	cell body;cell part;DNA-directed RNA polymerase II, holoenzyme;envelope;intracellular organelle part;intracellular part;macromolecular complex;neuronal cell body;nuclear envelope;nuclear part;nucleoplasm part;organelle envelope;organelle part;protein complex
Q9H1E3	6.58555	-2.4441	5.51521	0.00364937	0.0823999	-1.23842	NUCKS1	NUCKS_HUMAN			cell part;cytoplasm;intracellular membrane-bounded organelle;intracellular organelle;intracellular part;membrane-bounded organelle;nucleus;organelle
Q9P2K5	3.64358	-3.01566	5.51357	0.00365373	0.0823999	-1.23945	MYEF2	MYEF2_HUMAN	biosynthetic process;cell differentiation;cellular biosynthetic process;cellular developmental process;cellular macromolecule biosynthetic process;cellular macromolecule metabolic process;cellular metabolic process;cellular nitrogen compound metabolic process;cellular process;developmental process;macromolecule biosynthetic process;macromolecule metabolic process;metabolic process;muscle cell dif…	binding;DNA binding;nucleic acid binding;nucleotide binding	cell part;cytoplasm;intracellular membrane-bounded organelle;intracellular organelle;intracellular organelle part;intracellular part;membrane-bounded organelle;nuclear part;nucleoplasm;nucleus;organelle;organelle part
Q6ULP2	3.86308	-3.41033	5.44667	0.00383759	0.0852734	-1.28181	AFTPH	AFTIN_HUMAN	establishment of localization;establishment of protein localization;protein transport;transport	binding;clathrin binding;protein binding	AP-1 adaptor complex;AP-type membrane coat adaptor complex;cell part;clathrin adaptor complex;cytoplasm;cytoplasmic part;cytoplasmic vesicle part;cytosol;Golgi apparatus;Golgi apparatus part;intracellular membrane-bounded organelle;intracellular organelle;intracellular organelle part;intracellular part;macromolecular complex;membrane part;membrane-bounded organelle;nuclear part;nucleoplasm;nucleu…
Q8N4T8	-6.33138	-1.64029	-5.37124	0.00405828	0.0860437	-1.33032	CBR4	CBR4_HUMAN	biosynthetic process;carboxylic acid biosynthetic process;carboxylic acid metabolic process;cellular biosynthetic process;cellular component assembly;cellular component organization;cellular component organization or biogenesis;cellular ketone metabolic process;cellular lipid metabolic process;cellular metabolic process;cellular process;fatty acid biosynthetic process;fatty acid metabolic process…	binding;catalytic activity;coenzyme binding;cofactor binding;NAD(P)H dehydrogenase (quinone) activity;NADP binding;NADPH binding;NADPH dehydrogenase (quinone) activity;NADPH dehydrogenase activity;nucleotide binding;oxidoreductase activity;oxidoreductase activity, acting on NADH or NADPH;oxidoreductase activity, acting on NADH or NADPH, quinone or similar compound as acceptor;quinone binding	cell part;cytoplasmic part;intracellular organelle lumen;intracellular organelle part;intracellular part;membrane-enclosed lumen;mitochondrial matrix;mitochondrial part;organelle lumen;organelle part
P61106	3.99079	-3.05531	5.36312	0.00408292	0.0860437	-1.33559	RAB14	RAB14_HUMAN	biological regulation;cell surface receptor linked signaling pathway;cellular component assembly;cellular component assembly at cellular level;cellular component organization;cellular component organization at cellular level;cellular component organization or biogenesis;cellular component organization or biogenesis at cellular level;cellular membrane fusion;cellular membrane organization;cellular…	binding;catalytic activity;cytoskeletal protein binding;GDP binding;GTP binding;GTPase activity;guanyl nucleotide binding;guanyl ribonucleotide binding;hydrolase activity;hydrolase activity, acting on acid anhydrides;hydrolase activity, acting on acid anhydrides, in phosphorus-containing anhydrides;myosin binding;myosin V binding;nucleoside-triphosphatase activity;nucleotide binding;protein bindi…	cell part;clathrin-coated vesicle;coated vesicle;cytoplasmic membrane-bounded vesicle;cytoplasmic part;cytoplasmic vesicle;cytoplasmic vesicle membrane;cytoplasmic vesicle part;cytosol;early endosome;early endosome membrane;endocytic vesicle;endocytic vesicle membrane;endoplasmic reticulum;endosomal part;endosome;endosome membrane;extracellular membrane-bounded organelle;extracellular organelle;e…	REACT_147867
P05109	3.53607	-1.77722	5.35773	0.0040994	0.0860437	-1.3391	S100A8	S10A8_HUMAN	activation of caspase activity;acute inflammatory response;autophagy;biological adhesion;biological regulation;catabolic process;cell adhesion;cell chemotaxis;cell migration;cell motility;cell-cell adhesion;cellular catabolic process;cellular component movement;cellular macromolecule metabolic process;cellular metabolic process;cellular process;cellular protein metabolic process;cellular response…	arachidonic acid binding;binding;calcium ion binding;carboxylic acid binding;cation binding;cytoskeletal protein binding;fatty acid binding;icosanoid binding;icosatetraenoic acid binding;ion binding;lipid binding;metal ion binding;microtubule binding;monocarboxylic acid binding;protein binding;RAGE receptor binding;receptor binding;Toll-like receptor 4 binding;Toll-like receptor binding;transitio…	cell part;cytoplasmic part;cytoskeleton;cytosol;extracellular membrane-bounded organelle;extracellular organelle;extracellular region;extracellular region part;extracellular space;extracellular vesicular exosome;intracellular membrane-bounded organelle;intracellular non-membrane-bounded organelle;intracellular organelle;intracellular part;membrane;membrane-bounded organelle;membrane-bounded vesic…
Q5VUB5	3.49299	-3.14635	5.35752	0.00410003	0.0860437	-1.33923	FAM171A1	F1711_HUMAN			cell part;extracellular membrane-bounded organelle;extracellular organelle;extracellular region part;extracellular vesicular exosome;integral to membrane;intrinsic to membrane;membrane part;membrane-bounded organelle;membrane-bounded vesicle;organelle;vesicle
A0A140G945	-5.55298	-1.22788	-5.33159	0.00418034	0.0861944	-1.35615	CRYAA	CRYA2_HUMAN	biological regulation;cellular component assembly;cellular component organization;cellular component organization or biogenesis;macromolecular complex assembly;macromolecular complex subunit organization;multicellular organismal process;negative regulation of apoptosis;negative regulation of biological process;negative regulation of cell death;negative regulation of cellular process;negative regu…	binding;cation binding;identical protein binding;ion binding;metal ion binding;protein binding;structural constituent of eye lens;structural molecule activity;unfolded protein binding	cell part;cytoplasm;extracellular membrane-bounded organelle;extracellular organelle;extracellular region part;extracellular vesicular exosome;intracellular membrane-bounded organelle;intracellular organelle;intracellular part;membrane-bounded organelle;membrane-bounded vesicle;nucleus;organelle;vesicle
P55884	-3.72274	-2.53412	-5.3186	0.0042213	0.0861944	-1.36467	EIF3B	EIF3B_HUMAN	biological regulation;biosynthetic process;cellular biosynthetic process;cellular component assembly;cellular component assembly at cellular level;cellular component organization;cellular component organization at cellular level;cellular component organization or biogenesis;cellular component organization or biogenesis at cellular level;cellular macromolecular complex assembly;cellular macromolec…	binding;nucleic acid binding;nucleotide binding;protein binding;protein complex scaffold;RNA binding;structural molecule activity;translation factor activity, nucleic acid binding;translation initiation factor activity	cell part;cytoplasm;cytoplasmic part;cytosol;eukaryotic 43S preinitiation complex;eukaryotic 48S preinitiation complex;eukaryotic translation initiation factor 3 complex;eukaryotic translation initiation factor 3 complex, eIF3m;extracellular membrane-bounded organelle;extracellular organelle;extracellular region part;extracellular vesicular exosome;intracellular organelle part;intracellular part;…	REACT_1079;REACT_1797;REACT_1979;REACT_2085;REACT_79;REACT_931
Q969G5	5.86097	-2.51241	5.30052	0.00427909	0.0862094	-1.37656	CAVIN3	CAVN3_HUMAN	actin cytoskeleton organization;actin filament-based process;biological regulation;cellular component organization;cellular component organization at cellular level;cellular component organization or biogenesis;cellular component organization or biogenesis at cellular level;cellular process;circadian regulation of gene expression;circadian rhythm;cortical actin cytoskeleton organization;cortical …	binding;enzyme binding;kinase binding;protein binding;protein kinase binding;protein kinase C binding	caveola;cell part;cytoplasm;intracellular part;macromolecular complex;membrane part;membrane raft;plasma membrane part;protein complex
Q9BUR5	4.112	-3.34425	5.26164	0.00440656	0.0876094	-1.40228	APOO	MIC26_HUMAN	establishment of localization;lipid transport;organic substance transport;transport		cell part;cytoplasmic part;extracellular region part;extracellular space;high-density lipoprotein particle;integral to membrane;intracellular membrane-bounded organelle;intracellular organelle;intracellular part;intrinsic to membrane;low-density lipoprotein particle;macromolecular complex;membrane part;membrane-bounded organelle;mitochondrion;organelle;plasma lipoprotein particle;protein-lipid co…
Q9NSC5	-4.73316	-1.13167	-5.23063	0.0045115	0.088531	-1.42297	HOMER3	HOME3_HUMAN	biological regulation;cell surface receptor linked signaling pathway;cellular process;cellular response to stimulus;establishment of localization;establishment of localization in cell;establishment of protein localization;glutamate signaling pathway;G-protein coupled receptor protein signaling pathway;intracellular protein transport;intracellular transport;metabotropic glutamate receptor signalin…	binding;glutamate receptor binding;G-protein-coupled receptor binding;metabotropic glutamate receptor binding;protein binding;receptor binding	basal part of cell;cell junction;cell part;cytoplasm;cytoplasmic part;cytosol;intracellular part;membrane;plasma membrane;postsynaptic membrane;synapse part;synaptic membrane
Q96HP0	4.02973	-3.88653	5.18272	0.00467954	0.0901384	-1.4552	DOCK6	DOCK6_HUMAN	biological regulation;blood coagulation;cellular process;cellular response to stimulus;coagulation;hemostasis;intracellular signal transduction;multicellular organismal process;regulation of biological process;regulation of biological quality;regulation of body fluid levels;regulation of cellular process;response to stimulus;signal transduction;small GTPase mediated signal transduction	enzyme regulator activity;GTPase regulator activity;guanyl-nucleotide exchange factor activity;nucleoside-triphosphatase regulator activity	cell part;cytoplasm;cytoplasmic part;cytosol;intracellular part;perinuclear region of cytoplasm	REACT_24970
Q8NEJ9	-3.38325	-4.25086	-5.16599	0.00473999	0.0901384	-1.46654	NGDN	NGDN_HUMAN	biological regulation;cellular macromolecule metabolic process;cellular metabolic process;cellular nitrogen compound metabolic process;cellular process;macromolecule metabolic process;maturation of SSU-rRNA;maturation of SSU-rRNA from tricistronic rRNA transcript (SSU-rRNA, 5.8S rRNA, LSU-rRNA);metabolic process;ncRNA metabolic process;ncRNA processing;nitrogen compound metabolic process;nucleic …		axon;cell part;cell projection;chromosomal part;chromosome, centromeric region;cytoplasm;dendrite;filopodium;intracellular non-membrane-bounded organelle;intracellular organelle;intracellular organelle part;intracellular part;macromolecular complex;neuron projection;non-membrane-bounded organelle;nuclear part;nucleolus;organelle;organelle part;preribosome;ribonucleoprotein complex;small-subunit p…
Q7L0Y3	-4.57575	-3.89567	-5.15712	0.00477238	0.0901384	-1.47257	TRMT10C	TM10C_HUMAN	cellular component organization;cellular component organization at cellular level;cellular component organization or biogenesis;cellular component organization or biogenesis at cellular level;cellular macromolecule metabolic process;cellular metabolic process;cellular nitrogen compound metabolic process;cellular process;macromolecule metabolic process;metabolic process;mitochondrial RNA 5'-end pr…	catalytic activity;methyltransferase activity;transferase activity;transferase activity, transferring one-carbon groups	cell part;cytoplasmic part;intracellular membrane-bounded organelle;intracellular non-membrane-bounded organelle;intracellular organelle;intracellular organelle part;intracellular part;membrane-bounded organelle;mitochondrial nucleoid;mitochondrial part;mitochondrion;non-membrane-bounded organelle;nuclear part;nucleoid;nucleoplasm;organelle;organelle part
P42677	3.31898	-3.01952	5.06735	0.00511578	0.0954314	-1.53425	RPS27	RS27_HUMAN	biological regulation;biosynthetic process;catabolic process;cell cycle;cell proliferation;cellular biosynthetic process;cellular catabolic process;cellular component disassembly;cellular component disassembly at cellular level;cellular component organization;cellular component organization at cellular level;cellular component organization or biogenesis;cellular component organization or biogenes…	binding;cation binding;DNA binding;ion binding;metal ion binding;nucleic acid binding;structural constituent of ribosome;structural molecule activity;transition metal ion binding;zinc ion binding	cell part;cytoplasmic part;cytosol;cytosolic small ribosomal subunit;intracellular membrane-bounded organelle;intracellular non-membrane-bounded organelle;intracellular organelle;intracellular organelle part;intracellular part;macromolecular complex;membrane-bounded organelle;non-membrane-bounded organelle;nucleus;organelle;organelle part;ribonucleoprotein complex;ribosome;small ribosomal subunit	REACT_1079;REACT_115902;REACT_1404;REACT_150425;REACT_150471;REACT_1797;REACT_1979;REACT_1986;REACT_2085;REACT_355252;REACT_682;REACT_75768;REACT_75822;REACT_79;REACT_931;REACT_9491
Q53FV1	-5.57245	-1.9489	-5.02634	0.00528238	0.0969938	-1.56285	ORMDL1	ORML1_HUMAN	biological regulation;cellular chemical homeostasis;cellular homeostasis;cellular lipid metabolic process;cellular metabolic process;cellular process;cellular sphingolipid homeostasis;ceramide metabolic process;chemical homeostasis;homeostatic process;lipid metabolic process;membrane lipid metabolic process;metabolic process;negative regulation of biological process;negative regulation of biosynt…		cell part;cytoplasmic part;endoplasmic reticulum;endoplasmic reticulum membrane;endoplasmic reticulum palmitoyltransferase complex;endoplasmic reticulum part;integral to membrane;intracellular membrane-bounded organelle;intracellular organelle;intracellular organelle part;intracellular part;intrinsic to membrane;macromolecular complex;membrane;membrane part;membrane-bounded organelle;organelle;or…
Q9BRQ6	-4.09742	-3.6205	-5.0154	0.00532792	0.0969938	-1.57052	CHCHD6	MIC25_HUMAN	cellular component organization;cellular component organization at cellular level;cellular component organization or biogenesis;cellular component organization or biogenesis at cellular level;cellular membrane organization;cellular process;cellular response to stimulus;cellular response to stress;cristae formation;inner mitochondrial membrane organization;membrane organization;mitochondrial membr…		cell part;cytoplasmic part;intracellular membrane-bounded organelle;intracellular organelle;intracellular organelle part;intracellular part;membrane;membrane-bounded organelle;mitochondrial inner membrane;mitochondrial membrane;mitochondrial part;mitochondrion;organelle;organelle inner membrane;organelle membrane;organelle part
O75934	4.26619	-3.85148	4.97427	0.00550334	0.0976825	-1.59953	BCAS2	SPF27_HUMAN	cellular macromolecule metabolic process;cellular metabolic process;cellular nitrogen compound metabolic process;cellular process;gene expression;macromolecule metabolic process;metabolic process;mRNA metabolic process;mRNA processing;nitrogen compound metabolic process;nuclear mRNA splicing, via spliceosome;nucleic acid metabolic process;nucleobase-containing compound metabolic process;primary m…		cell junction;cell part;intracellular membrane-bounded organelle;intracellular non-membrane-bounded organelle;intracellular organelle;intracellular organelle part;intracellular part;macromolecular complex;membrane-bounded organelle;non-membrane-bounded organelle;nuclear part;nucleolus;nucleoplasm;nucleus;organelle;organelle part;ribonucleoprotein complex;spliceosomal complex	REACT_467
P15311	-3.3715	1.72082	-4.97257	0.00551073	0.0976825	-1.60073	EZR	EZRI_HUMAN	actin cytoskeleton organization;actin cytoskeleton reorganization;actin filament bundle assembly;actin filament organization;actin filament-based process;anatomical structure development;axon guidance;biological adhesion;biological regulation;cell adhesion;cell development;cell projection assembly;cell projection organization;cell-cell adhesion;cellular component assembly;cellular component assem…	actin binding;actin filament binding;binding;cell adhesion molecule binding;cytoskeletal protein binding;protein binding	actin cytoskeleton;actin filament;adherens junction;anchoring junction;apical part of cell;apical plasma membrane;basolateral plasma membrane;brush border;cell body;cell cortex part;cell junction;cell part;cell periphery;cell pole;cell projection;cell projection membrane;cell projection part;cell tip;cell-substrate adherens junction;cell-substrate junction;cortical cytoskeleton;cytoplasm;cytoplas…	REACT_22237;REACT_22365
Q9C0E8	-3.56211	-2.76547	-4.96138	0.00555969	0.0976825	-1.60867	LNPK	LNP_HUMAN	anatomical structure development;anatomical structure morphogenesis;appendage development;appendage morphogenesis;biological regulation;blood coagulation;cellular component organization;cellular component organization at cellular level;cellular component organization or biogenesis;cellular component organization or biogenesis at cellular level;cellular process;coagulation;developmental process;em…	binding;cation binding;ion binding;metal ion binding	cell part;cytoplasmic part;endoplasmic reticulum membrane;endoplasmic reticulum part;endoplasmic reticulum tubular network;integral to membrane;intracellular organelle part;intracellular part;intrinsic to membrane;membrane;membrane part;organelle membrane;organelle part
P14550	-4.2581	-2.83861	-4.87443	0.00595846	0.102285	-1.67106	AKR1A1	AK1A1_HUMAN	alcohol metabolic process;aldehyde catabolic process;biosynthetic process;carbohydrate catabolic process;carbohydrate metabolic process;carboxylic acid biosynthetic process;carboxylic acid catabolic process;carboxylic acid metabolic process;catabolic process;cellular aldehyde metabolic process;cellular biosynthetic process;cellular carbohydrate metabolic process;cellular catabolic process;cellula…	alcohol dehydrogenase (NADP+) activity;alditol:NADP+ 1-oxidoreductase activity;aldo-keto reductase (NADP) activity;catalytic activity;electron carrier activity;L-glucuronate reductase activity;oxidoreductase activity;oxidoreductase activity, acting on CH-OH group of donors;oxidoreductase activity, acting on the CH-OH group of donors, NAD or NADP as acceptor	apical plasma membrane;cell part;cytoplasmic part;cytosol;extracellular membrane-bounded organelle;extracellular organelle;extracellular region part;extracellular space;extracellular vesicular exosome;intracellular part;membrane part;membrane-bounded organelle;membrane-bounded vesicle;organelle;plasma membrane part;vesicle
P19338	5.91519	-1.99191	4.86452	0.00600606	0.102285	-1.67825	NCL	NUCL_HUMAN	anatomical structure formation involved in morphogenesis;angiogenesis;developmental process	binding;DNA binding;identical protein binding;nucleic acid binding;nucleotide binding;protein binding;protein C-terminus binding;RNA binding;sequence-specific DNA binding;telomeric DNA binding	cell cortex;cell part;cytoplasmic part;extracellular membrane-bounded organelle;extracellular organelle;extracellular region part;extracellular vesicular exosome;intracellular membrane-bounded organelle;intracellular non-membrane-bounded organelle;intracellular organelle;intracellular organelle part;intracellular part;macromolecular complex;membrane;membrane-bounded organelle;membrane-bounded ves…
Q16822	-5.99288	-1.40701	-4.86065	0.00602473	0.102285	-1.68106	PCK2	PCKGM_HUMAN	alcohol biosynthetic process;alcohol metabolic process;biological regulation;biosynthetic process;carbohydrate biosynthetic process;carbohydrate homeostasis;carbohydrate metabolic process;carboxylic acid metabolic process;cellular biosynthetic process;cellular carbohydrate biosynthetic process;cellular carbohydrate metabolic process;cellular chemical homeostasis;cellular glucose homeostasis;cellu…	binding;carbon-carbon lyase activity;carboxy-lyase activity;catalytic activity;cation binding;GTP binding;guanyl nucleotide binding;guanyl ribonucleotide binding;ion binding;lyase activity;metal ion binding;nucleotide binding;phosphoenolpyruvate carboxykinase (GTP) activity;phosphoenolpyruvate carboxykinase activity;purine nucleotide binding;purine ribonucleoside triphosphate binding;purine ribon…	cell part;cytoplasmic part;extracellular membrane-bounded organelle;extracellular organelle;extracellular region part;extracellular vesicular exosome;intracellular membrane-bounded organelle;intracellular organelle;intracellular organelle lumen;intracellular organelle part;intracellular part;membrane-bounded organelle;membrane-bounded vesicle;membrane-enclosed lumen;mitochondrial matrix;mitochond…	REACT_1520
O00233	-3.56738	-2.75337	-4.81006	0.00627568	0.104326	-1.71803	PSMD9	PSMD9_HUMAN	activation of immune response;activation of innate immune response;anaphase-promoting complex-dependent proteasomal ubiquitin-dependent protein catabolic process;antigen processing and presentation;antigen processing and presentation of exogenous antigen;antigen processing and presentation of exogenous peptide antigen;antigen processing and presentation of exogenous peptide antigen via MHC class …	bHLH transcription factor binding;binding;protein binding;protein binding transcription factor activity;transcription coactivator activity;transcription cofactor activity;transcription factor binding;transcription factor binding transcription factor activity	cell part;cytoplasm;cytoplasmic part;cytosol;intracellular membrane-bounded organelle;intracellular organelle;intracellular organelle part;intracellular part;macromolecular complex;membrane-bounded organelle;nuclear part;nucleoplasm;nucleus;organelle;organelle part;proteasome regulatory particle;protein complex	REACT_11063;REACT_111056;REACT_111178;REACT_1156;REACT_118656;REACT_1221;REACT_13464;REACT_13565;REACT_150471;REACT_1614;REACT_188323;REACT_188330;REACT_1949;REACT_20549;REACT_25325;REACT_263873;REACT_263883;REACT_264438;REACT_264478;REACT_264605;REACT_267700;REACT_268156;REACT_268366;REACT_268718;REACT_4;REACT_6761;REACT_6785;REACT_6821;REACT_6850;REACT_6871;REACT_75842;REACT_9003;REACT_9031;REA…
Q86WA6	-3.4913	0.73145	-4.80862	0.00628302	0.104326	-1.71909	BPHL	BPHL_HUMAN	amine metabolic process;carboxylic acid metabolic process;cellular amine metabolic process;cellular amino acid metabolic process;cellular ketone metabolic process;cellular metabolic process;cellular nitrogen compound metabolic process;cellular process;metabolic process;nitrogen compound metabolic process;organic acid metabolic process;oxoacid metabolic process;primary metabolic process;response t…	catalytic activity;hydrolase activity	cell part;cytoplasmic part;extracellular membrane-bounded organelle;extracellular organelle;extracellular region part;extracellular vesicular exosome;intracellular membrane-bounded organelle;intracellular organelle;intracellular part;membrane-bounded organelle;membrane-bounded vesicle;mitochondrion;organelle;vesicle
P07948	3.97172	-3.16001	4.77022	0.00648205	0.105901	-1.74744	LYN	LYN_HUMAN	activation of immune response;activation of innate immune response;amine transport;anatomical structure development;antigen receptor-mediated signaling pathway;axon guidance;B cell homeostasis;B cell receptor signaling pathway;biological regulation;blood coagulation;cell activation;cell communication;cell development;cell differentiation;cell migration;cell motility;cell surface receptor linked s…	adenyl nucleotide binding;adenyl ribonucleotide binding;ATP binding;binding;catalytic activity;enzyme binding;glycolipid binding;glycosphingolipid binding;ion channel binding;kinase activity;lipid binding;molecular transducer activity;non-membrane spanning protein tyrosine kinase activity;nucleotide binding;phosphotransferase activity, alcohol group as acceptor;protein binding;protein kinase acti…	alpha2-beta1 integrin complex;cell part;cytoplasm;cytoplasmic part;cytoskeletal part;cytosol;extracellular membrane-bounded organelle;extracellular organelle;extracellular region part;extracellular vesicular exosome;extrinsic to internal side of plasma membrane;extrinsic to membrane;extrinsic to plasma membrane;Golgi apparatus;integrin complex;intracellular membrane-bounded organelle;intracellula…	REACT_111040;REACT_111133;REACT_111225;REACT_118700;REACT_12051;REACT_1230;REACT_12519;REACT_160274;REACT_163701;REACT_163769;REACT_163834;REACT_163936;REACT_163994;REACT_1695;REACT_19183;REACT_19405;REACT_23787;REACT_263952;REACT_264068;REACT_264198;REACT_264548;REACT_355442;REACT_355503
P51649	-4.50387	-3.38393	-4.76342	0.00651805	0.105901	-1.75248	ALDH5A1	SSDH_HUMAN	acetate metabolic process;alcohol metabolic process;amine catabolic process;amine metabolic process;anatomical structure development;biological regulation;carbohydrate metabolic process;carboxylic acid catabolic process;carboxylic acid metabolic process;catabolic process;cell communication;cell-cell signaling;cellular amine metabolic process;cellular amino acid catabolic process;cellular amino ac…	aldehyde dehydrogenase (NAD) activity;binding;catalytic activity;identical protein binding;oxidoreductase activity;oxidoreductase activity, acting on the aldehyde or oxo group of donors;oxidoreductase activity, acting on the aldehyde or oxo group of donors, NAD or NADP as acceptor;protein binding;protein dimerization activity;protein homodimerization activity;succinate-semialdehyde dehydrogenase …	cell part;cytoplasmic part;intracellular membrane-bounded organelle;intracellular organelle;intracellular organelle lumen;intracellular organelle part;intracellular part;membrane-bounded organelle;membrane-enclosed lumen;mitochondrial matrix;mitochondrial part;mitochondrion;organelle;organelle lumen;organelle part	REACT_23964
P06280	3.14345	-0.0411333	4.73916	0.00664852	0.106871	-1.77054	GLA	AGAL_HUMAN	biological regulation;carbohydrate catabolic process;carbohydrate metabolic process;catabolic process;cellular carbohydrate catabolic process;cellular carbohydrate metabolic process;cellular catabolic process;cellular lipid catabolic process;cellular lipid metabolic process;cellular metabolic process;cellular process;ceramide catabolic process;ceramide metabolic process;glycolipid catabolic proce…	alpha-galactosidase activity;binding;carbohydrate binding;catalytic activity;galactosidase activity;galactoside binding;hydrolase activity;hydrolase activity, acting on glycosyl bonds;hydrolase activity, hydrolyzing O-glycosyl compounds;identical protein binding;monosaccharide binding;protein binding;protein dimerization activity;protein homodimerization activity;raffinose alpha-galactosidase act…	cell part;cytoplasm;cytoplasmic part;extracellular membrane-bounded organelle;extracellular organelle;extracellular region;extracellular region part;extracellular vesicular exosome;Golgi apparatus;intracellular membrane-bounded organelle;intracellular organelle;intracellular organelle lumen;intracellular organelle part;intracellular part;lysosomal lumen;lysosome;lytic vacuole;membrane-bounded org…	REACT_116105
Q9NRN5	-4.64201	-2.04552	-4.72019	0.00675274	0.107403	-1.78473	OLFML3	OLFL3_HUMAN	developmental process;multicellular organismal development;multicellular organismal process		extracellular region;organelle;vesicle
P07148	-4.39775	4.86133	-4.70289	0.0068494	0.107403	-1.79772	FABP1	FABPL_HUMAN	acylglycerol catabolic process;acylglycerol metabolic process;biological regulation;catabolic process;cellular catabolic process;cellular lipid catabolic process;cellular lipid metabolic process;cellular metabolic process;cellular process;cellular response to chemical stimulus;cellular response to hydrogen peroxide;cellular response to hypoxia;cellular response to oxidative stress;cellular respon…	antioxidant activity;bile acid binding;binding;carboxylic acid binding;chromatin binding;drug binding;fatty acid binding;fatty acid transporter activity;lipid binding;lipid transporter activity;long-chain fatty acid transporter activity;monocarboxylic acid binding;phospholipid binding;steroid binding;substrate-specific transporter activity;transporter activity	apical cortex;cell cortex part;cell part;cytoplasmic part;cytosol;extracellular membrane-bounded organelle;extracellular organelle;extracellular region part;extracellular vesicular exosome;intracellular organelle lumen;intracellular organelle part;intracellular part;membrane-bounded organelle;membrane-bounded vesicle;membrane-enclosed lumen;microbody lumen;microbody part;nuclear part;nucleoplasm;…	REACT_116145;REACT_19241;REACT_494
P01833	-4.23385	-3.20173	-4.69487	0.00689482	0.107403	-1.80377	PIGR	PIGR_HUMAN	anatomical structure homeostasis;biological regulation;cell surface receptor linked signaling pathway;cellular component organization;cellular component organization or biogenesis;cellular localization;cellular macromolecule localization;cellular membrane organization;cellular process;cellular protein localization;cellular response to stimulus;detection of chemical stimulus;detection of chemical …	binding;immunoglobulin binding;immunoglobulin receptor activity;molecular transducer activity;polymeric immunoglobulin binding;polymeric immunoglobulin receptor activity;protein binding;protein complex binding;receptor activity;signal transducer activity;signaling receptor activity;transmembrane signaling receptor activity	cell part;extracellular membrane-bounded organelle;extracellular organelle;extracellular region part;extracellular space;extracellular vesicular exosome;integral to membrane;integral to plasma membrane;intrinsic to membrane;intrinsic to plasma membrane;macromolecular complex;membrane;membrane part;membrane-bounded organelle;membrane-bounded vesicle;organelle;plasma membrane;plasma membrane part;p…
Q99807	-3.51658	-2.75529	-4.64202	0.00720298	0.111058	-1.84384	COQ7	COQ7_HUMAN	age-dependent response to oxidative stress;anatomical structure formation involved in morphogenesis;anatomical structure morphogenesis;ATP synthesis coupled electron transport;biosynthetic process;cell differentiation;cell part morphogenesis;cellular biosynthetic process;cellular component morphogenesis;cellular component organization;cellular component organization at cellular level;cellular com…	binding;catalytic activity;cation binding;ion binding;metal ion binding;monooxygenase activity;oxidoreductase activity	cell part;cytoplasmic part;intracellular membrane-bounded organelle;intracellular organelle;intracellular organelle part;intracellular part;membrane;membrane-bounded organelle;mitochondrial inner membrane;mitochondrial membrane;mitochondrial part;nucleus;organelle;organelle inner membrane;organelle membrane;organelle part	REACT_160111
Q6ZMI0	3.692	-2.2066	4.51836	0.00799001	0.121948	-1.93945	PPP1R21	PPR21_HUMAN		binding;enzyme binding;phosphatase binding;protein binding	cell part;membrane
Q9BXD5	-5.8104	-1.18544	-4.49812	0.00812828	0.122818	-1.95535	NPL	NPL_HUMAN	alcohol catabolic process;alcohol metabolic process;amino sugar catabolic process;amino sugar metabolic process;biosynthetic process;carbohydrate biosynthetic process;carbohydrate catabolic process;carbohydrate metabolic process;carboxylic acid metabolic process;catabolic process;cellular carbohydrate catabolic process;cellular carbohydrate metabolic process;cellular ketone metabolic process;cell…	carbon-carbon lyase activity;catalytic activity;lyase activity;N-acetylneuraminate lyase activity;oxo-acid-lyase activity	cell part;cytoplasmic part;cytosol;intracellular part	REACT_264366
P52272	-2.94383	-4.32283	-4.47846	0.00826536	0.123653	-1.97086	HNRNPM	HNRPM_HUMAN	alternative nuclear mRNA splicing, via spliceosome;cellular macromolecule metabolic process;cellular metabolic process;cellular nitrogen compound metabolic process;cellular process;gene expression;macromolecule metabolic process;metabolic process;mRNA metabolic process;mRNA processing;nitrogen compound metabolic process;nuclear mRNA splicing, via spliceosome;nucleic acid metabolic process;nucleob…	binding;nucleic acid binding;nucleotide binding;protein binding;protein domain specific binding;RNA binding	catalytic step 2 spliceosome;cell part;extracellular matrix;extracellular membrane-bounded organelle;extracellular organelle;extracellular region part;extracellular vesicular exosome;integral to membrane;integral to plasma membrane;intracellular non-membrane-bounded organelle;intracellular organelle;intracellular organelle part;intracellular part;intrinsic to membrane;intrinsic to plasma membrane…	REACT_125;REACT_467
P35268	-5.49241	-0.880918	-4.4292	0.00862099	0.124834	-2.01002	RPL22	RL22_HUMAN	alpha-beta T cell activation;alpha-beta T cell differentiation;biosynthetic process;catabolic process;cell activation;cell differentiation;cellular biosynthetic process;cellular catabolic process;cellular component disassembly;cellular component disassembly at cellular level;cellular component organization;cellular component organization at cellular level;cellular component organization or biogen…	binding;carbohydrate binding;glycosaminoglycan binding;heparin binding;nucleic acid binding;pattern binding;polysaccharide binding;RNA binding;structural constituent of ribosome;structural molecule activity	adherens junction;anchoring junction;cell junction;cell part;cell-substrate adherens junction;cell-substrate junction;cytoplasm;cytoplasmic part;cytosol;cytosolic large ribosomal subunit;extracellular membrane-bounded organelle;extracellular organelle;extracellular region part;extracellular vesicular exosome;focal adhesion;intracellular membrane-bounded organelle;intracellular organelle;intracell…	REACT_115902;REACT_1404;REACT_1797;REACT_1986;REACT_2085;REACT_75768;REACT_75822;REACT_79;REACT_9491
Q09028	3.1457	-3.96565	4.42803	0.00862962	0.124834	-2.01095	RBBP4	RBBP4_HUMAN	ATP-dependent chromatin remodeling;biological regulation;biosynthetic process;cell cycle;cell cycle process;cellular biosynthetic process;cellular component assembly;cellular component assembly at cellular level;cellular component organization;cellular component organization at cellular level;cellular component organization or biogenesis;cellular component organization or biogenesis at cellular l…	binding;enzyme binding;histone binding;histone deacetylase binding;protein binding	CAF-1 complex;cell part;chromatin;chromatin assembly complex;chromatin remodeling complex;chromosomal part;ESC/E(Z) complex;histone deacetylase complex;histone methyltransferase complex;intracellular membrane-bounded organelle;intracellular organelle;intracellular organelle part;intracellular part;ISWI complex;macromolecular complex;membrane-bounded organelle;methyltransferase complex;nuclear chr…	REACT_1006;REACT_111214;REACT_169436;REACT_22186;REACT_263923;REACT_264352;REACT_268728;REACT_953
Q8TC12	-5.3286	-3.61219	-4.42328	0.00866488	0.124834	-2.01475	RDH11	RDH11_HUMAN	adaptation of rhodopsin mediated signaling;adaptation of signaling pathway;apocarotenoid metabolic process;biological regulation;cellular aldehyde metabolic process;cellular hormone metabolic process;cellular lipid metabolic process;cellular metabolic process;cellular process;cellular response to stimulus;detection of abiotic stimulus;detection of external stimulus;detection of light stimulus;det…	alcohol dehydrogenase (NADP+) activity;aldo-keto reductase (NADP) activity;catalytic activity;NADP-retinol dehydrogenase activity;oxidoreductase activity;oxidoreductase activity, acting on CH-OH group of donors;oxidoreductase activity, acting on the CH-OH group of donors, NAD or NADP as acceptor;retinol dehydrogenase activity	cell part;cytoplasmic part;endoplasmic reticulum membrane;endoplasmic reticulum part;integral to membrane;intracellular;intracellular organelle part;intracellular part;intrinsic to membrane;membrane;membrane part;organelle membrane;organelle part;photoreceptor inner segment	REACT_160156;REACT_24968;REACT_268561
Q15746	3.5341	-0.970517	4.42174	0.0086764	0.124834	-2.01599	MYLK	MYLK_HUMAN	actin cytoskeleton organization;actin filament organization;actin filament-based process;anatomical structure morphogenesis;aorta smooth muscle tissue morphogenesis;biological regulation;bleb assembly;cell projection assembly;cell projection organization;cellular component assembly;cellular component assembly at cellular level;cellular component organization;cellular component organization at cel…	adenyl nucleotide binding;adenyl ribonucleotide binding;ATP binding;binding;calmodulin-dependent protein kinase activity;catalytic activity;cation binding;ion binding;kinase activity;metal ion binding;myosin light chain kinase activity;nucleotide binding;phosphotransferase activity, alcohol group as acceptor;protein kinase activity;protein serine/threonine kinase activity;purine nucleotide bindin…	actin filament bundle;actomyosin;cell division site part;cell junction;cell part;cell projection;cell-cell junction;cleavage furrow;cytoplasm;cytoplasmic part;cytoskeletal part;cytosol;extracellular membrane-bounded organelle;extracellular organelle;extracellular region part;extracellular vesicular exosome;intracellular organelle part;intracellular part;lamellipodium;membrane-bounded organelle;me…	REACT_20558;REACT_355347
P52943	3.7761	2.81908	4.39305	0.00889346	0.124834	-2.03902	CRIP2	CRIP2_HUMAN	anatomical structure development;biological regulation;developmental process;hemopoiesis;hemopoietic or lymphoid organ development;organ development;positive regulation of biological process;positive regulation of cell proliferation;positive regulation of cellular process;regulation of biological process;regulation of cell proliferation;regulation of cellular process	binding;cation binding;ion binding;metal ion binding;transition metal ion binding;zinc ion binding	cell cortex;cell part;cytoplasmic part;intracellular part
P09210	-2.8922	7.72122	-4.38257	0.00897432	0.124834	-2.04747	GSTA2	GSTA2_HUMAN	amine metabolic process;carboxylic acid metabolic process;cell differentiation;cellular amine metabolic process;cellular amino acid metabolic process;cellular developmental process;cellular ketone metabolic process;cellular metabolic process;cellular modified amino acid metabolic process;cellular nitrogen compound metabolic process;cellular process;developmental process;epithelial cell differenti…	catalytic activity;glutathione transferase activity;transferase activity;transferase activity, transferring alkyl or aryl (other than methyl) groups	cell part;cytoplasmic part;cytosol;extracellular membrane-bounded organelle;extracellular organelle;extracellular region part;extracellular vesicular exosome;intracellular part;membrane-bounded organelle;membrane-bounded vesicle;organelle;vesicle	REACT_6926
P15144	-3.8182	3.12617	-4.35717	0.00917401	0.124834	-2.06804	ANPEP	AMPN_HUMAN	anatomical structure formation involved in morphogenesis;angiogenesis;angiotensin maturation;biological regulation;cell differentiation;cellular developmental process;cellular macromolecule metabolic process;cellular metabolic process;cellular process;cellular protein metabolic process;developmental process;hormone metabolic process;macromolecule metabolic process;metabolic process;peptide hormon…	aminopeptidase activity;binding;catalytic activity;cation binding;exopeptidase activity;hydrolase activity;ion binding;metal ion binding;metallopeptidase activity;peptidase activity;peptidase activity, acting on L-amino acid peptides;receptor activity;transition metal ion binding;viral receptor activity;zinc ion binding	cell part;cytoplasmic part;cytosol;endoplasmic reticulum-Golgi intermediate compartment;external side of plasma membrane;extracellular membrane-bounded organelle;extracellular organelle;extracellular region part;extracellular space;extracellular vesicular exosome;integral to membrane;integral to plasma membrane;intracellular membrane-bounded organelle;intracellular organelle;intracellular organel…	REACT_147707
P51665	-5.64137	-1.58829	-4.35274	0.00920937	0.124834	-2.07164	PSMD7	PSMD7_HUMAN	activation of immune response;activation of innate immune response;anaphase-promoting complex-dependent proteasomal ubiquitin-dependent protein catabolic process;antigen processing and presentation;antigen processing and presentation of exogenous antigen;antigen processing and presentation of exogenous peptide antigen;antigen processing and presentation of exogenous peptide antigen via MHC class …	binding;identical protein binding;protein binding;protein dimerization activity;protein homodimerization activity	cell part;cytoplasmic part;cytosol;extracellular membrane-bounded organelle;extracellular organelle;extracellular region part;extracellular vesicular exosome;intracellular membrane-bounded organelle;intracellular organelle;intracellular organelle part;intracellular part;macromolecular complex;membrane;membrane-bounded organelle;membrane-bounded vesicle;nuclear part;nucleoplasm;nucleus;organelle;o…	REACT_11063;REACT_111056;REACT_111178;REACT_1156;REACT_118656;REACT_1221;REACT_13464;REACT_13565;REACT_150471;REACT_1614;REACT_188323;REACT_188330;REACT_1949;REACT_20549;REACT_25325;REACT_263873;REACT_263883;REACT_264438;REACT_264478;REACT_264605;REACT_267700;REACT_268156;REACT_268366;REACT_268718;REACT_4;REACT_6761;REACT_6785;REACT_6821;REACT_6850;REACT_6871;REACT_75842;REACT_9003;REACT_9031;REA…
Q12797	-3.6805	-3.76359	-4.35181	0.00921679	0.124834	-2.07239	ASPH	ASPH_HUMAN	activation of store-operated calcium channel activity;anatomical structure development;anatomical structure morphogenesis;appendage morphogenesis;biological regulation;calcium ion transmembrane transport;calcium ion transport;calcium-mediated signaling;cation transport;cellular macromolecule metabolic process;cellular metabolic process;cellular process;cellular protein metabolic process;cellular …	binding;calcium ion binding;catalytic activity;cation binding;electron carrier activity;ion binding;ion channel binding;metal ion binding;oxidoreductase activity;oxidoreductase activity, acting on paired donors, with incorporation or reduction of molecular oxygen;oxidoreductase activity, acting on paired donors, with incorporation or reduction of molecular oxygen, 2-oxoglutarate as one donor, and…	calcium channel complex;cation channel complex;cell cortex part;cell part;cortical endoplasmic reticulum;cytoplasmic part;endoplasmic reticulum;endoplasmic reticulum lumen;endoplasmic reticulum membrane;endoplasmic reticulum part;integral to endoplasmic reticulum membrane;integral to membrane;integral to organelle membrane;intracellular membrane-bounded organelle;intracellular organelle;intracell…
Q13505	-3.75133	-2.70613	-4.3481	0.00924659	0.124834	-2.07541	MTX1	MTX1_HUMAN	cellular macromolecule metabolic process;cellular metabolic process;cellular process;cellular protein metabolic process;establishment of localization;establishment of localization in cell;establishment of protein localization;establishment of protein localization in mitochondrion;establishment of protein localization to organelle;intracellular protein transport;intracellular transport;macromolecu…		cell part;cytoplasmic part;integral to membrane;intracellular organelle part;intracellular part;intrinsic to membrane;membrane;membrane part;mitochondrial membrane;mitochondrial outer membrane;mitochondrial part;organelle membrane;organelle outer membrane;organelle part;outer membrane	REACT_118595
P17174	-3.5681	2.87118	-4.34729	0.00925308	0.124834	-2.07607	GOT1	AATC_HUMAN	2-oxoglutarate metabolic process;alcohol biosynthetic process;alcohol metabolic process;alditol biosynthetic process;alditol metabolic process;amine biosynthetic process;amine catabolic process;amine metabolic process;amino acid salvage;aspartate biosynthetic process;aspartate catabolic process;aspartate family amino acid biosynthetic process;aspartate family amino acid catabolic process;aspartat…	binding;carbon-carbon lyase activity;carboxylic acid binding;carboxy-lyase activity;catalytic activity;cofactor binding;L-aspartate:2-oxoglutarate aminotransferase activity;L-cysteine:2-oxoglutarate aminotransferase activity;L-phenylalanine aminotransferase activity;L-phenylalanine:2-oxoglutarate aminotransferase activity;lyase activity;phosphatidylserine decarboxylase activity;pyridoxal phosphat…	axon part;axon terminus;cell part;cell projection part;cytoplasm;cytoplasmic part;cytosol;extracellular membrane-bounded organelle;extracellular organelle;extracellular region part;extracellular vesicular exosome;intracellular membrane-bounded organelle;intracellular organelle;intracellular part;lysosome;lytic vacuole;membrane-bounded organelle;membrane-bounded vesicle;neuron projection terminus;…	REACT_1520;REACT_238;REACT_75881
P43121	3.16099	-3.86238	4.3156	0.00951216	0.127194	-2.10194	MCAM	MUC18_HUMAN	anatomical structure formation involved in morphogenesis;anatomical structure morphogenesis;angiogenesis;angiogenesis involved in wound healing;biological adhesion;biological regulation;cell adhesion;cellular process;developmental process;glomerular filtration;multicellular organismal process;positive regulation of biological process;positive regulation of cell migration;positive regulation of ce…		adherens junction;anchoring junction;cell junction;cell part;cell-substrate adherens junction;cell-substrate junction;external side of plasma membrane;extracellular region part;extracellular space;focal adhesion;integral to membrane;intracellular membrane-bounded organelle;intracellular organelle;intracellular part;intrinsic to membrane;membrane;membrane part;membrane-bounded organelle;nucleus;or…
P30520	2.78875	-0.947717	4.27016	0.00989882	0.131203	-2.13935	ADSS2	PURA2_HUMAN	amine metabolic process;AMP biosynthetic process;AMP metabolic process;aspartate family amino acid metabolic process;aspartate metabolic process;biosynthetic process;carboxylic acid metabolic process;cellular amine metabolic process;cellular amino acid metabolic process;cellular aromatic compound metabolic process;cellular biosynthetic process;cellular ketone metabolic process;cellular metabolic …	adenylosuccinate synthase activity;anion binding;binding;catalytic activity;cation binding;GTP binding;guanyl nucleotide binding;guanyl ribonucleotide binding;ion binding;ligase activity;ligase activity, forming carbon-nitrogen bonds;magnesium ion binding;metal ion binding;nucleotide binding;phosphate ion binding;purine nucleotide binding;purine ribonucleoside triphosphate binding;purine ribonucl…	cell part;cytoplasm;cytoplasmic part;cytosol;extracellular membrane-bounded organelle;extracellular organelle;extracellular region part;extracellular vesicular exosome;intracellular part;membrane;membrane-bounded organelle;membrane-bounded vesicle;organelle;plasma membrane;vesicle	REACT_1776
Q04741	2.78346	-4.63572	4.22465	0.0103048	0.132734	-2.1772	EMX1	EMX1_HUMAN	anatomical structure morphogenesis;biological regulation;brain morphogenesis;cell differentiation;cellular developmental process;cellular process;central nervous system neuron differentiation;cerebral cortex neuron differentiation;cerebral cortex regionalization;chordate embryonic development;developmental process;embryo development;embryo development ending in birth or egg hatching;in utero embr…	binding;DNA binding;nucleic acid binding;sequence-specific DNA binding	cell part;cytoplasm;intracellular membrane-bounded organelle;intracellular organelle;intracellular part;membrane-bounded organelle;nucleus;organelle
P35241	-3.31835	0.68065	-4.22164	0.0103323	0.132734	-2.17972	RDX	RADI_HUMAN	actin filament capping;anatomical structure development;apical protein localization;asymmetric protein localization;biological regulation;cell development;cell projection assembly;cell projection organization;cellular component assembly;cellular component assembly at cellular level;cellular component organization;cellular component organization at cellular level;cellular component organization or…		adherens junction;anchoring junction;apical part of cell;cell division site part;cell junction;cell part;cell periphery;cell pole;cell projection;cell tip;cell-substrate adherens junction;cell-substrate junction;cleavage furrow;cytoplasm;cytoskeleton;extracellular membrane-bounded organelle;extracellular organelle;extracellular region part;extracellular space;extracellular vesicular exosome;extri…	REACT_22365
P22792	2.84165	0.00521667	4.21882	0.0103582	0.132734	-2.18207	CPN2	CPN2_HUMAN	biological regulation;posttranscriptional regulation of gene expression;protein stabilization;regulation of biological process;regulation of biological quality;regulation of catalytic activity;regulation of gene expression;regulation of macromolecule metabolic process;regulation of metabolic process;regulation of molecular function;regulation of protein stability	enzyme regulator activity	blood microparticle;extracellular membrane-bounded organelle;extracellular organelle;extracellular region;extracellular region part;extracellular vesicular exosome;membrane-bounded organelle;membrane-bounded vesicle;organelle;vesicle
P62701	-2.7712	-1.90363	-4.21565	0.0103873	0.132734	-2.18472	RPS4X	RS4X_HUMAN	biological regulation;biosynthetic process;catabolic process;cellular biosynthetic process;cellular catabolic process;cellular component disassembly;cellular component disassembly at cellular level;cellular component organization;cellular component organization at cellular level;cellular component organization or biogenesis;cellular component organization or biogenesis at cellular level;cellular …	binding;nucleic acid binding;RNA binding;rRNA binding;structural constituent of ribosome;structural molecule activity	adherens junction;anchoring junction;cell junction;cell part;cell-substrate adherens junction;cell-substrate junction;cytoplasmic part;cytosol;cytosolic small ribosomal subunit;extracellular membrane-bounded organelle;extracellular organelle;extracellular region part;extracellular vesicular exosome;focal adhesion;intracellular non-membrane-bounded organelle;intracellular organelle;intracellular o…	REACT_1079;REACT_115902;REACT_1404;REACT_1797;REACT_1979;REACT_1986;REACT_2085;REACT_75768;REACT_75822;REACT_79;REACT_931;REACT_9491
Q9P2A4	3.04783	-4.08268	4.2012	0.0105216	0.132734	-2.19684	ABI3	ABI3_HUMAN	biological regulation;cellular component movement;cellular process;regulation of biological process;regulation of cell migration;regulation of cell motility;regulation of cellular component movement;regulation of cellular process;regulation of localization;regulation of locomotion		cell part;cell projection;cytoplasm;intracellular;intracellular part;lamellipodium;membrane
P53007	-5.07697	-1.87381	-4.19909	0.0105414	0.132734	-2.19862	SLC25A1	TXTP_HUMAN	acyl-CoA biosynthetic process;acyl-CoA metabolic process;acylglycerol biosynthetic process;acylglycerol metabolic process;alcohol biosynthetic process;alcohol metabolic process;anion transport;biosynthetic process;carbohydrate biosynthetic process;carbohydrate metabolic process;carboxylic acid transport;cellular biosynthetic process;cellular carbohydrate biosynthetic process;cellular carbohydrate…	carboxylic acid transmembrane transporter activity;citrate transmembrane transporter activity;organic acid transmembrane transporter activity;substrate-specific transmembrane transporter activity;substrate-specific transporter activity;transmembrane transporter activity;transporter activity;tricarboxylic acid transmembrane transporter activity	cell part;cytoplasmic part;extracellular membrane-bounded organelle;extracellular organelle;extracellular region part;extracellular vesicular exosome;integral to membrane;intracellular membrane-bounded organelle;intracellular organelle;intracellular organelle part;intracellular part;intrinsic to membrane;membrane;membrane part;membrane-bounded organelle;membrane-bounded vesicle;mitochondrial inne…	REACT_1319;REACT_1520
P09488	4.68626	-3.02253	4.15892	0.0109262	0.133281	-2.23251	GSTM1	GSTM1_HUMAN	amine metabolic process;benzene-containing compound metabolic process;carboxylic acid metabolic process;catabolic process;cellular amine metabolic process;cellular amino acid metabolic process;cellular aromatic compound metabolic process;cellular catabolic process;cellular detoxification of nitrogen compound;cellular ketone metabolic process;cellular metabolic process;cellular modified amino acid…	amine binding;amino acid binding;binding;carboxylic acid binding;catalytic activity;enzyme binding;glutathione binding;glutathione transferase activity;identical protein binding;modified amino acid binding;peptide binding;protein binding;protein dimerization activity;protein homodimerization activity;transferase activity;transferase activity, transferring alkyl or aryl (other than methyl) groups	cell part;cytoplasm;cytoplasmic part;cytosol;intracellular part	REACT_6926
Q7Z7H5	-4.4791	1.56565	-4.15649	0.01095	0.133281	-2.23457	TMED4	TMED4_HUMAN	biological regulation;cellular process;cellular response to stimulus;establishment of localization;establishment of protein localization;positive regulation of biological process;positive regulation of cell communication;positive regulation of cellular process;positive regulation of I-kappaB kinase/NF-kappaB cascade;positive regulation of intracellular protein kinase cascade;positive regulation o…	molecular transducer activity;signal transducer activity	cell part;cytoplasmic part;endoplasmic reticulum membrane;endoplasmic reticulum part;extracellular membrane-bounded organelle;extracellular organelle;extracellular region part;extracellular vesicular exosome;integral to membrane;intracellular organelle part;intracellular part;intrinsic to membrane;membrane;membrane part;membrane-bounded organelle;membrane-bounded vesicle;organelle;organelle membr…
Q96C86	-5.11317	-2.11935	-4.13873	0.0111259	0.133281	-2.24966	DCPS	DCPS_HUMAN	biological regulation;catabolic process;cellular catabolic process;cellular macromolecule catabolic process;cellular macromolecule metabolic process;cellular metabolic process;cellular nitrogen compound metabolic process;cellular process;deadenylation-dependent decapping of nuclear-transcribed mRNA;exonucleolytic nuclear-transcribed mRNA catabolic process involved in deadenylation-dependent decay…	binding;catalytic activity;hydrolase activity;hydrolase activity, acting on acid anhydrides;hydrolase activity, acting on acid anhydrides, in phosphorus-containing anhydrides;m7G(5')pppN diphosphatase activity;nucleic acid binding;pyrophosphatase activity;RNA 7-methylguanosine cap binding;RNA binding;RNA cap binding	cell part;cytoplasm;cytoplasmic part;cytosol;intracellular membrane-bounded organelle;intracellular organelle;intracellular organelle part;intracellular part;membrane-bounded organelle;mitochondrion;nuclear part;nucleoplasm;nucleus;organelle;organelle part	REACT_20619
P26583	4.93515	1.1703	4.13423	0.0111709	0.133281	-2.25349	HMGB2	HMGB2_HUMAN	anatomical structure development;apoptosis;base-excision repair, DNA ligation;biological regulation;catabolic process;cell chemotaxis;cell death;cell migration;cell motility;cellular catabolic process;cellular component assembly;cellular component assembly at cellular level;cellular component disassembly;cellular component disassembly at cellular level;cellular component disassembly involved in a…	binding;chemoattractant activity;chromatin binding;damaged DNA binding;DNA bending activity;DNA binding;double-stranded DNA binding;nucleic acid binding;nucleic acid binding transcription factor activity;protein binding;RAGE receptor binding;receptor binding;regulatory region DNA binding;regulatory region nucleic acid binding;sequence-specific DNA binding transcription factor activity;single-stra…	cell part;chromosome;condensed chromosome;cytoplasm;cytoplasmic part;extracellular region part;extracellular space;intracellular membrane-bounded organelle;intracellular non-membrane-bounded organelle;intracellular organelle;intracellular organelle part;intracellular part;macromolecular complex;membrane-bounded organelle;non-membrane-bounded organelle;nuclear part;nucleoplasm;nucleus;organelle;or…	REACT_13462
Q9UI12	-4.02847	-3.07281	-4.1334	0.0111792	0.133281	-2.25419	ATP6V1H	VATH_HUMAN	ATP hydrolysis coupled proton transport;biological regulation;cation homeostasis;cation transport;cell surface receptor linked signaling pathway;cellular cation homeostasis;cellular chemical homeostasis;cellular component organization;cellular component organization at cellular level;cellular component organization or biogenesis;cellular component organization or biogenesis at cellular level;cell…	active transmembrane transporter activity;ATPase activity;ATPase activity, coupled;ATPase activity, coupled to movement of substances;ATPase activity, coupled to transmembrane movement of ions;ATPase activity, coupled to transmembrane movement of substances;catalytic activity;cation transmembrane transporter activity;cation-transporting ATPase activity;enzyme regulator activity;hydrogen ion trans…	cell part;cytoplasmic part;cytosol;extracellular membrane-bounded organelle;extracellular organelle;extracellular region part;extracellular vesicular exosome;intracellular organelle part;intracellular part;lysosomal membrane;macromolecular complex;membrane;membrane part;membrane-bounded organelle;membrane-bounded vesicle;organelle;organelle membrane;organelle part;plasma membrane;protein complex;…	REACT_1109;REACT_11166;REACT_11200;REACT_121256;REACT_25283;REACT_25300
Q99933	-3.4739	-2.54253	-4.12476	0.0112665	0.133281	-2.26157	BAG1	BAG1_HUMAN	apoptosis;biological regulation;cell death;cell surface receptor linked signaling pathway;cellular macromolecule metabolic process;cellular metabolic process;cellular process;cellular protein metabolic process;cellular response to heat;cellular response to stimulus;cellular response to stress;chaperone cofactor-dependent protein refolding;chaperone-mediated protein folding;death;intracellular sig…	molecular transducer activity;receptor signaling protein activity;signal transducer activity	cell part;cytoplasm;cytoplasmic part;cytosol;intracellular membrane-bounded organelle;intracellular organelle;intracellular part;membrane-bounded organelle;nucleus;organelle	REACT_264487
Q02878	-5.07763	-1.783	-4.12361	0.0112782	0.133281	-2.26255	RPL6	RL6_HUMAN	biological regulation;biosynthetic process;catabolic process;cellular biosynthetic process;cellular catabolic process;cellular component disassembly;cellular component disassembly at cellular level;cellular component organization;cellular component organization at cellular level;cellular component organization or biogenesis;cellular component organization or biogenesis at cellular level;cellular …	binding;DNA binding;nucleic acid binding;RNA binding;structural constituent of ribosome;structural molecule activity	adherens junction;anchoring junction;cell junction;cell part;cell-substrate adherens junction;cell-substrate junction;cytoplasmic part;cytosol;cytosolic large ribosomal subunit;focal adhesion;intracellular membrane-bounded organelle;intracellular organelle;intracellular organelle part;intracellular part;large ribosomal subunit;macromolecular complex;membrane;membrane-bounded organelle;nucleus;org…	REACT_115902;REACT_1404;REACT_1797;REACT_1986;REACT_2085;REACT_75768;REACT_75822;REACT_79;REACT_9491
P05165	2.7153	-3.56804	4.11962	0.0113187	0.133281	-2.26595	PCCA	PCCA_HUMAN	biotin metabolic process;carboxylic acid catabolic process;carboxylic acid metabolic process;catabolic process;cellular amide metabolic process;cellular catabolic process;cellular ketone metabolic process;cellular lipid catabolic process;cellular lipid metabolic process;cellular metabolic process;cellular nitrogen compound metabolic process;cellular process;cofactor metabolic process;fatty acid b…	adenyl nucleotide binding;adenyl ribonucleotide binding;ATP binding;binding;biotin binding;biotin carboxylase activity;carboxylic acid binding;catalytic activity;cation binding;CoA carboxylase activity;enzyme binding;ion binding;ligase activity;ligase activity, forming carbon-carbon bonds;ligase activity, forming carbon-nitrogen bonds;metal ion binding;monocarboxylic acid binding;nucleotide bindi…	cell part;cytoplasmic part;cytosol;intracellular organelle lumen;intracellular organelle part;intracellular part;membrane-enclosed lumen;mitochondrial matrix;mitochondrial part;organelle lumen;organelle part	REACT_11153;REACT_169312;REACT_993
Q9NTZ6	3.3633	-3.45464	4.10582	0.0114605	0.133281	-2.27777	RBM12	RBM12_HUMAN		binding;nucleotide binding	cell part;intracellular organelle part;intracellular part;nuclear part;nucleoplasm;organelle part
P06727	-3.723	3.23542	-4.1052	0.0114669	0.133281	-2.2783	APOA4	APOA4_HUMAN	alcohol metabolic process;amine metabolic process;anatomical structure morphogenesis;biological adhesion;biological regulation;biosynthetic process;catabolic process;cell adhesion;cell part morphogenesis;cell projection morphogenesis;cell projection organization;cell-cell adhesion;cellular amine metabolic process;cellular biogenic amine metabolic process;cellular catabolic process;cellular compon…	alcohol binding;amine binding;antioxidant activity;binding;cation binding;cholesterol binding;cholesterol transporter activity;copper ion binding;enzyme activator activity;enzyme regulator activity;identical protein binding;ion binding;lipid binding;lipid transporter activity;metal ion binding;phosphatidylcholine binding;phosphatidylcholine-sterol O-acyltransferase activator activity;phospholipid…	blood microparticle;cell part;chylomicron;cytoplasmic part;cytosol;early endosome;endoplasmic reticulum lumen;endoplasmic reticulum part;endosome;extracellular membrane-bounded organelle;extracellular organelle;extracellular region;extracellular region part;extracellular space;extracellular vesicular exosome;high-density lipoprotein particle;intracellular membrane-bounded organelle;intracellular …	REACT_24968;REACT_6841;REACT_75925
P48681	5.30172	-3.16396	4.0825	0.0117049	0.134589	-2.29781	NES	NEST_HUMAN	anatomical structure development;anatomical structure morphogenesis;biological regulation;brain development;camera-type eye development;cell cycle process;cell part morphogenesis;cell projection morphogenesis;cell projection organization;cell proliferation;cellular component morphogenesis;cellular component organization;cellular component organization at cellular level;cellular component organiza…	binding;intermediate filament binding;protein binding;protein complex binding;structural molecule activity	cell part;cytoplasm;cytoskeletal part;cytoskeleton;intermediate filament;intermediate filament cytoskeleton;intracellular non-membrane-bounded organelle;intracellular organelle;intracellular organelle part;intracellular part;macromolecular complex;non-membrane-bounded organelle;organelle;organelle part;protein complex
Q9Y2R9	-5.79437	-2.79796	-4.07328	0.0118032	0.134589	-2.30576	MRPS7	RT07_HUMAN	biosynthetic process;cellular biosynthetic process;cellular component disassembly;cellular component disassembly at cellular level;cellular component organization;cellular component organization at cellular level;cellular component organization or biogenesis;cellular component organization or biogenesis at cellular level;cellular macromolecular complex disassembly;cellular macromolecular complex …	binding;nucleic acid binding;RNA binding;structural constituent of ribosome;structural molecule activity	cell part;cytoplasmic part;cytosolic small ribosomal subunit;intracellular organelle part;intracellular part;macromolecular complex;membrane;mitochondrial inner membrane;mitochondrial membrane;mitochondrial part;organelle inner membrane;organelle membrane;organelle part;ribonucleoprotein complex;small ribosomal subunit	REACT_267634;REACT_268133;REACT_268261
O43617	-3.29715	0.3156	-4.06923	0.0118467	0.134589	-2.30926	TRAPPC3	TPPC3_HUMAN	cellular process;establishment of localization;transport;vesicle-mediated transport		cell part;cytoplasmic part;endoplasmic reticulum;Golgi apparatus;intracellular membrane-bounded organelle;intracellular organelle;intracellular part;membrane-bounded organelle;organelle
Q68CK6	-3.0411	1.8975	-4.0494	0.0120623	0.134614	-2.32643	ACSM2B	ACS2B_HUMAN	carboxylic acid metabolic process;cellular ketone metabolic process;cellular lipid metabolic process;cellular metabolic process;cellular process;fatty acid metabolic process;lipid metabolic process;metabolic process;monocarboxylic acid metabolic process;organic acid metabolic process;oxoacid metabolic process;primary metabolic process;small molecule metabolic process;xenobiotic metabolic process	acid-thiol ligase activity;adenyl nucleotide binding;adenyl ribonucleotide binding;ATP binding;binding;butyrate-CoA ligase activity;catalytic activity;cation binding;ion binding;ligase activity;ligase activity, forming carbon-sulfur bonds;metal ion binding;nucleotide binding;purine nucleotide binding;purine ribonucleoside triphosphate binding;purine ribonucleotide binding;ribonucleotide binding	cell part;cytoplasmic part;intracellular membrane-bounded organelle;intracellular organelle;intracellular organelle lumen;intracellular organelle part;intracellular part;membrane-bounded organelle;membrane-enclosed lumen;mitochondrial matrix;mitochondrial part;mitochondrion;organelle;organelle lumen;organelle part	REACT_6800;REACT_6812;REACT_6933
P12236	-5.82351	-1.39438	-4.04588	0.0121011	0.134614	-2.32948	SLC25A6	ADT3_HUMAN	active induction of host immune response by virus;adenine nucleotide transport;ADP transport;apoptosis;ATP transport;biological regulation;cell death;cellular macromolecule metabolic process;cellular metabolic process;cellular process;cellular protein metabolic process;death;energy derivation by oxidation of organic compounds;energy reserve metabolic process;establishment of localization;establis…	active transmembrane transporter activity;antiporter activity;ATP:ADP antiporter activity;secondary active transmembrane transporter activity;solute:solute antiporter activity;transmembrane transporter activity;transporter activity	cell part;cytoplasmic part;integral to membrane;intracellular membrane-bounded organelle;intracellular organelle;intracellular organelle part;intracellular part;intrinsic to membrane;macromolecular complex;membrane;membrane part;membrane-bounded organelle;mitochondrial inner membrane;mitochondrial inner membrane presequence translocase complex;mitochondrial membrane;mitochondrial membrane part;mi…	REACT_118595;REACT_18325;REACT_6213;REACT_8016
Q9Y6W5	2.63734	-2.81205	4.04451	0.0121161	0.134614	-2.33067	WASF2	WASF2_HUMAN	actin cytoskeleton organization;actin filament-based movement;actin filament-based process;ameboidal cell migration;anatomical structure development;anatomical structure formation involved in morphogenesis;anatomical structure morphogenesis;angiogenesis;biological regulation;cAMP-mediated signaling;cell development;cell migration;cell motility;cell part morphogenesis;cell projection assembly;cell…	actin binding;binding;cytoskeletal protein binding;protein binding;protein complex binding	actin cytoskeleton;cell junction;cell part;cell projection;cell-cell junction;cytoplasmic part;cytoskeleton;cytosol;early endosome;endosome;extracellular membrane-bounded organelle;extracellular organelle;extracellular region part;extracellular vesicular exosome;intracellular;intracellular membrane-bounded organelle;intracellular non-membrane-bounded organelle;intracellular organelle;intracellula…	REACT_160086;REACT_264464;REACT_355372
P16083	-2.96885	-0.2342	-3.95553	0.0131478	0.144484	-2.40869	NQO2	NQO2_HUMAN	behavior;cognition;learning or memory;memory;multicellular organismal process;neurological system process;response to stimulus;system process	binding;catalytic activity;cation binding;dihydronicotinamide riboside quinone reductase activity;electron carrier activity;ion binding;metal ion binding;NADPH dehydrogenase (quinone) activity;NADPH dehydrogenase activity;oxidoreductase activity;oxidoreductase activity, acting on NADH or NADPH	cell part;cytoplasm;extracellular membrane-bounded organelle;extracellular organelle;extracellular region part;extracellular vesicular exosome;intracellular organelle part;intracellular part;membrane-bounded organelle;membrane-bounded vesicle;nuclear part;nucleoplasm;organelle;organelle part;vesicle
P50991	-2.8052	-1.15565	-3.95159	0.0131957	0.144484	-2.41218	CCT4	TCPD_HUMAN	binding of sperm to zona pellucida;cell recognition;cell-cell recognition;cellular macromolecule metabolic process;cellular metabolic process;cellular process;cellular process involved in reproduction;cellular protein metabolic process;'de novo' posttranslational protein folding;'de novo' protein folding;macromolecule metabolic process;metabolic process;primary metabolic process;protein folding;p…	adenyl nucleotide binding;adenyl ribonucleotide binding;ATP binding;binding;nucleotide binding;protein binding;purine nucleotide binding;purine ribonucleoside triphosphate binding;purine ribonucleotide binding;ribonucleotide binding;unfolded protein binding	cell body;cell part;centrosome;chaperonin-containing T-complex;cytoplasm;cytoplasmic membrane-bounded vesicle;cytoplasmic part;cytoplasmic vesicle;cytoskeletal part;cytosol;cytosolic part;extracellular membrane-bounded organelle;extracellular organelle;extracellular region part;extracellular vesicular exosome;intracellular membrane-bounded organelle;intracellular non-membrane-bounded organelle;in…	REACT_16907;REACT_16936;REACT_16956;REACT_17050;REACT_267948
Q9NZD2	2.827	2.13058	3.9397	0.0133418	0.145032	-2.42272	GLTP	GLTP_HUMAN	cellular lipid metabolic process;cellular metabolic process;cellular process;establishment of localization;glycolipid metabolic process;glycolipid transport;glycosphingolipid metabolic process;lipid metabolic process;lipid transport;membrane lipid metabolic process;metabolic process;organic substance transport;primary metabolic process;small molecule metabolic process;sphingolipid metabolic proce…	binding;glycolipid binding;glycolipid transporter activity;lipid binding;lipid transporter activity;substrate-specific transporter activity;transporter activity	cell part;cytoplasmic part;cytosol;extracellular membrane-bounded organelle;extracellular organelle;extracellular region part;extracellular vesicular exosome;intracellular part;membrane;membrane-bounded organelle;membrane-bounded vesicle;organelle;vesicle	REACT_116105
P13645	-3.082	5.65405	-3.92158	0.0135682	0.14644	-2.43884	KRT10	K1C10_HUMAN	cell differentiation;cellular developmental process;cellular process;cellular response to calcium ion;cellular response to chemical stimulus;cellular response to inorganic substance;cellular response to metal ion;cellular response to stimulus;developmental process;epidermal cell differentiation;epithelial cell differentiation;keratinocyte differentiation;response to calcium ion;response to chemic…	structural constituent of epidermis;structural molecule activity	cell part;cytoplasm;cytoskeletal part;extracellular membrane-bounded organelle;extracellular organelle;extracellular region part;extracellular space;extracellular vesicular exosome;intermediate filament;intracellular membrane-bounded organelle;intracellular organelle;intracellular organelle part;intracellular part;keratin filament;macromolecular complex;membrane;membrane-bounded organelle;membran…
O15439	-3.91557	-2.77811	-3.89714	0.0138807	0.14875	-2.46069	ABCC4	MRP4_HUMAN	biological regulation;blood coagulation;cell activation;cellular process;coagulation;establishment of localization;establishment of localization in cell;exocytosis;hemostasis;metabolic process;multicellular organismal process;oxidation-reduction process;platelet activation;platelet degranulation;positive regulation of biological process;positive regulation of cell proliferation;positive regulatio…	15-hydroxyprostaglandin dehydrogenase (NAD+) activity;active transmembrane transporter activity;adenyl nucleotide binding;adenyl ribonucleotide binding;ATP binding;ATPase activity;ATPase activity, coupled;ATPase activity, coupled to movement of substances;ATPase activity, coupled to transmembrane movement of substances;binding;catalytic activity;hydrolase activity;hydrolase activity, acting on ac…	basolateral plasma membrane;cell part;cytoplasmic part;cytoplasmic vesicle membrane;cytoplasmic vesicle part;integral to membrane;intracellular organelle part;intracellular part;intrinsic to membrane;membrane;membrane part;organelle membrane;organelle part;plasma membrane;plasma membrane part;platelet dense granule membrane;secretory granule membrane;vesicle membrane	REACT_15480;REACT_318
P62280	-6.15357	-2.09899	-3.84292	0.0146044	0.155403	-2.50954	RPS11	RS11_HUMAN	biosynthetic process;catabolic process;cellular biosynthetic process;cellular catabolic process;cellular component disassembly;cellular component disassembly at cellular level;cellular component organization;cellular component organization at cellular level;cellular component organization or biogenesis;cellular component organization or biogenesis at cellular level;cellular macromolecular complex…	binding;nucleic acid binding;RNA binding;rRNA binding;structural constituent of ribosome;structural molecule activity	adherens junction;anchoring junction;cell junction;cell part;cell-substrate adherens junction;cell-substrate junction;cytoplasm;cytoplasmic part;cytosol;cytosolic small ribosomal subunit;extracellular membrane-bounded organelle;extracellular organelle;extracellular region part;extracellular vesicular exosome;focal adhesion;intracellular non-membrane-bounded organelle;intracellular organelle;intra…	REACT_1079;REACT_115902;REACT_1404;REACT_1797;REACT_1979;REACT_1986;REACT_2085;REACT_75768;REACT_75822;REACT_79;REACT_931;REACT_9491
Q9BVK6	-5.72075	0.76085	-3.82746	0.0148188	0.156582	-2.52358	TMED9	TMED9_HUMAN	biological regulation;cellular component organization;cellular component organization at cellular level;cellular component organization or biogenesis;cellular component organization or biogenesis at cellular level;cellular process;COPI coating of Golgi vesicle;establishment of localization;establishment of protein localization;Golgi organization;Golgi transport vesicle coating;organelle organizat…	binding;protein binding;SNARE binding;syntaxin binding	cell part;clathrin-coated vesicle;coated vesicle;cytoplasmic membrane-bounded vesicle;cytoplasmic part;cytoplasmic vesicle;endoplasmic reticulum;endoplasmic reticulum membrane;endoplasmic reticulum part;endoplasmic reticulum-Golgi intermediate compartment;endoplasmic reticulum-Golgi intermediate compartment membrane;extracellular membrane-bounded organelle;extracellular organelle;extracellular re…
O60879	2.56006	-4.23309	3.81081	0.0150538	0.157961	-2.53874	DIAPH2	DIAP2_HUMAN	actin cytoskeleton organization;actin filament organization;actin filament polymerization;actin filament-based process;actin polymerization or depolymerization;biological regulation;cellular component assembly;cellular component assembly at cellular level;cellular component organization;cellular component organization at cellular level;cellular component organization or biogenesis;cellular compon…	binding;protein binding;receptor binding	cell part;cytoplasmic part;cytosol;early endosome;endosome;Golgi apparatus;intracellular membrane-bounded organelle;intracellular non-membrane-bounded organelle;intracellular organelle;intracellular organelle part;intracellular part;membrane-bounded organelle;mitochondrion;non-membrane-bounded organelle;nuclear part;nucleolus;organelle;organelle part	REACT_355252
Q12765	4.58146	-2.29775	3.79302	0.0153098	0.159539	-2.55501	SCRN1	SCRN1_HUMAN	cellular process;establishment of localization;establishment of localization in cell;exocytosis;secretion;secretion by cell;transport;vesicle-mediated transport	catalytic activity;dipeptidase activity;exopeptidase activity;hydrolase activity;peptidase activity;peptidase activity, acting on L-amino acid peptides	cell part;cytoplasm;intracellular membrane-bounded organelle;intracellular organelle;intracellular organelle part;intracellular part;membrane;membrane-bounded organelle;nuclear membrane;nuclear part;nucleus;organelle;organelle membrane;organelle part
P27816	2.66455	-0.5244	3.77612	0.0155575	0.16101	-2.5705	MAP4	MAP4_HUMAN	cell cycle process;cell division;cellular component movement;cellular component organization;cellular component organization at cellular level;cellular component organization or biogenesis;cellular component organization or biogenesis at cellular level;cellular process;cytoskeleton organization;establishment of localization;establishment of localization in cell;establishment of organelle localiza…	structural molecule activity	cell part;cytoplasm;cytoskeletal part;cytoskeleton;extracellular membrane-bounded organelle;extracellular organelle;extracellular region part;extracellular vesicular exosome;intracellular non-membrane-bounded organelle;intracellular organelle;intracellular organelle part;intracellular part;macromolecular complex;membrane;membrane-bounded organelle;membrane-bounded vesicle;microtubule;microtubule …
P17661	7.98699	0.36622	3.76872	0.0156675	0.161045	-2.57731	DES	DESM_HUMAN	actin filament-based movement;actin filament-based process;actin-mediated cell contraction;actin-myosin filament sliding;biological regulation;cellular component movement;cellular component organization;cellular component organization at cellular level;cellular component organization or biogenesis;cellular component organization or biogenesis at cellular level;cellular process;cytoskeleton organi…	binding;cytoskeletal protein binding;identical protein binding;protein binding;structural constituent of cytoskeleton;structural molecule activity	adherens junction;anchoring junction;cell junction;cell part;cell-cell adherens junction;cell-cell junction;contractile fiber part;cytoplasmic part;cytoskeletal part;cytosol;extracellular membrane-bounded organelle;extracellular organelle;extracellular region part;extracellular vesicular exosome;fascia adherens;intermediate filament;intracellular organelle part;intracellular part;macromolecular c…	REACT_16969
Q9NRV9	-2.6305	-0.660183	-3.73324	0.0162078	0.165473	-2.61008	HEBP1	HEBP1_HUMAN	circadian rhythm;rhythmic process	binding;cation binding;heme binding;ion binding;iron ion binding;metal ion binding;tetrapyrrole binding;transition metal ion binding	cell part;cytoplasmic part;cytosol;extracellular membrane-bounded organelle;extracellular organelle;extracellular region;extracellular region part;extracellular vesicular exosome;intracellular membrane-bounded organelle;intracellular organelle;intracellular part;membrane-bounded organelle;membrane-bounded vesicle;mitochondrion;organelle;vesicle	REACT_19231;REACT_21264
Q02952	3.2629	0.2007	3.71608	0.0164769	0.16617	-2.62602	AKAP12	AKA12_HUMAN	biological regulation;cell surface receptor linked signaling pathway;cellular process;cellular response to stimulus;establishment of localization;establishment of localization in cell;establishment of protein localization;G-protein coupled receptor protein signaling pathway;intracellular protein transport;intracellular transport;positive regulation of biological process;positive regulation of bio…	adenylate cyclase binding;binding;enzyme binding;protein binding;protein kinase A binding	adherens junction;anchoring junction;cell cortex;cell junction;cell part;cell-substrate adherens junction;cell-substrate junction;cytoplasm;cytoplasmic part;cytoskeleton;focal adhesion;intracellular non-membrane-bounded organelle;intracellular organelle;intracellular part;membrane;non-membrane-bounded organelle;organelle;plasma membrane
Q9Y2Z4	-2.75753	-3.36024	-3.70858	0.0165961	0.16617	-2.633	YARS2	SYYM_HUMAN	amine metabolic process;amino acid activation;biosynthetic process;carboxylic acid metabolic process;cellular amine metabolic process;cellular amino acid metabolic process;cellular biosynthetic process;cellular ketone metabolic process;cellular macromolecule biosynthetic process;cellular macromolecule metabolic process;cellular metabolic process;cellular nitrogen compound metabolic process;cellul…	adenyl nucleotide binding;adenyl ribonucleotide binding;amine binding;amino acid binding;aminoacyl-tRNA ligase activity;ATP binding;binding;carboxylic acid binding;catalytic activity;identical protein binding;ligase activity;ligase activity, forming aminoacyl-tRNA and related compounds;ligase activity, forming carbon-oxygen bonds;nucleic acid binding;nucleotide binding;protein binding;protein dim…	cell part;cytoplasmic part;cytosol;intracellular membrane-bounded organelle;intracellular organelle;intracellular organelle lumen;intracellular organelle part;intracellular part;membrane-bounded organelle;membrane-enclosed lumen;mitochondrial matrix;mitochondrial part;mitochondrion;organelle;organelle lumen;organelle part	REACT_15302
Q9NQW7	-3.829	-3.73096	-3.70637	0.0166313	0.16617	-2.63506	XPNPEP1	XPP1_HUMAN	bradykinin catabolic process;catabolic process;cellular catabolic process;cellular metabolic process;cellular process;macromolecule metabolic process;metabolic process;peptide catabolic process;peptide metabolic process;primary metabolic process;protein metabolic process;proteolysis	aminopeptidase activity;binding;catalytic activity;cation binding;exopeptidase activity;hydrolase activity;identical protein binding;ion binding;manganese ion binding;metal ion binding;metalloaminopeptidase activity;metalloexopeptidase activity;metallopeptidase activity;peptidase activity;peptidase activity, acting on L-amino acid peptides;protein binding;protein dimerization activity;protein hom…	cell part;cytoplasm;cytoplasmic part;cytosol;extracellular membrane-bounded organelle;extracellular organelle;extracellular region part;extracellular vesicular exosome;intracellular part;membrane-bounded organelle;membrane-bounded vesicle;organelle;vesicle
Q01740	-3.5258	-1.201	-3.70109	0.016716	0.16617	-2.63998	FMO1	FMO1_HUMAN	cellular metabolic process;cellular nitrogen compound metabolic process;cellular process;coenzyme metabolic process;cofactor metabolic process;drug metabolic process;heterocycle metabolic process;metabolic process;NADP metabolic process;NADPH oxidation;nicotinamide nucleotide metabolic process;nitrogen compound metabolic process;nucleobase-containing compound metabolic process;nucleobase-containi…	binding;catalytic activity;coenzyme binding;cofactor binding;flavin adenine dinucleotide binding;flavin-containing monooxygenase activity;monooxygenase activity;NADP binding;nucleotide binding;oxidoreductase activity;oxidoreductase activity, acting on paired donors, with incorporation or reduction of molecular oxygen;oxidoreductase activity, acting on paired donors, with incorporation or reductio…	cell part;cytoplasmic part;endoplasmic reticulum lumen;endoplasmic reticulum membrane;endoplasmic reticulum part;integral to membrane;intracellular organelle lumen;intracellular organelle part;intracellular part;intrinsic to membrane;membrane;membrane part;membrane-enclosed lumen;organelle lumen;organelle membrane;organelle part	REACT_13653
Q9BYV1	-2.41205	-1.64828	-3.66114	0.0173738	0.171581	-2.67742	AGXT2	AGT2_HUMAN	alanine catabolic process;alanine metabolic process;aldehyde catabolic process;amine biosynthetic process;amine catabolic process;amine metabolic process;biological regulation;biosynthetic process;carboxylic acid biosynthetic process;carboxylic acid catabolic process;carboxylic acid metabolic process;catabolic process;cellular aldehyde metabolic process;cellular amine metabolic process;cellular a…	(R)-3-amino-2-methylpropionate-pyruvate transaminase activity;alanine-glyoxylate transaminase activity;beta-alanine-pyruvate transaminase activity;binding;catalytic activity;cofactor binding;pyridoxal phosphate binding;transaminase activity;transferase activity;transferase activity, transferring nitrogenous groups;vitamin B6 binding;vitamin binding	cell part;cytoplasmic part;intracellular membrane-bounded organelle;intracellular organelle;intracellular organelle lumen;intracellular organelle part;intracellular part;membrane-bounded organelle;membrane-enclosed lumen;mitochondrial matrix;mitochondrial part;mitochondrion;organelle;organelle lumen;organelle part	REACT_1023;REACT_16925
O75190	3.4064	-2.66162	3.62763	0.0179488	0.176108	-2.70905	DNAJB3	DNJB3_HUMAN	actin cytoskeleton organization;actin filament-based process;anatomical structure development;biological adhesion;biological regulation;cell adhesion;cell differentiation;cell differentiation involved in embryonic placenta development;cell-cell adhesion;cellular component organization;cellular component organization at cellular level;cellular component organization or biogenesis;cellular componen…	ATPase activator activity;ATPase regulator activity;binding;chaperone binding;DNA binding;enzyme activator activity;enzyme regulator activity;heat shock protein binding;nucleic acid binding;nucleoside-triphosphatase regulator activity;protein binding;unfolded protein binding	cell part;contractile fiber part;cytoplasm;cytoplasmic part;cytosol;extracellular membrane-bounded organelle;extracellular organelle;extracellular region part;extracellular vesicular exosome;intracellular membrane-bounded organelle;intracellular organelle;intracellular organelle part;intracellular part;membrane;membrane-bounded organelle;membrane-bounded vesicle;nuclear part;nucleoplasm;nucleus;o…	REACT_264487
Q03154	-2.38135	4.78607	-3.60368	0.0183734	0.177989	-2.73179	ACY1	ACY1_HUMAN	amine metabolic process;carboxylic acid metabolic process;cellular amine metabolic process;cellular amino acid metabolic process;cellular ketone metabolic process;cellular metabolic process;cellular nitrogen compound metabolic process;cellular process;metabolic process;nitrogen compound metabolic process;organic acid metabolic process;oxoacid metabolic process;primary metabolic process;small mole…	aminoacylase activity;binding;catalytic activity;cation binding;hydrolase activity;hydrolase activity, acting on carbon-nitrogen (but not peptide) bonds;hydrolase activity, acting on carbon-nitrogen (but not peptide) bonds, in linear amides;ion binding;metal ion binding;metallopeptidase activity;peptidase activity;peptidase activity, acting on L-amino acid peptides	cell part;cytoplasmic part;cytosol;extracellular membrane-bounded organelle;extracellular organelle;extracellular region part;extracellular vesicular exosome;intracellular part;membrane-bounded organelle;membrane-bounded vesicle;organelle;vesicle	REACT_264461;REACT_267633
Q9UNP9	3.49705	-3.49873	3.60353	0.0183761	0.177989	-2.73193	PPIE	PPIE_HUMAN	biological regulation;cellular macromolecule metabolic process;cellular metabolic process;cellular nitrogen compound metabolic process;cellular process;cellular protein metabolic process;macromolecule metabolic process;metabolic process;mRNA metabolic process;mRNA processing;nitrogen compound metabolic process;nuclear mRNA splicing, via spliceosome;nucleic acid metabolic process;nucleobase-contai…	binding;catalytic activity;cis-trans isomerase activity;cyclosporin A binding;drug binding;isomerase activity;nucleic acid binding;nucleotide binding;peptide binding;peptidyl-prolyl cis-trans isomerase activity;RNA binding	catalytic step 2 spliceosome;cell part;intracellular membrane-bounded organelle;intracellular organelle;intracellular organelle part;intracellular part;macromolecular complex;membrane-bounded organelle;nuclear part;nucleus;organelle;organelle part;ribonucleoprotein complex;spliceosomal complex
P08574	-5.64181	-1.59777	-3.59085	0.0186056	0.178393	-2.74402	CYC1	CY1_HUMAN	cellular metabolic process;cellular process;electron transport chain;generation of precursor metabolites and energy;metabolic process;oxidation-reduction process;respiratory electron transport chain;response to chemical stimulus;response to endogenous stimulus;response to glucagon stimulus;response to hormone stimulus;response to organic substance;response to peptide hormone stimulus;response to …	binding;cation binding;electron carrier activity;electron transporter, transferring electrons from CoQH2-cytochrome c reductase complex and cytochrome c oxidase complex activity;heme binding;ion binding;iron ion binding;metal ion binding;tetrapyrrole binding;transition metal ion binding	cell part;cytoplasmic part;integral to membrane;intracellular membrane-bounded organelle;intracellular organelle;intracellular organelle part;intracellular part;intrinsic to membrane;membrane;membrane part;membrane-bounded organelle;mitochondrial inner membrane;mitochondrial membrane;mitochondrial part;mitochondrion;nucleus;organelle;organelle inner membrane;organelle membrane;organelle part;resp…	REACT_118595;REACT_22393
P60033	-3.72782	-2.13841	-3.58821	0.0186539	0.178393	-2.74654	CD81	CD81_HUMAN	activation of MAPK activity;biological regulation;biosynthetic process;cell proliferation;cellular biosynthetic process;cellular lipid metabolic process;cellular macromolecule metabolic process;cellular metabolic process;cellular process;cellular protein metabolic process;entry into cell of other organism involved in symbiotic interaction;entry into host;entry into host cell;entry into other orga…	antigen binding;binding;MHC class II protein complex binding;MHC protein complex binding	adherens junction;anchoring junction;cell junction;cell part;cell-substrate adherens junction;cell-substrate junction;extracellular membrane-bounded organelle;extracellular organelle;extracellular region part;extracellular vesicular exosome;focal adhesion;immunological synapse;integral to membrane;integral to plasma membrane;intrinsic to membrane;intrinsic to plasma membrane;membrane;membrane par…	REACT_11152
P02792	-3.5464	4.25478	-3.57262	0.0189415	0.180004	-2.76145	FTL	FRIL_HUMAN	biological regulation;cation homeostasis;cation transport;cellular cation homeostasis;cellular chemical homeostasis;cellular component organization;cellular component organization or biogenesis;cellular homeostasis;cellular ion homeostasis;cellular iron ion homeostasis;cellular membrane organization;cellular metal ion homeostasis;cellular process;chemical homeostasis;endocytosis;establishment of …	binding;cation binding;ferric iron binding;identical protein binding;ion binding;iron ion binding;metal ion binding;protein binding;transition metal ion binding	cell part;cytoplasmic part;cytosol;extracellular membrane-bounded organelle;extracellular organelle;extracellular region part;extracellular vesicular exosome;ferritin complex;intracellular ferritin complex;intracellular part;macromolecular complex;membrane;membrane-bounded organelle;membrane-bounded vesicle;organelle;protein complex;vesicle	REACT_163699;REACT_19400;REACT_25060
Q9BV57	-2.6955	1.29588	-3.5645	0.0190934	0.180313	-2.76923	ADI1	MTND_HUMAN	amine biosynthetic process;amine metabolic process;amino acid salvage;aspartate family amino acid biosynthetic process;aspartate family amino acid metabolic process;biosynthetic process;carboxylic acid biosynthetic process;carboxylic acid metabolic process;cellular amine metabolic process;cellular amino acid biosynthetic process;cellular amino acid metabolic process;cellular biogenic amine metabo…	acireductone dioxygenase [iron(II)-requiring] activity;binding;catalytic activity;cation binding;dioxygenase activity;ion binding;iron ion binding;metal ion binding;oxidoreductase activity;oxidoreductase activity, acting on single donors with incorporation of molecular oxygen;oxidoreductase activity, acting on single donors with incorporation of molecular oxygen, incorporation of two atoms of oxy…	cell part;cytoplasm;cytoplasmic part;cytosol;Golgi apparatus;intracellular membrane-bounded organelle;intracellular organelle;intracellular organelle part;intracellular part;membrane;membrane-bounded organelle;nuclear part;nucleoplasm;nucleus;organelle;organelle part;plasma membrane	REACT_75881
Q8N3R9	2.30389	-3.9663	3.52907	0.0197727	0.184628	-2.80333	MPP5	MPP5_HUMAN	anatomical structure formation involved in morphogenesis;anatomical structure morphogenesis;asymmetric protein localization;cell junction assembly;cell junction organization;cell-cell junction assembly;cell-cell junction organization;cellular component assembly;cellular component assembly at cellular level;cellular component assembly involved in morphogenesis;cellular component organization;cellu…	binding;protein binding;protein domain specific binding	cell junction;cell part;cell-cell junction;cytoplasm;endomembrane system;extracellular membrane-bounded organelle;extracellular organelle;extracellular region part;extracellular vesicular exosome;intracellular organelle part;intracellular part;lateral loop;macromolecular complex;membrane;membrane-bounded organelle;membrane-bounded vesicle;myelin sheath adaxonal region;nuclear part;nucleoplasm;occ…	REACT_19373
P26373	-5.00562	-2.94135	-3.52795	0.0197947	0.184628	-2.80442	RPL13	RL13_HUMAN	biosynthetic process;catabolic process;cellular biosynthetic process;cellular catabolic process;cellular component disassembly;cellular component disassembly at cellular level;cellular component organization;cellular component organization at cellular level;cellular component organization or biogenesis;cellular component organization or biogenesis at cellular level;cellular macromolecular complex…	binding;nucleic acid binding;RNA binding;structural constituent of ribosome;structural molecule activity	cell part;cytoplasm;cytoplasmic part;cytosol;cytosolic large ribosomal subunit;cytosolic part;cytosolic ribosome;intracellular membrane-bounded organelle;intracellular non-membrane-bounded organelle;intracellular organelle;intracellular organelle part;intracellular part;large ribosomal subunit;macromolecular complex;membrane;membrane-bounded organelle;non-membrane-bounded organelle;nuclear part;n…	REACT_115902;REACT_1404;REACT_1797;REACT_1986;REACT_2085;REACT_75768;REACT_75822;REACT_79;REACT_9491
P00505	2.69245	0.2847	3.50325	0.0202857	0.186041	-2.82835	GOT2	AATM_HUMAN	2-oxoglutarate metabolic process;4-hydroxyproline catabolic process;4-hydroxyproline metabolic process;alcohol biosynthetic process;alcohol metabolic process;amine biosynthetic process;amine catabolic process;amine metabolic process;aspartate biosynthetic process;aspartate catabolic process;aspartate family amino acid biosynthetic process;aspartate family amino acid catabolic process;aspartate fa…	binding;catalytic activity;cofactor binding;kynurenine-oxoglutarate transaminase activity;L-aspartate:2-oxoglutarate aminotransferase activity;L-phenylalanine aminotransferase activity;L-phenylalanine:2-oxoglutarate aminotransferase activity;pyridoxal phosphate binding;transaminase activity;transferase activity;transferase activity, transferring nitrogenous groups;vitamin B6 binding;vitamin bindi…	cell part;cytoplasmic part;extracellular membrane-bounded organelle;extracellular organelle;extracellular region part;extracellular vesicular exosome;intracellular membrane-bounded organelle;intracellular organelle;intracellular organelle lumen;intracellular organelle part;intracellular part;membrane;membrane-bounded organelle;membrane-bounded vesicle;membrane-enclosed lumen;mitochondrial inner m…	REACT_1520;REACT_238
P84098	-5.70079	-2.73035	-3.49828	0.0203861	0.186041	-2.83317	RPL19	RL19_HUMAN	biosynthetic process;catabolic process;cellular biosynthetic process;cellular catabolic process;cellular component disassembly;cellular component disassembly at cellular level;cellular component organization;cellular component organization at cellular level;cellular component organization or biogenesis;cellular component organization or biogenesis at cellular level;cellular macromolecular complex…	binding;nucleic acid binding;RNA binding;structural constituent of ribosome;structural molecule activity	adherens junction;anchoring junction;cell junction;cell part;cell-substrate adherens junction;cell-substrate junction;cytoplasm;cytoplasmic part;cytosol;cytosolic large ribosomal subunit;focal adhesion;intracellular non-membrane-bounded organelle;intracellular organelle;intracellular organelle part;intracellular part;large ribosomal subunit;macromolecular complex;membrane;non-membrane-bounded org…	REACT_115902;REACT_1404;REACT_1797;REACT_1986;REACT_2085;REACT_75768;REACT_75822;REACT_79;REACT_9491
O95831	-2.3802	1.47248	-3.49782	0.0203955	0.186041	-2.83362	AIFM1	AIFM1_HUMAN	activation of caspase activity;apoptosis;apoptosis in response to endoplasmic reticulum stress;biological regulation;catabolic process;cell death;cell differentiation;cell redox homeostasis;cellular catabolic process;cellular component assembly;cellular component assembly at cellular level;cellular component biogenesis;cellular component organization;cellular component organization at cellular le…	binding;catalytic activity;coenzyme binding;cofactor binding;DNA binding;electron carrier activity;FAD binding;flavin adenine dinucleotide binding;NAD(P)H oxidase activity;nucleic acid binding;oxidoreductase activity;oxidoreductase activity, acting on NADH or NADPH;oxidoreductase activity, acting on NADH or NADPH, oxygen as acceptor	cell part;cytoplasmic part;cytosol;intracellular membrane-bounded organelle;intracellular organelle;intracellular organelle part;intracellular part;membrane;membrane-bounded organelle;membrane-enclosed lumen;mitochondrial inner membrane;mitochondrial intermembrane space;mitochondrial membrane;mitochondrial part;mitochondrion;nucleus;organelle;organelle envelope lumen;organelle inner membrane;orga…
O14910	-2.87155	1.39588	-3.48994	0.0205561	0.186041	-2.84129	LIN7A	LIN7A_HUMAN	anatomical structure development;asymmetric protein localization;biological regulation;cell communication;cell-cell signaling;cellular component assembly;cellular component organization;cellular component organization or biogenesis;cellular process;developmental process;establishment of localization;establishment of localization in cell;establishment of protein localization;establishment or maint…	binding;L27 domain binding;protein binding;protein domain specific binding	basolateral plasma membrane;cell junction;cell part;cell projection;cell-cell junction;cytoskeletal part;extracellular membrane-bounded organelle;extracellular organelle;extracellular region part;extracellular vesicular exosome;intracellular organelle part;intracellular part;macromolecular complex;membrane;membrane part;membrane-bounded organelle;membrane-bounded vesicle;MPP7-DLG1-LIN7 complex;ne…	REACT_15293
A2A3N6	2.81203	-3.74657	3.48399	0.0206783	0.186041	-2.84709	PIPSL	PIPSL_HUMAN	activation of immune response;activation of innate immune response;anaphase-promoting complex-dependent proteasomal ubiquitin-dependent protein catabolic process;antigen processing and presentation;antigen processing and presentation of exogenous antigen;antigen processing and presentation of exogenous peptide antigen;antigen processing and presentation of exogenous peptide antigen via MHC class …	binding;catalytic activity;identical protein binding;inositol or phosphatidylinositol kinase activity;kinase activity;lipid kinase activity;phosphatidylinositol phosphate kinase activity;phosphotransferase activity, alcohol group as acceptor;protein binding;transferase activity;transferase activity, transferring phosphorus-containing groups	cell part;cytoplasm;cytoplasmic part;cytosol;intracellular organelle part;intracellular part;macromolecular complex;nuclear part;nucleoplasm;organelle part;proteasome accessory complex;proteasome complex;proteasome regulatory particle, base subcomplex;protein complex	REACT_11063;REACT_111056;REACT_111178;REACT_1156;REACT_118656;REACT_1221;REACT_13464;REACT_13565;REACT_150471;REACT_1614;REACT_188323;REACT_188330;REACT_1949;REACT_20549;REACT_25325;REACT_263873;REACT_263883;REACT_264438;REACT_264478;REACT_264605;REACT_267700;REACT_268156;REACT_268366;REACT_268718;REACT_4;REACT_6761;REACT_6785;REACT_6821;REACT_6850;REACT_6871;REACT_75842;REACT_9003;REACT_9031;REA…
Q96GX2	3.2553	-1.30592	3.48367	0.0206849	0.186041	-2.8474	ATXN7L3B	A7L3B_HUMAN
Q9H4G0	-2.50361	-2.99791	-3.47024	0.0209639	0.187434	-2.8605	EPB41L1	E41L1_HUMAN	actin cytoskeleton organization;actin filament-based process;cell communication;cell-cell signaling;cellular component organization;cellular component organization at cellular level;cellular component organization or biogenesis;cellular component organization or biogenesis at cellular level;cellular process;cortical actin cytoskeleton organization;cortical cytoskeleton organization;cytoskeleton o…	structural molecule activity	cell part;cytoplasmic part;cytoskeleton;cytosol;extrinsic to membrane;intracellular non-membrane-bounded organelle;intracellular organelle;intracellular part;membrane;membrane part;non-membrane-bounded organelle;organelle;plasma membrane	REACT_18307
Q9P2Y5	-4.00409	-1.8358	-3.4364	0.0216867	0.192757	-2.89369	UVRAG	UVRAG_HUMAN	autophagy;biological regulation;catabolic process;cellular catabolic process;cellular component assembly;cellular component assembly at cellular level;cellular component organization;cellular component organization at cellular level;cellular component organization or biogenesis;cellular component organization or biogenesis at cellular level;cellular macromolecular complex assembly;cellular macrom…	binding;protein binding;SNARE binding	cell part;centrosome;cytoplasm;cytoplasmic membrane-bounded vesicle;cytoplasmic part;cytoplasmic vesicle;cytoskeletal part;early endosome;endocytic vesicle;endoplasmic reticulum;endosome;intracellular membrane-bounded organelle;intracellular non-membrane-bounded organelle;intracellular organelle;intracellular organelle part;intracellular part;late endosome;lysosome;lytic vacuole;macromolecular co…
P12429	2.8871	-0.118833	3.4093	0.0222864	0.196929	-2.92042	ANXA3	ANXA3_HUMAN	biological regulation;cell activation;cell activation involved in immune response;cellular component organization;cellular component organization or biogenesis;cellular membrane organization;cellular process;defense response;defense response to bacterium;endocytosis;establishment of localization;establishment of localization in cell;exocytosis;immune effector process;immune system process;leukocy…	binding;calcium ion binding;calcium-dependent phospholipid binding;calcium-dependent protein binding;cation binding;enzyme inhibitor activity;enzyme regulator activity;ion binding;lipase inhibitor activity;lipid binding;metal ion binding;phospholipase A2 inhibitor activity;phospholipase inhibitor activity;phospholipid binding;protein binding	cell part;cytoplasm;cytoplasmic membrane-bounded vesicle;cytoplasmic part;cytoplasmic vesicle;cytoplasmic vesicle membrane;cytoplasmic vesicle part;endocytic vesicle membrane;extracellular membrane-bounded organelle;extracellular organelle;extracellular region part;extracellular vesicular exosome;intracellular membrane-bounded organelle;intracellular organelle;intracellular organelle part;intrace…
P67809	-2.5762	0.188967	-3.36024	0.0234214	0.204695	-2.96917	YBX1	YBOX1_HUMAN	biological regulation;biosynthetic process;cellular biosynthetic process;cellular macromolecule biosynthetic process;cellular macromolecule metabolic process;cellular metabolic process;cellular nitrogen compound metabolic process;cellular process;chordate embryonic development;CRD-mediated mRNA stabilization;developmental process;embryo development;embryo development ending in birth or egg hatchi…	binding;core promoter proximal region DNA binding;core promoter proximal region sequence-specific DNA binding;DNA binding;double-stranded DNA binding;enzyme binding;GTPase binding;nucleic acid binding;nucleic acid binding transcription factor activity;protein binding;regulatory region DNA binding;regulatory region nucleic acid binding;RNA binding;RNA polymerase II core promoter proximal region se…	cell part;CRD-mediated mRNA stability complex;cytoplasm;cytoplasmic part;extracellular membrane-bounded organelle;extracellular organelle;extracellular region part;extracellular vesicular exosome;histone pre-mRNA 3'end processing complex;intracellular membrane-bounded organelle;intracellular non-membrane-bounded organelle;intracellular organelle;intracellular organelle part;intracellular part;mac…	REACT_467
P27797	3.557	1.51723	3.35577	0.0235281	0.204695	-2.97364	CALR	CALR_HUMAN	actin cytoskeleton organization;actin filament-based process;aging;antigen processing and presentation;antigen processing and presentation of exogenous antigen;antigen processing and presentation of exogenous peptide antigen;antigen processing and presentation of exogenous peptide antigen via MHC class I;antigen processing and presentation of exogenous peptide antigen via MHC class I, TAP-depende…	androgen receptor binding;binding;calcium ion binding;carbohydrate binding;cation binding;chaperone binding;complement binding;complement component C1q binding;DNA binding;enzyme binding;glycoprotein binding;hormone binding;hormone receptor binding;integrin binding;ion binding;iron ion binding;metal ion binding;mRNA binding;nuclear hormone receptor binding;nucleic acid binding;opsonin binding;pep…	acrosomal vesicle;adherens junction;anchoring junction;cell junction;cell part;cell surface;cell-substrate adherens junction;cell-substrate junction;cytoplasm;cytoplasmic membrane-bounded vesicle;cytoplasmic membrane-bounded vesicle lumen;cytoplasmic part;cytoplasmic vesicle;cytoplasmic vesicle part;cytosol;endocytic vesicle lumen;endoplasmic reticulum;endoplasmic reticulum lumen;endoplasmic reti…	REACT_111178;REACT_163699;REACT_163813;REACT_18423;REACT_23810;REACT_6277;REACT_75795
P50395	-2.21435	0.08775	-3.35395	0.0235718	0.204695	-2.97546	GDI2	GDIB_HUMAN	biological regulation;cellular process;cellular response to stimulus;establishment of localization;establishment of protein localization;intracellular signal transduction;protein transport;regulation of biological process;regulation of cellular process;regulation of response to stimulus;regulation of signal transduction;regulation of signaling;regulation of small GTPase mediated signal transducti…	enzyme activator activity;enzyme regulator activity;GDP-dissociation inhibitor activity;GTPase activator activity;GTPase regulator activity;nucleoside-triphosphatase regulator activity;Rab GDP-dissociation inhibitor activity;small GTPase regulator activity	adherens junction;anchoring junction;cell junction;cell part;cell-substrate adherens junction;cell-substrate junction;cytoplasm;cytoplasmic part;cytosol;extracellular membrane-bounded organelle;extracellular organelle;extracellular region part;extracellular vesicular exosome;focal adhesion;Golgi apparatus;intracellular membrane-bounded organelle;intracellular organelle;intracellular part;membrane…	REACT_11051
Q52LJ0	2.7654	-0.431883	3.33525	0.0240251	0.205825	-2.99418	FAM98B	FA98B_HUMAN			cell part;cytoplasm;intracellular membrane-bounded organelle;intracellular organelle;intracellular part;macromolecular complex;membrane-bounded organelle;nucleus;organelle;protein complex;tRNA-splicing ligase complex
P54793	-2.96185	-3.45028	-3.33493	0.0240331	0.205825	-2.9945	ARSF	ARSF_HUMAN	cellular lipid metabolic process;cellular macromolecule metabolic process;cellular metabolic process;cellular process;cellular protein metabolic process;glycolipid metabolic process;glycosphingolipid metabolic process;lipid metabolic process;macromolecule metabolic process;macromolecule modification;membrane lipid metabolic process;metabolic process;post-translational protein modification;primary…	arylsulfatase activity;binding;catalytic activity;cation binding;hydrolase activity;hydrolase activity, acting on ester bonds;ion binding;metal ion binding;sulfuric ester hydrolase activity	cell part;cytoplasmic part;endoplasmic reticulum lumen;endoplasmic reticulum part;extracellular membrane-bounded organelle;extracellular organelle;extracellular region part;extracellular vesicular exosome;intracellular organelle lumen;intracellular organelle part;intracellular part;membrane-bounded organelle;membrane-bounded vesicle;membrane-enclosed lumen;organelle;organelle lumen;organelle part…	REACT_116105;REACT_121036
P11047	4.54395	-2.33332	3.33178	0.0241105	0.205825	-2.99767	LAMC1	LAMC1_HUMAN	anatomical structure development;anatomical structure morphogenesis;axon guidance;biological adhesion;biological regulation;cell adhesion;cell junction assembly;cell junction organization;cell migration;cell morphogenesis;cell morphogenesis involved in differentiation;cell motility;cell-substrate adhesion;cell-substrate junction assembly;cellular component assembly;cellular component assembly at …	binding;extracellular matrix structural constituent;glycolipid binding;glycosphingolipid binding;lipid binding;sphingolipid binding;structural molecule activity	basement membrane;extracellular matrix;extracellular matrix part;extracellular membrane-bounded organelle;extracellular organelle;extracellular region;extracellular region part;extracellular space;extracellular vesicular exosome;laminin complex;laminin-1 complex;laminin-10 complex;laminin-11 complex;macromolecular complex;membrane-bounded organelle;membrane-bounded vesicle;organelle;protein compl…	REACT_118572;REACT_163874;REACT_163906;REACT_169262;REACT_22205
Q9UNW1	-2.79034	-3.72218	-3.28622	0.0252626	0.214448	-3.04359	MINPP1	MINP1_HUMAN	anatomical structure development;biomineral tissue development;bone mineralization;cellular metabolic process;cellular process;dephosphorylation;developmental process;inositol phosphate metabolic process;metabolic process;multicellular organismal process;organophosphate metabolic process;ossification;phosphate-containing compound metabolic process;phosphorus metabolic process;polyphosphate metabo…	acid phosphatase activity;bisphosphoglycerate 3-phosphatase activity;bisphosphoglycerate phosphatase activity;catalytic activity;hydrolase activity;hydrolase activity, acting on ester bonds;phosphatase activity;phosphohistidine phosphatase activity;phosphoric ester hydrolase activity	cell part;cytoplasmic part;endoplasmic reticulum;endoplasmic reticulum lumen;endoplasmic reticulum part;extracellular membrane-bounded organelle;extracellular organelle;extracellular region part;extracellular vesicular exosome;intracellular membrane-bounded organelle;intracellular organelle;intracellular organelle lumen;intracellular organelle part;intracellular part;membrane-bounded organelle;me…	REACT_150253
Q9UN36	2.19385	2.9098	3.27781	0.0254823	0.215105	-3.05212	NDRG2	NDRG2_HUMAN	anatomical structure development;biological regulation;cell differentiation;cell surface receptor linked signaling pathway;cellular developmental process;cellular process;cellular response to stimulus;developmental process;negative regulation of biological process;negative regulation of cell communication;negative regulation of cell proliferation;negative regulation of cellular process;negative r…		cell part;cell projection part;centrosome;cytoplasm;cytoplasmic part;cytoskeletal part;cytosol;extracellular membrane-bounded organelle;extracellular organelle;extracellular region part;extracellular vesicular exosome;Golgi apparatus;growth cone;intracellular membrane-bounded organelle;intracellular non-membrane-bounded organelle;intracellular organelle;intracellular organelle part;intracellular …
P61088	-2.8712	1.60758	-3.26733	0.0257591	0.21516	-3.06275	UBE2N	UBE2N_HUMAN	activation of immune response;activation of innate immune response;antigen receptor-mediated signaling pathway;biological regulation;catabolic process;cell surface receptor linked signaling pathway;cellular catabolic process;cellular component organization;cellular component organization at cellular level;cellular component organization or biogenesis;cellular component organization or biogenesis …	acid-amino acid ligase activity;adenyl nucleotide binding;adenyl ribonucleotide binding;ATP binding;binding;catalytic activity;enzyme binding;ligase activity;ligase activity, forming carbon-nitrogen bonds;nucleotide binding;protein binding;purine nucleotide binding;purine ribonucleoside triphosphate binding;purine ribonucleotide binding;ribonucleotide binding;small conjugating protein binding;sma…	cell part;cytoplasm;cytoplasmic part;cytosol;extracellular membrane-bounded organelle;extracellular organelle;extracellular region part;extracellular vesicular exosome;intracellular membrane-bounded organelle;intracellular organelle;intracellular part;macromolecular complex;membrane-bounded organelle;membrane-bounded vesicle;nucleus;organelle;protein complex;UBC13-MMS2 complex;UBC13-UEV1A complex…	REACT_115831;REACT_12555;REACT_163994;REACT_188323;REACT_22442;REACT_24918;REACT_25120;REACT_25354;REACT_25374;REACT_75776;REACT_75842
Q969G3	2.65409	-3.38176	3.26678	0.0257736	0.21516	-3.06331	SMARCE1	SMCE1_HUMAN	anatomical structure development;ATP-dependent chromatin remodeling;biological regulation;cellular component disassembly;cellular component disassembly at cellular level;cellular component organization;cellular component organization at cellular level;cellular component organization or biogenesis;cellular component organization or biogenesis at cellular level;cellular macromolecular complex disas…	acetyltransferase activity;binding;catalytic activity;chromatin binding;DNA binding;ligand-dependent nuclear receptor binding;N-acetyltransferase activity;N-acyltransferase activity;nucleic acid binding;protein binding;protein binding transcription factor activity;protein N-terminus binding;receptor binding;RNA binding;transcription coactivator activity;transcription cofactor activity;transcripti…	cell part;chromatin;chromatin remodeling complex;chromosomal part;chromosome;intracellular membrane-bounded organelle;intracellular non-membrane-bounded organelle;intracellular organelle;intracellular organelle part;intracellular part;macromolecular complex;membrane-bounded organelle;nBAF complex;non-membrane-bounded organelle;npBAF complex;nuclear chromatin;nuclear chromosome;nuclear chromosome …	REACT_264545
Q96CM8	-2.7266	-0.0663167	-3.24842	0.026267	0.218074	-3.082	ACSF2	ACSF2_HUMAN	carboxylic acid metabolic process;cellular ketone metabolic process;cellular lipid metabolic process;cellular metabolic process;cellular process;fatty acid metabolic process;lipid metabolic process;metabolic process;monocarboxylic acid metabolic process;organic acid metabolic process;oxoacid metabolic process;primary metabolic process;small molecule metabolic process	adenyl nucleotide binding;adenyl ribonucleotide binding;ATP binding;binding;catalytic activity;ligase activity;nucleotide binding;purine nucleotide binding;purine ribonucleoside triphosphate binding;purine ribonucleotide binding;ribonucleotide binding	cell part;cytoplasmic part;intracellular membrane-bounded organelle;intracellular organelle;intracellular part;membrane-bounded organelle;mitochondrion;organelle
P41222	-4.9535	-1.72815	-3.23694	0.0265811	0.219475	-3.09371	PTGDS	PTGDS_HUMAN	arachidonic acid metabolic process;behavior;biological regulation;biosynthetic process;carboxylic acid biosynthetic process;carboxylic acid metabolic process;cellular biosynthetic process;cellular ketone metabolic process;cellular lipid metabolic process;cellular metabolic process;cellular process;circadian behavior;circadian rhythm;circadian sleep/wake cycle process;cyclooxygenase pathway;establ…	binding;carboxylic acid binding;catalytic activity;fatty acid binding;intramolecular oxidoreductase activity;isomerase activity;isoprenoid binding;lipid binding;monocarboxylic acid binding;prostaglandin-D synthase activity;retinoid binding;transporter activity	cell part;cytoplasmic part;endoplasmic reticulum;endoplasmic reticulum membrane;endoplasmic reticulum part;extracellular membrane-bounded organelle;extracellular organelle;extracellular region;extracellular region part;extracellular space;extracellular vesicular exosome;Golgi apparatus;intracellular membrane-bounded organelle;intracellular organelle;intracellular organelle part;intracellular part…	REACT_150149
P05154	-2.91465	-0.84875	-3.22889	0.0268038	0.220112	-3.10194	SERPINA5	IPSP_HUMAN	biological regulation;blood coagulation;cellular component organization;cellular component organization or biogenesis;cellular membrane fusion;cellular membrane organization;cellular process;cellular process involved in reproduction;cellular process involved in reproduction in multicellular organism;coagulation;establishment of localization;fusion of sperm to egg plasma membrane;gamete generation…	acrosin binding;alcohol binding;amine binding;binding;carbohydrate binding;carboxylic acid binding;cation binding;endopeptidase inhibitor activity;endopeptidase regulator activity;enzyme binding;enzyme inhibitor activity;enzyme regulator activity;glycosaminoglycan binding;heparin binding;ion binding;isoprenoid binding;lipid binding;monocarboxylic acid binding;pattern binding;peptidase inhibitor a…	acrosomal membrane;cell part;cytoplasmic membrane-bounded vesicle;cytoplasmic part;cytoplasmic vesicle;cytoplasmic vesicle membrane;cytoplasmic vesicle part;external side of plasma membrane;extracellular membrane-bounded organelle;extracellular organelle;extracellular region;extracellular region part;extracellular space;extracellular vesicular exosome;intracellular membrane-bounded organelle;intr…	REACT_1439;REACT_326
O95721	-2.25915	-1.34318	-3.21677	0.0271434	0.221453	-3.11436	SNAP29	SNP29_HUMAN	autophagic vacuole fusion;cellular component assembly;cellular component assembly at cellular level;cellular component organization;cellular component organization at cellular level;cellular component organization or biogenesis;cellular component organization or biogenesis at cellular level;cellular macromolecular complex assembly;cellular macromolecular complex subunit organization;cellular memb…	binding;protein binding;SNAP receptor activity;SNARE binding;syntaxin binding	cell junction;cell part;cell projection;centrosome;cytoplasm;cytoplasmic part;cytoskeletal part;intracellular non-membrane-bounded organelle;intracellular organelle;intracellular organelle part;intracellular part;macromolecular complex;membrane;membrane part;microtubule organizing center;neuron projection;non-membrane-bounded organelle;organelle;organelle part;plasma membrane;protein complex;SNAR…
P30613	-2.2	-2.43478	-3.20792	0.0273946	0.221453	-3.12345	PKLR	KPYR_HUMAN	alcohol metabolic process;anatomical structure development;ATP biosynthetic process;ATP metabolic process;biological regulation;biosynthetic process;carbohydrate metabolic process;carboxylic acid biosynthetic process;carboxylic acid metabolic process;cellular biosynthetic process;cellular carbohydrate metabolic process;cellular ketone metabolic process;cellular metabolic process;cellular nitrogen…	adenyl nucleotide binding;adenyl ribonucleotide binding;alkali metal ion binding;ATP binding;binding;catalytic activity;cation binding;ion binding;kinase activity;magnesium ion binding;metal ion binding;nucleotide binding;phosphotransferase activity, alcohol group as acceptor;potassium ion binding;purine nucleotide binding;purine ribonucleoside triphosphate binding;purine ribonucleotide binding;p…	cell part;cytoplasmic part;cytosol;extracellular membrane-bounded organelle;extracellular organelle;extracellular region part;extracellular vesicular exosome;intracellular part;membrane-bounded organelle;membrane-bounded vesicle;organelle;vesicle	REACT_13819;REACT_1383;REACT_2122
P68371	-3.179	0.266683	-3.20749	0.0274068	0.221453	-3.12389	TUBB4B	TBB4B_HUMAN	biological regulation;cell cycle;cell cycle process;cell killing;cellular component assembly;cellular component assembly at cellular level;cellular component movement;cellular component organization;cellular component organization at cellular level;cellular component organization or biogenesis;cellular component organization or biogenesis at cellular level;cellular macromolecular complex assembly…	binding;catalytic activity;double-stranded RNA binding;GTP binding;GTPase activity;guanyl nucleotide binding;guanyl ribonucleotide binding;hydrolase activity;hydrolase activity, acting on acid anhydrides;hydrolase activity, acting on acid anhydrides, in phosphorus-containing anhydrides;MHC class I protein binding;MHC protein binding;nucleic acid binding;nucleoside-triphosphatase activity;nucleoti…	cell part;cytoplasmic part;cytoskeletal part;cytoskeleton;cytosol;extracellular membrane-bounded organelle;extracellular organelle;extracellular region part;extracellular vesicular exosome;intracellular membrane-bounded organelle;intracellular non-membrane-bounded organelle;intracellular organelle;intracellular organelle part;intracellular part;macromolecular complex;membrane-bounded organelle;me…	REACT_11039;REACT_121399;REACT_147867;REACT_150425;REACT_150471;REACT_15296;REACT_15364;REACT_15451;REACT_15510;REACT_160315;REACT_16936;REACT_16956;REACT_16967;REACT_22365;REACT_25201;REACT_267965;REACT_268024;REACT_268265;REACT_268323;REACT_355252;REACT_355469;REACT_682;REACT_9509
P17655	3.70495	-1.84892	3.18422	0.02808	0.224893	-3.14784	CAPN2	CAN2_HUMAN	anatomical structure development;anatomical structure formation involved in morphogenesis;biological regulation;blastocyst development;cellular process;cellular response to acid;cellular response to amine stimulus;cellular response to amino acid stimulus;cellular response to chemical stimulus;cellular response to endogenous stimulus;cellular response to organic nitrogen;cellular response to organ…	binding;calcium ion binding;calcium-dependent cysteine-type endopeptidase activity;catalytic activity;cation binding;cysteine-type endopeptidase activity;cysteine-type peptidase activity;cytoskeletal protein binding;endopeptidase activity;hydrolase activity;ion binding;metal ion binding;peptidase activity;peptidase activity, acting on L-amino acid peptides;protein binding	adherens junction;anchoring junction;cell cortex part;cell junction;cell part;cell projection;cell-substrate adherens junction;cell-substrate junction;chromatin;chromosomal part;cortical actin cytoskeleton;cortical cytoskeleton;cytoplasm;cytoplasmic part;cytoskeletal part;cytoskeleton;cytosol;dendrite;endoplasmic reticulum;endoplasmic reticulum part;extracellular membrane-bounded organelle;extrac…
P16152	-4.65486	-1.06283	-3.18251	0.0281302	0.224893	-3.1496	CBR1	CBR1_HUMAN	arachidonic acid metabolic process;carboxylic acid metabolic process;cell differentiation;cellular developmental process;cellular ketone metabolic process;cellular lipid metabolic process;cellular metabolic process;cellular process;cofactor metabolic process;cyclooxygenase pathway;developmental process;drug metabolic process;epithelial cell differentiation;fat-soluble vitamin metabolic process;fa…	15-hydroxyprostaglandin dehydrogenase (NADP+) activity;carbonyl reductase (NADPH) activity;catalytic activity;oxidoreductase activity;oxidoreductase activity, acting on CH-OH group of donors;oxidoreductase activity, acting on NADH or NADPH;oxidoreductase activity, acting on NADH or NADPH, quinone or similar compound as acceptor;oxidoreductase activity, acting on the CH-OH group of donors, NAD or …	cell part;cytoplasmic part;cytosol;extracellular membrane-bounded organelle;extracellular organelle;extracellular region part;extracellular vesicular exosome;intracellular part;membrane-bounded organelle;membrane-bounded vesicle;organelle;vesicle	REACT_150149
P62750	-6.45095	-1.0598	-3.16466	0.0286608	0.226265	-3.16806	RPL23A	RL23A_HUMAN	biosynthetic process;catabolic process;cell proliferation;cellular biosynthetic process;cellular catabolic process;cellular component disassembly;cellular component disassembly at cellular level;cellular component organization;cellular component organization at cellular level;cellular component organization or biogenesis;cellular component organization or biogenesis at cellular level;cellular mac…	binding;nucleic acid binding;nucleotide binding;RNA binding;rRNA binding;structural constituent of ribosome;structural molecule activity	cell part;cytoplasm;cytoplasmic part;cytosol;cytosolic large ribosomal subunit;extracellular membrane-bounded organelle;extracellular organelle;extracellular region part;extracellular vesicular exosome;intracellular membrane-bounded organelle;intracellular non-membrane-bounded organelle;intracellular organelle;intracellular organelle part;intracellular part;large ribosomal subunit;macromolecular …	REACT_115902;REACT_1404;REACT_1797;REACT_1986;REACT_2085;REACT_75768;REACT_75822;REACT_79;REACT_9491
P55263	-2.96751	-3.12923	-3.16176	0.028748	0.226265	-3.17106	ADK	ADK_HUMAN	2'-deoxyribonucleotide biosynthetic process;2'-deoxyribonucleotide metabolic process;adenosine metabolic process;AMP biosynthetic process;AMP metabolic process;AMP salvage;biological regulation;biosynthetic process;cell proliferation;cellular aromatic compound metabolic process;cellular biosynthetic process;cellular metabolic compound salvage;cellular metabolic process;cellular nitrogen compound …	adenosine kinase activity;adenyl nucleotide binding;adenyl ribonucleotide binding;ATP binding;binding;catalytic activity;cation binding;ion binding;kinase activity;metal ion binding;nucleobase-containing compound kinase activity;nucleoside kinase activity;nucleotide binding;phosphotransferase activity, alcohol group as acceptor;purine nucleotide binding;purine ribonucleoside triphosphate binding;…	cell part;cytoplasm;cytoplasmic part;cytosol;intracellular organelle part;intracellular part;nuclear part;nucleoplasm;organelle part	REACT_1923
Q06546	3.1518	-3.35913	3.15917	0.0288261	0.226265	-3.17374	GABPA	GABPA_HUMAN	biological regulation;biosynthetic process;cell differentiation;cellular biosynthetic process;cellular component organization;cellular component organization at cellular level;cellular component organization or biogenesis;cellular component organization or biogenesis at cellular level;cellular developmental process;cellular macromolecule biosynthetic process;cellular macromolecule metabolic proce…	binding;chromatin binding;core promoter proximal region DNA binding;core promoter proximal region sequence-specific DNA binding;DNA binding;nucleic acid binding;nucleic acid binding transcription factor activity;protein binding;protein binding transcription factor activity;protein dimerization activity;protein heterodimerization activity;regulatory region DNA binding;regulatory region nucleic aci…	cell part;chromatin;chromosomal part;intracellular membrane-bounded organelle;intracellular organelle;intracellular organelle part;intracellular part;membrane-bounded organelle;nuclear chromatin;nuclear chromosome part;nuclear part;nucleoplasm;nucleus;organelle;organelle part	REACT_264212
P08779	-3.31675	2.08408	-3.1567	0.0289008	0.226265	-3.1763	KRT16	K1C16_HUMAN	aging;anatomical structure development;anatomical structure morphogenesis;biological regulation;cell differentiation;cell migration;cell motility;cell proliferation;cellular component movement;cellular component organization;cellular component organization at cellular level;cellular component organization or biogenesis;cellular component organization or biogenesis at cellular level;cellular devel…	structural constituent of cytoskeleton;structural molecule activity	cell part;cytoskeletal part;cytoskeleton;extracellular membrane-bounded organelle;extracellular organelle;extracellular region part;extracellular vesicular exosome;intermediate filament;intracellular membrane-bounded organelle;intracellular non-membrane-bounded organelle;intracellular organelle;intracellular organelle part;intracellular part;macromolecular complex;membrane-bounded organelle;membr…
O95202	-2.93415	1.22912	-3.14516	0.0292534	0.227307	-3.18828	LETM1	LETM1_HUMAN	cellular component organization;cellular component organization at cellular level;cellular component organization or biogenesis;cellular component organization or biogenesis at cellular level;cellular membrane organization;cellular process;cristae formation;inner mitochondrial membrane organization;membrane organization;mitochondrial membrane organization;mitochondrion organization;organelle orga…	binding;calcium ion binding;cation binding;ion binding;metal ion binding	cell part;cytoplasmic part;integral to membrane;intracellular membrane-bounded organelle;intracellular organelle;intracellular organelle part;intracellular part;intrinsic to membrane;membrane;membrane part;membrane-bounded organelle;mitochondrial inner membrane;mitochondrial membrane;mitochondrial part;mitochondrion;organelle;organelle inner membrane;organelle membrane;organelle part
P19075	2.53	2.02447	3.14252	0.0293347	0.227307	-3.19103	TSPAN8	TSN8_HUMAN	biological regulation;negative regulation of biological process;negative regulation of blood coagulation;negative regulation of coagulation;negative regulation of multicellular organismal process;regulation of biological process;regulation of blood coagulation;regulation of coagulation;regulation of multicellular organismal process;regulation of response to external stimulus;regulation of respons…		cell part;extracellular membrane-bounded organelle;extracellular organelle;extracellular region part;extracellular vesicular exosome;integral to membrane;intrinsic to membrane;membrane part;membrane-bounded organelle;membrane-bounded vesicle;organelle;vesicle
Q9UIQ6	2.228	-1.02622	3.13321	0.0296234	0.22819	-3.2007	LNPEP	LCAP_HUMAN	antigen processing and presentation;antigen processing and presentation of exogenous antigen;antigen processing and presentation of exogenous peptide antigen;antigen processing and presentation of exogenous peptide antigen via MHC class I;antigen processing and presentation of exogenous peptide antigen via MHC class I, TAP-independent;antigen processing and presentation of peptide antigen;antigen…	aminopeptidase activity;binding;catalytic activity;cation binding;exopeptidase activity;hydrolase activity;ion binding;metal ion binding;metallopeptidase activity;peptidase activity;peptidase activity, acting on L-amino acid peptides;transition metal ion binding;zinc ion binding	cell part;cytoplasmic part;cytoplasmic vesicle membrane;cytoplasmic vesicle part;cytosol;early endosome lumen;endosomal part;endosome lumen;extracellular region;integral to membrane;integral to plasma membrane;intracellular;intracellular organelle lumen;intracellular organelle part;intracellular part;intrinsic to membrane;intrinsic to plasma membrane;lysosomal membrane;membrane;membrane part;memb…	REACT_111168;REACT_147867;REACT_75842
O60313	-3.64966	-3.63457	-3.12914	0.0297508	0.22819	-3.20495	OPA1	OPA1_HUMAN	aging;anatomical structure formation involved in morphogenesis;apoptosis;axon cargo transport;axon transport of mitochondrion;biological regulation;cell aging;cell death;cellular component movement;cellular component organization;cellular component organization at cellular level;cellular component organization or biogenesis;cellular component organization or biogenesis at cellular level;cellular …	binding;catalytic activity;cation binding;GTP binding;GTPase activity;guanyl nucleotide binding;guanyl ribonucleotide binding;hydrolase activity;hydrolase activity, acting on acid anhydrides;hydrolase activity, acting on acid anhydrides, in phosphorus-containing anhydrides;ion binding;magnesium ion binding;metal ion binding;nucleoside-triphosphatase activity;nucleotide binding;purine nucleotide b…	cell part;cell projection;cytoplasm;cytoplasmic part;dendrite;integral to membrane;intracellular membrane-bounded organelle;intracellular organelle;intracellular organelle part;intracellular part;intrinsic to membrane;membrane;membrane part;membrane-bounded organelle;membrane-enclosed lumen;mitochondrial crista;mitochondrial inner membrane;mitochondrial intermembrane space;mitochondrial membrane;…
Q9UP83	2.22361	-3.71958	3.10712	0.0304505	0.232377	-3.22794	COG5	COG5_HUMAN	cellular process;establishment of localization;establishment of localization in cell;establishment of protein localization;Golgi vesicle transport;intracellular transport;intra-Golgi vesicle-mediated transport;protein transport;transport;vesicle-mediated transport		cell part;cytoplasmic part;cytosol;Golgi apparatus;Golgi apparatus part;Golgi membrane;Golgi transport complex;intracellular membrane-bounded organelle;intracellular organelle;intracellular organelle part;intracellular part;macromolecular complex;membrane;membrane-bounded organelle;nuclear part;nucleoplasm;organelle;organelle membrane;organelle part;protein complex
Q5T9A4	-3.68571	-3.61894	-3.09752	0.0307611	0.23284	-3.23798	ATAD3B	ATD3B_HUMAN		adenyl nucleotide binding;adenyl ribonucleotide binding;ATP binding;binding;nucleotide binding;purine nucleotide binding;purine ribonucleoside triphosphate binding;purine ribonucleotide binding;ribonucleotide binding	cell part;cytoplasmic part;intracellular organelle part;intracellular part;membrane;mitochondrial inner membrane;mitochondrial membrane;mitochondrial part;organelle inner membrane;organelle membrane;organelle part
Q6P597	2.33641	-4.37389	3.09574	0.0308193	0.23284	-3.23985	KLC3	KLC3_HUMAN	axon cargo transport;cellular component movement;cellular process;cytoskeleton-dependent intracellular transport;establishment of localization;establishment of localization in cell;intracellular transport;microtubule-based movement;microtubule-based process;microtubule-based transport;transport	catalytic activity;hydrolase activity;hydrolase activity, acting on acid anhydrides;hydrolase activity, acting on acid anhydrides, in phosphorus-containing anhydrides;microtubule motor activity;motor activity;nucleoside-triphosphatase activity;pyrophosphatase activity	cell part;cell projection;cell projection part;ciliary rootlet;cilium;cilium part;cytoplasm;cytoskeletal part;intracellular organelle part;intracellular part;kinesin complex;macromolecular complex;microtubule;microtubule associated complex;motile cilium;neuron projection;organelle part;protein complex	REACT_121399;REACT_25201;REACT_355321
Q15070	-2.1939	-1.9592	-3.08478	0.0311793	0.233543	-3.25134	OXA1L	OXA1L_HUMAN	aerobic respiration;biological regulation;cellular component assembly;cellular component assembly at cellular level;cellular component biogenesis;cellular component organization;cellular component organization at cellular level;cellular component organization or biogenesis;cellular component organization or biogenesis at cellular level;cellular localization;cellular macromolecular complex assembl…	binding;identical protein binding;protein binding;protein dimerization activity;protein homodimerization activity	cell part;cytoplasmic part;integral to membrane;integral to mitochondrial membrane;integral to organelle membrane;intracellular membrane-bounded organelle;intracellular organelle;intracellular organelle part;intracellular part;intrinsic to membrane;intrinsic to organelle membrane;macromolecular complex;membrane;membrane part;membrane-bounded organelle;mitochondrial membrane;mitochondrial membrane…
P00492	2.09465	0.8311	3.08351	0.0312215	0.233543	-3.25268	HPRT1	HPRT_HUMAN	adenine biosynthetic process;adenine metabolic process;adenine salvage;alcohol metabolic process;amine metabolic process;anatomical structure development;anatomical structure morphogenesis;behavior;benzene-containing compound metabolic process;biological regulation;biosynthetic process;catabolic process;catecholamine metabolic process;catechol-containing compound metabolic process;cell activation…	binding;catalytic activity;cation binding;guanine phosphoribosyltransferase activity;hypoxanthine phosphoribosyltransferase activity;identical protein binding;ion binding;magnesium ion binding;metal ion binding;nucleotide binding;protein binding;protein dimerization activity;protein homodimerization activity;transferase activity;transferase activity, transferring glycosyl groups;transferase activ…	cell part;cytoplasm;cytoplasmic part;cytosol;extracellular membrane-bounded organelle;extracellular organelle;extracellular region part;extracellular vesicular exosome;intracellular part;membrane-bounded organelle;membrane-bounded vesicle;organelle;vesicle	REACT_1923
Q14061	3.5181	-2.32787	3.0669	0.0317774	0.235847	-3.27015	COX17	COX17_HUMAN	anatomical structure development;brain development;cation transport;cellular metabolic process;cellular process;copper ion transport;developmental process;establishment of localization;generation of precursor metabolites and energy;heart development;ion transport;metabolic process;metal ion transport;organ development;transition metal ion transport;transport	binding;cation binding;copper chaperone activity;copper ion binding;ion binding;metal ion binding;metallochaperone activity;transition metal ion binding	cell part;cytoplasm;cytoplasmic part;intracellular membrane-bounded organelle;intracellular organelle;intracellular organelle part;intracellular part;membrane-bounded organelle;membrane-enclosed lumen;mitochondrial intermembrane space;mitochondrial part;mitochondrion;organelle;organelle envelope lumen;organelle part	REACT_118595
P00966	-2.52775	2.52057	-3.06089	0.0319811	0.235847	-3.27648	ASS1	ASSY_HUMAN	acute inflammatory response;acute-phase response;aging;amide biosynthetic process;amine biosynthetic process;amine metabolic process;anatomical structure development;arginine biosynthetic process;arginine metabolic process;argininosuccinate metabolic process;aspartate family amino acid metabolic process;aspartate metabolic process;biological regulation;biosynthetic process;carboxylic acid biosynt…	adenyl nucleotide binding;adenyl ribonucleotide binding;amine binding;amino acid binding;argininosuccinate synthase activity;ATP binding;binding;carboxylic acid binding;catalytic activity;identical protein binding;ligase activity;ligase activity, forming carbon-nitrogen bonds;nucleotide binding;protein binding;purine nucleotide binding;purine ribonucleoside triphosphate binding;purine ribonucleot…	cell body fiber;cell part;cell projection;cytoplasm;cytoplasmic part;cytosol;endoplasmic reticulum;extracellular membrane-bounded organelle;extracellular organelle;extracellular region part;extracellular vesicular exosome;intracellular membrane-bounded organelle;intracellular organelle;intracellular organelle part;intracellular part;lysosome;lytic vacuole;membrane;membrane-bounded organelle;membr…	REACT_847
Q96DB5	-2.87895	-1.07962	-3.0604	0.0319978	0.235847	-3.27699	RMDN1	RMD1_HUMAN			cell part;centrosome;cytoplasmic part;cytoskeletal part;intracellular membrane-bounded organelle;intracellular non-membrane-bounded organelle;intracellular organelle;intracellular organelle part;intracellular part;macromolecular complex;membrane-bounded organelle;microtubule;microtubule organizing center;mitochondrion;non-membrane-bounded organelle;organelle;organelle part;protein complex;spindle…
Q9HBL7	-2.23035	0.20825	-3.0548	0.0321894	0.236108	-3.28291	PLGRKT	PLRKT_HUMAN	biological regulation;chemotaxis;defense response;inflammatory response;locomotion;positive regulation of plasminogen activation;positive regulation of protein processing;regulation of biological process;regulation of gene expression;regulation of macromolecule metabolic process;regulation of metabolic process;regulation of plasminogen activation;regulation of primary metabolic process;regulation…		cell part;cytoplasmic part;integral to membrane;integral to plasma membrane;intracellular membrane-bounded organelle;intracellular organelle;intracellular part;intrinsic to membrane;intrinsic to plasma membrane;membrane part;membrane-bounded organelle;mitochondrion;organelle;plasma membrane part
Q9NX63	-5.7455	-2.46415	-3.04692	0.0324612	0.236951	-3.29123	CHCHD3	MIC19_HUMAN	biological regulation;cellular component organization;cellular component organization at cellular level;cellular component organization or biogenesis;cellular component organization or biogenesis at cellular level;cellular membrane fusion;cellular membrane organization;cellular process;inner mitochondrial membrane organization;membrane fusion;membrane organization;mitochondrial fusion;mitochondri…	binding;enzyme binding;phosphatase binding;protein binding;protein complex scaffold;structural molecule activity	cell part;cytoplasm;cytoplasmic part;extracellular membrane-bounded organelle;extracellular organelle;extracellular region part;extracellular vesicular exosome;intracellular membrane-bounded organelle;intracellular organelle;intracellular organelle part;intracellular part;membrane;membrane-bounded organelle;membrane-bounded vesicle;mitochondrial inner membrane;mitochondrial membrane;mitochondrial…
Q9Y6N5	-5.38554	-2.7791	-3.03848	0.032755	0.237946	-3.30016	SQOR	SQOR_HUMAN	amine catabolic process;amine metabolic process;carboxylic acid catabolic process;carboxylic acid metabolic process;catabolic process;cellular amine metabolic process;cellular amino acid catabolic process;cellular amino acid metabolic process;cellular catabolic process;cellular ketone metabolic process;cellular metabolic process;cellular nitrogen compound metabolic process;cellular process;hydrog…	binding;catalytic activity;cofactor binding;oxidoreductase activity;oxidoreductase activity, acting on a sulfur group of donors;oxidoreductase activity, acting on a sulfur group of donors, quinone or similar compound as acceptor;quinone binding;sulfide:quinone oxidoreductase activity	cell part;cytoplasmic part;intracellular organelle part;intracellular part;membrane;mitochondrial inner membrane;mitochondrial membrane;mitochondrial part;organelle inner membrane;organelle membrane;organelle part	REACT_116010
Q3LXA3	-2.77025	0.693083	-3.01164	0.0337097	0.24371	-3.32863	TKFC	TKFC_HUMAN	alcohol metabolic process;alditol metabolic process;biological regulation;carbohydrate metabolic process;carbohydrate phosphorylation;cellular carbohydrate metabolic process;cellular metabolic process;cellular process;defense response;fructose metabolic process;glycerol metabolic process;hexose metabolic process;immune response;immune system process;innate immune response;metabolic process;monosa…	adenyl nucleotide binding;adenyl ribonucleotide binding;ATP binding;binding;catalytic activity;cation binding;cyclase activity;FAD-AMP lyase (cyclizing) activity;glycerone kinase activity;ion binding;kinase activity;lyase activity;metal ion binding;nucleotide binding;phosphorus-oxygen lyase activity;phosphotransferase activity, alcohol group as acceptor;purine nucleotide binding;purine ribonucleo…	cell part;cytoplasmic part;cytosol;extracellular membrane-bounded organelle;extracellular organelle;extracellular region part;extracellular vesicular exosome;intracellular membrane-bounded organelle;intracellular organelle;intracellular part;membrane-bounded organelle;membrane-bounded vesicle;nucleus;organelle;vesicle	REACT_1571;REACT_25359
Q07075	-2.9022	0.183067	-3.00052	0.0341146	0.244287	-3.34046	ENPEP	AMPE_HUMAN	anatomical structure development;anatomical structure formation involved in morphogenesis;angiogenesis;angiotensin catabolic process in blood;angiotensin maturation;biological regulation;catabolic process;cell communication;cell migration;cell motility;cell proliferation;cell-cell signaling;cellular component movement;cellular macromolecule metabolic process;cellular metabolic process;cellular pr…	aminopeptidase activity;binding;catalytic activity;cation binding;exopeptidase activity;hydrolase activity;ion binding;metal ion binding;metalloaminopeptidase activity;metalloexopeptidase activity;metallopeptidase activity;peptidase activity;peptidase activity, acting on L-amino acid peptides;transition metal ion binding;zinc ion binding	apical part of cell;apical plasma membrane;brush border;cell part;cell projection;cytoplasmic part;cytoplasmic vesicle;external side of plasma membrane;extracellular membrane-bounded organelle;extracellular organelle;extracellular region part;extracellular vesicular exosome;integral to membrane;integral to plasma membrane;intracellular organelle;intracellular organelle part;intracellular part;int…	REACT_147707
P21291	2.23735	3.47205	2.99828	0.034197	0.244287	-3.34286	CSRP1	CSRP1_HUMAN	biological adhesion;cell adhesion;cell-cell adhesion;cellular process;homotypic cell-cell adhesion;platelet aggregation	binding;cation binding;ion binding;metal ion binding;transition metal ion binding;zinc ion binding	adherens junction;anchoring junction;cell junction;cell part;cell-substrate adherens junction;cell-substrate junction;extracellular membrane-bounded organelle;extracellular organelle;extracellular region part;extracellular vesicular exosome;focal adhesion;intracellular membrane-bounded organelle;intracellular organelle;intracellular part;membrane-bounded organelle;membrane-bounded vesicle;nucleus…
P07942	4.69775	-2.34702	2.99617	0.0342745	0.244287	-3.3451	LAMB1	LAMB1_HUMAN	anatomical structure morphogenesis;axon guidance;biological adhesion;biological regulation;cell adhesion;cell differentiation;cell morphogenesis;cell morphogenesis involved in differentiation;cell projection organization;cell-cell adhesion;cell-substrate adhesion;cellular component disassembly;cellular component disassembly at cellular level;cellular component morphogenesis;cellular component org…	binding;extracellular matrix structural constituent;glycolipid binding;glycosphingolipid binding;lipid binding;sphingolipid binding;structural molecule activity	basement membrane;cell part;cytoplasmic part;extracellular matrix;extracellular matrix part;extracellular membrane-bounded organelle;extracellular organelle;extracellular region;extracellular region part;extracellular space;extracellular vesicular exosome;intracellular part;laminin complex;laminin-1 complex;laminin-10 complex;laminin-2 complex;laminin-8 complex;macromolecular complex;membrane par…	REACT_118572;REACT_163874;REACT_163906;REACT_169262;REACT_22205
Q96ND0	-2.25555	-0.644933	-2.98187	0.0348064	0.246279	-3.36037	FAM210A	F210A_HUMAN			cell part;cytoplasmic part;integral to membrane;intracellular membrane-bounded organelle;intracellular organelle;intracellular part;intrinsic to membrane;membrane part;membrane-bounded organelle;mitochondrion;organelle
Q14118	4.04525	-0.0721333	2.97807	0.0349493	0.246279	-3.36443	DAG1	DAG1_HUMAN	anatomical structure maturation;anatomical structure morphogenesis;axon ensheathment;axon guidance;basement membrane organization;biological adhesion;biological regulation;branching involved in salivary gland morphogenesis;branching morphogenesis of a tube;calcium-dependent cell-matrix adhesion;cell adhesion;cell-matrix adhesion;cell-substrate adhesion;cellular component organization;cellular com…	actin binding;actinin binding;alpha-actinin binding;binding;calcium ion binding;cation binding;cytoskeletal protein binding;extracellular matrix binding;ion binding;laminin binding;laminin-1 binding;metal ion binding;protein binding;protein domain specific binding;receptor activity;SH2 domain binding;structural constituent of muscle;structural molecule activity;tubulin binding;vinculin binding;vi…	adherens junction;anchoring junction;axon part;basement membrane;basolateral plasma membrane;cell junction;cell outer membrane;cell part;cell projection;cell projection part;cell-cell adherens junction;cell-cell junction;cell-substrate adherens junction;cell-substrate junction;contractile fiber part;contractile ring;costamere;cytoplasm;cytoplasmic part;cytoskeleton;dystroglycan complex;dystrophin…	REACT_13552;REACT_163874;REACT_163906
Q12959	2.0916	-2.01812	2.97306	0.0351387	0.246279	-3.36979	DLG1	DLG1_HUMAN	actin cytoskeleton organization;actin filament organization;actin filament-based process;activation of protein kinase activity;adaptive immune response;adaptive immune response based on somatic recombination of immune receptors built from immunoglobulin superfamily domains;amyloid precursor protein metabolic process;anatomical structure development;anatomical structure morphogenesis;axon guidance…	binding;catalytic activity;channel regulator activity;cytoskeletal protein binding;enzyme binding;glutamate receptor binding;guanylate kinase activity;hydrolase activity;hydrolase activity, acting on ester bonds;ion channel binding;ionotropic glutamate receptor binding;kinase activity;kinase binding;L27 domain binding;mitogen-activated protein kinase kinase binding;nucleobase-containing compound …	axon part;basal lamina;basolateral plasma membrane;cell junction;cell part;cell projection membrane;cell projection part;cell-cell contact zone;cell-cell junction;cytoplasm;cytoplasmic part;cytoskeletal part;cytosol;endoplasmic reticulum;endoplasmic reticulum membrane;endoplasmic reticulum part;extracellular matrix part;extracellular membrane-bounded organelle;extracellular organelle;extracellula…	REACT_18307;REACT_21346;REACT_22329
P14923	-2.1207	2.25282	-2.96857	0.0353094	0.246279	-3.3746	JUP	PLAK_HUMAN	adherens junction assembly;adherens junction organization;anatomical structure development;biological adhesion;biological regulation;cell adhesion;cell junction assembly;cell junction organization;cell migration;cell motility;cell surface receptor linked signaling pathway;cell-cell adhesion;cell-cell junction assembly;cell-cell junction organization;cellular component assembly;cellular component …	alpha-catenin binding;binding;cadherin binding;cell adhesion molecule binding;enzyme binding;identical protein binding;molecular transducer activity;phosphatase binding;protein binding;protein binding transcription factor activity;protein dimerization activity;protein homodimerization activity;protein phosphatase binding;signal transducer activity;structural constituent of cell wall;structural mo…	actin cytoskeleton;adherens junction;anchoring junction;apicolateral plasma membrane;catenin complex;catenin-TCF7L2 complex;cell junction;cell part;cell-cell adherens junction;cell-cell contact zone;cell-cell junction;cell-substrate adherens junction;cell-substrate junction;contractile fiber part;cytoplasm;cytoplasmic part;cytoskeletal part;cytoskeleton;cytosol;cytosolic part;desmosome;extracellu…	REACT_19195;REACT_263991
Q08AM6	-2.4962	-1.08438	-2.967	0.035369	0.246279	-3.37627	VAC14	VAC14_HUMAN	biological regulation;biosynthetic process;cellular biosynthetic process;cellular lipid metabolic process;cellular metabolic process;cellular process;cellular response to stimulus;glycerolipid biosynthetic process;glycerolipid metabolic process;glycerophospholipid biosynthetic process;glycerophospholipid metabolic process;lipid biosynthetic process;lipid metabolic process;metabolic process;organo…	receptor activity	cell part;cytoplasmic part;early endosome membrane;endoplasmic reticulum;endosomal part;endosome membrane;Golgi apparatus part;Golgi membrane;intracellular membrane-bounded organelle;intracellular organelle;intracellular organelle part;intracellular part;late endosome membrane;macromolecular complex;membrane;membrane part;membrane-bounded organelle;organelle;organelle membrane;organelle part;PAS …	REACT_120756;REACT_120836;REACT_120918;REACT_325171;REACT_330693;REACT_337672
P30038	-3.00595	4.38093	-2.9527	0.0359202	0.248122	-3.39161	ALDH4A1	AL4A1_HUMAN	4-hydroxyproline catabolic process;4-hydroxyproline metabolic process;amine biosynthetic process;amine catabolic process;amine metabolic process;biosynthetic process;carboxylic acid biosynthetic process;carboxylic acid catabolic process;carboxylic acid metabolic process;catabolic process;cellular amine metabolic process;cellular amino acid biosynthetic process;cellular amino acid catabolic proces…	1-pyrroline-5-carboxylate dehydrogenase activity;aldehyde dehydrogenase (NAD) activity;binding;catalytic activity;electron carrier activity;identical protein binding;oxidoreductase activity;oxidoreductase activity, acting on the aldehyde or oxo group of donors;oxidoreductase activity, acting on the aldehyde or oxo group of donors, NAD or NADP as acceptor;oxidoreductase activity, acting on the CH-…	cell part;cytoplasmic part;intracellular organelle lumen;intracellular organelle part;intracellular part;membrane-enclosed lumen;mitochondrial matrix;mitochondrial part;organelle lumen;organelle part	REACT_1002
P53990	-4.88287	-1.67481	-2.94897	0.0360658	0.248122	-3.39562	IST1	IST1_HUMAN	abscission;biological regulation;cell division;cellular process;cytokinesis;developmental process;establishment of localization;establishment of protein localization;localization;macromolecule localization;positive regulation of axonogenesis;positive regulation of biological process;positive regulation of cell development;positive regulation of cell differentiation;positive regulation of cell gro…	binding;protein binding;protein complex binding;protein domain specific binding	cell part;centrosome;cytoplasmic membrane-bounded vesicle;cytoplasmic part;cytoplasmic vesicle;cytoskeletal part;cytosol;endoplasmic reticulum-Golgi intermediate compartment;extracellular membrane-bounded organelle;extracellular organelle;extracellular region part;extracellular vesicular exosome;intracellular membrane-bounded organelle;intracellular non-membrane-bounded organelle;intracellular or…
P12814	2.07645	1.76513	2.94294	0.0363022	0.248122	-3.40211	ACTN1	ACTN1_HUMAN	actin crosslink formation;actin cytoskeleton organization;actin filament bundle assembly;actin filament organization;actin filament-based process;biological regulation;blood coagulation;cell activation;cell junction assembly;cell junction organization;cell-substrate junction assembly;cellular component assembly;cellular component assembly at cellular level;cellular component organization;cellular…	binding;calcium ion binding;cation binding;cytoskeletal protein binding;double-stranded RNA binding;integrin binding;ion binding;ion channel binding;ligand-dependent nuclear receptor transcription coactivator activity;metal ion binding;nucleic acid binding;protein binding;protein binding transcription factor activity;protein complex binding;receptor binding;RNA binding;transcription coactivator a…	actin filament bundle;actomyosin;adherens junction;anchoring junction;cell cortex part;cell junction;cell part;cell projection;cell projection part;cell-cell adherens junction;cell-cell junction;cell-substrate adherens junction;cell-substrate junction;contractile fiber part;cortical actin cytoskeleton;cortical cytoskeleton;cytoplasm;cytoplasmic membrane-bounded vesicle lumen;cytoplasmic part;cyto…	REACT_163942;REACT_20580;REACT_23832;REACT_318
P05062	-2.37175	2.82173	-2.93958	0.0364345	0.248122	-3.40572	ALDOB	ALDOB_HUMAN	alcohol biosynthetic process;alcohol catabolic process;alcohol metabolic process;biological regulation;biosynthetic process;carbohydrate biosynthetic process;carbohydrate catabolic process;carbohydrate metabolic process;catabolic process;cellular biosynthetic process;cellular carbohydrate biosynthetic process;cellular carbohydrate catabolic process;cellular carbohydrate metabolic process;cellular…	aldehyde-lyase activity;ATPase binding;binding;carbohydrate binding;carbon-carbon lyase activity;catalytic activity;cytoskeletal protein binding;enzyme binding;fructose binding;fructose-bisphosphate aldolase activity;identical protein binding;lyase activity;monosaccharide binding;protein binding;sugar binding	cell part;centriolar satellite;cytoplasmic part;cytoskeletal part;cytosol;extracellular membrane-bounded organelle;extracellular organelle;extracellular region part;extracellular vesicular exosome;intracellular organelle part;intracellular part;membrane-bounded organelle;membrane-bounded vesicle;microtubule organizing center;microtubule organizing center part;organelle;organelle part;vesicle	REACT_1383;REACT_1520;REACT_1571;REACT_355030
Q96N66	-2.54095	-4.20583	-2.93854	0.0364755	0.248122	-3.40683	MBOAT7	MBOA7_HUMAN	anatomical structure development;anatomical structure formation involved in morphogenesis;biosynthetic process;cellular biosynthetic process;cellular lipid metabolic process;cellular metabolic process;cellular process;developmental process;glycerolipid biosynthetic process;glycerolipid metabolic process;glycerophospholipid biosynthetic process;glycerophospholipid metabolic process;layer formation…	catalytic activity;lysophospholipid acyltransferase activity;transferase activity;transferase activity, transferring acyl groups;transferase activity, transferring acyl groups other than amino-acyl groups	cell part;cytoplasmic part;endoplasmic reticulum membrane;endoplasmic reticulum part;integral to membrane;intracellular organelle part;intracellular part;intrinsic to membrane;membrane;membrane part;organelle membrane;organelle part	REACT_120722
Q16204	-4.83587	-3.22021	-2.93493	0.0366189	0.248122	-3.41073	CCDC6	CCDC6_HUMAN		structural constituent of cytoskeleton;structural molecule activity	cell part;cytoplasm;cytoskeleton;intracellular non-membrane-bounded organelle;intracellular organelle;intracellular part;non-membrane-bounded organelle;organelle
P41227	4.30125	-2.49822	2.92778	0.0369041	0.248919	-3.41843	NAA10	NAA10_HUMAN	cellular component organization;cellular component organization at cellular level;cellular component organization or biogenesis;cellular component organization or biogenesis at cellular level;cellular macromolecule metabolic process;cellular metabolic process;cellular nitrogen compound metabolic process;cellular process;cellular protein metabolic process;DNA conformation change;DNA metabolic proc…	acetyltransferase activity;catalytic activity;N-acetyltransferase activity;N-acyltransferase activity;transferase activity;transferase activity, transferring acyl groups;transferase activity, transferring acyl groups other than amino-acyl groups	cell part;cytoplasm;cytoplasmic part;cytosolic part;cytosolic ribosome;intracellular;intracellular membrane-bounded organelle;intracellular non-membrane-bounded organelle;intracellular organelle;intracellular organelle part;intracellular part;macromolecular complex;membrane;membrane-bounded organelle;NatA complex;non-membrane-bounded organelle;N-terminal protein acetyltransferase complex;nuclear …
P54819	-1.9118	3.21672	-2.92375	0.0370661	0.248919	-3.42277	AK2	KAD2_HUMAN	2'-deoxyribonucleotide metabolic process;ADP biosynthetic process;ADP metabolic process;AMP metabolic process;anatomical structure development;biosynthetic process;brain development;cellular biosynthetic process;cellular metabolic process;cellular nitrogen compound biosynthetic process;cellular nitrogen compound metabolic process;cellular process;dATP metabolic process;deoxyribonucleoside triphos…	adenyl nucleotide binding;adenyl ribonucleotide binding;adenylate kinase activity;ATP binding;binding;catalytic activity;kinase activity;nucleobase-containing compound kinase activity;nucleotide binding;nucleotide kinase activity;phosphotransferase activity, phosphate group as acceptor;purine nucleotide binding;purine ribonucleoside triphosphate binding;purine ribonucleotide binding;ribonucleotid…	cell part;cytoplasmic part;cytosol;extracellular membrane-bounded organelle;extracellular organelle;extracellular region part;extracellular vesicular exosome;intracellular organelle part;intracellular part;membrane;membrane-bounded organelle;membrane-bounded vesicle;membrane-enclosed lumen;mitochondrial inner membrane;mitochondrial intermembrane space;mitochondrial membrane;mitochondrial part;org…	REACT_21330
P62495	3.6714	-3.05998	2.89814	0.0381145	0.254541	-3.45046	ETF1	ERF1_HUMAN	biological regulation;biosynthetic process;catabolic process;cellular biosynthetic process;cellular catabolic process;cellular component disassembly;cellular component disassembly at cellular level;cellular component organization;cellular component organization at cellular level;cellular component organization or biogenesis;cellular component organization or biogenesis at cellular level;cellular …	binding;nucleic acid binding;ribonucleoprotein binding;ribosome binding;RNA binding;translation factor activity, nucleic acid binding;translation release factor activity;translation release factor activity, codon specific;translation termination factor activity	cell part;cytoplasm;cytoplasmic part;cytosol;intracellular part;macromolecular complex;protein complex;translation release factor complex	REACT_1986;REACT_75768;REACT_75822
P43234	-3.35736	-3.19435	-2.89069	0.038426	0.254541	-3.45854	CTSO	CATO_HUMAN	macromolecule metabolic process;metabolic process;primary metabolic process;protein metabolic process;proteolysis;proteolysis involved in cellular protein catabolic process	catalytic activity;cysteine-type endopeptidase activity;cysteine-type peptidase activity;endopeptidase activity;hydrolase activity;peptidase activity;peptidase activity, acting on L-amino acid peptides	cell part;cytoplasmic part;extracellular region part;extracellular space;intracellular membrane-bounded organelle;intracellular organelle;intracellular part;lysosome;lytic vacuole;membrane-bounded organelle;organelle;vacuole	REACT_121399
Q9BV40	-2.2929	2.58637	-2.88492	0.038669	0.254541	-3.4648	VAMP8	VAMP8_HUMAN	autophagic vacuole fusion;biological regulation;body fluid secretion;cellular component assembly;cellular component assembly at cellular level;cellular component organization;cellular component organization at cellular level;cellular component organization or biogenesis;cellular component organization or biogenesis at cellular level;cellular macromolecular complex assembly;cellular macromolecular…	binding;channel inhibitor activity;channel regulator activity;chloride channel inhibitor activity;chloride channel regulator activity;ion channel inhibitor activity;protein binding;SNAP receptor activity;SNARE binding	azurophil granule membrane;cell part;cell surface;cytoplasm;cytoplasmic part;cytoplasmic vesicle membrane;cytoplasmic vesicle part;cytosol;early endosome;endosomal part;endosome;endosome membrane;extracellular membrane-bounded organelle;extracellular organelle;extracellular region part;extracellular vesicular exosome;integral to membrane;intracellular membrane-bounded organelle;intracellular orga…	REACT_19187;REACT_19287;REACT_19400
O95816	-3.27037	-1.81793	-2.88491	0.0386692	0.254541	-3.46481	BAG2	BAG2_HUMAN	cellular macromolecule metabolic process;cellular metabolic process;cellular process;cellular protein metabolic process;cellular response to heat;cellular response to stimulus;cellular response to stress;macromolecule metabolic process;metabolic process;primary metabolic process;protein folding;protein metabolic process;response to abiotic stimulus;response to heat;response to stimulus;response t…	binding;identical protein binding;protein binding	cell part;cytoplasmic part;cytosol;intracellular part	REACT_264487
P27338	-3.5514	-2.09938	-2.88247	0.0387728	0.254541	-3.46746	MAOB	AOFB_HUMAN	alcohol catabolic process;alcohol metabolic process;amine catabolic process;amine metabolic process;anatomical structure development;benzene-containing compound metabolic process;biological regulation;biosynthetic process;catabolic process;catecholamine catabolic process;catecholamine metabolic process;catechol-containing compound catabolic process;catechol-containing compound metabolic process;c…	binding;catalytic activity;coenzyme binding;cofactor binding;electron carrier activity;flavin adenine dinucleotide binding;oxidoreductase activity;oxidoreductase activity, acting on the CH-NH2 group of donors;oxidoreductase activity, acting on the CH-NH2 group of donors, oxygen as acceptor;primary amine oxidase activity	cell part;cytoplasmic part;envelope;extracellular membrane-bounded organelle;extracellular organelle;extracellular region part;extracellular vesicular exosome;integral to membrane;intracellular membrane-bounded organelle;intracellular organelle;intracellular organelle part;intracellular part;intrinsic to membrane;membrane;membrane part;membrane-bounded organelle;membrane-bounded vesicle;mitochond…	REACT_416
Q9NRZ7	-2.041	-0.0833	-2.87915	0.0389139	0.254541	-3.47107	AGPAT3	PLCC_HUMAN	acylglycerol biosynthetic process;acylglycerol metabolic process;biosynthetic process;carboxylic acid biosynthetic process;carboxylic acid metabolic process;CDP-diacylglycerol biosynthetic process;CDP-diacylglycerol metabolic process;cellular biosynthetic process;cellular ketone metabolic process;cellular lipid metabolic process;cellular metabolic process;cellular process;diacylglycerol biosynthe…	1-acylglycerol-3-phosphate O-acyltransferase activity;acylglycerol O-acyltransferase activity;catalytic activity;O-acyltransferase activity;transferase activity;transferase activity, transferring acyl groups;transferase activity, transferring acyl groups other than amino-acyl groups	cell part;cytoplasmic part;endoplasmic reticulum;endoplasmic reticulum membrane;endoplasmic reticulum part;envelope;integral to membrane;intracellular membrane-bounded organelle;intracellular organelle;intracellular organelle part;intracellular part;intrinsic to membrane;membrane;membrane part;membrane-bounded organelle;nuclear envelope;nuclear part;organelle;organelle envelope;organelle membrane…	REACT_1190;REACT_120906
P55809	1.8867	0.688367	2.87142	0.0392447	0.255598	-3.47948	OXCT1	SCOT1_HUMAN	adipose tissue development;anatomical structure development;biological regulation;brain development;catabolic process;cellular catabolic process;cellular ketone body metabolic process;cellular ketone metabolic process;cellular lipid metabolic process;cellular metabolic process;cellular process;developmental process;heart development;ketone body catabolic process;ketone catabolic process;lipid met…	3-oxoacid CoA-transferase activity;binding;catalytic activity;CoA-transferase activity;identical protein binding;protein binding;protein dimerization activity;protein homodimerization activity;transferase activity;transferase activity, transferring sulfur-containing groups	cell part;cytoplasmic part;intracellular membrane-bounded organelle;intracellular organelle;intracellular organelle lumen;intracellular organelle part;intracellular part;membrane-bounded organelle;membrane-enclosed lumen;mitochondrial matrix;mitochondrial part;mitochondrion;organelle;organelle lumen;organelle part	REACT_59
P07911	-2.7415	4.28355	-2.86424	0.0395545	0.25651	-3.48729	UMOD	UROM_HUMAN	anatomical structure development;ascending thin limb development;biological adhesion;biological regulation;cell adhesion;cell-cell adhesion;cellular defense response;cellular process;chemical homeostasis;defense response;developmental process;distal convoluted tubule development;establishment of localization;excretion;heterophilic cell-cell adhesion;homeostatic process;leukocyte cell-cell adhesio…	binding;calcium ion binding;cation binding;IgG binding;immunoglobulin binding;ion binding;metal ion binding;protein binding;protein complex binding	anchored to membrane;apical plasma membrane;basolateral plasma membrane;cell part;cell projection;cell projection membrane;cell projection part;cilium;cilium membrane;cilium part;cytoplasmic part;cytoplasmic vesicle;cytoskeletal part;extracellular membrane-bounded organelle;extracellular organelle;extracellular region part;extracellular space;extracellular vesicular exosome;extrinsic to membrane;…
Q32MZ4	3.7521	-2.52498	2.85717	0.0398625	0.257402	-3.49499	LRRFIP1	LRRF1_HUMAN	biological regulation;biosynthetic process;cellular biosynthetic process;cellular macromolecule biosynthetic process;cellular macromolecule metabolic process;cellular metabolic process;cellular nitrogen compound metabolic process;cellular process;defense response;immune response;immune system process;innate immune response;macromolecule biosynthetic process;macromolecule metabolic process;metabol…	binding;DNA binding;double-stranded RNA binding;identical protein binding;nucleic acid binding;protein binding;protein dimerization activity;protein homodimerization activity;RNA binding	cell part;cytoplasm;cytoplasmic part;cytoskeleton;cytosol;intracellular membrane-bounded organelle;intracellular non-membrane-bounded organelle;intracellular organelle;intracellular part;membrane;membrane-bounded organelle;non-membrane-bounded organelle;nucleus;organelle;plasma membrane	REACT_121141;REACT_163743
Q99536	2.4071	2.83703	2.8515	0.0401115	0.257909	-3.50118	VAT1	VAT1_HUMAN	biological regulation;negative regulation of biological process;negative regulation of cellular component organization;negative regulation of cellular process;negative regulation of developmental process;negative regulation of mitochondrial fusion;negative regulation of mitochondrion organization;negative regulation of organelle organization;regulation of anatomical structure morphogenesis;regula…	binding;catalytic activity;cation binding;ion binding;metal ion binding;oxidoreductase activity;transition metal ion binding;zinc ion binding	cell part;cytoplasmic part;extracellular membrane-bounded organelle;extracellular organelle;extracellular region part;extracellular vesicular exosome;integral to membrane;intracellular organelle part;intracellular part;intrinsic to membrane;membrane;membrane part;membrane-bounded organelle;membrane-bounded vesicle;mitochondrial membrane;mitochondrial outer membrane;mitochondrial part;organelle;or…
Q00059	-4.82499	-0.742865	-2.84748	0.0402891	0.257952	-3.50556	TFAM	TFAM_HUMAN	biological regulation;biosynthetic process;cellular biosynthetic process;cellular component assembly;cellular component assembly at cellular level;cellular component organization;cellular component organization at cellular level;cellular component organization or biogenesis;cellular component organization or biogenesis at cellular level;cellular macromolecular complex assembly;cellular macromolec…	binding;chromatin binding;core promoter proximal region DNA binding;core promoter proximal region sequence-specific DNA binding;DNA bending activity;DNA binding;mitochondrial light strand promoter sense binding;nucleic acid binding;nucleic acid binding transcription factor activity;regulatory region DNA binding;regulatory region nucleic acid binding;RNA polymerase II core promoter proximal region…	cell part;cytoplasmic part;cytosol;intracellular membrane-bounded organelle;intracellular non-membrane-bounded organelle;intracellular organelle;intracellular organelle lumen;intracellular organelle part;intracellular part;membrane-bounded organelle;membrane-enclosed lumen;mitochondrial matrix;mitochondrial nucleoid;mitochondrial part;mitochondrion;non-membrane-bounded organelle;nucleoid;nucleus;…	REACT_264212;REACT_367
Q6PL24	1.9476	-1.69015	2.83869	0.0406807	0.259361	-3.51517	TMED8	TMED8_HUMAN	establishment of localization;transport		cell part;integral to membrane;intrinsic to membrane;membrane part
P31151	2.87575	-2.30217	2.81119	0.0419336	0.266226	-3.54531	S100A7	S10A7_HUMAN	anatomical structure development;anatomical structure formation involved in morphogenesis;angiogenesis;biological regulation;cell differentiation;cellular developmental process;cellular process;defense response;defense response to bacterium;defense response to Gram-negative bacterium;developmental process;epidermal cell differentiation;epidermis development;epithelial cell differentiation;immune …	binding;calcium ion binding;cation binding;ion binding;metal ion binding;protein binding;RAGE receptor binding;receptor binding;transition metal ion binding;zinc ion binding	adherens junction;anchoring junction;cell junction;cell part;cell-substrate adherens junction;cell-substrate junction;cytoplasm;cytoplasmic part;cytosol;endoplasmic reticulum;extracellular membrane-bounded organelle;extracellular organelle;extracellular region;extracellular region part;extracellular vesicular exosome;focal adhesion;intracellular membrane-bounded organelle;intracellular organelle;…
Q96HD1	-2.52317	-2.81247	-2.79864	0.0425196	0.268592	-3.5591	CRELD1	CREL1_HUMAN	anatomical structure development;cardiac septum development;developmental process;endocardial cushion development;mesenchyme development;tissue development	binding;calcium ion binding;cation binding;ion binding;metal ion binding	cell part;integral to membrane;intrinsic to membrane;membrane part
P02675	3.0521	-1.33442	2.79563	0.0426618	0.268592	-3.56242	FGB	FIBB_HUMAN	antibacterial humoral response;antimicrobial humoral response;biological adhesion;biological regulation;blood coagulation;cell activation;cell adhesion;cell-cell adhesion;cell-matrix adhesion;cell-substrate adhesion;cellular component assembly;cellular component assembly at cellular level;cellular component organization;cellular component organization at cellular level;cellular component organiza…	binding;chaperone binding;protein binding;structural molecule activity	blood microparticle;cell cortex;cell part;cell surface;cytoplasmic membrane-bounded vesicle;cytoplasmic membrane-bounded vesicle lumen;cytoplasmic part;cytoplasmic vesicle;cytoplasmic vesicle part;external side of plasma membrane;extracellular membrane-bounded organelle;extracellular organelle;extracellular region;extracellular region part;extracellular space;extracellular vesicular exosome;fibri…	REACT_13552;REACT_1439;REACT_15381;REACT_15443;REACT_15523;REACT_318
P00491	-2.13085	-1.62448	-2.79038	0.0429103	0.269035	-3.56819	PNP	PNPH_HUMAN	biological regulation;biosynthetic process;catabolic process;cellular aromatic compound metabolic process;cellular biosynthetic process;cellular catabolic process;cellular metabolic compound salvage;cellular metabolic process;cellular nitrogen compound biosynthetic process;cellular nitrogen compound catabolic process;cellular nitrogen compound metabolic process;cellular process;coenzyme biosynthe…	anion binding;binding;catalytic activity;drug binding;ion binding;nucleobase binding;nucleoside binding;phosphate ion binding;purine base binding;purine-nucleoside phosphorylase activity;transferase activity;transferase activity, transferring glycosyl groups;transferase activity, transferring pentosyl groups	cell part;cytoplasm;cytoplasmic part;cytoskeleton;cytosol;extracellular membrane-bounded organelle;extracellular organelle;extracellular region part;extracellular vesicular exosome;intracellular;intracellular non-membrane-bounded organelle;intracellular organelle;intracellular part;membrane-bounded organelle;membrane-bounded vesicle;non-membrane-bounded organelle;organelle;vesicle	REACT_1923;REACT_2086
Q9UHB6	2.12935	0.0271833	2.74605	0.0450786	0.281291	-3.61719	LIMA1	LIMA1_HUMAN	actin cytoskeleton organization;actin filament bundle assembly;actin filament organization;actin filament-based process;biological regulation;cell projection organization;cellular component assembly;cellular component assembly at cellular level;cellular component organization;cellular component organization at cellular level;cellular component organization or biogenesis;cellular component organiz…	actin binding;actin filament binding;actin monomer binding;binding;cation binding;cytoskeletal protein binding;ion binding;metal ion binding;protein binding;transition metal ion binding;zinc ion binding	actin cytoskeleton;actin filament bundle;actomyosin;adherens junction;anchoring junction;cell division site part;cell junction;cell part;cell-substrate adherens junction;cell-substrate junction;cleavage furrow;cytoplasm;cytoskeletal part;cytoskeleton;focal adhesion;intracellular non-membrane-bounded organelle;intracellular organelle;intracellular organelle part;intracellular part;membrane;non-mem…
P20073	-3.56008	-3.83936	-2.74097	0.045335	0.281291	-3.62282	ANXA7	ANXA7_HUMAN	autophagy;behavior;behavioral interaction between organisms;biological regulation;calcium ion homeostasis;catabolic process;cation homeostasis;cell differentiation;cell proliferation;cell volume homeostasis;cellular calcium ion homeostasis;cellular catabolic process;cellular cation homeostasis;cellular chemical homeostasis;cellular component organization;cellular component organization or biogene…	binding;calcium ion binding;calcium-dependent phospholipid binding;calcium-dependent protein binding;cation binding;integrin binding;ion binding;lipid binding;metal ion binding;phospholipid binding;protein binding;protein complex binding;receptor binding	cell part;cytoplasmic part;cytosol;endoplasmic reticulum membrane;endoplasmic reticulum part;envelope;extracellular membrane-bounded organelle;extracellular organelle;extracellular region part;extracellular vesicular exosome;intracellular membrane-bounded organelle;intracellular organelle;intracellular organelle part;intracellular part;membrane;membrane part;membrane-bounded organelle;membrane-bo…
P12277	2.3681	-2.43297	2.73922	0.0454236	0.281291	-3.62476	CKB	KCRB_HUMAN	amine metabolic process;anatomical structure development;anion homeostasis;biological regulation;carboxylic acid metabolic process;cellular amine metabolic process;cellular amino acid metabolic process;cellular anion homeostasis;cellular chemical homeostasis;cellular chloride ion homeostasis;cellular homeostasis;cellular ion homeostasis;cellular ketone metabolic process;cellular metabolic process…	adenyl nucleotide binding;adenyl ribonucleotide binding;ATP binding;binding;catalytic activity;creatine kinase activity;enzyme binding;kinase activity;nucleotide binding;phosphotransferase activity, nitrogenous group as acceptor;protein binding;purine nucleotide binding;purine ribonucleoside triphosphate binding;purine ribonucleotide binding;ribonucleotide binding;transferase activity;transferase…	cell part;cytoplasmic part;cytosol;extracellular membrane-bounded organelle;extracellular organelle;extracellular region part;extracellular vesicular exosome;intracellular membrane-bounded organelle;intracellular organelle;intracellular part;membrane-bounded organelle;membrane-bounded vesicle;mitochondrion;organelle;vesicle	REACT_813
P98164	-2.0779	-1.0359	-2.7264	0.0460793	0.282606	-3.63901	LRP2	LRP2_HUMAN	anatomical structure development;biological regulation;carbohydrate metabolic process;cell proliferation;cellular carbohydrate metabolic process;cellular component organization;cellular component organization or biogenesis;cellular lipid metabolic process;cellular macromolecule metabolic process;cellular membrane organization;cellular metabolic process;cellular process;cellular protein metabolic …	binding;calcium ion binding;cation binding;ion binding;metal ion binding	apical plasma membrane;brush border membrane;cell part;cell projection membrane;cell projection part;coated pit;cytoplasmic membrane-bounded vesicle;cytoplasmic part;cytoplasmic vesicle;endocytic vesicle;endoplasmic reticulum;endosome;extracellular membrane-bounded organelle;extracellular organelle;extracellular region part;extracellular vesicular exosome;Golgi apparatus;integral to membrane;intr…	REACT_13523;REACT_24968
P02654	-3.18115	-0.188017	-2.72444	0.0461804	0.282606	-3.64119	APOC1	APOC1_HUMAN	acylglycerol metabolic process;alcohol metabolic process;biological regulation;cellular component assembly;cellular component organization;cellular component organization or biogenesis;cellular lipid metabolic process;cellular macromolecule metabolic process;cellular metabolic process;cellular process;cholesterol efflux;cholesterol metabolic process;cholesterol transport;chylomicron remnant clear…	alcohol binding;amine binding;binding;carboxylic acid binding;cation binding;enzyme activator activity;enzyme inhibitor activity;enzyme regulator activity;fatty acid binding;ion binding;lipase inhibitor activity;lipid binding;monocarboxylic acid binding;phosphatidylcholine binding;phosphatidylcholine-sterol O-acyltransferase activator activity;phospholipase inhibitor activity;phospholipid binding…	cell part;chylomicron;cytoplasmic part;endoplasmic reticulum;extracellular membrane-bounded organelle;extracellular organelle;extracellular region part;extracellular vesicular exosome;high-density lipoprotein particle;intracellular membrane-bounded organelle;intracellular organelle;intracellular part;macromolecular complex;membrane-bounded organelle;membrane-bounded vesicle;organelle;plasma lipop…
Q9BTZ2	-2.05185	1.55223	-2.72412	0.0461969	0.282606	-3.64154	DHRS4	DHRS4_HUMAN	alcohol metabolic process;cellular component assembly;cellular component organization;cellular component organization or biogenesis;cellular ketone metabolic process;cellular metabolic process;cellular process;lipid metabolic process;macromolecular complex assembly;macromolecular complex subunit organization;metabolic process;oxidation-reduction process;primary metabolic process;protein complex a…	3-keto sterol reductase activity;alcohol dehydrogenase [NAD(P)+] activity;binding;carbonyl reductase (NADPH) activity;catalytic activity;oxidoreductase activity;oxidoreductase activity, acting on CH-OH group of donors;oxidoreductase activity, acting on NADH or NADPH;oxidoreductase activity, acting on NADH or NADPH, quinone or similar compound as acceptor;oxidoreductase activity, acting on the CH-…	cell part;cytoplasmic part;endoplasmic reticulum membrane;endoplasmic reticulum part;extracellular membrane-bounded organelle;extracellular organelle;extracellular region part;extracellular vesicular exosome;intracellular membrane-bounded organelle;intracellular organelle;intracellular organelle part;intracellular part;membrane;membrane part;membrane-bounded organelle;membrane-bounded vesicle;mic…	REACT_268561
Q13510	3.41966	-2.38105	2.71296	0.0467778	0.285005	-3.65397	ASAH1	ASAH1_HUMAN	anatomical structure development;cellular lipid metabolic process;cellular metabolic process;cellular process;ceramide metabolic process;developmental process;glycolipid metabolic process;glycosphingolipid metabolic process;lipid metabolic process;lung development;membrane lipid metabolic process;metabolic process;organ development;primary metabolic process;response to chemical stimulus;response …	catalytic activity;ceramidase activity;hydrolase activity;hydrolase activity, acting on carbon-nitrogen (but not peptide) bonds;hydrolase activity, acting on carbon-nitrogen (but not peptide) bonds, in linear amides	cell part;cytoplasmic part;extracellular membrane-bounded organelle;extracellular organelle;extracellular region part;extracellular vesicular exosome;intracellular organelle lumen;intracellular organelle part;intracellular part;lysosomal lumen;membrane-bounded organelle;membrane-bounded vesicle;membrane-enclosed lumen;organelle;organelle lumen;organelle part;vacuolar lumen;vacuolar part;vesicle	REACT_116105
P06730	1.819	-0.4609	2.70854	0.0470101	0.28527	-3.65889	EIF4E	IF4E_HUMAN	anatomical structure development;biological regulation;biosynthetic process;catabolic process;cell cycle process;cell surface receptor linked signaling pathway;cellular biosynthetic process;cellular catabolic process;cellular macromolecule biosynthetic process;cellular macromolecule catabolic process;cellular macromolecule metabolic process;cellular metabolic process;cellular nitrogen compound me…	binding;nucleic acid binding;RNA binding;RNA cap binding;translation factor activity, nucleic acid binding;translation initiation factor activity	cell part;chromatoid body;cytoplasm;cytoplasmic mRNA processing body;cytoplasmic part;cytosol;eukaryotic translation initiation factor 4F complex;extracellular membrane-bounded organelle;extracellular organelle;extracellular region part;extracellular vesicular exosome;intracellular non-membrane-bounded organelle;intracellular organelle;intracellular part;macromolecular complex;membrane-bounded or…	REACT_115831;REACT_1258;REACT_1597;REACT_1835;REACT_1979;REACT_20514;REACT_2085;REACT_405;REACT_424;REACT_6836;REACT_79;REACT_931
Q96P63	-2.72005	-0.6051	-2.70289	0.0473091	0.285722	-3.66519	SERPINB12	SPB12_HUMAN	biological regulation;cell differentiation;cellular developmental process;cellular process;developmental process;hemopoietic progenitor cell differentiation;negative regulation of biological process;negative regulation of catabolic process;negative regulation of catalytic activity;negative regulation of endopeptidase activity;negative regulation of hydrolase activity;negative regulation of macrom…	binding;endopeptidase inhibitor activity;endopeptidase regulator activity;enzyme binding;enzyme inhibitor activity;enzyme regulator activity;peptidase inhibitor activity;peptidase regulator activity;protein binding;serine-type endopeptidase inhibitor activity	cell part;cytoplasm;extracellular membrane-bounded organelle;extracellular organelle;extracellular region part;extracellular space;extracellular vesicular exosome;intracellular part;membrane-bounded organelle;membrane-bounded vesicle;organelle;vesicle
Q92945	2.22324	-3.69628	2.69981	0.0474729	0.285722	-3.66863	KHSRP	FUBP2_HUMAN	biological regulation;biosynthetic process;catabolic process;cellular biosynthetic process;cellular catabolic process;cellular macromolecule biosynthetic process;cellular macromolecule catabolic process;cellular macromolecule metabolic process;cellular metabolic process;cellular nitrogen compound metabolic process;cellular process;establishment of localization;establishment of RNA localization;ge…	binding;DNA binding;mRNA binding;nucleic acid binding;RNA binding	cell part;cytoplasmic part;cytosol;intracellular non-membrane-bounded organelle;intracellular organelle;intracellular organelle part;intracellular part;macromolecular complex;membrane;non-membrane-bounded organelle;nuclear part;nucleoplasm;organelle;organelle part;ribonucleoprotein complex;RNA granule;stress granule	REACT_18355;REACT_25042
Q13621	1.9299	0.644067	2.694	0.0477838	0.285722	-3.67512	SLC12A1	S12A1_HUMAN	anatomical structure development;anion transport;biological regulation;cation transport;cellular process;chemical homeostasis;chloride transport;developmental process;establishment of localization;excretion;homeostatic process;inorganic anion transport;ion transmembrane transport;ion transport;kidney development;metal ion transport;monovalent inorganic cation transport;multicellular organismal pr…	active transmembrane transporter activity;anion transmembrane transporter activity;anion:cation symporter activity;cation transmembrane transporter activity;cation:chloride symporter activity;chloride transmembrane transporter activity;inorganic anion transmembrane transporter activity;ion transmembrane transporter activity;secondary active transmembrane transporter activity;sodium:potassium:chlo…	apical plasma membrane;cell part;extracellular membrane-bounded organelle;extracellular organelle;extracellular region part;extracellular vesicular exosome;integral to membrane;intrinsic to membrane;membrane;membrane part;membrane-bounded organelle;membrane-bounded vesicle;organelle;plasma membrane;plasma membrane part;vesicle	REACT_19315
Q9UNK0	-2.10905	-2.19378	-2.69078	0.0479571	0.285722	-3.67872	STX8	STX8_HUMAN	cellular component organization;cellular component organization at cellular level;cellular component organization or biogenesis;cellular component organization or biogenesis at cellular level;cellular membrane fusion;cellular membrane organization;cellular process;early endosome to late endosome transport;endosome to lysosome transport;endosome transport;establishment of localization;establishmen…	binding;channel inhibitor activity;channel regulator activity;chloride channel inhibitor activity;chloride channel regulator activity;ion channel inhibitor activity;protein binding;SNAP receptor activity;SNARE binding;syntaxin binding	cell part;cytoplasmic part;early endosome;endoplasmic reticulum;endosomal part;endosome;endosome membrane;Golgi apparatus part;integral to membrane;integral to plasma membrane;intracellular membrane-bounded organelle;intracellular organelle;intracellular organelle part;intracellular part;intrinsic to membrane;intrinsic to plasma membrane;late endosome;late endosome membrane;lysosomal membrane;mac…
P36952	4.66111	-3.54617	2.68943	0.0480301	0.285722	-3.68023	SERPINB5	SPB5_HUMAN	anatomical structure morphogenesis;biological regulation;cellular component movement;cellular component organization;cellular component organization at cellular level;cellular component organization or biogenesis;cellular component organization or biogenesis at cellular level;cellular process;developmental process;developmental process involved in reproduction;extracellular matrix organization;ex…	endopeptidase inhibitor activity;endopeptidase regulator activity;enzyme inhibitor activity;enzyme regulator activity;peptidase inhibitor activity;peptidase regulator activity;serine-type endopeptidase inhibitor activity	cell part;cytoplasm;extracellular membrane-bounded organelle;extracellular organelle;extracellular region part;extracellular space;extracellular vesicular exosome;intracellular part;membrane-bounded organelle;membrane-bounded vesicle;organelle;vesicle
O60884	2.2008	-2.4178	2.68244	0.0484089	0.286847	-3.68804	DNAJA2	DNJA2_HUMAN	biological regulation;cellular macromolecule metabolic process;cellular metabolic process;cellular process;cellular protein metabolic process;macromolecule metabolic process;metabolic process;positive regulation of biological process;positive regulation of cell proliferation;positive regulation of cellular process;primary metabolic process;protein folding;protein metabolic process;protein refoldi…	adenyl nucleotide binding;adenyl ribonucleotide binding;ATP binding;binding;cation binding;chaperone binding;ion binding;metal ion binding;nucleotide binding;protein binding;purine nucleotide binding;purine ribonucleoside triphosphate binding;purine ribonucleotide binding;ribonucleotide binding;unfolded protein binding	cell part;cytoplasmic part;cytosol;extracellular membrane-bounded organelle;extracellular organelle;extracellular region part;extracellular vesicular exosome;intracellular part;membrane;membrane-bounded organelle;membrane-bounded vesicle;organelle;vesicle
Q9Y277	2.2262	0.438717	2.67571	0.0487772	0.287465	-3.69557	VDAC3	VDAC3_HUMAN	adenine transport;cellular process;establishment of localization;nitrogen compound transport;nucleobase transport;nucleobase-containing compound transport;purine base transport;purine-containing compound transmembrane transport;transmembrane transport;transport	anion channel activity;anion transmembrane transporter activity;binding;channel activity;gated channel activity;ion channel activity;ion transmembrane transporter activity;nucleotide binding;passive transmembrane transporter activity;porin activity;substrate-specific channel activity;substrate-specific transmembrane transporter activity;substrate-specific transporter activity;transmembrane transp…	cell part;cytoplasmic part;extracellular membrane-bounded organelle;extracellular organelle;extracellular region part;extracellular vesicular exosome;intracellular membrane-bounded organelle;intracellular organelle;intracellular organelle part;intracellular part;macromolecular complex;membrane;membrane part;membrane-bounded organelle;membrane-bounded vesicle;mitochondrial membrane;mitochondrial o…
Q9HC38	-2.6934	0.2872	-2.6736	0.0488938	0.287465	-3.69794	GLOD4	GLOD4_HUMAN			cell part;cytoplasmic part;extracellular membrane-bounded organelle;extracellular organelle;extracellular region part;extracellular vesicular exosome;intracellular membrane-bounded organelle;intracellular organelle;intracellular part;membrane-bounded organelle;membrane-bounded vesicle;mitochondrion;organelle;vesicle
Q9Y265	3.05985	-1.12915	2.6588	0.0497166	0.29117	-3.71453	RUVBL1	RUVB1_HUMAN	ATP-dependent chromatin remodeling;biological regulation;biosynthetic process;cell cycle phase;cell cycle process;cell division;cellular biosynthetic process;cellular component assembly;cellular component assembly at cellular level;cellular component organization;cellular component organization at cellular level;cellular component organization or biogenesis;cellular component organization or biog…	adenyl nucleotide binding;adenyl ribonucleotide binding;ATP binding;binding;catalytic activity;DNA helicase activity;helicase activity;hydrolase activity;hydrolase activity, acting on acid anhydrides;hydrolase activity, acting on acid anhydrides, in phosphorus-containing anhydrides;nucleoside-triphosphatase activity;nucleotide binding;purine nucleotide binding;purine ribonucleoside triphosphate b…	cell part;chromatin remodeling complex;chromosomal part;cytoplasm;cytoplasmic part;cytoskeletal part;DNA helicase complex;extracellular membrane-bounded organelle;extracellular organelle;extracellular region part;extracellular vesicular exosome;Golgi apparatus;H4/H2A histone acetyltransferase complex;histone acetyltransferase complex;histone methyltransferase complex;Ino80 complex;intracellular m…	REACT_22186;REACT_264242;REACT_264245;REACT_7974
P02786	1.7244	-2.4117	2.6423	0.0506525	0.293174	-3.73307	TFRC	TFR1_HUMAN	biological regulation;cation homeostasis;cation transport;cell differentiation;cellular cation homeostasis;cellular chemical homeostasis;cellular developmental process;cellular homeostasis;cellular ion homeostasis;cellular iron ion homeostasis;cellular metal ion homeostasis;cellular process;cellular response to chemical stimulus;cellular response to drug;cellular response to stimulus;chemical hom…	binding;cargo receptor activity;double-stranded RNA binding;identical protein binding;nucleic acid binding;protein binding;receptor activity;RNA binding;transferrin receptor activity	blood microparticle;cell part;cell surface;coated pit;cytoplasmic membrane-bounded vesicle;cytoplasmic part;cytoplasmic vesicle;endosome;external side of plasma membrane;extracellular membrane-bounded organelle;extracellular organelle;extracellular region;extracellular region part;extracellular space;extracellular vesicular exosome;integral to membrane;integral to plasma membrane;intracellular me…	REACT_19400;REACT_25283
Q8IVD9	2.43095	-0.419617	2.63969	0.0508028	0.293174	-3.73601	NUDCD3	NUDC3_HUMAN
Q8N0X4	1.893	-1.13422	2.63725	0.050943	0.293174	-3.73875	CLYBL	CLYBL_HUMAN		binding;catalytic activity;cation binding;ion binding;lyase activity;metal ion binding	cell part;cytoplasmic part;intracellular membrane-bounded organelle;intracellular organelle;intracellular part;membrane-bounded organelle;mitochondrion;organelle
P35080	-2.417	-1.97528	-2.63378	0.0511439	0.293174	-3.74266	PFN2	PROF2_HUMAN	actin cytoskeleton organization;actin filament-based process;biological regulation;cellular component organization;cellular component organization at cellular level;cellular component organization or biogenesis;cellular component organization or biogenesis at cellular level;cellular process;cytoskeleton organization;negative regulation of actin filament polymerization;negative regulation of biolo…	actin binding;actin monomer binding;adenyl nucleotide binding;adenyl-nucleotide exchange factor activity;ATPase regulator activity;binding;cytoskeletal protein binding;enzyme regulator activity;lipid binding;nucleoside-triphosphatase regulator activity;nucleotide binding;phosphatidylinositol binding;phosphatidylinositol-4,5-bisphosphate binding;phospholipid binding;protein binding;purine nucleoti…	axon part;cell part;cell projection part;cytoplasm;cytoskeleton;extracellular membrane-bounded organelle;extracellular organelle;extracellular region part;extracellular vesicular exosome;intracellular non-membrane-bounded organelle;intracellular organelle;intracellular part;membrane-bounded organelle;membrane-bounded vesicle;non-membrane-bounded organelle;organelle;synapse part;terminal button;ve…	REACT_19351;REACT_355252
P38646	-2.25215	0.56965	-2.63303	0.0511875	0.293174	-3.74351	HSPA9	GRP75_HUMAN	biological regulation;cellular macromolecule metabolic process;cellular metabolic process;cellular process;cellular protein metabolic process;establishment of localization;establishment of localization in cell;establishment of protein localization;establishment of protein localization in mitochondrion;establishment of protein localization to organelle;intracellular protein transport;intracellular…	adenyl nucleotide binding;adenyl ribonucleotide binding;ATP binding;binding;enzyme binding;nucleotide binding;protein binding;purine nucleotide binding;purine ribonucleoside triphosphate binding;purine ribonucleotide binding;ribonucleotide binding;ubiquitin protein ligase binding;unfolded protein binding	adherens junction;anchoring junction;cell junction;cell part;cell-substrate adherens junction;cell-substrate junction;cytoplasm;cytoplasmic part;extracellular membrane-bounded organelle;extracellular organelle;extracellular region part;extracellular vesicular exosome;focal adhesion;intracellular membrane-bounded organelle;intracellular non-membrane-bounded organelle;intracellular organelle;intrac…	REACT_118595;REACT_264487
Q8WVJ2	1.891	0.0472833	2.62952	0.0513912	0.293174	-3.74746	NUDCD2	NUDC2_HUMAN			cell part;chromosomal part;condensed chromosome kinetochore;cytoplasm;cytoplasmic part;cytoskeletal part;cytoskeleton;extracellular membrane-bounded organelle;extracellular organelle;extracellular region part;extracellular vesicular exosome;intracellular;intracellular non-membrane-bounded organelle;intracellular organelle;intracellular organelle part;intracellular part;kinetochore;macromolecular …
O95197	-2.07395	-1.24503	-2.62804	0.0514778	0.293174	-3.74913	RTN3	RTN3_HUMAN	apoptosis;cell death;cellular component organization;cellular component organization at cellular level;cellular component organization or biogenesis;cellular component organization or biogenesis at cellular level;cellular process;death;endoplasmic reticulum organization;endoplasmic reticulum tubular network organization;establishment of localization;organelle organization;programmed cell death;tr…		cell part;cytoplasmic part;endoplasmic reticulum;endoplasmic reticulum membrane;endoplasmic reticulum part;extracellular membrane-bounded organelle;extracellular organelle;extracellular region part;extracellular space;extracellular vesicular exosome;Golgi apparatus part;Golgi membrane;integral to membrane;intracellular membrane-bounded organelle;intracellular organelle;intracellular organelle par…
Q93050	-2.52435	-1.82523	-2.6229	0.0517789	0.293174	-3.75493	ATP6V0A1	VPP1_HUMAN	ATP biosynthetic process;ATP hydrolysis coupled proton transport;ATP metabolic process;ATP synthesis coupled proton transport;biological regulation;biosynthetic process;cation homeostasis;cation transport;cell surface receptor linked signaling pathway;cellular biosynthetic process;cellular cation homeostasis;cellular chemical homeostasis;cellular component assembly;cellular component assembly at …	active transmembrane transporter activity;ATPase activity;ATPase activity, coupled;ATPase activity, coupled to movement of substances;ATPase activity, coupled to transmembrane movement of ions;ATPase activity, coupled to transmembrane movement of substances;ATPase binding;binding;catalytic activity;cation transmembrane transporter activity;cation-transporting ATPase activity;enzyme binding;hydrog…	cell part;cytoplasm;cytoplasmic membrane-bounded vesicle;cytoplasmic part;cytoplasmic vesicle;cytoplasmic vesicle membrane;cytoplasmic vesicle part;endocytic vesicle membrane;endosomal part;endosome membrane;extracellular membrane-bounded organelle;extracellular organelle;extracellular region part;extracellular vesicular exosome;Golgi apparatus;integral to membrane;intracellular membrane-bounded …	REACT_1109;REACT_121256;REACT_25283;REACT_25300
O00244	-1.9807	1.23815	-2.62245	0.0518051	0.293174	-3.75543	ATOX1	ATOX1_HUMAN	biological regulation;cation homeostasis;cation transport;cellular cation homeostasis;cellular chemical homeostasis;cellular copper ion homeostasis;cellular homeostasis;cellular ion homeostasis;cellular process;chemical homeostasis;copper ion homeostasis;copper ion transport;establishment of localization;establishment of localization in cell;homeostatic process;intracellular copper ion transport;…	binding;cation binding;cation transmembrane transporter activity;copper chaperone activity;copper ion binding;copper ion transmembrane transporter activity;copper-dependent protein binding;inorganic cation transmembrane transporter activity;ion binding;ion transmembrane transporter activity;metal ion binding;metal ion transmembrane transporter activity;metallochaperone activity;protein binding;su…	cell part;cytoplasmic part;cytosol;intracellular part	REACT_264249
P78310	3.27165	-1.79888	2.60663	0.0527445	0.296288	-3.77329	CXADR	CXAR_HUMAN	actin cytoskeleton organization;actin cytoskeleton reorganization;actin filament-based process;anatomical structure development;anatomical structure homeostasis;biological adhesion;biological regulation;blood coagulation;cardiac muscle fiber development;cell activation;cell adhesion;cell chemotaxis;cell development;cell junction organization;cell migration;cell motility;cell-cell adhesion;cell-ce…	beta-catenin binding;binding;cell adhesion molecule binding;connexin binding;identical protein binding;integrin binding;PDZ domain binding;protein binding;protein complex binding;protein domain specific binding;receptor activity;receptor binding;viral receptor activity	acrosomal vesicle;adherens junction;anchoring junction;apicolateral plasma membrane;basolateral plasma membrane;cell body;cell junction;cell part;cell projection;cell projection part;cell-cell contact zone;cell-cell junction;cytoplasm;cytoplasmic membrane-bounded vesicle;cytoplasmic part;cytoplasmic vesicle;extracellular region;extracellular region part;extracellular space;filopodium;growth cone;…	REACT_11152;REACT_12051
P09543	-1.98995	-2.06623	-2.60658	0.0527475	0.296288	-3.77334	CNP	CN37_HUMAN	adult behavior;adult locomotory behavior;aging;anatomical structure development;anatomical structure morphogenesis;axonogenesis;behavior;biological regulation;catabolic process;cell communication;cell differentiation;cell part morphogenesis;cell projection morphogenesis;cell projection organization;cell-cell signaling;cellular catabolic process;cellular component morphogenesis;cellular component …	2',3'-cyclic-nucleotide 3'-phosphodiesterase activity;binding;catalytic activity;cyclic nucleotide binding;cyclic-nucleotide phosphodiesterase activity;hydrolase activity;hydrolase activity, acting on ester bonds;nucleic acid binding;nucleotide binding;phosphoric diester hydrolase activity;phosphoric ester hydrolase activity;RNA binding	cell part;cell projection;cytoplasm;cytoplasmic membrane-bounded vesicle;cytoplasmic part;cytoplasmic vesicle;cytoskeletal part;extracellular membrane-bounded organelle;extracellular organelle;extracellular region part;extracellular space;extracellular vesicular exosome;intracellular membrane-bounded organelle;intracellular organelle;intracellular organelle part;intracellular part;macromolecular …
Q9NVA1	-4.84566	-3.12433	-2.59219	0.0536192	0.29892	-3.78963	UQCC1	UQCC1_HUMAN	biological regulation;cellular component assembly;cellular component assembly at cellular level;cellular component biogenesis;cellular component organization;cellular component organization at cellular level;cellular component organization or biogenesis;cellular component organization or biogenesis at cellular level;cellular macromolecular complex assembly;cellular macromolecular complex subunit …		cell part;cytoplasmic membrane-bounded vesicle;cytoplasmic part;cytoplasmic vesicle;intracellular membrane-bounded organelle;intracellular organelle;intracellular organelle part;intracellular part;membrane;membrane-bounded organelle;membrane-bounded vesicle;mitochondrial inner membrane;mitochondrial membrane;mitochondrial part;organelle;organelle inner membrane;organelle membrane;organelle part;v…
P54652	1.92435	5.17528	2.58613	0.0539904	0.29892	-3.79648	HSPA2	HSP72_HUMAN	anatomical structure development;biological regulation;cell cycle phase;cell cycle process;cell development;cellular component disassembly;cellular component disassembly at cellular level;cellular component organization;cellular component organization at cellular level;cellular component organization or biogenesis;cellular component organization or biogenesis at cellular level;cellular developmen…	adenyl nucleotide binding;adenyl ribonucleotide binding;ATP binding;binding;enzyme binding;glycolipid binding;lipid binding;nucleotide binding;protein binding;purine nucleotide binding;purine ribonucleoside triphosphate binding;purine ribonucleotide binding;ribonucleotide binding;unfolded protein binding	blood microparticle;cell part;cell surface;chromosomal part;cytoplasmic part;cytosol;extracellular membrane-bounded organelle;extracellular organelle;extracellular region part;extracellular vesicular exosome;germ cell nucleus;intracellular membrane-bounded organelle;intracellular organelle;intracellular organelle part;intracellular part;male germ cell nucleus;membrane;membrane-bounded organelle;m…	REACT_264075;REACT_264487;REACT_75792
P54577	2.42785	-2.30305	2.58116	0.0542975	0.29892	-3.80212	YARS1	SYYC_HUMAN	amine metabolic process;amino acid activation;apoptosis;biological regulation;carboxylic acid metabolic process;cell death;cellular amine metabolic process;cellular amino acid metabolic process;cellular ketone metabolic process;cellular macromolecule metabolic process;cellular metabolic process;cellular nitrogen compound metabolic process;cellular process;cellular response to stimulus;death;gene …	adenyl nucleotide binding;adenyl ribonucleotide binding;aminoacyl-tRNA ligase activity;ATP binding;binding;catalytic activity;chemokine receptor binding;CXCR chemokine receptor binding;cytokine receptor binding;G-protein-coupled receptor binding;interleukin-8 receptor binding;ligase activity;ligase activity, forming aminoacyl-tRNA and related compounds;ligase activity, forming carbon-oxygen bonds…	cell part;cytoplasm;cytoplasmic part;cytosol;extracellular region part;extracellular space;intracellular membrane-bounded organelle;intracellular organelle;intracellular part;membrane-bounded organelle;nucleus;organelle	REACT_15306
P14209	-2.39825	1.72412	-2.58083	0.054318	0.29892	-3.8025	CD99	CD99_HUMAN	biological adhesion;cell adhesion;cellular process		adherens junction;anchoring junction;cell junction;cell part;cell-substrate adherens junction;cell-substrate junction;cytoplasm;focal adhesion;integral to membrane;integral to plasma membrane;intracellular part;intrinsic to membrane;intrinsic to plasma membrane;membrane;membrane part;plasma membrane;plasma membrane part
O14745	-2.14695	3.44812	-2.57853	0.0544609	0.29892	-3.80511	SLC9A3R1	NHRF1_HUMAN	acid secretion;actin cytoskeleton organization;actin filament-based process;activation of adenylate cyclase activity;activation of adenylate cyclase activity by dopamine receptor signaling pathway;activation of adenylate cyclase activity by G-protein signaling pathway;activation of phospholipase C activity;activation of phospholipase C activity by dopamine receptor signaling pathway;activation of…	adrenergic receptor binding;beta-2 adrenergic receptor binding;beta-catenin binding;binding;channel regulator activity;chloride channel regulator activity;enzyme binding;G-protein-coupled receptor binding;growth factor receptor binding;PDZ domain binding;phosphatase binding;protein binding;protein domain specific binding;protein self-association;receptor binding	actin cytoskeleton;apical plasma membrane;brush border membrane;cell part;cell periphery;cell projection;cell projection membrane;cell projection part;centrosome;cytoplasm;cytoplasmic part;cytoskeletal part;cytoskeleton;endomembrane system;extracellular membrane-bounded organelle;extracellular organelle;extracellular region part;extracellular vesicular exosome;filopodium;intracellular membrane-bo…
Q16643	2.9706	-1.21158	2.57698	0.0545571	0.29892	-3.80686	DBN1	DREB_HUMAN	actin cytoskeleton organization;actin filament organization;actin filament-based process;biological regulation;cell communication;cell communication by chemical coupling;cell communication by electrical coupling;cell proliferation;cellular component organization;cellular component organization at cellular level;cellular component organization or biogenesis;cellular component organization or bioge…	actin binding;binding;cytoskeletal protein binding;profilin binding;protein binding	actin cytoskeleton;actomyosin;cell cortex;cell junction;cell part;cell projection;cell-cell junction;cytoplasm;cytoplasmic part;cytoskeletal part;cytoskeleton;dendrite;gap junction;intracellular non-membrane-bounded organelle;intracellular organelle;intracellular organelle part;intracellular part;membrane;neuron projection;non-membrane-bounded organelle;organelle;organelle part;plasma membrane
Q96FQ6	2.03695	-4.02548	2.57628	0.054601	0.29892	-3.80766	S100A16	S10AG_HUMAN	response to calcium ion;response to chemical stimulus;response to inorganic substance;response to metal ion;response to stimulus	binding;calcium ion binding;cation binding;identical protein binding;ion binding;metal ion binding;protein binding;protein dimerization activity;protein homodimerization activity	cell part;cytoplasm;cytoplasmic part;cytosol;extracellular membrane-bounded organelle;extracellular organelle;extracellular region part;extracellular vesicular exosome;intracellular non-membrane-bounded organelle;intracellular organelle;intracellular organelle part;intracellular part;membrane;membrane-bounded organelle;membrane-bounded vesicle;non-membrane-bounded organelle;nuclear part;nucleolus…
P10301	1.75025	1.40642	2.56877	0.0550716	0.300409	-3.81618	RRAS	RRAS_HUMAN	anatomical structure morphogenesis;axon guidance;biological regulation;cell communication;cell differentiation;cell-cell signaling;cellular developmental process;cellular process;cellular response to stimulus;chemotaxis;developmental process;face morphogenesis;intracellular signal transduction;leukocyte differentiation;locomotion;metabolic process;negative regulation of biological process;negativ…	binding;catalytic activity;GDP binding;GTP binding;GTPase activity;guanyl nucleotide binding;guanyl ribonucleotide binding;hydrolase activity;hydrolase activity, acting on acid anhydrides;hydrolase activity, acting on acid anhydrides, in phosphorus-containing anhydrides;nucleoside-triphosphatase activity;nucleotide binding;protein binding;protein complex binding;purine nucleotide binding;purine r…	adherens junction;anchoring junction;cell junction;cell part;cell-substrate adherens junction;cell-substrate junction;extracellular membrane-bounded organelle;extracellular organelle;extracellular region part;extracellular vesicular exosome;focal adhesion;membrane;membrane-bounded organelle;membrane-bounded vesicle;organelle;plasma membrane;vesicle	REACT_19266;REACT_19279;REACT_20568
P50995	-3.13445	0.892433	-2.55865	0.0557127	0.301301	-3.82768	ANXA11	ANX11_HUMAN	cell cycle;cell division;cellular component organization;cellular component organization or biogenesis;cellular membrane organization;cellular process;endocytosis;establishment of localization;membrane invagination;membrane organization;phagocytosis;response to calcium ion;response to chemical stimulus;response to inorganic substance;response to metal ion;response to stimulus;transport;vesicle-me…	antigen binding;binding;calcium ion binding;calcium-dependent phospholipid binding;calcium-dependent protein binding;cation binding;ion binding;lipid binding;metal ion binding;MHC class II protein complex binding;MHC protein complex binding;phosphatidylethanolamine binding;phospholipid binding;protein binding	azurophil granule;cell part;cytoplasm;cytoplasmic membrane-bounded vesicle;cytoplasmic part;cytoplasmic vesicle;cytoskeletal part;endocytic vesicle;envelope;extracellular membrane-bounded organelle;extracellular organelle;extracellular region part;extracellular vesicular exosome;intracellular membrane-bounded organelle;intracellular non-membrane-bounded organelle;intracellular organelle;intracell…
Q9Y6C9	-2.4121	-0.17105	-2.55754	0.0557834	0.301301	-3.82894	MTCH2	MTCH2_HUMAN	cellular localization;cellular macromolecule localization;cellular process;cellular protein localization;localization;macromolecule localization;protein localization;protein localization in mitochondrion;protein localization to organelle		cell part;cytoplasmic part;extracellular membrane-bounded organelle;extracellular organelle;extracellular region part;extracellular vesicular exosome;integral to membrane;intracellular membrane-bounded organelle;intracellular organelle;intracellular organelle part;intracellular part;intrinsic to membrane;membrane;membrane part;membrane-bounded organelle;membrane-bounded vesicle;mitochondrial inne…
P61960	-2.08685	1.40723	-2.55676	0.0558335	0.301301	-3.82983	UFM1	UFM1_HUMAN	biological regulation;cellular macromolecule metabolic process;cellular metabolic process;cellular process;cellular protein metabolic process;cellular response to stimulus;cellular response to stress;macromolecule metabolic process;macromolecule modification;metabolic process;primary metabolic process;protein metabolic process;protein modification by small protein conjugation;protein modification…		cell part;cytoplasm;extracellular membrane-bounded organelle;extracellular organelle;extracellular region part;extracellular vesicular exosome;intracellular membrane-bounded organelle;intracellular organelle;intracellular part;membrane-bounded organelle;membrane-bounded vesicle;nucleus;organelle;vesicle
P55327	-1.8831	0.715267	-2.55339	0.0560494	0.30139	-3.83367	TPD52	TPD52_HUMAN	anatomical structure morphogenesis;B cell activation;B cell differentiation;cell activation;cell differentiation;cellular developmental process;cellular process;developmental process;establishment of localization;immune system process;leukocyte activation;leukocyte differentiation;lymphocyte activation;lymphocyte differentiation;secretion;transport	binding;calcium ion binding;cation binding;identical protein binding;ion binding;metal ion binding;protein binding;protein dimerization activity;protein heterodimerization activity;protein homodimerization activity	cell part;cytoplasm;cytoplasmic part;endoplasmic reticulum;intracellular membrane-bounded organelle;intracellular organelle;intracellular part;membrane-bounded organelle;organelle;perinuclear region of cytoplasm	REACT_19400
Q05707	2.3647	1.44125	2.54472	0.0566087	0.303318	-3.84353	COL14A1	COEA1_HUMAN	anatomical structure development;anatomical structure homeostasis;biological adhesion;biological regulation;cardiac muscle tissue development;cell adhesion;cell-cell adhesion;cellular component disassembly;cellular component disassembly at cellular level;cellular component organization;cellular component organization at cellular level;cellular component organization or biogenesis;cellular compone…	binding;binding, bridging;collagen binding;extracellular matrix structural constituent;protein binding;protein binding, bridging;structural molecule activity	anchoring collagen;cell part;collagen;collagen type XIV;cytoplasmic part;endoplasmic reticulum lumen;endoplasmic reticulum part;extracellular matrix;extracellular matrix part;extracellular membrane-bounded organelle;extracellular organelle;extracellular region;extracellular region part;extracellular space;extracellular vesicular exosome;FACIT collagen;interstitial matrix;intracellular organelle l…	REACT_121139;REACT_150401
O15321	1.6942	-1.74928	2.5383	0.0570272	0.304481	-3.85084	TM9SF1	TM9S1_HUMAN	autophagy;catabolic process;cellular catabolic process;cellular metabolic process;cellular process;metabolic process		autophagic vacuole membrane;cell part;cytoplasmic part;cytoplasmic vesicle;integral to membrane;intracellular organelle;intracellular organelle part;intracellular part;intrinsic to membrane;lysosomal membrane;membrane;membrane part;organelle;organelle membrane;organelle part;vacuolar membrane;vacuolar part;vesicle
P09669	-2.53125	2.13572	-2.51895	0.0583094	0.310231	-3.87292	COX6C	COX6C_HUMAN	biosynthetic process;cellular biosynthetic process;cellular macromolecule metabolic process;cellular metabolic process;cellular nitrogen compound metabolic process;cellular process;electron transport chain;gene expression;generation of precursor metabolites and energy;macromolecule metabolic process;metabolic process;nitrogen compound metabolic process;nucleic acid metabolic process;nucleobase-co…	catalytic activity;cation transmembrane transporter activity;cytochrome-c oxidase activity;heme-copper terminal oxidase activity;hydrogen ion transmembrane transporter activity;inorganic cation transmembrane transporter activity;ion transmembrane transporter activity;monovalent inorganic cation transmembrane transporter activity;oxidoreductase activity;oxidoreductase activity, acting on a heme gr…	cell part;cytoplasmic part;integral to membrane;intracellular membrane-bounded organelle;intracellular organelle;intracellular organelle part;intracellular part;intrinsic to membrane;membrane;membrane part;membrane-bounded organelle;mitochondrial inner membrane;mitochondrial membrane;mitochondrial part;mitochondrion;organelle;organelle inner membrane;organelle membrane;organelle part	REACT_22393;REACT_355377
Q16543	-4.13092	-3.23102	-2.51482	0.0585877	0.310618	-3.87765	CDC37	CDC37_HUMAN	biological regulation;cellular macromolecule metabolic process;cellular metabolic process;cellular process;cellular protein metabolic process;establishment of localization;establishment of localization in cell;establishment of protein localization;intracellular protein transport;intracellular transport;macromolecule metabolic process;metabolic process;posttranscriptional regulation of gene expres…	binding;chaperone binding;enzyme binding;heat shock protein binding;kinase binding;protein binding;unfolded protein binding	cell part;cell projection membrane;cell projection part;cytoplasm;cytoplasmic part;cytosol;extracellular membrane-bounded organelle;extracellular organelle;extracellular region part;extracellular vesicular exosome;intracellular part;leading edge membrane;macromolecular complex;membrane part;membrane-bounded organelle;membrane-bounded vesicle;organelle;plasma membrane part;protein complex;ruffle m…	REACT_115755;REACT_115852;REACT_267817
Q92616	-2.53455	-4.2221	-2.50254	0.0594226	0.312414	-3.89169	GCN1	GCN1_HUMAN	biological regulation;biosynthetic process;cellular biosynthetic process;cellular macromolecule biosynthetic process;cellular macromolecule metabolic process;cellular metabolic process;cellular process;cellular protein metabolic process;macromolecule biosynthetic process;macromolecule metabolic process;metabolic process;posttranscriptional regulation of gene expression;primary metabolic process;p…	binding;nucleic acid binding;RNA binding;translation factor activity, nucleic acid binding	cell part;cytoplasm;cytoplasmic part;intracellular non-membrane-bounded organelle;intracellular organelle;intracellular part;macromolecular complex;membrane;non-membrane-bounded organelle;organelle;ribonucleoprotein complex;ribosome
Q6YHK3	-1.9707	-0.143817	-2.50122	0.0595131	0.312414	-3.89321	CD109	CD109_HUMAN	anatomical structure development;anatomical structure formation involved in morphogenesis;biological regulation;cellular process;developmental process;epidermis development;hair cycle process;hair follicle development;molting cycle;molting cycle process;multicellular organismal process;negative regulation of biological process;negative regulation of cell communication;negative regulation of cell …	binding;cytokine binding;endopeptidase inhibitor activity;endopeptidase regulator activity;enzyme inhibitor activity;enzyme regulator activity;growth factor binding;peptidase inhibitor activity;peptidase regulator activity;protein binding;serine-type endopeptidase inhibitor activity;transforming growth factor beta binding	anchored to membrane;cell part;cell surface;extracellular region part;extracellular space;intrinsic to membrane;membrane;membrane part;plasma membrane
P36269	1.67155	3.44158	2.50073	0.0595467	0.312414	-3.89377	GGT5	GGT5_HUMAN	alkene biosynthetic process;amine biosynthetic process;amine metabolic process;arachidonic acid metabolic process;biosynthetic process;carboxylic acid biosynthetic process;carboxylic acid metabolic process;cellular alkene metabolic process;cellular amine metabolic process;cellular amino acid biosynthetic process;cellular amino acid metabolic process;cellular biosynthetic process;cellular ketone m…	catalytic activity;gamma-glutamyltransferase activity;transferase activity;transferase activity, transferring acyl groups;transferase activity, transferring amino-acyl groups	anchored to external side of plasma membrane;anchored to membrane;anchored to plasma membrane;cell part;integral to membrane;intrinsic to external side of plasma membrane;intrinsic to membrane;intrinsic to plasma membrane;membrane;membrane part;plasma membrane;plasma membrane part	REACT_150420;REACT_264461;REACT_6960
P61981	1.6281	3.0574	2.49434	0.0599872	0.312797	-3.90108	YWHAG	1433G_HUMAN	apoptosis;biological regulation;biosynthetic process;cell cycle;cell cycle process;cell death;cellular biosynthetic process;cellular component organization;cellular component organization at cellular level;cellular component organization or biogenesis;cellular component organization or biogenesis at cellular level;cellular macromolecule metabolic process;cellular metabolic process;cellular nitrog…	binding;enzyme binding;enzyme inhibitor activity;enzyme regulator activity;insulin-like growth factor receptor binding;kinase binding;kinase inhibitor activity;kinase regulator activity;protein binding;protein kinase binding;protein kinase C binding;protein kinase C inhibitor activity;protein kinase inhibitor activity;protein kinase regulator activity;protein serine/threonine kinase inhibitor act…	adherens junction;anchoring junction;cell junction;cell part;cell-substrate adherens junction;cell-substrate junction;cytoplasmic part;cytoplasmic vesicle membrane;cytoplasmic vesicle part;cytosol;extracellular membrane-bounded organelle;extracellular organelle;extracellular region part;extracellular vesicular exosome;focal adhesion;intracellular organelle part;intracellular part;membrane;membran…	REACT_147867;REACT_15296;REACT_15364;REACT_15451;REACT_160315;REACT_267965;REACT_355377;REACT_355542;REACT_407;REACT_549
Q15126	-1.99585	0.00233333	-2.49251	0.0601141	0.312797	-3.90318	PMVK	PMVK_HUMAN	acetyl-CoA metabolic process;alcohol metabolic process;biosynthetic process;cellular biosynthetic process;cellular lipid metabolic process;cellular metabolic process;cellular process;cholesterol biosynthetic process;cholesterol metabolic process;coenzyme metabolic process;cofactor metabolic process;isopentenyl diphosphate biosynthetic process;isopentenyl diphosphate biosynthetic process, mevalona…	adenyl nucleotide binding;adenyl ribonucleotide binding;ATP binding;binding;catalytic activity;kinase activity;nucleotide binding;phosphomevalonate kinase activity;phosphotransferase activity, phosphate group as acceptor;purine nucleotide binding;purine ribonucleoside triphosphate binding;purine ribonucleotide binding;ribonucleotide binding;transferase activity;transferase activity, transferring …	cell part;cytoplasmic part;cytosol;extracellular membrane-bounded organelle;extracellular organelle;extracellular region part;extracellular vesicular exosome;intracellular membrane-bounded organelle;intracellular organelle;intracellular part;membrane;membrane-bounded organelle;membrane-bounded vesicle;microbody;organelle;peroxisome;vesicle	REACT_147904;REACT_9405
Q9NPH2	1.8843	-0.320167	2.49068	0.0602408	0.312797	-3.90527	ISYNA1	INO1_HUMAN	alcohol biosynthetic process;alcohol metabolic process;biosynthetic process;carbohydrate biosynthetic process;carbohydrate metabolic process;cellular biosynthetic process;cellular carbohydrate biosynthetic process;cellular carbohydrate metabolic process;cellular lipid metabolic process;cellular metabolic process;cellular process;inositol biosynthetic process;inositol metabolic process;inositol ph…	catalytic activity;inositol-3-phosphate synthase activity;intramolecular lyase activity;isomerase activity	cell part;cytoplasmic part;cytosol;intracellular part	REACT_150352
P46939	1.88515	-0.77975	2.48702	0.0604962	0.313047	-3.90947	UTRN	UTRO_HUMAN	aging;anatomical structure development;anatomical structure morphogenesis;biological regulation;cell differentiation;cell part morphogenesis;cell projection morphogenesis;cell projection organization;cellular component morphogenesis;cellular component organization;cellular component organization at cellular level;cellular component organization or biogenesis;cellular component organization or bio…	actin binding;binding;cation binding;cytoskeletal protein binding;enzyme binding;integrin binding;ion binding;kinase binding;metal ion binding;protein binding;protein complex binding;protein kinase binding;receptor binding;transition metal ion binding;vinculin binding;zinc ion binding	cell junction;cell part;cell projection;cell projection membrane;cell projection part;contractile fiber;cytoplasm;cytoplasmic part;cytoskeleton;dystrophin-associated glycoprotein complex;extracellular membrane-bounded organelle;extracellular organelle;extracellular region part;extracellular vesicular exosome;filopodium;filopodium membrane;intracellular non-membrane-bounded organelle;intracellular…
P50579	-2.809	-3.4718	-2.47784	0.0611416	0.315307	-3.92	METAP2	MAP2_HUMAN	biological regulation;cell surface receptor linked signaling pathway;cellular macromolecule metabolic process;cellular metabolic process;cellular process;cellular protein metabolic process;cellular response to stimulus;detection of abiotic stimulus;detection of external stimulus;detection of light stimulus;detection of stimulus;detection of visible light;G-protein coupled receptor protein signali…	aminopeptidase activity;binding;catalytic activity;cation binding;exopeptidase activity;hydrolase activity;ion binding;metal ion binding;metalloaminopeptidase activity;metalloexopeptidase activity;metallopeptidase activity;peptidase activity;peptidase activity, acting on L-amino acid peptides	cell part;cytoplasm;cytoplasmic part;cytosol;intracellular part;membrane;plasma membrane	REACT_163919
Q7Z3B1	-2.16415	0.3495	-2.47152	0.0615906	0.316542	-3.92726	NEGR1	NEGR1_HUMAN	behavior;biological adhesion;biological regulation;cell adhesion;cell-cell adhesion;cellular process;feeding behavior;locomotory behavior;positive regulation of biological process;positive regulation of cell projection organization;positive regulation of cellular component organization;positive regulation of cellular process;positive regulation of neuron projection development;regulation of biolo…		anchored to membrane;cell body;cell junction;cell part;cell projection;cell surface;cell-cell junction;extracellular membrane-bounded organelle;extracellular organelle;extracellular region part;extracellular vesicular exosome;intrinsic to membrane;membrane;membrane part;membrane-bounded organelle;membrane-bounded vesicle;neuron projection;neuronal cell body;organelle;plasma membrane;vesicle
Q6ZRY4	-2.61509	-3.32105	-2.46615	0.0619749	0.317438	-3.93343	RBPMS	RBPMS_HUMAN	biological regulation;biosynthetic process;cellular biosynthetic process;cellular macromolecule biosynthetic process;cellular macromolecule metabolic process;cellular metabolic process;cellular nitrogen compound metabolic process;cellular process;macromolecule biosynthetic process;macromolecule metabolic process;metabolic process;nitrogen compound metabolic process;nucleic acid metabolic process;…	binding;mRNA binding;nucleic acid binding;nucleotide binding;poly(A) RNA binding;poly-purine tract binding;protein binding transcription factor activity;RNA binding;single-stranded RNA binding;transcription coactivator activity;transcription cofactor activity;transcription factor binding transcription factor activity	cell part;cytoplasm;intracellular organelle part;intracellular part;nuclear part;nucleoplasm;organelle part
Q16181	-4.43823	-2.97966	-2.46168	0.0622968	0.318008	-3.93857	SEPTIN7	SEPT7_HUMAN	anatomical structure morphogenesis;biological regulation;cell cycle phase;cell cycle process;cell part morphogenesis;cell projection morphogenesis;cell projection organization;cellular component assembly;cellular component morphogenesis;cellular component organization;cellular component organization at cellular level;cellular component organization or biogenesis;cellular component organization or…	binding;GTP binding;guanyl nucleotide binding;guanyl ribonucleotide binding;identical protein binding;nucleotide binding;protein binding;purine nucleotide binding;purine ribonucleoside triphosphate binding;purine ribonucleotide binding;ribonucleotide binding;structural molecule activity	actin cytoskeleton;actin filament bundle;actomyosin;axon part;axon terminus;axoneme;cell cortex part;cell division site part;cell part;cell projection part;chromosomal part;cleavage furrow;condensed chromosome kinetochore;cytoplasm;cytoplasmic part;cytoskeletal part;cytoskeleton;extracellular membrane-bounded organelle;extracellular organelle;extracellular region part;extracellular vesicular exos…
P63172	2.75183	-2.25316	2.44704	0.0633634	0.322364	-3.9554	DYNLT1	DYLT1_HUMAN	anatomical structure morphogenesis;biological regulation;cell cycle phase;cell cycle process;cell division;cell part morphogenesis;cell projection morphogenesis;cell projection organization;cellular component morphogenesis;cellular component organization;cellular component organization at cellular level;cellular component organization or biogenesis;cellular component organization or biogenesis at…	binding;catalytic activity;hydrolase activity;hydrolase activity, acting on acid anhydrides;hydrolase activity, acting on acid anhydrides, in phosphorus-containing anhydrides;identical protein binding;motor activity;nucleoside-triphosphatase activity;protein binding;pyrophosphatase activity	cell part;cytoplasmic dynein complex;cytoplasmic part;cytoskeletal part;dynein complex;Golgi apparatus;intracellular membrane-bounded organelle;intracellular non-membrane-bounded organelle;intracellular organelle;intracellular organelle part;intracellular part;macromolecular complex;membrane-bounded organelle;microtubule;microtubule associated complex;non-membrane-bounded organelle;organelle;orga…
Q8N163	2.24605	-2.26987	2.43654	0.0641416	0.32259	-3.96751	CCAR2	CCAR2_HUMAN	apoptotic mitochondrial changes;biological regulation;cell cycle;cellular component organization;cellular component organization at cellular level;cellular component organization or biogenesis;cellular component organization or biogenesis at cellular level;cellular macromolecule metabolic process;cellular metabolic process;cellular nitrogen compound metabolic process;cellular process;cellular res…	basal RNA polymerase II transcription machinery binding;basal transcription machinery binding;binding;enzyme binding;enzyme inhibitor activity;enzyme regulator activity;protein binding;RNA polymerase binding;RNA polymerase core enzyme binding;RNA polymerase II core binding	cell part;chromatin;chromosomal part;cytoplasm;cytoplasmic part;intracellular membrane-bounded organelle;intracellular organelle;intracellular organelle lumen;intracellular organelle part;intracellular part;membrane-bounded organelle;membrane-enclosed lumen;mitochondrial matrix;mitochondrial part;nuclear chromatin;nuclear chromosome part;nuclear part;nucleoplasm;nucleus;organelle;organelle lumen;…	REACT_264487
O75880	-2.05675	1.7315	-2.43414	0.0643206	0.32259	-3.97027	SCO1	SCO1_HUMAN	biological regulation;cation homeostasis;cation transport;cellular cation homeostasis;cellular chemical homeostasis;cellular component assembly;cellular component assembly at cellular level;cellular component organization;cellular component organization at cellular level;cellular component organization or biogenesis;cellular component organization or biogenesis at cellular level;cellular copper i…	binding;cation binding;copper ion binding;ion binding;metal ion binding;transition metal ion binding	cell part;contractile fiber;cytoplasmic part;intracellular membrane-bounded organelle;intracellular non-membrane-bounded organelle;intracellular organelle;intracellular organelle part;intracellular part;membrane;membrane-bounded organelle;mitochondrial inner membrane;mitochondrial membrane;mitochondrial part;mitochondrion;myofibril;non-membrane-bounded organelle;organelle;organelle inner membrane…	REACT_22393;REACT_355377
P55287	1.6844	0.30985	2.43301	0.0644056	0.32259	-3.97158	CDH11	CAD11_HUMAN	adherens junction organization;anatomical structure development;anatomical structure morphogenesis;axonogenesis;biological adhesion;cell adhesion;cell junction assembly;cell junction organization;cell part morphogenesis;cell projection morphogenesis;cell projection organization;cell-cell adhesion;cell-cell junction organization;cellular component assembly;cellular component assembly at cellular l…	binding;calcium ion binding;cation binding;ion binding;metal ion binding	cell part;cytoplasm;extracellular membrane-bounded organelle;extracellular organelle;extracellular region part;extracellular vesicular exosome;integral to membrane;intracellular part;intrinsic to membrane;membrane;membrane part;membrane-bounded organelle;membrane-bounded vesicle;organelle;plasma membrane;vesicle	REACT_19195
Q9GZT6	-1.60055	2.06672	-2.43019	0.0646172	0.32259	-3.97483	CCDC90B	CC90B_HUMAN			cell part;cytoplasmic part;integral to membrane;intracellular membrane-bounded organelle;intracellular organelle;intracellular part;intrinsic to membrane;membrane part;membrane-bounded organelle;mitochondrion;organelle
P30626	-2.77493	-3.78336	-2.428	0.0647814	0.32259	-3.97735	SRI	SORCN_HUMAN	anatomical structure development;biological regulation;calcium ion transport;cation transport;cellular chemical homeostasis;cellular homeostasis;cellular ion homeostasis;cellular process;cellular response to stimulus;chemical homeostasis;cytoplasmic sequestering of protein;cytoplasmic sequestering of transcription factor;developmental process;divalent inorganic cation transport;divalent metal ion…	binding;calcium channel regulator activity;calcium ion binding;calcium-dependent cysteine-type endopeptidase activity;catalytic activity;cation binding;channel regulator activity;cysteine-type endopeptidase activity;cysteine-type peptidase activity;endopeptidase activity;enzyme binding;hydrolase activity;ion binding;ion channel binding;metal ion binding;peptidase activity;peptidase activity, acti…	axon part;axon terminus;cell part;cell projection part;contractile fiber part;cytoplasm;cytoplasmic part;cytosol;dendritic spine neck;endoplasmic reticulum;endoplasmic reticulum membrane;endoplasmic reticulum part;extracellular membrane-bounded organelle;extracellular organelle;extracellular region part;extracellular vesicular exosome;intracellular membrane-bounded organelle;intracellular organel…	REACT_160189
Q9UHV9	-1.60415	-0.4725	-2.42615	0.0649212	0.32259	-3.97949	PFDN2	PFD2_HUMAN	biological regulation;cellular macromolecule metabolic process;cellular metabolic process;cellular process;cellular protein metabolic process;'de novo' posttranslational protein folding;'de novo' protein folding;macromolecule metabolic process;metabolic process;positive regulation of biological process;positive regulation of cellular component organization;positive regulation of cellular process;…	binding;protein binding;protein binding involved in protein folding;unfolded protein binding	cell part;cytoplasm;cytoplasmic part;cytosolic part;extracellular membrane-bounded organelle;extracellular organelle;extracellular region part;extracellular vesicular exosome;intracellular membrane-bounded organelle;intracellular non-membrane-bounded organelle;intracellular organelle;intracellular organelle part;intracellular part;macromolecular complex;membrane-bounded organelle;membrane-bounded…	REACT_16936
Q9Y5K6	1.60315	-1.7456	2.42584	0.0649445	0.32259	-3.97984	CD2AP	CD2AP_HUMAN	biological regulation;cell cycle phase;cell cycle process;cell division;cell projection assembly;cell projection organization;cellular component assembly;cellular component assembly at cellular level;cellular component organization;cellular component organization at cellular level;cellular component organization or biogenesis;cellular component organization or biogenesis at cellular level;cellula…	binding;protein binding;protein domain specific binding;SH3 domain binding;structural constituent of cytoskeleton;structural molecule activity	actin cytoskeleton;cell junction;cell part;cell projection;cell-cell junction;cytoplasm;cytoskeletal part;cytoskeleton;extracellular membrane-bounded organelle;extracellular organelle;extracellular region part;extracellular vesicular exosome;filamentous actin;intracellular non-membrane-bounded organelle;intracellular organelle;intracellular organelle part;intracellular part;macromolecular complex…	REACT_23832
Q04837	-1.7329	0.1601	-2.42358	0.0651157	0.32259	-3.98245	SSBP1	SSBP_HUMAN	anatomical structure morphogenesis;biological regulation;biosynthetic process;cell part morphogenesis;cellular biosynthetic process;cellular component morphogenesis;cellular component organization;cellular component organization at cellular level;cellular component organization or biogenesis;cellular component organization or biogenesis at cellular level;cellular developmental process;cellular ma…	binding;chromatin binding;DNA binding;nucleic acid binding;single-stranded DNA binding;structure-specific DNA binding	cell part;cytoplasmic part;extracellular membrane-bounded organelle;extracellular organelle;extracellular region part;extracellular vesicular exosome;intracellular membrane-bounded organelle;intracellular non-membrane-bounded organelle;intracellular organelle;intracellular organelle lumen;intracellular organelle part;intracellular part;membrane-bounded organelle;membrane-bounded vesicle;membrane-…	REACT_264212
Q7L5N7	2.0166	-0.471117	2.40976	0.0661732	0.326757	-3.99842	LPCAT2	PCAT2_HUMAN	alcohol metabolic process;amine metabolic process;biosynthetic process;cellular amine metabolic process;cellular biogenic amine metabolic process;cellular biosynthetic process;cellular component organization;cellular component organization or biogenesis;cellular lipid metabolic process;cellular metabolic process;cellular nitrogen compound metabolic process;cellular process;ethanolamine-containing…	1-acylglycerol-3-phosphate O-acyltransferase activity;1-acylglycerophosphocholine O-acyltransferase activity;1-alkylglycerophosphocholine O-acetyltransferase activity;acetyltransferase activity;acylglycerol O-acyltransferase activity;binding;calcium ion binding;catalytic activity;cation binding;ion binding;metal ion binding;O-acetyltransferase activity;O-acyltransferase activity;transferase activ…	cell part;cytoplasmic part;endoplasmic reticulum;endoplasmic reticulum membrane;endoplasmic reticulum part;Golgi apparatus part;Golgi membrane;Golgi stack;integral to membrane;intracellular membrane-bounded organelle;intracellular organelle;intracellular organelle part;intracellular part;intrinsic to membrane;lipid particle;membrane;membrane part;membrane-bounded organelle;organelle;organelle mem…	REACT_120829
P25685	1.606	-0.605517	2.40445	0.0665844	0.327717	-4.00455	DNAJB1	DNJB1_HUMAN	biological regulation;cellular macromolecule metabolic process;cellular metabolic process;cellular process;cellular protein metabolic process;cellular response to heat;cellular response to stimulus;cellular response to stress;chaperone cofactor-dependent protein refolding;chaperone mediated protein folding requiring cofactor;chaperone-mediated protein folding;'de novo' posttranslational protein f…	ATPase activator activity;ATPase binding;ATPase regulator activity;binding;chaperone binding;enzyme activator activity;enzyme binding;enzyme regulator activity;heat shock protein binding;Hsp70 protein binding;nucleoside-triphosphatase regulator activity;protein binding;unfolded protein binding	cell part;cytoplasmic part;cytosol;extracellular membrane-bounded organelle;extracellular organelle;extracellular region part;extracellular vesicular exosome;intracellular membrane-bounded organelle;intracellular non-membrane-bounded organelle;intracellular organelle;intracellular organelle part;intracellular part;membrane-bounded organelle;membrane-bounded vesicle;non-membrane-bounded organelle;…	REACT_264075;REACT_264164;REACT_264487
P62937	2.0111	4.50853	2.39737	0.0671378	0.328137	-4.01275	PPIA	PPIA_HUMAN	biological regulation;biosynthetic process;blood coagulation;cell activation;cell migration;cell motility;cellular biosynthetic process;cellular component assembly;cellular component assembly at cellular level;cellular component movement;cellular component organization;cellular component organization at cellular level;cellular component organization or biogenesis;cellular component organization o…	binding;catalytic activity;cis-trans isomerase activity;isomerase activity;peptide binding;peptidyl-prolyl cis-trans isomerase activity;protein binding;unfolded protein binding;virion binding	adherens junction;anchoring junction;cell junction;cell part;cell-substrate adherens junction;cell-substrate junction;cytoplasmic part;cytosol;extracellular membrane-bounded organelle;extracellular organelle;extracellular region;extracellular region part;extracellular space;extracellular vesicular exosome;focal adhesion;intracellular membrane-bounded organelle;intracellular organelle;intracellula…	REACT_12560;REACT_318;REACT_6266;REACT_6359;REACT_6818;REACT_6903;REACT_6918;REACT_6965;REACT_9037;REACT_9055;REACT_9406
Q6UWM9	-2.1341	-1.20723	-2.39561	0.0672754	0.328137	-4.01478	UGT2A3	UD2A3_HUMAN	alcohol metabolic process;aromatic compound biosynthetic process;biosynthetic process;carbohydrate metabolic process;carboxylic acid metabolic process;cellular aromatic compound metabolic process;cellular biosynthetic process;cellular carbohydrate metabolic process;cellular glucuronidation;cellular ketone metabolic process;cellular metabolic process;cellular process;cellular response to chemical …	catalytic activity;glucuronosyltransferase activity;transferase activity;transferase activity, transferring glycosyl groups;transferase activity, transferring hexosyl groups;UDP-glycosyltransferase activity	cell part;integral to membrane;intracellular membrane-bounded organelle;intracellular organelle;intracellular part;intrinsic to membrane;membrane part;membrane-bounded organelle;organelle
Q9UH92	-2.91221	-3.30851	-2.39503	0.0673212	0.328137	-4.01546	MLX	MLX_HUMAN	biological regulation;cellular metabolic process;cellular process;energy derivation by oxidation of organic compounds;energy reserve metabolic process;establishment of localization;establishment of localization in cell;generation of precursor metabolites and energy;intracellular transport;metabolic process;negative regulation of biological process;negative regulation of biosynthetic process;negat…	binding;DNA binding;identical protein binding;nucleic acid binding;nucleic acid binding transcription factor activity;protein binding;protein dimerization activity;protein heterodimerization activity;protein homodimerization activity;regulatory region DNA binding;regulatory region nucleic acid binding;RNA polymerase II regulatory region DNA binding;RNA polymerase II regulatory region sequence-spe…	cell part;cytoplasm;intracellular membrane-bounded organelle;intracellular organelle;intracellular part;membrane-bounded organelle;nucleus;organelle	REACT_2122
O14791	4.53026	-0.273502	2.38572	0.0680579	0.329258	-4.02624	APOL1	APOL1_HUMAN	alcohol metabolic process;anion transport;cell death;cell killing;cellular component organization;cellular component organization or biogenesis;cellular macromolecule metabolic process;cellular membrane organization;cellular metabolic process;cellular process;chloride transport;cholesterol metabolic process;cytolysis;death;defense response;endocytosis;establishment of localization;immune response…	anion channel activity;anion transmembrane transporter activity;binding;channel activity;chloride channel activity;ion channel activity;ion transmembrane transporter activity;lipid binding;passive transmembrane transporter activity;substrate-specific channel activity;substrate-specific transmembrane transporter activity;substrate-specific transporter activity;transmembrane transporter activity;tr…	blood microparticle;cell part;extracellular region;extracellular region part;extracellular space;high-density lipoprotein particle;intrinsic to membrane;macromolecular complex;membrane part;plasma lipoprotein particle;protein-lipid complex;triglyceride-rich lipoprotein particle;very-low-density lipoprotein particle	REACT_160163
Q9Y5X3	-1.92435	1.79408	-2.38549	0.0680762	0.329258	-4.0265	SNX5	SNX5_HUMAN	cellular component organization;cellular component organization at cellular level;cellular component organization or biogenesis;cellular component organization or biogenesis at cellular level;cellular membrane organization;cellular process;endocytosis;endosome transport;establishment of localization;establishment of localization in cell;establishment of protein localization;intracellular protein …	binding;cytoskeletal protein binding;dynactin binding;lipid binding;phosphatidylinositol binding;phospholipid binding;protein binding	cell part;cell projection;cytoplasmic part;cytoplasmic vesicle membrane;cytoplasmic vesicle part;early endosome membrane;endosomal part;endosome membrane;extrinsic to endosome membrane;extrinsic to internal side of plasma membrane;extrinsic to membrane;extrinsic to organelle membrane;extrinsic to plasma membrane;intracellular organelle part;intracellular part;macromolecular complex;macropinocytic…	REACT_19400
P46060	1.72455	-1.04347	2.38388	0.068205	0.329258	-4.02837	RANGAP1	RAGP1_HUMAN	biological regulation;cell cycle;cellular process;cellular response to stimulus;intracellular signal transduction;mitotic cell cycle;negative regulation of biological process;negative regulation of intracellular protein transport;negative regulation of intracellular transport;negative regulation of nucleocytoplasmic transport;negative regulation of protein export from nucleus;negative regulation …	enzyme activator activity;enzyme regulator activity;GTPase activator activity;GTPase regulator activity;nucleoside-triphosphatase regulator activity	cell part;chromosomal part;condensed chromosome kinetochore;cytoplasm;cytoplasmic part;cytoskeletal part;cytosol;intracellular non-membrane-bounded organelle;intracellular organelle;intracellular organelle part;intracellular part;kinetochore;macromolecular complex;membrane;membrane part;non-membrane-bounded organelle;nuclear membrane;nuclear part;nuclear pore;organelle;organelle membrane;organell…	REACT_150425;REACT_150471;REACT_355252;REACT_6190;REACT_682
P17568	-1.9948	1.74607	-2.37562	0.0688674	0.331397	-4.03794	NDUFB7	NDUB7_HUMAN	cellular metabolic process;cellular process;electron transport chain;generation of precursor metabolites and energy;metabolic process;mitochondrial electron transport, NADH to ubiquinone;oxidation-reduction process;respiratory electron transport chain;small molecule metabolic process	catalytic activity;NADH dehydrogenase (quinone) activity;NADH dehydrogenase (ubiquinone) activity;NADH dehydrogenase activity;oxidoreductase activity;oxidoreductase activity, acting on NADH or NADPH;oxidoreductase activity, acting on NADH or NADPH, quinone or similar compound as acceptor	cell part;cytoplasmic part;intracellular membrane-bounded organelle;intracellular organelle;intracellular organelle part;intracellular part;macromolecular complex;membrane;membrane part;membrane-bounded organelle;membrane-enclosed lumen;mitochondrial inner membrane;mitochondrial intermembrane space;mitochondrial membrane;mitochondrial membrane part;mitochondrial part;mitochondrial respiratory cha…	REACT_22393
[truncated: 1,197 more rows]

## Sheet: former known transcripts p<0.05
	Row.names	logFC	AveExpr	t	P.Value	adj.P.Val	B	Genes	Protein.Names	GOBP name	GOMF name	GOCC name	Reactome
[truncated: 16 more rows]

## Sheet: former known transcripts
	Row.names	logFC	AveExpr	t	P.Value	adj.P.Val	B	Genes	Protein.Names	GOBP name	GOMF name	GOCC name	Reactome
[truncated: 107 more rows]

[truncated: 2 more sheets: former known proteins, former known proteins p<0.05]
