# Supplementary material for: An in-depth analysis of the molecular changes induced by short-term calorie restriction before living kidney donation
Source: NPJ Aging. 2026 May 28;12(1):70. doi: 10.1038/s41514-026-00401-w (PMC13219448; doi:10.1038/s41514-026-00401-w)
Supplement: Supplementary file 8 — dataS7_cytokines [file 41514_2026_401_MOESM8_ESM.xlsx]

## Sheet: Tabelle1
					IL-1b	IL-1RA	IL-2	IL-4	IL-5	IL-6	IL-7	IL-8	IL-9	IL-10	IL-12(p70)	IL-13	IL-15	IL-17	Eotaxin	FGF b	G-CSF	GM-CSF	IFN-g	IP-10	MCP-1	MIP-1a	PDGF-bb	MIP-1b	RANTES	TNF-a	VEGF	CTACK	GRO-a	HGF	IFN-a2	IL-3	IL-1a	IL-12 (p40)	IL-16	IL-18	LIF	MCP-3	M-CSF	MIF	MIG	b-NGF	SCF	SCGF-b	SDF-1a
Description	Ureter	Serum	CR		Obs Conc [pg/mL]	Obs Conc [pg/mL]	Obs Conc [pg/mL]	Obs Conc [pg/mL]	Obs Conc [pg/mL]	Obs Conc [pg/mL]	Obs Conc [pg/mL]	Obs Conc [pg/mL]	Obs Conc [pg/mL]	Obs Conc [pg/mL]	Obs Conc [pg/mL]	Obs Conc [pg/mL]	Obs Conc [pg/mL]	Obs Conc [pg/mL]	Obs Conc [pg/mL]	Obs Conc [pg/mL]	Obs Conc [pg/mL]	Obs Conc [pg/mL]	Obs Conc [pg/mL]	Obs Conc [pg/mL]	Obs Conc [pg/mL]	Obs Conc [pg/mL]	Obs Conc [pg/mL]	Obs Conc [pg/mL]	Obs Conc [pg/mL]	Obs Conc [pg/mL]	Obs Conc [pg/mL]	Obs Conc [pg/mL]	Obs Conc [pg/mL]	Obs Conc [pg/mL]	Obs Conc [pg/mL]	Obs Conc [pg/mL]	Obs Conc [pg/mL]	Obs Conc [pg/mL]	Obs Conc [pg/mL]	Obs Conc [pg/mL]	Obs Conc [pg/mL]	Obs Conc [pg/mL]	Obs Conc [pg/mL]	Obs Conc [pg/mL]	Obs Conc [pg/mL]	Obs Conc [pg/mL]	Obs Conc [pg/mL]	Obs Conc [pg/mL]	Obs Conc [pg/mL]
CR_LSP_S01_a_S		1	0	80 µl Serum + 80 µl Diluent	*1,01	87.26	1.26	2.58	8.52	0.37	2.97	*1,65	318.85	*0,04	1.88	1.74	9.88	5.9	39.21	8.62	97.91	0.47	3.94	128.47	8.6	1.16	955.37	114.93	3971.74	34.48	23	276.49	1001.27	184.56	2.6	0.07	13.31	*16,26	9.04	9.45	49.85	0.78	6.63	142.84	47.68	1.46	37.48	39705.7	292.54
CR_LSP_S01_b_S		1	1	80 µl Serum + 80 µl Diluent	*0,78	50.79	1.26	1.67	8.52	0.37	2.97	*1,74	300.63	OOR <	1.88	0.93	9.88	*3,62	25.22	*7,06	92.1	0.47	2.21	98.57	4.96	0.96	623.98	112.29	4085.66	31.2	23	243.78	945.52	131.12	*1,92	0.07	7.63	*6,36	6.1	6.34	36.29	0.71	3.26	100.94	32.08	0.81	24.89	38006	253.14
CR_LSP_S03_a_S		1	0	80 µl Serum + 80 µl Diluent	*1,16	*16,78	1.26	2.27	8.52	0.37	2.97	1.89	322.18	*0,04	1.88	1.47	9.88	*4,80	35.9	8.71	92.1	0.47	3.25	194.94	6.91	0.92	671.91	117.53	4114.08	31.31	96.6	272.55	954.41	160.81	2.27	0.07	*6,74	*4,85	8.82	14.09	26.15	0.71	5.38	117.81	47.33	1.16	32.63	53617.6	279.43
CR_LSP_S03b_S		1	1	80 µl Serum + 80 µl Diluent	*1,19	109.13	1.26	2.26	8.52	0.37	2.97	2.52	284	*0,46	1.88	1.01	9.88	*4,57	31.03	*7,76	79.67	0.47	4.05	127.35	5.44	0.88	671.91	107.88	4279.92	32.73	23	222.62	916.33	143.93	4.63	0.07	11.36	*18,95	10.61	16.72	27.18	0.58	5.03	855.18	57.91	1.38	32.33	42205.8	312.44
CR_LSP_S05a_Serum		1	0	80 µl Serum + 80 µl Diluent	*1,04	83.07	1.26	2.97	8.52	*0,12	2.97	*1,55	299.52	*0,46	1.88	1.59	9.88	6.61	45.95	11.28	64.13	0.47	4.68	116.81	8.76	0.54	915.25	109.65	4121.5	33.5	23	373.13	946.37	184.56	*1,16	0.07	14.74	*13,52	8.82	9.45	31.78	1.43	5.38	125.17	43.68	0.86	31.42	34518.4	291.34
CR_LSP_S05b_Serum		1	1	80 µl Serum + 80 µl Diluent	*1,03	91.34	1.26	2.61	8.52	*0,14	2.97	*1,55	290.02	*0,90	1.88	1.4	9.88	5.75	43.11	10.26	83.34	0.47	4.11	245.08	7.95	0.57	668.07	108.83	4107.2	33.5	23	447.93	922.82	169.01	4.36	0.07	10.47	*16,26	7.01	10.75	24.06	0.43	7.01	144.73	140.36	1.03	31.82	42732.1	263.66
CR_LSP_S07a_Serum		1	0	80 µl Serum + 80 µl Diluent	*0,97	64.83	*0,04	2.15	8.52	0.37	2.97	*1,26	311.16	1.29	*0,25	0.46	9.88	5.75	32.78	10.89	117.02	0.47	3.6	189.29	6.81	0.89	966.15	115.72	3831.77	29.11	23	178.13	924.98	162.45	3.22	0.07	14.74	*26,82	7.69	12.58	25.1	0.97	5.81	170.31	602.68	1.21	23.65	39107.7	254.37
CR_LSP_S07b_Serum		1	1	80 µl Serum + 80 µl Diluent	*0,99	36.28	*0,38	2.37	8.52	0.37	2.97	3.29	303.72	1.29	*0,06	1.7	9.88	*4,25	35.62	9.7	72.3	0.47	3.83	148.62	7.83	1.05	1452.39	113.89	4179.51	33.17	23	333.9	941.27	157.52	3.07	0.07	10.47	*14,90	9.27	18.9	50.8	1.32	6.84	123.75	153.79	1.84	34.05	37177.8	317.89
CR_LSP_S09a_Serum		1	0	80 µl Serum + 80 µl Diluent	*1,13	10.1	1.26	2.05	8.52	0.37	2.97	*1,16	311.88	1.29	*0,06	1.55	9.88	*3,39	29.98	8.54	55.14	0.47	2.96	131.55	7.26	0.45	408.23	110.02	4116.19	31.63	23	482.79	920.66	135.26	*0,09	0.07	*6,74	*0,74	8.03	15.07	42.17	0.58	5.47	114.44	52.52	1.26	27.96	50699.3	291.94
CR_LSP_S09b_Serum		1	1	80 µl Serum + 80 µl Diluent	*0,78	10.1	1.26	2.34	8.52	0.37	2.97	*1,65	282.26	1.29	*0,79	1.85	9.88	*4,96	25.73	*8,03	73.78	0.47	2.21	204.19	7.07	0.67	494.67	107.88	4127.61	30.43	23	561.94	853.47	136.09	4.36	0.07	17.22	OOR <	9.04	12.51	52.21	1.43	3.71	134.61	78.83	1.31	24.78	44705.6	317.66
CR_LSP_S11a_Serum		1	0	35 µl Serum + 35 µl Diluent	*1,34	75.79	1.26	3.04	8.52	*0,43	2.97	3.82	374.82	*0,61	1.88	2.55	9.88	*5,35	64.94	14.75	116.66	*0,72	7.11	164.82	19.25	1.21	2041.99	137.04	5554.38	47.99	***	297.93	1091.99	248.66	8.24	0.07	11.54	*20,29	17.41	23.95	34.29	1.54	7.95	1331.7	81.6	3.15	37.98	73393.3	374.13
CR_LSP_S11b_Serum		1	1	80 µl Serum + 80 µl Diluent	*1,49	118.57	1.26	3.11	8.52	*0,29	2.97	4.77	304.35	*1,05	1.88	1.77	9.88	*5,51	65.17	10.89	127.02	*0,15	3.94	128.66	14.02	1.25	1619.4	117.27	6065.94	35.79	23	357.49	933.58	219.14	4.63	0.07	12.25	*14,90	21.08	18.64	38.75	0.84	6.67	1463.76	101.27	2.64	37.68	65523.7	349.18
[truncated: 5 more columns]
